# Supplementary material for: The SAS chromatin-remodeling complex mediates inflorescence-specific chromatin accessibility for transcription factor binding
Source: Nucleic Acids Res. 2025 Apr 29;53(8):gkaf316. doi: 10.1093/nar/gkaf316 (PMC12038394; doi:10.1093/nar/gkaf316)
Supplement: gkaf316_Supplemental_Files [file gkaf316_supplemental_files.zip › Supplementary Dataset 1.xlsx]

## Sheet: List of supplementary dataset 1
Supplementary Data set 1	Differentially expressed genes identified by RNA-seq in SWI/SNF mutants relative to wild type in inflorescences
Supplementary Data set 1_1	Differentially expressed genes in brm relative to wild type
Supplementary Data set 1_2	Differentially expressed genes in syd relative to wild type
Supplementary Data set 1_3	Differentially expressed genes in swi3d relative to wild type
Supplementary Data set 1_4	Differentially expressed genes in sys1/2/3 relative to wild type
Supplementary Data set 1_5	Differentially expressed genes in minu1/2 relative to wild type
Supplementary Data set 1_6	Differentially expressed genes in pms2a/b relative to wild type

## Sheet: 1_1 brm DEGs
Supplementary Data set 1_1. Differentially expressed genes in brm relative to wild type in inflorescences
id	logFC	PValue	FDR	WT-1	WT-2	WT-3	brm-1	brm-2	brm-3	name	biotype	description
AT2G46020	-5.22474	3.50339e-257	1.14028e-252	3778.23	2848.6	2694.98	71.4911	98.0119	79.4162	BRM	protein_coding	ATP-dependent helicase BRM
AT2G36190	-5.63903	2.8084e-161	4.5704e-157	1092.77	1179.31	1209.54	25.5113	14.8484	29.1463	CWINV4	protein_coding	Beta-fructofuranosidase%2C insoluble isoenzyme CWINV4
AT2G39060	-7.76942	7.81724e-153	8.48118e-149	1498.66	1651.74	2052.23	6.56389	5.57642	11.3278	SWEET9	protein_coding	Bidirectional sugar transporter SWEET
AT3G48200	-2.13165	2.79685e-103	2.2758e-99	1491.43	1330.67	1389.47	309.227	283.647	367.854	.	protein_coding	Transmembrane protein
AT3G25810	-7.2062	2.64325e-97	1.72065e-93	533.764	621.561	701.737	3.75888	5.68411	2.76206	TPS24	protein_coding	Beta-myrcene/(E)-beta-ocimene synthase 2%2C chloroplastic
AT4G03290	-3.32062	1.87729e-94	1.01837e-90	3860.55	4277.69	3158.8	408.501	396.827	325.076	CML6	protein_coding	Calmodulin-like protein 6
AT4G32510	-3.5307	1.71703e-84	7.9837e-81	1821.11	1675.27	1263.52	140.542	152.479	118.508	.	protein_coding	HCO3- transporter family
AT4G00730	-2.52982	8.17652e-84	3.32662e-80	578.303	552.628	541.795	100.961	95.8732	92.5057	ANL2	protein_coding	Homeobox-leucine zipper protein ANTHOCYANINLESS 2
AT2G07040	-3.43797	3.79229e-83	1.37146e-79	4854.77	4525.78	3249.77	399.893	424.182	341.007	PRK2	protein_coding	Pollen receptor-like kinase 2
AT1G03050	-3.45663	1.23217e-82	4.01048e-79	4207.44	3678.92	2875.91	344.306	339.447	296.2	.	protein_coding	Putative clathrin assembly protein At1g03050
AT1G25240	-3.54498	2.78864e-82	8.25134e-79	1410.24	1443.66	1053.6	107.444	123.312	103.674	.	protein_coding	ENTH/VHS/GAT family protein
AT3G36659	-4.32585	3.6118e-82	9.79639e-79	1265.14	1278.99	892.659	69.0583	57.3457	44.6358	.	protein_coding	Plant invertase/pectin methylesterase inhibitor superfamily protein
AT4G37330	-1.643	5.84014e-82	1.46219e-78	1069.4	1084.65	1105.58	332.783	313.76	396.829	CYP81D4	protein_coding	At4g37330
AT1G28270	-3.65279	1.0164e-81	2.36298e-78	1603.12	2119.59	1446.45	168.232	122.023	120.406	RALFL4	protein_coding	Protein RALF-like 4
AT4G04930	-3.37389	1.03689e-80	2.2329e-77	1925.69	2044.64	1585.4	201.085	177.659	156.85	DES-1-LIKE	protein_coding	Sphingolipid delta(4)-desaturase DES1-like
AT3G44070	-6.01793	1.09765e-80	2.2329e-77	269.8	263.306	159.936	5.72061	2.79732	1.81987	.	protein_coding	Glycosyl hydrolase family 35 protein
AT2G26850	-3.3795	2.75434e-80	5.27342e-77	3544.96	3610.88	2549.03	324.481	360.402	247.328	.	protein_coding	F-box protein At2g26850
AT3G21700	-2.85928	2.94132e-79	5.31857e-76	3345.11	3532.67	2603.01	474.53	473.056	358.637	SGP2	protein_coding	Monomeric G-protein
AT3G03910	-3.78737	3.5861e-79	6.14317e-76	299.383	357.062	385.856	21.6078	31.1691	22.3687	GSH3	protein_coding	Glutamate dehydrogenase
AT4G35010	-3.47883	1.42816e-78	2.32418e-75	13836	12312.9	9048.57	1158.26	1144.29	854.157	BGAL11	protein_coding	Beta-galactosidase 11
AT3G28750	-3.36813	1.80359e-78	2.79539e-75	12128.5	13128.8	9541.39	1245.98	1176.14	947.75	.	protein_coding	Uncharacterized protein At3g28750/T19N8_4
AT5G24105	-2.81284	2.03644e-78	3.01282e-75	2403.6	2966.53	1913.27	347.979	356.352	331.86	AGP41	protein_coding	Arabinogalactan protein 41
AT5G23270	-3.35735	1.06728e-77	1.51034e-74	3943.64	3585.22	2540.03	375.63	357.428	249.115	STP11	protein_coding	Sugar transport protein 11
AT5G35110	-3.52169	1.62151e-77	2.19904e-74	817.798	1070.94	672.742	80.2491	82.8707	59.5808	.	protein_coding	Gb
AT1G08140	-3.49711	1.81646e-77	2.36489e-74	1874.91	1853.23	1283.51	167.128	152.34	124.067	CHX6A	protein_coding	Cation/H(+) antiporter 6A
AT1G69180	-2.7211	2.48982e-77	3.11687e-74	1008.53	1054.77	1016.62	123.188	180.784	162.792	CRC	protein_coding	Transcription factor CRC
AT3G57780	2.51484	4.08768e-77	4.92762e-74	112.613	102.956	113.957	642.231	608.138	634.955	.	protein_coding	Nucleolar-like protein
AT1G71770	-3.28521	5.09988e-77	5.92824e-74	1034.79	886.035	728.721	81.912	95.0127	94.5078	PAB5	protein_coding	Polyadenylate-binding protein 5
AT3G61160	-3.05463	5.32727e-77	5.97903e-74	4808.16	4883.89	3796.56	625.577	572.64	424.919	.	protein_coding	Protein kinase superfamily protein
AT3G18220	-3.53743	2.44223e-76	2.64965e-73	563.096	617.311	481.816	50.9829	56.5855	35.2719	LPP4	protein_coding	Probable lipid phosphate phosphatase 4
AT5G26060	-4.09921	4.14891e-76	4.35609e-73	597.591	699.539	463.821	32.976	39.6028	29.8159	SPH12	protein_coding	S-protein homolog 12
AT5G39400	-3.48211	1.80256e-75	1.83343e-72	1453.86	1431.33	1055.6	135.077	107.024	110.232	PTEN1	protein_coding	Phosphatidylinositol 3%2C4%2C5-trisphosphate 3-phosphatase and protein-tyrosine-phosphatase PTEN1
AT3G21570	-3.76922	2.83256e-75	2.79377e-72	658.523	888.806	583.776	49.9365	63.2064	42.8209	.	protein_coding	At3g21570
AT1G55560	-3.36815	1.84379e-74	1.76505e-71	11712.5	11573.9	8448.8	1119.57	1140.6	812.966	sks14	protein_coding	Sks14
AT4G00350	-3.84712	1.90708e-74	1.77348e-71	1418.45	1762.57	1286.51	102.774	131.083	76.2681	DTX34	protein_coding	Protein DETOXIFICATION 34
AT5G62240	-3.32512	1.09452e-73	9.8957e-71	1263.1	1226.54	865.669	117.001	112.822	104.623	.	protein_coding	Cell cycle regulated microtubule associated protein
AT2G42005	-3.26228	8.00741e-73	7.04392e-70	997.293	1040.21	687.736	91.4213	99.7212	92.5363	AVT3B	protein_coding	Amino acid transporter AVT3B
AT3G06260	-3.24286	1.10603e-72	9.47343e-70	2104.21	2090.95	1500.43	217.993	199.278	184.039	GATL4	protein_coding	Probable galacturonosyltransferase-like 4
AT5G07430	-3.19838	1.91e-72	1.59402e-69	12946.3	13153.5	9429.43	1422.31	1453.69	994.305	PME50	protein_coding	Probable pectinesterase 50
AT2G33420	-3.31912	2.08417e-72	1.69589e-69	3211.07	2775.36	1951.26	301.093	268.885	225.017	.	protein_coding	Uncharacterized protein At2g33420
AT1G58120	-3.38237	2.54605e-72	2.02119e-69	5557.89	5072.26	3856.54	504.709	500.306	383.893	.	protein_coding	Uncharacterized protein At1g58120/68103_m00121
AT3G54800	-3.32894	5.45357e-72	4.22626e-69	5755.73	5245.12	3782.56	563.316	522.834	384.717	.	protein_coding	AT3G54800 protein
AT1G02790	-3.31402	1.49635e-71	1.13263e-68	25558.8	29706.1	19517.6	2701.9	2607.85	2209.29	PGA3	protein_coding	Exopolygalacturonase clone GBGE184
AT5G25340	-3.29754	1.81392e-71	1.3418e-68	805.57	888.938	627.76	94.5544	75.1433	66.1695	.	protein_coding	Ubiquitin-like superfamily protein
AT3G20530	-3.618	2.34816e-71	1.6984e-68	1592.86	1534.27	1192.55	147.51	110.838	93.1653	PBL23	protein_coding	Probable serine/threonine-protein kinase PBL23
AT3G62170	-3.38357	3.06882e-71	2.17139e-68	8882.77	8555.66	6543.52	832.881	814.257	650.418	VGDH2	protein_coding	Pectinesterase
AT2G18470	-3.03152	5.26777e-71	3.64798e-68	2629.72	2287.59	1669.36	282.056	284.968	238.191	PERK4	protein_coding	Proline-rich receptor-like protein kinase PERK4
AT5G15110	-3.3674	7.188e-71	4.87406e-68	2861.12	2912.14	2085.21	285.032	257.606	218.501	.	protein_coding	Pectate lyase family protein
AT1G61563	-3.28263	7.54201e-71	5.00974e-68	5957.76	6823.63	5295.99	751.146	636.491	469.728	RALFL8	protein_coding	Protein RALF-like 8
AT3G01230	-3.43197	8.86791e-71	5.67694e-68	2759.73	3387.44	2294.13	276.418	289.776	215.621	.	protein_coding	Splicing regulatory glutamine/lysine-rich-like protein
AT5G64790	-3.15236	8.89529e-71	5.67694e-68	847.158	855.08	698.734	109.686	94.0672	66.004	.	protein_coding	Beta-1%2C3-glucanase
AT1G61566	-3.41083	1.25674e-70	7.86623e-68	5596.59	7120.94	5070.08	691.799	542.348	438.009	RALFL9	protein_coding	Protein RALF-like 9
AT2G22055	-3.35404	3.44204e-70	2.1138e-67	3072.25	3700.35	2810.93	362.453	313.043	261.445	RALFL15	protein_coding	Protein RALF-like 15
AT3G26934	-3.16419	4.9731e-70	2.99749e-67	1169.82	1318.05	934.643	144.493	120.235	116.738	.	protein_coding	unknown protein%3B FUNCTIONS IN: molecular_function unknown%3B INVOLVED IN: biological_process unknown%3B LOCATED IN: cellular_component unknown%3B Ha.
AT4G16745	-3.11365	7.77862e-70	4.60324e-67	1939.85	1869.75	1453.45	179.904	223.941	203.86	.	protein_coding	Exostosin family protein
AT4G25780	-3.01551	2.40804e-69	1.39959e-66	1783.68	2085.72	1498.43	255.856	231.345	176.303	.	protein_coding	CAP (Cysteine-rich secretory proteins%2C Antigen 5%2C and Pathogenesis-related 1 protein) superfamily protein
AT1G34095	-3.95426	2.61725e-69	1.4945e-66	1813.89	1159.96	1124.57	104.929	87.4119	71.7291	.	protein_coding	unknown protein%3B BEST Arabidopsis thaliana protein match is: unknown protein (TAIR:AT2G45403.1)%3B Ha.
AT5G47000	-3.3681	5.60841e-69	3.14728e-66	5298.25	6213.32	4269.38	561.32	556.744	410.01	PER65	protein_coding	Peroxidase 65
AT5G43300	-3.45243	5.75074e-69	3.17246e-66	1052.11	1078.38	886.663	93.3762	103.588	78.3245	GDPD3	protein_coding	Glycerophosphodiester phosphodiesterase GDPD3
AT3G01240	-3.37364	1.09111e-68	5.91889e-66	7680.54	8778.85	6335.6	807.454	767.21	624.243	.	protein_coding	Splicing regulatory glutamine/lysine-rich-like protein
AT4G27580	-3.29092	1.31658e-68	7.02495e-66	2961.57	2960.54	2248.15	301.933	301.943	230.579	.	protein_coding	At4g27580
AT1G18990	-3.07673	2.33762e-68	1.22717e-65	1084.56	1104.08	841.679	116.893	124.145	117.791	MYOB5	protein_coding	Probable myosin-binding protein 5
AT5G16500	-3.38591	4.89707e-68	2.53e-65	1653.72	1577.48	1163.56	165.323	144.825	109.953	LIP1	protein_coding	Receptor-like kinase LIP1
AT2G18180	-3.34377	7.24289e-68	3.68346e-65	860.362	915.753	717.726	104.085	85.6043	55.6691	SFH10	protein_coding	Phosphatidylinositol/phosphatidylcholine transfer protein SFH10
AT2G13350	-3.51337	9.931e-68	4.97283e-65	1813.02	1768.88	1314.5	153.833	150.5	124.124	.	protein_coding	At2g13350
AT5G45880	-3.36632	1.69432e-67	8.35559e-65	14205.4	14747.5	10387.1	1442.19	1299.23	1073.05	.	protein_coding	At5g45880
AT1G60740	-3.14389	2.69153e-67	1.30752e-64	2656.28	3408.06	2586.02	393.68	313.895	270.777	PRXIID	protein_coding	At1g60740
AT5G28690	-3.31882	5.08629e-67	2.43454e-64	2958.51	3005.78	2103.2	294.402	294.437	219.33	.	protein_coding	At5g28690
AT5G17090	2.72081	9.66563e-67	4.55938e-64	85.2953	108.038	122.955	729.997	672.057	685.382	.	protein_coding	Cystatin/monellin superfamily protein
AT3G43860	-3.37101	1.21516e-66	5.65015e-64	5940.48	6583.83	4650.24	614.151	605.634	439.903	AtGH9A4	protein_coding	Endoglucanase 16
AT2G37450	-2.59728	1.56474e-66	7.17312e-64	362.182	321.14	341.871	67.1488	55.4413	46.5536	.	protein_coding	WAT1-related protein
AT2G27180	-3.32626	1.89556e-66	8.45653e-64	1211.41	1285.18	984.625	124.59	132.785	89.3928	.	protein_coding	Expressed protein
AT1G08150	-3.63515	1.89667e-66	8.45653e-64	1152.47	1021.81	736.717	80.1854	88.5408	65.2284	CHX5	protein_coding	Cation/H(+) antiporter 5
AT4G07960	-2.52032	2.55675e-66	1.12456e-63	1503.59	1479.73	1179.55	250.908	249.177	225.202	CSLC12	protein_coding	CSLC12
AT3G20220	-3.22658	3.50944e-66	1.52301e-63	798.518	990.757	702.732	91.5096	99.8211	74.5706	.	protein_coding	SAUR-like auxin-responsive protein family
AT4G27870	1.67254	3.68499e-66	1.57815e-63	925.329	884.055	1011.62	2852.45	3133.37	3008.22	.	protein_coding	Vacuolar iron transporter (VIT) family protein
AT4G27300	2.75619	9.55015e-66	4.03686e-63	109.538	95.7257	89.9652	569.231	700.478	726.822	SD11	protein_coding	G-type lectin S-receptor-like serine/threonine-protein kinase SD1-1
AT4G18700	-2.29239	1.07896e-65	4.50232e-63	6463.94	6087.93	4501.29	1204.3	1185.48	1091.09	CIPK12	protein_coding	CBL-interacting serine/threonine-protein kinase 12
AT3G19310	-3.02442	1.77274e-65	7.30369e-63	1053.18	1296.39	917.65	152.042	133.481	115.707	.	protein_coding	MAP3K protein kinase-like protein
AT5G50830	-3.23986	3.70964e-65	1.50927e-62	3106.62	2865.91	2179.17	318.008	284.815	259.73	.	protein_coding	unknown protein%3B FUNCTIONS IN: molecular_function unknown%3B INVOLVED IN: N-terminal protein myristoylation%3B LOCATED IN: cellular_component unknown%3B EXPRESSED IN: 11 plant structures%3B EXPRESSED DURING: L mature pollen stage%2C M germinated pollen stage%2C /.../hesis%2C C globular stage%2C petal differentiation and expansion stage%3B Ha.
AT1G01460	-3.24168	4.1944e-65	1.67155e-62	789.314	796.4	612.766	87.8647	81.8567	62.3849	PIP5K10	protein_coding	Phosphatidylinositol 4-phosphate 5-kinase 10
AT3G07820	-3.39217	4.21122e-65	1.67155e-62	23120.7	24705.9	16385.8	2204	2213.15	1698.59	.	protein_coding	Pectin lyase-like superfamily protein
AT3G62230	-4.19118	7.13697e-65	2.79873e-62	12761.4	8611.48	7633.11	596.272	606.704	384.572	.	protein_coding	F-box protein At3g62230
AT2G31500	-3.4236	9.34571e-65	3.62124e-62	3761.04	3729.2	2427.08	364.388	328.225	231.335	CPK24	protein_coding	Calcium-dependent protein kinase 24
AT1G35490	-3.30611	1.46255e-64	5.60038e-62	4382.01	4471.2	3269.76	413.055	481.74	330.555	.	protein_coding	BZIP family transcription factor (Fragment)
AT4G35180	-2.62592	2.56434e-64	9.70513e-62	1436.62	1459.1	1073.59	234.037	227.617	181.079	LHT7	protein_coding	Lysine histidine transporter-like 7
AT1G01310	-3.42518	2.90421e-64	1.08651e-61	1647.71	1988.91	1263.52	180.433	165.609	109.833	.	protein_coding	At1g01310
AT5G14380	-3.41159	2.93887e-64	1.08698e-61	11376.8	13963.3	9831.28	1194.05	1166.78	944.046	AGP6	protein_coding	Classical arabinogalactan protein 6
AT3G25170	-3.27583	3.76898e-64	1.37835e-61	1946.02	2298.74	1683.36	244.617	185.009	182.116	RALFL26	protein_coding	Protein RALF-like 26
AT4G32500	-4.10773	7.94048e-64	2.87163e-61	449.45	412.718	439.834	28.3622	32.1339	14.7109	AKT5	protein_coding	Probable potassium channel AKT5
AT5G39880	-3.23115	8.09188e-64	2.89423e-61	9030.97	10295.7	7091.31	1085.79	997.575	729.707	.	protein_coding	Transmembrane protein
AT3G56180	-3.58683	1.50869e-63	5.33747e-61	746.743	860.105	610.766	81.4608	64.9252	37.9018	.	protein_coding	LURP-one-like protein (DUF567)
AT1G14420	-3.3024	1.64755e-63	5.76608e-61	6254.97	6621.91	4436.32	642.414	649.861	462.33	AT59	protein_coding	Probable pectate lyase 3
AT5G49920	-3.30812	1.782e-63	6.17025e-61	1604.02	1634.01	1102.58	163.336	157.121	117.462	.	protein_coding	At5g49920
AT1G51250	-3.18461	2.20374e-63	7.55024e-61	1044.07	1311.85	1004.62	137.862	128.861	102.571	.	protein_coding	At1g51250
AT5G20410	-2.45109	2.41692e-63	8.19438e-61	2222.96	2401.67	1660.37	402.771	389.22	357.035	MGD2	protein_coding	Monogalactosyldiacylglycerol synthase 2%2C chloroplastic
AT3G17980	-3.34875	2.74416e-63	9.20795e-61	1771.48	1982.83	1399.47	173.56	200.59	131.423	CAR4	protein_coding	Protein C2-DOMAIN ABA-RELATED 4
AT4G26260	-3.07774	2.85457e-63	9.48066e-61	5083.11	5159.67	3928.51	578.134	617.881	482.148	MIOX4	protein_coding	MIOX4
AT1G13970	-2.7088	2.96937e-63	9.76233e-61	3500.3	3379.39	2557.03	506.509	485.09	451.49	.	protein_coding	Beta-hexosaminidase (DUF1336)
AT3G02810	-3.2532	3.18513e-63	1.0367e-60	3369.38	3029.53	2197.16	322.658	342.492	236.088	LIP2	protein_coding	Receptor-like kinase LIP2
AT3G62640	-3.36653	3.46019e-63	1.11507e-60	993.357	1338.54	956.636	129.515	86.2054	102.804	.	protein_coding	At3g62640
AT2G47040	-3.45374	5.76925e-63	1.84096e-60	40388.2	40165.8	27842.5	3620.44	3552.73	2719.69	PME5	protein_coding	Pectinesterase 5
AT3G17060	-3.13563	6.54491e-63	2.06819e-60	1848.7	2594.02	2001.24	261.346	257.688	213.859	PME67	protein_coding	Probable pectinesterase 67
AT1G79860	-3.52322	8.05094e-63	2.51964e-60	703.018	637.96	466.82	49.9307	65.1193	41.8611	ROPGEF12	protein_coding	Rop guanine nucleotide exchange factor 12
AT3G43120	-3.10733	8.29953e-63	2.5727e-60	1207.36	1346.87	955.635	162.52	144.882	99.5876	.	protein_coding	Auxin-responsive protein-like protein
AT3G24715	-2.90992	1.06272e-62	3.26315e-60	922.168	827.321	618.763	118.054	110.057	86.6833	.	protein_coding	Kinase superfamily with octicosapeptide/Phox/Bem1p domain-containing protein
AT3G03800	-3.47323	1.07641e-62	3.27431e-60	786.278	851.885	577.778	72.7152	72.4905	53.9989	SYP131	protein_coding	Syntaxin of plants 131
AT1G11990	-3.62228	1.23872e-62	3.72693e-60	451.397	388.977	308.88	28.2261	30.0558	34.6863	.	protein_coding	O-fucosyltransferase family protein
AT5G52360	-3.46313	1.24811e-62	3.72693e-60	456.531	446.567	374.856	37.6987	40.4602	37.3721	ADF12	protein_coding	ADF10
AT4G21895	-4.23471	1.56164e-62	4.62075e-60	1760.11	1116.74	1073.59	67.8588	74.34	67.2738	.	protein_coding	DNA binding protein
AT3G46520	-3.28453	1.6954e-62	4.97135e-60	1004.46	1050.63	951.639	120.958	108.183	79.1216	ACT12	protein_coding	Actin-12
AT2G40850	-3.27801	1.75729e-62	5.1068e-60	4449.94	4244.81	2885.9	438.722	443.035	311.796	PI4KG1	protein_coding	Phosphatidylinositol 4-kinase gamma 1
AT3G09530	-3.2869	1.81529e-62	5.22868e-60	2290.92	2363.63	1686.36	240.677	232.34	176.341	ATEXO70H3	protein_coding	Exocyst subunit Exo70 family protein
AT3G21180	-2.97837	4.63755e-62	1.32406e-59	2939.16	2488.29	1891.28	320.692	343.365	264.289	ACA9	protein_coding	Calcium-transporting ATPase
AT1G01980	-3.28811	8.24462e-62	2.33344e-59	6135.2	5971.58	3979.49	575.34	642.49	428.648	SEC1A	protein_coding	Berberine bridge enzyme-like 1
AT1G48600	-1.87513	8.37228e-62	2.34915e-59	1910.5	1880.14	1914.28	544.224	532.138	478.567	NMT2	protein_coding	PMEAMT
AT5G18910	-3.28287	1.00603e-61	2.79865e-59	1851.57	1841.9	1275.51	176.402	190.11	143.699	.	protein_coding	At5g18910
AT5G22500	1.6506	1.34602e-61	3.71272e-59	1739.04	1753.55	1780.33	5649.58	5734.52	5171.84	FAR1	protein_coding	Fatty acyl-CoA reductase 1
AT5G15140	-3.2136	1.62054e-61	4.43238e-59	2378.24	2702.19	2123.19	284.988	279.365	211.863	.	protein_coding	Aldose 1-epimerase family protein
AT3G05725	-3.38742	4.48055e-61	1.21527e-58	799.532	991.784	699.733	86.8732	83.7361	67.1107	.	protein_coding	Putative uncharacterized protein
AT2G40116	-3.22719	4.61998e-61	1.24274e-58	1154.51	1071.17	742.715	120.914	105.279	90.4708	PLC6	protein_coding	Phosphoinositide phospholipase C 6
AT2G33270	-3.50453	6.29426e-61	1.67923e-58	609.787	715.022	534.796	71.9984	49.7281	41.821	ACHT3	protein_coding	Thioredoxin-like 1-3%2C chloroplastic
AT2G36020	-3.33333	7.79876e-61	2.06369e-58	3932.61	4734.52	3225.78	469.105	414.693	295.829	HVA22J	protein_coding	HVA22-like protein
AT4G30850	-1.94063	9.22483e-61	2.42137e-58	1219.58	1298.66	1273.52	378.464	302.518	306.543	HHP2	protein_coding	Heptahelical transmembrane protein 2
AT1G55570	-3.31426	1.27475e-60	3.31925e-58	3860.54	3992.71	3232.77	382.922	369.429	361.815	sks12	protein_coding	At1g55570/T5A14_1
AT1G23570	-5.09156	2.06782e-60	5.34154e-58	2047.51	2282.42	2154.18	60.2965	83.098	46.4347	.	protein_coding	Putative uncharacterized protein
AT1G66210	-3.16796	2.86919e-60	7.35326e-58	3625.08	3352.66	2501.05	385.897	366.72	301.694	SBT3.16	protein_coding	Subtilisin-like protease SBT3.16
AT3G51000	-2.18537	4.9629e-60	1.26197e-57	3028.63	3139.75	3481.68	718.601	738.06	664.688	.	protein_coding	AT3g51000/F24M12_40
AT1G76380	1.51041	7.83197e-60	1.97608e-57	548.838	467.271	471.821	1474.96	1374.3	1390.44	.	protein_coding	At1g76380
AT1G28570	1.48363	1.11721e-59	2.79715e-57	609.783	585.605	649.755	1930.64	1616.75	1613.8	.	protein_coding	GDSL esterase/lipase At1g28570
AT4G36490	-3.36139	1.13126e-59	2.8107e-57	2631.84	2806.11	1982.25	253.771	270.052	197.852	SFH12	protein_coding	Phosphatidylinositol/phosphatidylcholine transfer protein SFH12
AT3G13390	-3.24068	1.53854e-59	3.79367e-57	4948.14	4779.96	3581.64	493.303	548.469	366.007	sks11	protein_coding	Sks11
AT2G19110	-1.7529	1.62021e-59	3.96502e-57	2802.29	2369.07	2689.98	727.839	815.159	789.261	HMA4	protein_coding	Putative cadmium/zinc-transporting ATPase HMA4
AT1G23150	-2.54099	2.01887e-59	4.90375e-57	902.993	1018.61	765.708	187.087	154.17	120.219	.	protein_coding	Uncharacterized protein At1g23150
AT3G20580	-3.38945	2.5379e-59	6.11878e-57	4748.22	4472.23	2894.9	402.757	435.554	317.503	COBL10	protein_coding	COBRA-like protein 10
AT3G56600	-2.955	2.77624e-59	6.6442e-57	1260.09	1305.76	963.632	175.667	159.904	119.295	.	protein_coding	Phosphatidylinositol 4-kinase gamma-like protein
AT5G07560	-5.41309	2.84078e-59	6.74903e-57	9694.58	12416.6	9296.48	249.926	296.561	190.27	GRP20	protein_coding	GRP20
AT4G24640	-3.16866	3.5493e-59	8.3712e-57	4509.91	5345.8	3640.62	526.311	539.787	434.48	APPB1	protein_coding	Bnm1 like protein
AT2G41905	-3.23778	3.6076e-59	8.4475e-57	5759.95	7308.26	5461.93	719.746	689.198	555.041	.	protein_coding	At2g41905
AT2G03550	-1.81744	3.75406e-59	8.72766e-57	1114.04	1087.78	1172.56	326.322	287.44	343.361	CXE7	protein_coding	Probable carboxylesterase 7
AT4G08670	-4.05588	9.20705e-59	2.12533e-56	319.626	381.637	303.884	11.1199	17.8016	31.1766	.	protein_coding	Bifunctional inhibitor/lipid-transfer protein/seed storage 2S albumin superfamily protein
AT4G26700	-1.37593	1.19543e-58	2.74007e-56	1386.93	1291.52	1267.52	548.069	508.58	463.584	FIM1	protein_coding	Fimbrin-1
AT3G01270	-3.40797	1.2315e-58	2.803e-56	28818.7	28567.1	20322.3	2776.56	2624.87	1919.14	.	protein_coding	Pectate lyase
AT2G43230	-2.97527	1.6013e-58	3.61938e-56	1751.16	1852.18	1343.49	241.699	223.868	163.182	.	protein_coding	Protein kinase superfamily protein
AT3G42640	-3.09624	1.62515e-58	3.64795e-56	10089.1	8804.74	6486.54	1071.46	1042.67	853.36	AHA8	protein_coding	ATPase 8%2C plasma membrane-type
AT1G61860	-3.09003	2.3687e-58	5.28058e-56	1623.3	1642.26	1154.56	206.87	173.918	137.998	.	protein_coding	Protein kinase superfamily protein
AT3G20190	-3.4121	2.60231e-58	5.7619e-56	1700.38	1575.44	1170.55	174.885	151.5	91.0387	PRK4	protein_coding	Pollen receptor-like kinase 4
AT2G02140	-3.19151	3.8516e-58	8.47039e-56	1086.74	1637.92	1131.57	132.87	153.384	135.517	PDF2.6	protein_coding	Defensin-like protein 10
AT4G39110	-3.27273	4.0491e-58	8.84498e-56	6203.13	5329.53	3728.58	595.34	535.878	447.523	.	protein_coding	Probable receptor-like protein kinase At4g39110
AT1G04470	-3.41932	9.30528e-58	2.01912e-55	3699.09	3189.05	2234.15	309.485	316.105	226.77	.	protein_coding	F19P19.6 protein
AT2G32460	-3.24949	1.23308e-57	2.65789e-55	1125.14	1160.64	818.687	127.561	116.678	81.8922	MYB101	protein_coding	Transcription factor MYB101
AT4G34440	-4.01538	1.59179e-57	3.40852e-55	348.927	313.806	223.912	15.9747	21.7093	16.7892	PERK5	protein_coding	PERK5
AT5G19473	-3.33783	1.71582e-57	3.65011e-55	785.297	905.381	639.755	74.4565	83.7811	71.9109	.	protein_coding	RPM1-interacting protein 4 (RIN4) family protein
AT2G47050	-3.39419	2.27131e-57	4.80044e-55	11991.6	14331.7	9817.28	1304.52	1259.01	873.661	.	protein_coding	Invertase/pectin methylesterase inhibitor family protein
AT1G11765	-2.99698	2.74751e-57	5.76942e-55	789.427	1124.42	728.722	109.372	119.516	101.794	.	protein_coding	At1g11763
AT2G38500	-3.11003	3.27457e-57	6.8321e-55	609.722	604.999	459.823	84.276	70.6114	38.8074	.	protein_coding	2-oxoglutarate (2OG) and Fe(II)-dependent oxygenase superfamily protein
AT2G47030	-3.46162	4.43643e-57	9.19725e-55	16443.6	17091.8	11246.7	1487.36	1490.27	1086.96	PME4	protein_coding	Pectinesterase 4
AT2G24370	-3.45231	5.13438e-57	1.05768e-54	906.945	812.909	597.77	76.4792	74.3282	60.5947	.	protein_coding	Kinase with adenine nucleotide alpha hydrolases-like domain-containing protein
AT4G20050	-4.15024	1.0816e-56	2.21409e-54	1336.31	1568.27	1622.39	95.4018	76.956	82.2381	QRT3	protein_coding	Pectin lyase-like superfamily protein
AT1G23660	-4.86927	2.13609e-56	4.34534e-54	417.077	543.198	477.819	13.1225	22.7323	12.9975	.	protein_coding	Domain of unknown function DUF220
AT2G36970	2.10542	2.79331e-56	5.647e-54	151.223	172.867	182.932	727.993	739.87	715.299	UGT86A1	protein_coding	Glycosyltransferase (Fragment)
AT1G48020	-3.31956	3.72136e-56	7.47671e-54	1488.49	2095.88	1418.46	178.343	170.183	152.244	PMEI1	protein_coding	Pectinesterase inhibitor 1
AT1G76370	-3.30113	4.45493e-56	8.89564e-54	1433.58	1507.42	1045.6	151.074	155.371	97.7044	PBL22	protein_coding	Probable serine/threonine-protein kinase PBL22
AT3G13065	-2.65565	5.69442e-56	1.12875e-53	767.962	647.329	587.776	114.214	110.997	92.3647	SRF4	protein_coding	Protein STRUBBELIG-RECEPTOR FAMILY 4
AT1G23240	-4.93211	5.72214e-56	1.12875e-53	2958.66	3599.62	3547.66	115.107	105.213	110.338	.	protein_coding	Caleosin-related family protein
AT3G01085	-3.77505	1.25635e-55	2.46335e-53	2900.59	2518.06	1611.39	204.986	180.592	127.619	.	protein_coding	Protein kinase superfamily protein
AT3G62180	-3.1222	1.64003e-55	3.19639e-53	2970.73	3429.63	2112.2	365.198	343.24	268.896	.	protein_coding	Plant invertase/pectin methylesterase inhibitor superfamily protein
AT1G23590	-5.09245	1.69637e-55	3.28652e-53	380.567	501.039	476.82	18.042	9.29936	12.1217	.	protein_coding	Putative uncharacterized protein
AT4G39610	-3.11584	1.97034e-55	3.79471e-53	2159.01	2142.42	1574.4	247.247	236.044	194.196	.	protein_coding	At4g39610
AT2G33530	1.68482	3.9622e-55	7.58598e-53	180.639	194.51	215.919	645.997	645.869	609.577	SCPL46	protein_coding	Serine carboxypeptidase-like 46
AT2G25600	-3.33509	4.40189e-55	8.37851e-53	642.186	628.681	486.813	64.2339	66.9127	42.7141	AKT6	protein_coding	Potassium channel AKT6
AT1G19500	-3.49622	4.58787e-55	8.68174e-53	625.045	818.891	595.773	74.7596	58.2443	47.4393	.	protein_coding	Putative uncharacterized protein
AT3G52010	-3.30169	9.25729e-55	1.74166e-52	1991.61	2056.98	1496.43	219.087	196.564	146.372	SCPL37	protein_coding	Scpl37
AT4G25590	-3.35859	1.36223e-54	2.54814e-52	542.808	579.281	490.813	67.2374	41.1486	48.5412	ADF7	protein_coding	Actin-depolymerizing factor 7
AT5G50160	1.4513	1.49245e-54	2.77579e-52	702.044	575.373	635.759	1782.32	1757.94	1692.44	FRO8	protein_coding	Ferric reduction oxidase 8%2C mitochondrial
AT2G46860	-3.70362	1.7297e-54	3.19877e-52	807.633	870.521	774.706	76.6294	56.2851	55.018	PPA3	protein_coding	PPa3
AT3G13227	-3.19032	5.99156e-54	1.10177e-51	663.605	862.135	655.75	93.5783	74.1727	70.9108	.	protein_coding	At3g13227
AT2G28180	-3.34094	7.21383e-54	1.31908e-51	1214.37	1135.98	756.709	105.661	115.828	84.8237	CHX8	protein_coding	Cation/H(+) antiporter 8
AT2G19050	-3.63946	1.25635e-53	2.28444e-51	521.437	486.705	389.85	46.3979	45.2985	20.2042	.	protein_coding	GDSL esterase/lipase At2g19050
AT3G48450	-3.11125	2.44524e-53	4.42153e-51	403.814	464.972	343.868	58.7027	42.209	39.1072	.	protein_coding	At3g48450
AT1G78440	-3.05036	2.47926e-53	4.45828e-51	247.589	265.484	267.899	35.9315	31.9723	26.0514	GA2OX1	protein_coding	Gibberellin 2-beta-dioxygenase 1
AT5G15960	-3.25895	2.52606e-53	4.51749e-51	7754.68	8378.79	9592.37	1004.6	805.375	877.06	KIN1	protein_coding	Stress-induced protein KIN1
AT4G27790	-2.77832	2.99438e-53	5.32574e-51	1510.7	1554.8	1152.56	210.335	233.412	170.774	.	protein_coding	Calcium-binding EF hand family protein
AT3G57690	-3.31688	3.19509e-53	5.65184e-51	4731.1	5625.71	3888.53	513.166	501.177	414.851	AGP23	protein_coding	Arabinogalactan peptide 23
AT2G44560	-3.1176	7.64645e-53	1.34528e-50	873.55	926.044	723.724	117.228	100.64	72.557	AtGH9B11	protein_coding	Endoglucanase 14
AT2G26410	-3.35419	8.75621e-53	1.53224e-50	2313.21	2252.52	1569.4	231.33	216.374	151.932	Iqd4	protein_coding	IQ-domain 4
AT1G30710	-3.25232	1.10226e-52	1.91853e-50	1396.1	1678.17	1145.56	148.053	163.763	130.697	.	protein_coding	Berberine bridge enzyme-like 9
AT1G49290	-4.1651	1.22967e-52	2.12891e-50	1246.75	872.771	752.712	48.9533	78.5433	32.3185	.	protein_coding	F13F21.27 protein
AT5G07530	-4.93949	1.62735e-52	2.80249e-50	20085.1	23370.3	21315.9	694.958	836.207	579.288	GRP17	protein_coding	Oleosin GRP-17
AT3G28810	-3.29609	1.8587e-52	3.18405e-50	1857.8	2494.19	1808.31	242.658	216.28	167.907	.	protein_coding	Mediator of RNA polymerase II transcription subunit-like protein%2C putative (DUF1216)
AT2G21480	-3.80159	2.2293e-52	3.79892e-50	643.18	610.159	454.825	54.0272	34.6524	33.4976	.	protein_coding	Probable receptor-like protein kinase At2g21480
AT1G74550	-3.77299	2.655e-52	4.50078e-50	221.172	201.763	223.916	16.0356	22.7521	8.22323	CYP98A9	protein_coding	Cytochrome P450 98A9
AT3G26110	-3.11211	3.69466e-52	6.23077e-50	4325.25	5126.61	3534.66	546.206	530.338	425.081	.	protein_coding	Anther-specific protein agp1-like protein
AT1G18280	-3.69879	5.24285e-52	8.79609e-50	401.865	519.56	485.817	41.607	29.948	36.4746	.	protein_coding	At1g18280
AT1G20120	-3.25256	5.84211e-52	9.75122e-50	2028.21	2067.43	2141.19	236.856	247.51	169.722	.	protein_coding	GDSL esterase/lipase At1g20120
AT5G28680	-3.47002	5.92207e-52	9.83426e-50	2646.9	2086.95	1403.46	210.545	195.645	147.341	ANX2	protein_coding	Receptor-like protein kinase ANXUR2
AT5G47540	-1.93593	8.84198e-52	1.46086e-49	2509.09	2665.17	2039.23	721.753	598.701	564.525	.	protein_coding	At5g47540
AT2G21490	-5.71925	9.26904e-52	1.52368e-49	2572.15	3888.58	3116.82	93.9854	41.0209	46.4812	LEA	protein_coding	Probable dehydrin LEA
AT1G29140	-3.19017	1.43923e-51	2.35397e-49	3472.01	4554.37	3048.84	442.475	422.189	348.447	.	protein_coding	F28N24.16 protein
AT3G25165	-2.96581	1.58631e-51	2.58156e-49	994.329	1249.01	820.686	152.085	134.474	105.324	RALFL25	protein_coding	RALFL25
AT1G02000	-2.20678	1.77821e-51	2.87947e-49	3361.26	2997.65	2247.15	628.06	648.752	587.09	GAE2	protein_coding	UDP-glucuronate 4-epimerase 2
AT4G38190	-3.36839	2.20649e-51	3.55528e-49	1606.97	1363.47	933.642	124.454	147.88	105.38	CSLD4	protein_coding	Cellulose synthase-like protein D4
AT1G64780	-2.70902	2.57714e-51	4.13205e-49	374.375	343.778	376.858	39.3206	60.2469	67.575	AMT1-2	protein_coding	Ammonium transporter 1 member 2
AT5G04180	-3.00257	2.92227e-51	4.66245e-49	5505.18	5518.82	4140.43	717.009	672.31	502.549	ACA3	protein_coding	Alpha carbonic anhydrase 3
AT3G01700	-3.79864	3.57444e-51	5.67517e-49	16088.4	14813.4	8979.6	1068.72	1054.09	742.796	AGP11	protein_coding	ATAGP11
AT1G64660	-1.9255	4.2044e-51	6.64295e-49	2322.4	2418.23	1966.25	660.39	514.849	590.05	MGL	protein_coding	Methionine gamma-lyase
AT1G05580	-3.32288	4.93336e-51	7.75705e-49	7725.04	6838.13	4654.23	719.808	713.8	486.561	CHX23	protein_coding	Cation/H(+) antiporter 23%2C chloroplastic
AT3G62710	-3.30602	5.45043e-51	8.52888e-49	8397.78	8154.29	5833.79	847.115	816.186	599.784	.	protein_coding	Beta-D-glucan exohydrolase-like protein
AT5G12000	-3.25145	1.03069e-50	1.60511e-48	4839.52	4318.96	3034.85	513.457	417.334	349.275	.	protein_coding	Kinase with adenine nucleotide alpha hydrolases-like domain-containing protein
AT5G12180	-3.22836	1.38999e-50	2.15435e-48	1960.12	1850.18	1327.49	200.086	206.118	141.689	CPK17	protein_coding	CPK17
AT3G52810	-5.516	1.47375e-50	2.27334e-48	747.819	877.721	840.682	15.0168	19.7867	18.7209	PAP21	protein_coding	Purple acid phosphatase 21
AT2G23900	-3.28274	1.59996e-50	2.45639e-48	3567.25	3424.64	2377.1	381.378	319.61	261.393	.	protein_coding	Glycoside hydrolase family 28 protein/polygalacturonase family protein
AT5G65530	-2.36363	1.67952e-50	2.56644e-48	1527.91	1470.45	1093.58	277.333	256.567	260.852	.	protein_coding	Protein kinase superfamily protein
AT1G52000	1.37227	1.95076e-50	2.96698e-48	1463.05	1352.29	1505.43	3731.45	3812.03	3643.07	JAL5	protein_coding	Jacalin-related lectin 5
AT5G07410	-3.11861	2.00591e-50	3.03666e-48	9325.23	10403.8	8692.71	1201.64	1128.17	942.195	PME48	protein_coding	Probable pectinesterase 48
AT5G56640	-3.55672	2.676e-50	4.03233e-48	289.222	389.805	297.886	27.3374	36.8871	18.4807	MIOX5	protein_coding	Inositol oxygenase 5
AT1G53830	-2.7946	2.87604e-50	4.31379e-48	386.553	386.912	362.862	56.6146	53.5611	53.2701	PME2	protein_coding	Pectinesterase 2
AT4G11543	-3.80078	3.3906e-50	5.06227e-48	506.122	362.328	314.878	34.0782	30.1229	20.3797	.	protein_coding	Uncharacterized protein At2g45403/F4L23.33
AT1G17540	-3.26462	3.68111e-50	5.4709e-48	2538.39	2176.44	1529.42	234.016	253.222	162.185	.	protein_coding	Kinase with adenine nucleotide alpha hydrolases-like domain-containing protein
AT2G45405	-4.23017	3.79481e-50	5.61424e-48	912.913	586.728	516.801	31.0187	46.3018	29.7808	.	protein_coding	.
AT2G26450	-3.30856	4.9076e-50	7.22772e-48	5490.92	5322.23	3446.69	527.364	555.021	356.568	PME13	protein_coding	Probable pectinesterase/pectinesterase inhibitor 13
AT5G16100	-3.76375	5.79107e-50	8.49044e-48	562.891	338.768	340.868	32.0952	34.8833	24.1584	.	protein_coding	unknown protein%3B Ha.
AT2G17890	-3.08853	6.65381e-50	9.71158e-48	514.28	430.142	328.872	50.9392	48.8602	49.5498	CPK16	protein_coding	Calcium-dependent protein kinase 16
AT2G02720	-3.23405	7.13446e-50	1.03666e-47	1116.98	1050.58	743.715	104.691	109.132	95.254	.	protein_coding	Probable pectate lyase 6
AT3G16040	-3.07537	1.014e-49	1.46683e-47	862.453	1140.94	755.711	118.949	121.442	86.6299	.	protein_coding	At3g16040
AT2G33775	-3.31905	1.24051e-49	1.78655e-47	2100.25	2567.29	1789.32	260.674	222.859	163.135	RALFL19	protein_coding	RALFL19
AT3G07850	-4.0132	1.27531e-49	1.82859e-47	10739.5	11432.9	8728.69	728.338	655.291	529.751	.	protein_coding	Exopolygalacturonase clone GBGA483
AT3G04360	-3.38476	1.39811e-49	1.99587e-47	1204.24	1156.55	783.699	98.9931	133.051	68.7197	.	protein_coding	Calcium-dependent lipid-binding (CaLB domain) family protein
AT1G23250	-3.50299	1.45587e-49	2.06925e-47	240.513	290.115	271.897	24.5378	21.5708	24.3296	.	protein_coding	Probable inactive peroxygenase-like protein
AT5G10380	-1.32326	1.47367e-49	2.08544e-47	1534.08	1525.1	1530.42	654.608	610.094	569.287	ATL55	protein_coding	E3 ubiquitin-protein ligase RING1
AT1G23350	-3.03156	1.56227e-49	2.19327e-47	1438.73	1718.34	1272.52	205.827	213.748	121.873	.	protein_coding	At1g23350
AT5G58170	-3.3547	1.56335e-49	2.19327e-47	2765.72	2706.33	1855.29	241.426	266.277	208.244	GDPDL7	protein_coding	Glycerophosphodiester phosphodiesterase GDPDL7
AT3G52600	-3.18198	1.66607e-49	2.32735e-47	1476.28	1837.68	1320.5	187.839	199.618	122.902	CWINV2	protein_coding	Beta-fructofuranosidase%2C insoluble isoenzyme CWINV2
AT5G02110	-3.63602	2.6953e-49	3.749e-47	1393.87	1004.48	854.673	109.737	96.9811	54.6521	CYCD7-1	protein_coding	Putative cyclin-D7-1
AT5G19580	-3.3294	2.97461e-49	4.1199e-47	31657.5	31172.7	20153.4	2934.79	3161.86	2158.52	.	protein_coding	Glyoxal oxidase-related protein
AT5G54780	-2.18387	3.37886e-49	4.65997e-47	2425.85	2323.59	1856.29	527.338	481.294	444.892	.	protein_coding	Ypt/Rab-GAP domain of gyp1p superfamily protein
AT2G33100	-3.19993	3.58536e-49	4.92389e-47	3287.13	2716.71	1813.31	298.09	310.425	241.852	CSLD1	protein_coding	Cellulose synthase-like protein D1
AT2G35765	-3.08703	3.80459e-49	5.20302e-47	1452.99	2066.06	1474.44	218.042	209.77	159.521	.	protein_coding	Putative uncharacterized protein
AT2G41860	-3.18018	4.81061e-49	6.55129e-47	726.373	685.281	507.805	78.3978	81.0287	52.0298	CPK14	protein_coding	CPK14
AT1G75870	-3.76308	6.1354e-49	8.32062e-47	1451.73	1104.27	944.639	90.5963	106.565	60.3622	.	protein_coding	T4O12.11
AT1G75540	1.67285	6.77413e-49	9.14873e-47	262.804	270.662	287.892	855.247	876.146	888.388	BBX21	protein_coding	B-box zinc finger protein 21
AT2G19770	-3.76898	7.23631e-49	9.73254e-47	315.539	324.125	299.886	25.5191	21.5858	21.4655	PRO4	protein_coding	Profilin
AT1G24400	-2.57927	8.09353e-49	1.08407e-46	349.012	294.464	379.858	55.6077	47.769	67.5447	LHT2	protein_coding	Lysine histidine transporter 2
AT4G27350	-2.04761	8.80188e-49	1.17411e-46	840.082	909.58	729.722	216.096	199.284	184.045	.	protein_coding	Membrane lipoprotein lipid attachment site-like protein%2C putative (DUF1223)
AT1G04540	-2.81921	9.20171e-49	1.22244e-46	3515.49	3318.64	2215.16	489.748	442.853	349.272	.	protein_coding	Calcium-dependent lipid-binding (CaLB domain) family protein
AT5G57910	-2.0668	1.09248e-48	1.44545e-46	448.455	457.916	436.834	118.026	86.198	116.093	.	protein_coding	At5g57910
AT5G47635	-3.61988	1.15394e-48	1.52058e-46	207.961	159.668	213.92	15.0689	17.9163	13.9747	.	protein_coding	At5g47635
AT3G59530	-1.93206	1.23917e-48	1.62631e-46	919.284	899.545	1189.55	255.494	275.539	257.098	SSL13	protein_coding	Protein STRICTOSIDINE SYNTHASE-LIKE 13
AT5G01075	-2.34414	1.33581e-48	1.74611e-46	373.405	384.905	425.84	72.5262	70.3809	89.9928	.	protein_coding	At5g01075
AT3G05930	-3.01058	1.74323e-48	2.26955e-46	1906.45	2057.04	1826.31	288.021	257.734	172.398	GLP8	protein_coding	GLP8
AT2G16586	-3.51288	1.987e-48	2.57661e-46	399.757	444.442	360.862	46.4527	26.1286	32.6661	.	protein_coding	Transmembrane protein
AT4G10010	-3.25038	2.19344e-48	2.82492e-46	485.942	510.253	338.868	43.3095	51.8052	44.8397	.	protein_coding	Protein kinase superfamily protein
AT4G19038	-3.13078	2.19585e-48	2.82492e-46	213.09	267.364	188.927	23.5292	27.3039	25.2391	LCR15	protein_coding	Defensin-like protein 140
AT5G61430	-3.04671	2.74452e-48	3.51687e-46	509.415	626.644	644.757	78.3752	82.9189	53.9128	NAC100	protein_coding	NAC domain-containing protein 100
AT1G20132	-4.71284	3.27999e-48	4.18655e-46	222.167	176.118	226.915	10.4406	6.54079	6.50158	.	protein_coding	GDSL-like Lipase/Acylhydrolase superfamily protein
AT5G39420	-2.2155	4.45646e-48	5.66597e-46	1967.24	1942.76	1375.48	395.206	382.623	359.882	cdc2cAt	protein_coding	At5g39420
AT3G20865	-3.54869	4.64394e-48	5.88136e-46	5134.97	6295.74	5493.92	494.186	515.32	436.444	AGP40	protein_coding	AGP40
AT2G31220	-3.50033	4.76015e-48	6.00517e-46	226.283	237.723	251.905	18.805	19.7052	24.4015	BHLH10	protein_coding	Transcription factor bHLH10
AT1G64740	-1.64147	5.97852e-48	7.51308e-46	3266.99	3374.23	2664.99	969.338	1049.26	963.997	TUBA1	protein_coding	Tubulin alpha-1 chain
AT4G05330	-1.89625	6.52327e-48	8.16613e-46	983.107	969.324	804.694	267.98	251.029	221.386	AGD13	protein_coding	AGD13
AT3G58480	-3.29207	6.55195e-48	8.1706e-46	301.322	326.097	249.903	33.0746	22.395	33.7607	IQM6	protein_coding	IQ domain-containing protein IQM6
AT3G05610	-3.32273	1.09809e-47	1.36415e-45	12128.5	11707.7	7642.1	1172.45	1174.46	798.856	PME21	protein_coding	Probable pectinesterase/pectinesterase inhibitor 21
AT5G61720	-3.41063	1.15585e-47	1.43044e-45	3499.4	4141.86	3345.73	384.049	379.074	269.731	.	protein_coding	Dbj
AT5G43185	-3.06403	1.19099e-47	1.46835e-45	271.954	323.029	287.891	41.629	40.5417	23.1046	.	protein_coding	At5g43185
AT5G58050	-3.03377	1.2571e-47	1.544e-45	3293.24	2757.89	1955.26	352.856	361.227	263.246	GDPDL6	protein_coding	Glycerophosphodiester phosphodiesterase GDPDL6
AT1G54070	-2.99604	1.31608e-47	1.61037e-45	2247.38	2832.79	2044.22	330.278	303.682	258.716	.	protein_coding	Dormancy-associated protein homolog 4
AT5G60500	-4.59181	1.37924e-47	1.68133e-45	263.832	241.98	340.874	9.37066	16.1043	9.28089	.	protein_coding	Dehydrodolichyl diphosphate synthase 7
AT3G13400	-3.45769	1.42821e-47	1.73453e-45	57479.1	50424.7	34703.9	4791.68	4712.81	3475.18	sks13	protein_coding	AT3g13400/MRP15_3
AT1G28375	-4.80988	1.46656e-47	1.77449e-45	658.571	749.215	921.654	27.3374	36.8871	18.4807	.	protein_coding	At1g28375
AT1G28110	1.38134	1.59659e-47	1.92466e-45	321.662	363.197	339.871	895.863	917.582	856.441	SCPL45	protein_coding	Serine carboxypeptidase-like 45
AT5G07600	-4.77232	1.99656e-47	2.39794e-45	930.444	983.838	1125.58	39.6581	42.42	28.7978	.	protein_coding	Oleosin family protein
AT5G14895	-2.8713	2.62087e-47	3.13618e-45	459.601	482.549	400.847	67.0549	65.8898	50.2812	.	protein_coding	NHL domain protein
AT1G22570	3.38078	2.71129e-47	3.2325e-45	16.2845	29.7979	30.9891	312.466	273.593	220.276	NPF5.15	protein_coding	Protein NRT1/ PTR FAMILY 5.15
AT5G09430	-2.71467	3.16108e-47	3.75499e-45	261.756	293.138	211.918	39.6175	39.4922	37.3647	.	protein_coding	Alpha/beta-Hydrolases superfamily protein
AT1G23520	-4.62898	4.46379e-47	5.28317e-45	459.67	472.427	587.78	25.5849	16.8312	18.6513	.	protein_coding	F28C11.15
AT1G75160	-3.3888	5.30563e-47	6.2568e-45	242.494	263.366	225.914	21.6494	35.0872	12.8395	.	protein_coding	Protein of unknown function (DUF620)
AT3G52460	-3.15696	5.66893e-47	6.6611e-45	1290.51	1364.35	884.661	141.56	140.167	114.779	.	protein_coding	Hydroxyproline-rich glycoprotein family protein
AT3G54240	-3.02639	8.78335e-47	1.02835e-44	320.639	354.97	329.875	40.5345	52.9006	29.6712	.	protein_coding	Alpha/beta-Hydrolases superfamily protein
AT4G18596	-3.13442	9.63836e-47	1.12441e-44	2824.67	3519.14	2307.12	379.42	326.184	279.238	.	protein_coding	Pollen Ole e 1 allergen and extensin family protein
AT2G39700	-1.71788	1.21576e-46	1.41323e-44	4654.97	4949.71	3711.59	1501.55	1293.42	1252.82	EXPA4	protein_coding	Expansin-A4
AT5G42490	-3.39832	1.26642e-46	1.46688e-44	1027.68	944.586	636.755	83.9469	97.067	66.1111	.	protein_coding	ATP binding microtubule motor family protein
AT1G44160	-3.06173	1.40639e-46	1.62323e-44	637.095	617.339	442.829	70.7734	76.2967	55.8821	.	protein_coding	HSP40/DnaJ peptide-binding protein
AT3G22510	-3.31204	1.55287e-46	1.78597e-44	670.667	801.442	584.776	85.1459	76.2719	45.3975	.	protein_coding	At3g22510
AT1G10770	-3.10943	1.73978e-46	1.99388e-44	6194.17	7836.11	5088.07	841.498	733.23	640.18	.	protein_coding	At1g10770
AT2G16910	-3.90235	2.44999e-46	2.79797e-44	551.99	534.217	703.737	53.0864	37.5506	28.7409	AMS	protein_coding	Transcription factor ABORTED MICROSPORES
AT2G40990	-3.25481	3.94679e-46	4.49161e-44	613.685	476.501	383.852	55.7149	57.4614	40.9249	PAT02	protein_coding	S-acyltransferase
AT4G02250	-3.18262	4.08903e-46	4.63728e-44	4879.25	6249.24	3917.51	612.261	596.195	448.36	.	protein_coding	Plant invertase/pectin methylesterase inhibitor superfamily protein
AT4G33230	-3.65914	4.96213e-46	5.6079e-44	435.217	436.232	331.872	39.784	33.8893	21.2631	PME45	protein_coding	Putative pectinesterase/pectinesterase inhibitor 45
AT1G79910	-2.70941	6.8456e-46	7.70971e-44	1128.17	1067.09	842.678	154.647	182.699	126.831	.	protein_coding	Regulator of Vps4 activity in the MVB pathway protein
AT5G50030	-3.00267	7.16005e-46	8.03604e-44	9159.82	10340	7294.24	1236.55	1187.48	918.71	.	protein_coding	At5g50030
AT5G59370	-3.26938	8.42735e-46	9.42589e-44	783.231	786.126	626.761	100.365	65.6324	61.4583	ACT4	protein_coding	Actin-4
AT3G18810	-3.46714	1.17498e-45	1.3097e-43	1820.08	1814.04	1024.61	140.505	162.91	117.524	PERK6	protein_coding	Putative proline-rich receptor-like protein kinase PERK6
AT1G50610	-3.2447	1.27611e-45	1.41757e-43	413.901	418.706	292.886	56.9527	30.8401	30.6571	PRK5	protein_coding	Pollen receptor-like kinase 5
AT1G23600	-5.08461	1.35233e-45	1.49713e-43	460.702	522.779	590.778	15.0767	18.8919	12.062	.	protein_coding	Expressed protein
AT4G14780	-2.68247	1.392e-45	1.53582e-43	237.388	213.068	220.916	35.8525	35.7395	32.6735	.	protein_coding	Kinase like protein
AT2G46360	-3.32898	1.51479e-45	1.66565e-43	451.56	631.551	430.835	49.9718	60.3692	39.9945	.	protein_coding	At2g46360/F11C10.5
AT2G13680	-3.42693	1.74601e-45	1.91343e-43	595.4	401.492	390.85	40.4971	49.0089	39.1861	CALS5	protein_coding	Callose synthase 5
AT1G68610	-3.51172	1.95031e-45	2.13016e-43	390.521	294.433	304.884	37.9257	25.2969	23.2367	PCR11	protein_coding	Protein PLANT CADMIUM RESISTANCE 11
AT3G49540	-3.12909	1.98232e-45	2.15788e-43	9778.75	11654	8024.96	1207.23	1172.38	987.122	.	protein_coding	At3g49540
AT4G02650	-3.24829	2.66312e-45	2.88931e-43	2335.45	1980.91	1339.49	228.49	206.895	159.499	.	protein_coding	Putative clathrin assembly protein At4g02650
AT3G47440	-3.65396	2.80446e-45	3.03254e-43	337.782	276.882	264.898	29.3774	24.4685	15.7069	TIP5-1	protein_coding	Probable aquaporin TIP5-1
AT1G47270	-2.18351	2.97909e-45	3.21071e-43	1920.57	1893.38	1368.48	414.171	358.028	368.347	TULP6	protein_coding	Tubby-like F-box protein 6
AT2G39010	-1.33839	4.90104e-45	5.26465e-43	5804.6	6435.83	6710.46	2380.95	2646.45	2466.75	PIP2-6	protein_coding	Probable aquaporin PIP2-6
AT2G46300	-2.75447	6.01804e-45	6.44326e-43	406.795	401.236	290.887	57.5815	55.4844	49.4577	.	protein_coding	Late embryogenesis abundant (LEA) hydroxyproline-rich glycoprotein family
AT1G05820	-2.21985	7.56996e-45	8.07826e-43	472.75	468.133	351.864	101.982	103.577	71.6667	SPPL5	protein_coding	Signal peptide peptidase-like 5
AT3G21420	1.41656	8.88578e-45	9.45145e-43	359.146	336.533	334.873	957.25	896.761	897.63	.	protein_coding	2-oxoglutarate (2OG) and Fe(II)-dependent oxygenase superfamily protein
AT5G48140	-2.88496	1.10109e-44	1.16737e-42	6289.53	7549.04	5085.07	894.077	938.443	728.974	.	protein_coding	At5g48140
AT5G62630	2.2717	1.15527e-44	1.22084e-42	75.0659	56.7179	81.9701	288.213	395.161	350.7	HIPL2	protein_coding	HIPL2 protein
AT5G51030	-3.16708	2.03605e-44	2.14464e-42	166.382	163.613	153.941	16.9477	23.6513	12.9581	.	protein_coding	At5g51030
AT2G03740	-4.7619	2.59064e-44	2.72e-42	1566.6	1651.71	1889.29	64.1458	65.8592	57.878	.	protein_coding	At2g03740
AT5G53190	-3.52444	4.68496e-44	4.90309e-42	386.681	445.692	630.766	47.2463	33.6637	45.8981	SWEET3	protein_coding	Bidirectional sugar transporter SWEET
AT5G60615	-3.05771	5.32701e-44	5.55716e-42	2724.28	4033.52	2331.11	438.953	377.046	275.276	.	protein_coding	Putative defensin-like protein 274
AT2G05850	-3.26819	6.13983e-44	6.38464e-42	2837.76	2824.66	1927.27	284.006	282.176	221.264	SCPL38	protein_coding	Serine carboxypeptidase-like 38
AT1G76965	-3.50916	1.01949e-43	1.05676e-41	291.249	374.423	311.881	36.0018	33.9685	15.5973	.	protein_coding	Encodes a Protease inhibitor/seed storage/LTP family protein
AT4G16990	-1.74875	1.1177e-43	1.15489e-41	700.099	738.859	739.72	180.751	231.396	235.841	RLM3	protein_coding	disease resistance protein (TIR-NBS class)%2C putative
AT3G01630	-2.94643	1.66654e-43	1.71654e-41	340.853	346.673	241.906	41.5166	42.3467	36.3794	.	protein_coding	F4P13.17 protein
AT1G79780	-3.21914	1.72419e-43	1.77031e-41	351.115	384.905	447.833	33.7804	49.9849	43.0265	.	protein_coding	CASP-like protein 3A2
AT5G07520	-5.23724	1.74927e-43	1.79042e-41	1416.44	1930.21	1277.51	61.743	39.451	21.0987	GRP18	protein_coding	Glycine-rich protein atGRP
AT2G37620	-1.22713	1.8373e-43	1.87462e-41	1467.12	1556.93	1410.47	663.046	627.947	603.013	ACT1	protein_coding	Actin-3
AT2G45403	-3.98119	1.86111e-43	1.88991e-41	385.39	253.311	256.901	15.9603	25.5565	14.8527	.	protein_coding	unknown protein%3B BEST Arabidopsis thaliana protein match is: unknown protein (TAIR:AT1G34095.1)%3B Ha.
AT5G26692	-2.89029	1.8639e-43	1.88991e-41	1630.54	2129.97	1720.35	320.292	253.878	164.813	.	protein_coding	Putative membrane lipoprotein
AT3G02970	-3.16983	1.94124e-43	1.96222e-41	1008.46	1088.54	688.735	133.395	98.6383	77.2203	EXL6	protein_coding	Protein EXORDIUM-like 6
AT1G23610	-4.66684	3.6927e-43	3.72106e-41	103.526	127.519	111.957	5.69022	2.77287	4.67931	.	protein_coding	unknown protein%3B BEST Arabidopsis thaliana protein match is: unknown protein (TAIR:AT1G23640.1)%3B Ha.
AT2G26490	-3.39111	3.88842e-43	3.90618e-41	574.251	637.862	467.82	71.0648	57.4211	31.3671	JGB	protein_coding	Protein JINGUBANG
AT2G22180	-3.39407	4.79195e-43	4.79902e-41	709.116	699.61	441.829	58.4595	70.7354	46.5141	.	protein_coding	Hydroxyproline-rich glycoprotein family protein
AT1G72330	-2.21841	6.18785e-43	6.17798e-41	4813.15	4408.47	3058.84	934.666	936.472	767.361	ALAAT2	protein_coding	alanine aminotransferase 2
AT3G04700	-3.0816	6.99138e-43	6.95888e-41	616.863	625.63	557.788	75.5145	74.3225	62.4937	.	protein_coding	At3g04700
AT2G07180	-1.72734	7.94531e-43	7.88426e-41	2017.94	1758.68	1437.45	509.147	549.108	516.126	PBL17	protein_coding	Probable serine/threonine-protein kinase PBL17
AT2G30860	1.36715	8.86568e-43	8.77082e-41	4469.35	4315.02	5173.04	11988.4	11732	12285.4	GSTF9	protein_coding	GSTF9
AT2G21990	-3.74759	9.5075e-43	9.37728e-41	322.605	360.988	216.914	25.535	22.5648	18.6029	.	protein_coding	Uncharacterized protein At2g21990/F7D8.31
AT3G26860	-3.36594	1.1781e-42	1.15845e-40	873.678	1235.69	1033.61	120.022	113.929	70.601	SPH23	protein_coding	S-protein homolog 23
AT3G28960	-3.55557	1.85116e-42	1.81481e-40	138.053	177.953	173.935	14.1497	14.1047	13.0658	AVT1I	protein_coding	Amino acid transporter AVT1I
AT5G07540	-5.33344	2.39609e-42	2.34198e-40	2693.9	3965.81	3394.72	91.6009	85.5833	71.8059	GRP16	protein_coding	Oleosin
AT1G54860	-4.45973	2.44525e-42	2.38287e-40	388.724	582.279	545.795	27.452	18.6982	22.4256	.	protein_coding	Glycoprotein membrane GPI-anchored
AT1G21400	-1.26842	3.91248e-42	3.8013e-40	2208.81	2278.38	2338.12	876.811	1035.26	920.998	.	protein_coding	Thiamin diphosphate-binding fold (THDP-binding) superfamily protein
AT1G80660	-4.35842	6.88891e-42	6.67322e-40	1262.04	919.13	984.626	46.1062	41.1651	66.7289	AHA9	protein_coding	ATPase 9%2C plasma membrane-type
AT3G45280	-3.12004	8.81484e-42	8.51351e-40	341.864	332.312	251.902	48.3747	32.8418	25.008	SYP72	protein_coding	SYP72
AT4G27110	-3.49542	9.885e-42	9.51885e-40	270.846	255.172	208.919	25.5513	23.5451	15.7427	COBL11	protein_coding	COBRA-like protein 11
AT4G37980	-1.57911	9.99248e-42	9.59396e-40	3183.8	2907.21	3064.84	1148.89	987.92	927.356	CAD7	protein_coding	ELI3-1
AT1G32780	-2.74798	1.29078e-41	1.23566e-39	386.558	308.93	448.833	54.653	63.1037	52.2708	.	protein_coding	Alcohol dehydrogenase-like 3
AT3G05150	-2.51964	1.30034e-41	1.24116e-39	286.088	281.924	241.907	49.0721	53.7186	38.1463	.	protein_coding	Major facilitator superfamily protein
AT4G30190	1.42185	2.07881e-41	1.97839e-39	5741.61	5579.65	5196.03	14897.6	14343.5	15014	HA2	protein_coding	Plasma membrane ATPase
AT2G18420	-3.96132	2.49727e-41	2.36971e-39	174.544	171.932	214.92	12.2636	12.2247	11.1956	GASA11	protein_coding	Gibberellin-regulated protein 11
AT2G13570	-2.19145	2.87856e-41	2.72359e-39	435.24	419.858	394.85	93.3859	88.3182	91.6432	NFYB7	protein_coding	Uncharacterized protein At2g13570 (Fragment)
AT1G80130	2.90633	3.13591e-41	2.95848e-39	140.932	72.2857	123.954	816.556	847.006	866.91	.	protein_coding	F18B13.21 protein
AT1G52240	-2.79097	3.23411e-41	3.0423e-39	412.902	434.126	305.881	47.9557	66.0082	52.296	ROPGEF11	protein_coding	ROPGEF11
AT3G28830	-3.55385	3.26348e-41	3.06109e-39	14294.8	16574.1	13058.1	1377.99	1293.63	1068.41	.	protein_coding	Mucin-like protein%2C putative (DUF1216)
AT1G60410	-3.763	3.74995e-41	3.50728e-39	191.624	124.641	121.952	8.42732	15.1659	8.34561	.	protein_coding	FBD-associated F-box protein At1g60410
AT5G43020	-1.55855	4.47214e-41	4.17075e-39	919.199	788.398	915.654	267.607	303.688	319.043	.	protein_coding	Leucine-rich repeat protein kinase family protein
AT1G68110	-2.96559	4.58908e-41	4.26758e-39	3075.24	3550.04	2246.15	449.285	393.978	292.137	.	protein_coding	Putative clathrin assembly protein At1g68110
AT5G27870	-3.00243	5.23852e-41	4.85765e-39	2335.58	2394.56	1945.26	305.738	320.901	206.083	PME28	protein_coding	Putative pectinesterase/pectinesterase inhibitor 28
AT5G25460	-1.56658	5.48278e-41	5.0697e-39	11743	12558.8	12361.3	4320.95	3865.38	4191.16	.	protein_coding	At5g25460
AT1G26480	-3.31181	6.25299e-41	5.7655e-39	442.352	439.394	408.845	47.226	38.4403	43.9613	GRF12	protein_coding	GRF12
AT4G04980	-3.58157	7.78083e-41	7.15397e-39	504.06	376.644	247.902	31.1099	32.9346	29.8828	.	protein_coding	unknown protein%3B BEST Arabidopsis thaliana protein match is: unknown protein (TAIR:AT1G11070.1)%3B Ha.
AT3G14040	-3.92626	8.61517e-41	7.89878e-39	10075	10407	8421.81	680.076	661.915	558.871	.	protein_coding	Pectin lyase-like superfamily protein
AT1G06250	-2.53091	9.40034e-41	8.59445e-39	357.208	379.804	480.821	64.9779	80.0778	65.3624	.	protein_coding	Phospholipase A1-IIalpha
AT2G23800	-4.03568	1.40783e-40	1.28353e-38	1847.69	2252.59	2365.11	183.606	107.814	102.475	GGPPS2	protein_coding	Heterodimeric geranylgeranyl pyrophosphate synthase large subunit 2
AT1G75930	-4.74897	1.88494e-40	1.71371e-38	3760.19	4155.44	4776.2	153.666	178.86	139.105	EXL6	protein_coding	GDSL esterase/lipase EXL6
AT5G45840	-2.17538	1.91457e-40	1.7358e-38	1264.04	1010.58	807.691	239.623	229.39	213.061	.	protein_coding	.
AT1G79800	-4.14697	2.0076e-40	1.8151e-38	108.519	88.5586	91.9648	7.60441	3.71241	4.64987	ENODL7	protein_coding	ENODL7
AT5G13990	-3.119	2.8405e-40	2.56102e-38	677.61	542.339	423.836	75.6623	62.98	50.2484	ATEXO70C2	protein_coding	Exocyst subunit Exo70 family protein
AT4G33970	-3.50023	2.96139e-40	2.66263e-38	6309.62	5171.05	3293.75	494.441	453.206	357.698	PEX4	protein_coding	Pollen-specific leucine-rich repeat extensin-like protein 4
AT2G05520	2.6187	3.51083e-40	3.14795e-38	302.42	419.627	315.879	1963.13	2262.92	2150.76	GRP3	protein_coding	Glycine-rich protein 3
AT4G04077	-2.95749	3.53958e-40	3.16501e-38	323.635	356.927	248.903	52.1222	34.671	32.5617	.	lncRNA	other RNA
AT2G36120	2.66815	5.20944e-40	4.64539e-38	43.6745	57.5948	59.978	381.216	315.685	329.998	DOT1	protein_coding	Glycine-rich protein DOT1
AT1G28430	-3.94633	5.26893e-40	4.68561e-38	1195.32	1410.91	1774.33	108.648	100.676	74.4848	CYP705A24	protein_coding	Cytochrome P450%2C family 705%2C subfamily A%2C polypeptide 24
AT1G06990	-5.76372	6.76256e-40	5.99748e-38	280.087	295.407	362.865	7.59454	3.70452	5.6042	.	protein_coding	GDSL esterase/lipase At1g06990
AT1G51805	1.28335	6.79674e-40	6.01142e-38	975.103	1166.89	1140.57	2604.51	2752.61	2633.2	.	protein_coding	Leucine-rich repeat protein kinase family protein
AT1G63930	-3.09782	7.22526e-40	6.37311e-38	248.536	247.927	189.926	27.3591	26.3097	26.1659	ROH1	protein_coding	At1g63930
AT2G45800	-3.12614	8.71124e-40	7.66306e-38	234.342	249.932	174.931	33.1942	25.3848	16.6221	PLIM2A	protein_coding	LIM domain-containing protein PLIM2a
AT5G15600	-2.30147	8.85167e-40	7.76561e-38	1744.04	1818.2	1228.53	363.313	310.124	298.103	SP1L4	protein_coding	Protein SPIRAL1-like 4
AT1G04880	-3.24256	1.05995e-39	9.27402e-38	220.062	158.581	157.939	18.857	20.7263	16.7723	HMGB15	protein_coding	High mobility group B protein 15
AT2G07560	-4.45997	1.33998e-39	1.16927e-37	854.218	687.542	737.72	26.2339	16.5659	60.5279	AHA6	protein_coding	ATPase 6%2C plasma membrane-type
AT5G15030	-3.96127	2.46736e-39	2.14727e-37	198.793	165.719	152.941	10.3528	12.2515	10.2605	.	protein_coding	Paired amphipathic helix (PAH2) superfamily protein
AT3G59830	-3.05265	3.25318e-39	2.82358e-37	213.058	231.44	181.93	33.1943	24.4217	17.5786	.	protein_coding	Integrin-linked protein kinase family
AT1G59870	2.31155	3.27349e-39	2.83366e-37	981.18	1137.06	1117.58	4402.41	5834.31	5827.81	ABCG36	protein_coding	ABC transporter G family member 36
AT3G15850	-1.19487	4.15273e-39	3.58522e-37	1798.98	2254.61	2228.16	858.92	979.733	905.142	ADS3	protein_coding	JB67
AT1G80470	-3.4339	6.41531e-39	5.52395e-37	1218.28	746.268	669.743	94.5086	92.3083	56.6273	.	protein_coding	F-box/FBD/LRR-repeat protein At1g80470
AT1G24520	-3.18497	8.34172e-39	7.16376e-37	8408.06	11404.9	7227.26	1145.2	1085.09	742.721	BCP1	protein_coding	BCP1
AT4G13075	-3.31439	9.63776e-39	8.25499e-37	189.801	258.14	218.917	23.6025	25.4577	17.6441	RALFL30	protein_coding	Protein RALF-like 30
AT1G13890	-3.17981	1.25057e-38	1.06833e-36	146.086	144.049	129.95	19.9163	8.29054	17.8335	SNAP30	protein_coding	Putative SNAP25 homologous protein SNAP30
AT3G59900	-2.74225	1.46127e-38	1.24506e-36	532.623	467.269	485.816	67.7937	94.3645	59.5859	ARGOS	protein_coding	ARGOS
AT3G63093	-4.73312	1.52172e-38	1.29318e-36	182.677	159.703	266.903	14.3404	2.70328	5.54881	.	protein_coding	.
AT5G26700	-3.14484	1.53629e-38	1.30216e-36	11057	10007.7	7211.27	1208.32	1174.41	813.822	.	protein_coding	Probable germin-like protein subfamily 2 member 5
AT5G61610	-4.13216	1.98339e-38	1.67676e-36	291.224	302.575	334.874	21.7913	14.9724	15.8453	.	protein_coding	Oleosin family protein
AT1G13150	-3.00827	1.99248e-38	1.68009e-36	582.401	536.278	682.744	70.6585	79.0381	73.8553	CYP86C4	protein_coding	Cytochrome P450%2C family 86%2C subfamily C%2C polypeptide 4
AT3G15030	-1.23798	2.57842e-38	2.16854e-36	1934.77	1603.41	1684.36	675.926	811.531	726.524	TCP4	protein_coding	TCP4
AT5G07510	-4.91598	3.10738e-38	2.60668e-36	4104.16	6108.19	3925.51	162.261	176.022	129.657	GRP14	protein_coding	Glycine-rich protein
AT2G31210	-4.03823	3.70593e-38	3.10079e-36	97.4284	104.967	111.958	7.57549	7.553	3.66277	BHLH91	protein_coding	Transcription factor bHLH91
AT5G54095	-3.25794	4.34365e-38	3.62505e-36	7015.99	8921.75	5420.94	905.821	761.509	565.096	.	protein_coding	At5g54095
AT5G55620	1.55683	4.76569e-38	3.9671e-36	209.051	215.137	261.903	642.069	725.927	651.672	.	protein_coding	At5g55620
AT5G57780	1.453	5.21782e-38	4.33239e-36	200.915	207.89	223.916	599.835	520.552	612.648	.	protein_coding	At5g57780
AT5G45510	1.05981	8.70361e-38	7.20368e-36	1372.72	1215.42	1290.51	2552.56	2756.34	2777.33	.	protein_coding	Probable disease resistance protein At5g45510
AT1G29050	1.47959	8.7202e-38	7.20368e-36	1447.89	1713.3	1549.41	4767.11	4412.69	3957.05	TBL38	protein_coding	Protein trichome birefringence-like 38
AT4G34750	-1.98941	9.22866e-38	7.60442e-36	1436.65	1522.89	1152.56	381.196	312.83	341.279	.	protein_coding	SAUR-like auxin-responsive protein family
AT5G16540	-1.56669	9.71338e-38	7.98361e-36	2297.04	2427.47	1933.27	776.174	759.605	711.468	ZFN3	protein_coding	Zinc finger CCCH domain-containing protein 57
AT5G17400	-1.2807	1.11347e-37	9.12877e-36	729.506	763.532	714.729	318.841	297.014	292.601	ER-ANT1	protein_coding	ADP%2CATP carrier protein ER-ANT1
AT5G64510	-2.09359	1.13897e-37	9.31436e-36	597.65	748.979	599.772	171.847	158.949	124.969	TIN1	protein_coding	Tunicamycin induced protein
AT4G18790	-3.35419	1.44011e-37	1.17385e-35	147.104	146.108	132.949	16.0856	17.9718	7.30947	NRAMP5	protein_coding	Metal transporter Nramp5
AT5G62750	-3.21983	1.44261e-37	1.17385e-35	1650.85	2308.96	1751.34	235.092	199.242	178.335	.	protein_coding	At5g62750
AT5G12960	-2.79945	1.74618e-37	1.41732e-35	6130.09	5309.98	3798.56	796.112	780.43	612.054	.	protein_coding	Proline-tRNA ligase (DUF1680)
AT5G38435	-3.01751	1.90207e-37	1.54002e-35	252.651	243.954	281.894	31.0962	33.8819	30.8257	SPH8	protein_coding	SPH8
AT1G68750	-3.64616	2.13029e-37	1.72051e-35	236.297	187.324	156.938	19.9163	11.173	14.945	PPC4	protein_coding	PPC4
AT5G07550	-4.83855	2.26832e-37	1.82746e-35	33254.7	36086.7	43228.6	1198.33	1647.71	1087.97	GRP19	protein_coding	Oleosin
AT5G63180	1.48965	2.40542e-37	1.93313e-35	273.977	316.869	285.892	883.778	801.813	776.915	.	protein_coding	Probable pectate lyase 22
AT5G52320	1.3672	5.0502e-37	4.04862e-35	334.838	352.954	349.868	945.029	844.036	888.326	CYP96A4	protein_coding	CYP96A4
AT3G56920	-2.73975	5.18453e-37	4.14609e-35	172.483	189.263	154.94	28.3468	25.3695	23.312	PAT01	protein_coding	Probable protein S-acyltransferase 1
AT1G23690	-5.4692	5.69496e-37	4.54313e-35	211.099	258.229	253.905	6.63284	2.75037	6.58031	.	protein_coding	Expressed protein
AT1G30350	-4.96899	6.41854e-37	5.10784e-35	655.549	1017.43	751.714	33.1773	25.3695	18.5216	.	protein_coding	Probable pectate lyase 4
AT1G55610	1.63189	6.66768e-37	5.29316e-35	200.784	149.286	135.947	536.722	470.819	499.322	BRL1	protein_coding	Serine/threonine-protein kinase BRI1-like 1
AT5G61605	-5.7324	6.8228e-37	5.40313e-35	460.744	546.497	710.735	16.1788	7.43361	8.34559	ESFL10	protein_coding	EMBRYO SURROUNDING FACTOR 1-like protein 10
AT5G61700	-3.89468	7.10482e-37	5.61281e-35	251.474	191.416	134.946	11.2726	13.1647	14.0568	ABCA12	protein_coding	ABC transporter A family member 12
AT3G12915	1.53395	9.31684e-37	7.34249e-35	247.528	199.772	244.908	665.744	675.931	663.897	.	protein_coding	Ribosomal protein S5/Elongation factor G/III/V family protein
AT2G29940	-2.39187	9.8794e-37	7.76702e-35	678.694	562.988	569.784	135.114	109.914	99.831	ABCG31	protein_coding	ABC transporter G family member 31
AT5G19360	-3.24803	9.96394e-37	7.81461e-35	501.136	490.743	332.871	64.4894	45.0926	29.5745	CPK34	protein_coding	Calcium-dependent protein kinase 34
AT1G54280	-2.7564	1.16397e-36	9.10694e-35	361.104	304.62	256.901	50.0666	45.1122	41.0437	ALA6	protein_coding	Phospholipid-transporting ATPase 6
AT2G16730	-3.21276	1.32404e-36	1.03345e-34	2044.37	2012.8	1635.38	246.514	195.442	171.721	BGAL13	protein_coding	Beta-galactosidase 13
AT5G09550	-3.41584	1.37074e-36	1.06734e-34	404.762	348.9	332.873	36.8373	36.7234	27.909	.	protein_coding	Guanosine nucleotide diphosphate dissociation inhibitor At5g09550
AT3G21770	2.15978	1.46019e-36	1.13428e-34	147.177	226.092	136.946	941.711	647.332	691.723	PER30	protein_coding	Peroxidase 30
AT1G61120	3.31944	1.66484e-36	1.29017e-34	24.3457	22.65	22.9912	272.854	217.004	212.058	GES	protein_coding	(E%2CE)-geranyllinalool synthase
AT5G23940	-1.80502	2.25836e-36	1.74596e-34	14915.7	14273.3	14457.5	3623.61	4564.3	4302.49	DCR	protein_coding	BAHD acyltransferase DCR
AT4G33355	-4.95046	2.50795e-36	1.93433e-34	2254.53	2472.94	3040.85	81.0543	102.782	67.0429	LTP11	protein_coding	Non-specific lipid-transfer protein 11
AT1G50310	-3.78644	2.51636e-36	1.93623e-34	321.694	411.488	359.864	24.4727	18.6247	35.7846	STP9	protein_coding	STP9
AT2G23660	-3.57131	2.88827e-36	2.21716e-34	97.3626	91.555	71.9713	9.48878	7.52462	4.59712	LBD10	protein_coding	LOB domain-containing protein 10
AT1G01780	-1.68995	3.16212e-36	2.42166e-34	1989.59	1967.51	1586.4	669.935	562.11	485.853	PLIM2B	protein_coding	LIM domain-containing protein PLIM2b
AT2G21540	-1.75463	3.2423e-36	2.47724e-34	2347.76	2478.91	1903.28	683.74	595.741	714.618	SFH3	protein_coding	Phosphatidylinositol/phosphatidylcholine transfer protein SFH3
AT5G20690	-3.68002	4.63221e-36	3.5309e-34	173.455	160.525	139.946	15.1609	9.32186	12.1491	PRK6	protein_coding	Pollen receptor-like kinase 6
AT1G71680	-5.56507	4.66764e-36	3.54959e-34	324.605	255.328	281.893	5.64517	4.66049	7.52552	.	protein_coding	Lysine histidine transporter-like 5
AT2G31980	-3.25432	5.21507e-36	3.95665e-34	7899.81	10523.2	9655.35	1210.47	813.661	918.083	CYS2	protein_coding	Cysteine proteinase inhibitor
AT4G18205	2.46991	6.43348e-36	4.8697e-34	53.8403	96.503	59.9762	353.424	402.425	410.645	PUP22	protein_coding	Probable purine permease 22
AT2G24260	-2.36654	7.13511e-36	5.38825e-34	233.294	195.573	187.928	40.5605	40.4322	38.3	BHLH66	protein_coding	Transcription factor bHLH66
AT3G17660	-2.10259	7.36163e-36	5.54644e-34	595.502	563.868	439.831	134.983	125.99	111.091	AGD15	protein_coding	ARF-GAP domain 15
AT2G20670	-2.51945	8.33099e-36	6.26229e-34	555.11	852.826	683.741	107.322	151.763	105.435	.	protein_coding	Expressed protein
AT5G46770	-3.39505	9.21166e-36	6.90832e-34	241.509	331.067	201.921	24.5153	35.0485	13.7688	.	protein_coding	AT5g46770/MZA15_19
AT4G14368	-3.88264	1.05069e-35	7.85078e-34	127.771	109.077	86.9653	11.4323	7.5246	2.68491	.	protein_coding	Regulator of chromosome condensation (RCC1) family protein
AT1G64030	-5.3401	1.05166e-35	7.85078e-34	70.0014	57.7173	76.9718	0.922649	2.85571	0.911626	ATSRP3	protein_coding	Serpin-Z1
AT5G54560	-3.69396	1.36623e-35	1.01757e-33	87.2214	77.1933	70.9724	3.71204	11.448	2.71375	.	protein_coding	Putative uncharacterized protein
AT3G03540	-4.07954	1.37238e-35	1.01983e-33	324.757	433.096	391.852	27.4602	23.5207	16.6785	NPC5	protein_coding	Non-specific phospholipase C5
AT4G24580	-2.68734	1.70449e-35	1.26373e-33	606.618	519.662	400.845	89.7545	77.0497	69.9698	REN1	protein_coding	Rho GTPase-activating protein REN1
AT3G15400	-4.98005	1.77668e-35	1.31426e-33	20157.2	21876.1	22034.7	646.79	838.219	544.645	ATA20	protein_coding	ATA20 protein
AT3G50310	-3.4044	2.26989e-35	1.67529e-33	467.539	303.72	276.892	33.9666	40.5976	24.104	MAPKKK20	protein_coding	MKKK20
AT5G25430	-3.43714	2.46789e-35	1.8173e-33	244.461	236.608	173.932	24.6258	23.5876	11.9502	BOR6	protein_coding	Probable boron transporter 6
AT1G26945	-2.01325	2.52521e-35	1.85531e-33	1294.62	1256.52	1246.53	351.048	286.529	302.887	PRE6	protein_coding	Transcription factor PRE6
AT1G73680	-1.14819	3.26359e-35	2.39242e-33	1217.52	1226.64	1162.56	532.75	573.578	520.74	ALPHA DOX2	protein_coding	alpha dioxygenase
AT3G24620	-3.15527	3.34076e-35	2.44348e-33	200.895	243.692	160.937	20.699	29.3097	17.6366	ROPGEF8	protein_coding	Rho guanine nucleotide exchange factor 8
AT4G15980	-3.54622	3.46826e-35	2.53106e-33	504.257	560.712	442.831	51.0843	43.2452	34.408	.	protein_coding	Plant invertase/pectin methylesterase inhibitor superfamily
AT1G52580	-3.31697	3.90204e-35	2.84124e-33	91.3278	104.893	87.9661	10.3948	10.3628	7.41901	RBL5	protein_coding	RHOMBOID-like protein 5
AT3G55560	2.8478	4.18225e-35	3.03848e-33	20.3067	19.5896	27.9902	159.316	156.911	174.995	AHL15	protein_coding	AT-hook motif nuclear-localized protein
AT1G67830	-1.24671	6.92242e-35	5.01806e-33	992.292	914.967	1113.58	433.826	424.909	414.183	FXG1	protein_coding	Alpha-L-fucosidase 3
AT4G17790	-1.47759	7.94264e-35	5.74483e-33	1170.86	1316.05	1072.59	467	436.243	374.669	.	protein_coding	SNARE associated Golgi protein family
AT4G13240	-3.32368	8.86196e-35	6.39555e-33	242.45	236.633	191.926	20.7062	22.5649	23.4036	ROPGEF9	protein_coding	Rop guanine nucleotide exchange factor 9
AT2G20320	-1.91874	1.02506e-34	7.38133e-33	2197.44	1662	1281.51	445.999	495.637	417.786	.	protein_coding	DENN (AEX-3) domain-containing protein
AT1G23580	-4.11223	1.0342e-34	7.4307e-33	504.267	498.106	530.8	22.4813	41.6567	24.1798	.	protein_coding	Domain of unknown function DUF220
AT5G61710	-3.84053	1.04187e-34	7.46934e-33	187.686	198.525	156.939	9.34867	18.0115	10.2162	.	protein_coding	Cotton fiber protein
AT5G41780	-3.00532	1.16093e-34	8.30459e-33	348.952	325.13	248.903	34.8178	52.9751	26.8622	.	protein_coding	Myosin heavy chain-like
AT3G13650	-1.96298	1.1659e-34	8.3219e-33	418.027	462.985	394.85	128.513	98.5574	99.9136	DIR7	protein_coding	Dirigent protein 7
AT5G16240	-1.25267	2.04877e-34	1.45915e-32	716.341	738.904	803.697	320.647	314.91	312.29	S-ACP-DES1	protein_coding	Stearoyl-
AT1G77210	-3.44089	2.42398e-34	1.72261e-32	197.807	149.374	196.926	10.2249	17.8901	21.6492	STP14	protein_coding	Sugar transport protein 14
AT1G61290	-2.96251	2.50816e-34	1.77855e-32	243.483	246.921	207.92	31.1451	39.7186	18.4358	SYP124	protein_coding	Syntaxin-124
AT5G12950	-1.00324	2.67443e-34	1.89233e-32	4082.78	4136.91	4346.36	2194.49	1994.69	2079.64	.	protein_coding	Proline-tRNA ligase (DUF1680)
AT3G05820	-3.02788	2.89084e-34	2.04102e-32	335.799	338.489	270.896	39.6241	45.2676	30.6765	INVH	protein_coding	Probable alkaline/neutral invertase A%2C chloroplastic
AT3G45260	2.00511	2.95635e-34	2.08275e-32	103.456	100.802	77.969	360.12	384.523	389.07	BIB	protein_coding	Protein indeterminate-domain 9
AT1G18520	-4.16565	3.02946e-34	2.12965e-32	79.0716	51.5594	60.9766	2.80751	3.76454	3.7444	TET11	protein_coding	Tetraspanin-11
AT1G62450	-3.51496	3.60746e-34	2.53051e-32	118.764	156.307	136.948	19.0518	9.32954	7.35367	.	protein_coding	Immunoglobulin E-set superfamily protein
AT1G60730	1.94532	4.67796e-34	3.27437e-32	116.667	96.8376	123.954	387.334	487.247	426.357	.	protein_coding	NAD(P)-linked oxidoreductase superfamily protein
AT3G59140	1.36095	5.22272e-34	3.64784e-32	659.364	427.314	546.793	1346.51	1401.64	1448.57	ABCC10	protein_coding	ABC transporter C family member 10
AT1G19090	-3.45182	5.72326e-34	3.98888e-32	142.001	146.017	95.9612	10.337	14.1678	10.2424	RKF2	nontranslating_CDS	receptor-like serine/threonine kinase 2
AT3G52000	-3.61033	6.80339e-34	4.73155e-32	192.736	186.22	152.941	16.0685	15.0533	12.0869	SCPL36	protein_coding	Serine carboxypeptidase-like 36
AT3G19020	-3.43717	8.77778e-34	6.09166e-32	11798.6	9746.28	5300.99	914.029	886.67	677.456	PEX1	protein_coding	Pollen-specific leucine-rich repeat extensin-like protein 1
AT1G23670	-4.95146	1.06404e-33	7.36858e-32	387.657	481.528	478.82	11.2355	19.888	12.0869	.	protein_coding	F5O8.22 protein
AT4G32630	-2.87457	1.0872e-33	7.51297e-32	284.028	264.431	211.918	37.7869	42.4828	23.1168	.	protein_coding	ArfGap/RecO-like zinc finger domain-containing protein
AT2G28260	1.4832	1.28263e-33	8.84474e-32	97.3981	94.6872	95.9637	280.154	242.328	283.458	CNGC15	protein_coding	Putative cyclic nucleotide-gated ion channel 15
AT1G49490	-3.23646	1.39566e-33	9.60381e-32	11642.3	9205.05	5777.81	981.766	1057.9	785.022	.	protein_coding	Leucine-rich repeat (LRR) family protein
AT5G08540	-1.63786	1.44624e-33	9.93083e-32	3700.27	3575.09	3997.49	1129.55	1304.08	1188.46	.	protein_coding	Ribosomal RNA small subunit methyltransferase J
AT3G20300	-1.88922	1.57406e-33	1.07858e-31	1606.06	1626.83	1178.55	448.212	402.376	340.02	.	protein_coding	AT3g20300/MQC12_5
AT1G08230	-1.14496	1.57951e-33	1.08004e-31	761.964	750.211	758.713	341.356	334.609	350.718	GAT1	protein_coding	GABA transporter 1
AT3G22750	-1.64341	1.88487e-33	1.28444e-31	1369.66	1383.99	1033.61	412.132	436.375	363.5	.	protein_coding	Kinase-like protein
AT1G23510	-3.25719	1.88633e-33	1.28444e-31	172.562	230.41	219.918	20.7207	24.5099	19.5784	.	protein_coding	unknown protein%3B BEST Arabidopsis thaliana protein match is: Domain of unknown function (DUF220) (TAIR:AT1G23520.1)%3B Ha.
AT1G24620	-3.43631	2.03201e-33	1.38075e-31	141.066	187.102	132.948	7.3894	20.8664	14.0191	CML25	protein_coding	Probable calcium-binding protein CML25
AT1G15350	-1.87194	2.11835e-33	1.43642e-31	663.557	752.106	593.774	212.469	163.368	172.877	.	protein_coding	DUF4050 family protein
AT4G30140	-1.88801	2.6422e-33	1.78791e-31	2964.64	3032.61	2534.04	830.035	753.881	720.787	CDEF1	protein_coding	CDEF1
AT3G02410	-2.18032	2.96842e-33	2.00448e-31	386.486	334.465	293.887	77.3674	82.8649	63.3817	ICMEL2	protein_coding	Carboxylic ester hydrolase
AT2G31830	-2.54753	3.07963e-33	2.07528e-31	452.32	321.127	238.906	59.4372	58.292	55.1147	.	protein_coding	Endonuclease/exonuclease/phosphatase family protein
AT1G62380	-1.51669	3.38009e-33	2.27304e-31	49586.7	45171.4	45878.6	18440.7	15668	15041.8	ACO2	protein_coding	1-aminocyclopropane-1-carboxylate oxidase 2
AT1G32120	-2.2716	3.6197e-33	2.42915e-31	2265.44	1918.14	1288.51	375.296	401.551	356.127	.	protein_coding	FUNCTIONS IN: molecular_function unknown%3B INVOLVED IN: biological_process unknown%3B LOCATED IN: membrane%3B EXPRESSED IN: 14 plant structures%3B EXPRESSED DURING: 4 anthesis%2C C globular stage%2C F mature embryo stage%2C petal differentiation and expansion st /.../ expanded cotyledon stage%3B CONTAINS InterPro DOMAIN/s: Aminotransferase-like%2C plant mobile domain (InterPro:IPR019557)%2C Prot…
AT3G24420	1.76821	4.02262e-33	2.69399e-31	570.262	665.74	643.757	2167.05	2111.36	2125.46	.	protein_coding	Alpha/beta-Hydrolases superfamily protein
AT1G12070	-3.19918	4.42983e-33	2.96062e-31	142.009	115.35	133.95	20.9233	10.2398	11.1348	.	protein_coding	At1g12070
AT5G55490	-1.98643	6.00812e-33	4.00722e-31	392.535	292.364	287.89	86.831	89.4285	68.973	GEX1	protein_coding	Protein GAMETE EXPRESSED 1
AT2G47340	-3.03222	7.29034e-33	4.85247e-31	428.187	512.311	399.847	65.2653	59.3133	38.9624	.	protein_coding	Plant invertase/pectin methylesterase inhibitor superfamily protein
AT5G40730	-1.86423	7.79379e-33	5.17699e-31	1158.73	1505.29	1134.57	408.702	332.682	301.716	AGP24	protein_coding	Arabinogalactan peptide 24
AT4G25150	-1.8347	8.17304e-33	5.41784e-31	640.169	638.969	504.807	185.973	160.682	153.193	.	protein_coding	Acid phosphatase-like protein
AT5G63410	1.08051	9.3969e-33	6.20386e-31	837.065	841.814	898.661	1723.67	1850.1	1877.77	.	protein_coding	Leucine-rich repeat protein kinase family protein
AT5G04140	-1.10191	1.05511e-32	6.95177e-31	8256.78	7503.03	7019.34	3277.67	3840.41	3494.43	GLU1	protein_coding	glutamate synthase 1
AT1G10620	-3.13443	1.20151e-32	7.90034e-31	264.76	285.891	169.932	25.4159	35.9313	20.4005	PERK11	protein_coding	PERK11
AT5G25880	-1.81852	1.25394e-32	8.22849e-31	346.955	301.592	319.879	98.1674	83.5409	92.5889	NADP-ME3	protein_coding	Malic enzyme
AT1G29670	1.21452	1.27346e-32	8.33976e-31	3512.57	3848.65	3346.73	8209.74	8401.42	8238.21	.	protein_coding	GDSL-like Lipase/Acylhydrolase superfamily protein
AT1G50820	-4.00609	1.52834e-32	9.98886e-31	54.8217	66.8514	64.9757	5.71014	1.8267	3.73424	.	protein_coding	Aminotransferase-like%2C plant mobile domain family protein
AT1G64690	-1.72301	1.55368e-32	1.01341e-30	388.618	394.171	433.837	128.314	134.583	105.419	BLT	protein_coding	branchless trichome
AT1G28700	-4.75234	1.76206e-32	1.14703e-30	120.741	115.297	127.952	4.71944	4.70457	3.71489	.	protein_coding	Expressed protein
AT3G02030	-2.01297	1.82685e-32	1.18479e-30	560.034	491.995	552.791	132.965	128.737	135.628	.	protein_coding	Transferase
AT2G15480	2.485	1.82734e-32	1.18479e-30	26.4204	29.8898	45.9843	153.353	206.966	214.385	UGT73B5	protein_coding	Glycosyltransferase
AT3G18830	1.78615	2.12259e-32	1.37348e-30	2182.41	2321.52	2056.22	7617.59	7503.6	7505.09	PLT5	protein_coding	PMT5
AT5G01700	-2.26114	2.19254e-32	1.4133e-30	217.078	192.462	181.93	52.0916	40.4048	30.6258	.	protein_coding	Probable protein phosphatase 2C 65
AT4G20160	-3.1911	2.19281e-32	1.4133e-30	366.072	241.93	192.923	34.0548	25.2901	28.0201	.	protein_coding	LOCATED IN: chloroplast%3B EXPRESSED IN: 6 plant structures%3B EXPRESSED DURING: L mature pollen stage%2C M germinated pollen stage%2C 4 anthesis%2C petal differentiation and expansion stage%3B BEST Arabidopsis thaliana protein match is: RING/U-box superfamily /.../n (TAIR:AT1G30860.1)%3B Ha.
AT1G12080	-1.73097	2.35225e-32	1.51306e-30	24814.2	29833.9	26887.8	8688.03	8018.71	7855.64	.	protein_coding	At1g12080
AT4G26830	-3.74919	2.89478e-32	1.85837e-30	98.4461	100.892	120.955	7.5315	4.6139	11.3278	.	protein_coding	O-Glycosyl hydrolases family 17 protein
AT5G27980	-3.51795	3.27029e-32	2.0953e-30	401.885	619.186	446.83	45.314	55.7463	26.7811	.	protein_coding	Late embryogenesis abundant protein 47
AT4G21960	1.42544	3.82004e-32	2.44272e-30	16377.7	16206.9	15464.1	40033	43503.5	45520.8	PER42	protein_coding	Peroxidase 42
AT5G07475	-3.8401	4.17399e-32	2.66383e-30	155.343	211.953	242.911	12.2084	14.0962	15.9453	.	protein_coding	At5g07475
AT1G27040	-2.15008	4.22393e-32	2.69042e-30	291.22	301.543	329.876	65.9517	70.5234	71.0985	NPF4.5	protein_coding	Protein NRT1/ PTR FAMILY 4.5
AT1G02190	1.2488	4.66112e-32	2.96309e-30	3616.97	2706.68	3239.77	6836.5	7753.74	8137.46	.	protein_coding	Protein CER1-like 1
AT5G39493	-3.84153	5.57498e-32	3.53712e-30	142.014	116.38	136.949	9.4346	4.58566	13.217	SPH15	protein_coding	S-protein homolog 15
AT5G11950	-1.57818	6.28883e-32	3.98228e-30	260.841	341.559	337.873	96.0624	103.381	115.175	LOG8	protein_coding	Cytokinin riboside 5'-monophosphate phosphoribohydrolase
AT5G62310	-2.85425	8.8668e-32	5.60381e-30	106.486	77.2988	96.9636	16.1122	12.199	10.2077	IRE	protein_coding	Probable serine/threonine protein kinase IRE
AT3G42880	-2.95794	9.35008e-32	5.8978e-30	291.111	268.523	194.923	39.7683	34.8366	22.2057	PRK3	protein_coding	Pollen receptor-like kinase 3
AT3G25020	1.43447	1.13479e-31	7.14413e-30	247.543	216.195	247.907	551.325	681.703	691.247	AtRLP42	protein_coding	Receptor-like protein 42
AT1G73860	-2.63148	1.14146e-31	7.17224e-30	578.243	539.169	409.842	88.7422	83.6877	73.7234	KIN14P	protein_coding	Kinesin-like protein KIN-14P
AT1G06170	-3.08236	1.17929e-31	7.39569e-30	141.055	156.383	150.943	15.9893	25.5954	11.0499	BHLH89	protein_coding	Transcription factor bHLH89
AT4G23690	1.58215	1.28172e-31	8.02261e-30	934.482	1032.1	983.628	3331.97	2537.8	2964.28	DIR6	protein_coding	Dirigent protein 6
AT1G15125	3.74415	1.3135e-31	8.20569e-30	29.4247	30.8588	27.9892	270.927	396.709	519.798	.	protein_coding	F9L1.6
AT2G02970	-1.27195	1.36534e-31	8.51322e-30	2515.11	2252.63	1857.29	957.259	874.144	911.709	APY6	protein_coding	Probable apyrase 6
AT3G18280	1.61075	1.62558e-31	1.01165e-29	482.898	386.047	455.828	1430.68	1431.88	1184.42	.	protein_coding	Bifunctional inhibitor/lipid-transfer protein/seed storage 2S albumin superfamily protein
AT3G55710	-1.16416	1.71499e-31	1.06526e-29	717.303	713.116	645.755	296.962	307.388	321.77	UGT76F2	protein_coding	UDP-glycosyltransferase 76F2
AT1G08135	-3.46456	1.92339e-31	1.19243e-29	96.3404	80.3003	75.9704	10.4503	9.45169	2.67803	CHX6B	protein_coding	Cation/H(+) antiporter 6B
AT4G37900	-4.16813	2.17298e-31	1.3446e-29	3733.72	3203.69	4014.48	173.242	276.178	159.46	GRDP2	protein_coding	Glycine-rich domain-containing protein 2
AT5G54240	-2.10742	2.18181e-31	1.3475e-29	368.278	388.88	300.884	92.5807	83.6929	68.9729	.	protein_coding	Membrane lipoprotein lipid attachment site-like protein%2C putative (DUF1223)
AT4G37540	-1.84035	2.28286e-31	1.40724e-29	335.887	388.942	389.853	118.073	108.168	84.8023	LBD39	protein_coding	LOB domain-containing protein 39
AT3G01870	-3.78433	2.31216e-31	1.42261e-29	157.286	186.153	152.941	6.47178	16.0944	13.1222	.	protein_coding	F28J7.20 protein
AT4G39800	-1.3155	2.53458e-31	1.55652e-29	8314.64	8610.18	6885.39	3310.03	3116.25	3140.01	IPS1	protein_coding	Inositol-3-phosphate synthase isozyme 1
AT5G28290	1.17118	2.55735e-31	1.56755e-29	433.202	383.916	408.845	882.543	904.294	974.536	NEK3	protein_coding	NEK3
AT5G21080	-3.25874	2.58885e-31	1.58387e-29	216.02	161.662	164.937	17.891	20.7263	17.7329	.	protein_coding	Uncharacterized protein
AT5G57690	-2.88318	2.86622e-31	1.75028e-29	226.279	265.381	217.917	41.7068	34.8441	19.3474	DGK4	protein_coding	Diacylglycerol kinase 4
AT1G24625	1.9307	3.12469e-31	1.90454e-29	85.1948	81.2661	64.9742	315.105	286.659	281.356	ZFP7	protein_coding	ZFP7
AT1G69940	-3.44187	3.18338e-31	1.93669e-29	3776.3	3388.81	3406.71	351.918	331.892	288.682	PPME1	protein_coding	Pectinesterase PPME1
AT5G53250	-4.62289	3.41786e-31	2.07546e-29	40.6812	82.1708	70.9738	3.8052	1.85755	1.84538	AGP22	protein_coding	ATAGP22
AT5G60740	-3.18676	4.20315e-31	2.54757e-29	264.696	199.71	179.93	18.7502	24.4607	27.2131	ABCG28	protein_coding	ABC transporter G family member 28
AT5G15430	-2.54664	4.51093e-31	2.72903e-29	274.926	278.802	221.914	39.5118	49.9408	42.9832	.	protein_coding	At5g15430
AT4G23270	1.86758	4.90122e-31	2.95964e-29	81.2117	85.4698	111.959	319.549	325.165	373.347	CRK19	protein_coding	cysteine-rich RLK (RECEPTOR-like protein kinase) 19
AT4G28090	-5.08783	5.6594e-31	3.41115e-29	225.225	212.015	213.919	7.57549	6.58461	4.62261	sks10	protein_coding	Multi-copper oxidase type I family protein
AT1G70790	-1.68338	6.81472e-31	4.09992e-29	2650.12	2803.08	2195.17	857.382	830.193	693.496	CAR9	protein_coding	Protein C2-DOMAIN ABA-RELATED 9
AT1G78940	-2.09425	7.30641e-31	4.38762e-29	491.935	381.82	302.882	101.035	86.3995	87.8289	.	protein_coding	Kinase with adenine nucleotide alpha hydrolases-like domain-containing protein
AT1G04700	-2.0252	7.58091e-31	4.54408e-29	632.985	498.132	437.832	122.514	143.078	119.566	.	protein_coding	PB1 domain-containing protein tyrosine kinase
AT2G20430	-3.6688	1.0402e-30	6.22364e-29	98.3976	95.6869	84.9671	5.61286	7.52464	8.4493	RIC6	protein_coding	CRIB domain-containing protein RIC6
AT1G69880	5.31514	1.07111e-30	6.3968e-29	3.03203	0.00949062	0.999532	69.9869	52.5277	53.1878	TRX8	protein_coding	Thioredoxin H8
AT2G21220	-2.1744	1.2237e-30	7.29468e-29	246.566	248.037	269.899	55.619	55.4416	58.0049	.	protein_coding	Putative auxin-regulated protein
AT3G05960	-4.06428	1.32953e-30	7.91108e-29	134.968	147.139	147.944	9.45197	6.52446	9.37363	STP6	protein_coding	Sugar transport protein 6
AT1G49270	-3.2091	1.5512e-30	9.21323e-29	1689.15	1501.28	862.668	163.335	166.639	107.999	PERK7	protein_coding	Proline-rich receptor-like protein kinase PERK7
AT1G60240	-3.21547	1.63846e-30	9.71377e-29	172.407	139.994	126.951	18.9388	13.0914	14.9361	.	protein_coding	At1g60240
AT1G07330	-3.28044	1.64264e-30	9.72086e-29	179.581	187.245	165.936	23.71	18.813	11.9926	.	protein_coding	Dentin sialophosphoprotein
AT2G15880	-2.73703	1.79264e-30	1.05893e-28	7344.49	5823.51	3700.59	843.983	868.695	817.186	PEX3	protein_coding	Pollen-specific leucine-rich repeat extensin-like protein 3
AT1G64380	1.75072	2.45831e-30	1.44951e-28	142.042	147.123	132.949	484.751	451.114	485.375	ERF061	protein_coding	Ethylene-responsive transcription factor ERF061
AT1G64300	-1.56099	2.79919e-30	1.64752e-28	469.648	370.531	335.871	134.87	137.302	126.143	.	protein_coding	At1g64300/F15H21_13
AT1G54100	-1.10146	2.82045e-30	1.65704e-28	5221.12	5182.39	4565.27	2480.27	2270.19	2225.4	ALDH7B4	protein_coding	ALDH7B4
AT1G23540	-3.09875	2.88968e-30	1.69465e-28	344.822	275.78	194.923	26.2875	40.631	27.9591	PERK12	protein_coding	Proline-rich receptor-like protein kinase PERK12
AT1G65060	-1.30036	3.22392e-30	1.88727e-28	1692.28	1392.45	1445.45	578.867	635.572	624.693	4CL3	protein_coding	4-coumarate--CoA ligase 3
AT1G07795	-8.64404	3.43878e-30	2.00944e-28	52.7407	41.2348	51.9807	2.77556e-17	2.77556e-17	2.77556e-17	.	protein_coding	At1g07795
AT1G13140	-3.29314	3.586e-30	2.0917e-28	687.927	637.135	824.69	82.1894	81.9374	54.8445	CYP86C3	protein_coding	At1g13140
AT1G53190	-1.08547	3.68377e-30	2.14489e-28	1237.77	1234.81	1006.62	529.892	561.282	547.971	.	protein_coding	At1g53190
AT3G54700	-4.86459	3.94118e-30	2.29067e-28	71.0074	66.8958	63.9754	3.81569	0.904023	1.85459	PHT1-7	protein_coding	Probable inorganic phosphate transporter 1-7
AT5G38450	-4.99866	4.06489e-30	2.35836e-28	51.7554	67.7872	41.9827	0	2.85572	1.87446	CYP735A1	protein_coding	Cytokinin hydroxylase
AT4G27420	-4.53392	4.87444e-30	2.82301e-28	184.675	193.459	195.926	6.55602	14.2821	3.61703	ABCG9	protein_coding	ABCG9
AT1G75790	-3.97126	5.21782e-30	3.01651e-28	664.601	639.172	809.696	46.2307	60.4989	27.696	sks18	protein_coding	Multi-copper oxidase type I family protein
AT1G79400	-3.73172	5.74548e-30	3.31567e-28	127.744	74.2766	101.961	7.53993	6.54921	8.43896	CHX2	protein_coding	CHX2
AT4G29050	2.89391	5.9562e-30	3.43119e-28	17.2495	19.5266	14.9939	106.286	151.645	129.039	.	protein_coding	Concanavalin A-like lectin protein kinase family protein
AT4G00040	-1.31431	6.00327e-30	3.4522e-28	1981.48	1857.5	1796.32	796.021	699.218	770.573	.	protein_coding	Type III polyketide synthase C
AT1G52510	-1.03715	6.51186e-30	3.73806e-28	1167.83	1231.77	1197.55	563.828	554.51	634.225	.	protein_coding	Alpha/beta-Hydrolases superfamily protein
AT4G38950	-1.36962	7.16986e-30	4.10853e-28	2979.78	2276.47	2455.07	937.196	1007.78	1039.02	KIN7F	protein_coding	Kinesin-like protein KIN-7F
AT5G61360	-2.30559	7.59409e-30	4.34398e-28	215.115	262.244	192.925	44.3009	50.8799	40.0948	.	protein_coding	At5g61360
AT1G23700	-4.57659	7.81841e-30	4.46445e-28	52.7712	52.509	59.9779	3.81569	0.904023	1.85459	.	protein_coding	Protein kinase superfamily protein
AT3G57390	-1.24125	8.67315e-30	4.94385e-28	970.95	987.841	837.681	400.808	371.188	410.609	AGL18	protein_coding	Agamous-like MADS-box protein AGL18
AT3G29060	-2.99859	9.0051e-30	5.12409e-28	222.129	206.783	151.94	28.386	29.2654	14.7303	PHO1-H9	protein_coding	Phosphate transporter PHO1 homolog 9
AT5G53370	1.16978	9.3651e-30	5.31964e-28	296.284	309.745	314.881	694.056	702.267	676.013	ATPMEPCRF	protein_coding	pectin methylesterase PCR fragment F
AT3G03430	-2.90029	1.13308e-29	6.41984e-28	269.911	333.237	247.905	45.4189	31.8298	36.4294	CML28	protein_coding	Probable calcium-binding protein CML28
AT2G43920	-2.97402	1.13588e-29	6.41984e-28	61.9508	87.3898	81.9695	7.48405	7.45677	14.1615	HOL2	protein_coding	HOL2
AT3G14310	-1.04503	1.13612e-29	6.41984e-28	4974.59	5021.87	4682.23	2326.33	2368.96	2418.22	PME3	protein_coding	Pectinesterase/pectinesterase inhibitor 3
AT1G48740	-3.06792	1.54531e-29	8.71694e-28	319.427	210.055	189.926	22.4998	33.0051	29.9551	.	protein_coding	2-oxoglutarate (2OG) and Fe(II)-dependent oxygenase superfamily protein
AT5G11610	2.4445	1.60862e-29	9.05836e-28	19.2904	21.6094	22.9915	117.889	109.894	121.634	.	protein_coding	Exostosin family protein
AT1G61930	1.59994	1.81094e-29	1.018e-27	120.756	120.439	136.949	408.466	389.224	349.511	.	protein_coding	At1g61930
AT3G57810	-1.77773	1.87493e-29	1.05216e-27	1432.68	1562.15	1712.35	497.156	421.902	453.495	.	protein_coding	OTU domain-containing protein At3g57810
AT5G62320	-3.50715	1.91182e-29	1.07101e-27	88.2791	87.4945	94.9645	5.5977	4.61391	13.2642	MYB99	protein_coding	MYB transcription factor
AT2G16660	1.5618	1.92943e-29	1.07902e-27	810.682	858.208	814.691	2350.8	2399	2582.91	.	protein_coding	At2g16660/T24I21.7
AT2G40435	1.86423	2.11124e-29	1.17867e-27	133.837	98.8545	90.9641	425.473	411.856	341.922	.	protein_coding	Transcription factor SCREAM-like protein
AT1G23645	-5.18243	2.2157e-29	1.23487e-27	49.7657	62.7622	70.9743	2.86298	1.88434	0	.	protein_coding	F5O8.20 protein
AT2G33460	-2.99246	2.27456e-29	1.26551e-27	1165.74	1297.43	823.684	177.773	144.857	90.1074	RIC1	protein_coding	CRIB domain-containing protein RIC1
AT1G15960	1.84342	2.303e-29	1.27716e-27	96.4013	87.5603	115.958	380.152	336.396	360.955	NRAMP6	protein_coding	Metal transporter Nramp6
AT3G28790	-3.64028	2.30335e-29	1.27716e-27	9934.88	8269.72	7555.14	789.648	683.405	592.476	.	protein_coding	Transmembrane protein%2C putative (DUF1216)
AT1G15040	-4.09974	2.4841e-29	1.37504e-27	89.2594	77.2238	80.9692	1.81563	5.6638	6.60251	GAT1_2.1	protein_coding	Putative glutamine amidotransferase GAT1_2.1
AT4G13450	-2.80789	2.51471e-29	1.38962e-27	139.008	157.354	126.951	25.5934	19.7286	14.8218	.	protein_coding	Adenine nucleotide alpha hydrolases-like superfamily protein
AT4G03620	-3.24903	2.72156e-29	1.50138e-27	85.2467	104.857	80.9684	9.42612	9.39575	9.34414	.	protein_coding	Myosin heavy chain-like protein
AT1G65970	-1.99595	2.75816e-29	1.519e-27	1229.73	1484.77	1180.55	387.038	273.208	315.989	PRXIIC	protein_coding	TPX2
AT5G20390	-2.83246	2.87378e-29	1.58e-27	3179.67	3078.86	2084.21	452.998	391.068	326.884	.	protein_coding	Glycosyl hydrolase superfamily protein
AT1G11330	1.4484	2.94197e-29	1.61476e-27	387.632	415.78	477.821	990.72	1273.09	1233.56	.	protein_coding	G-type lectin S-receptor-like serine/threonine-protein kinase At1g11330
AT4G35700	-2.92655	2.98656e-29	1.63647e-27	383.481	378.639	311.88	59.6584	39.3273	41.9661	.	protein_coding	At4g35700
AT4G17210	-3.78818	3.00431e-29	1.64343e-27	196.736	149.285	138.946	12.272	15.1358	7.36142	.	protein_coding	Putative WEB family protein At4g17210
AT4G31230	-3.06494	3.02827e-29	1.65376e-27	137.933	126.546	99.9604	19.9438	16.0192	7.2955	.	protein_coding	Kinase with adenine nucleotide alpha hydrolases-like domain-containing protein
AT3G60390	-1.27235	3.17263e-29	1.7297e-27	317.533	297.401	272.896	121.632	114.581	131.033	HAT3	protein_coding	Homeobox-leucine zipper protein HAT3
AT5G52340	-3.31526	3.77465e-29	2.05447e-27	82.1839	79.2638	84.9681	11.402	7.49796	5.53183	ATEXO70A2	protein_coding	Exocyst subunit Exo70 family protein
AT1G22430	-1.16581	3.83227e-29	2.08235e-27	612.844	644.191	652.753	280.99	271.583	298.414	.	protein_coding	Alcohol dehydrogenase-like 1
AT1G21130	5.81241	4.03329e-29	2.18792e-27	11.2107	25.663	23.9915	760.204	1411.67	1269.24	IGMT4	protein_coding	Indole glucosinolate O-methyltransferase 4
AT3G15820	-1.03067	5.403e-29	2.92607e-27	1018.7	1071.28	1151.57	527.125	520.755	538.661	ROD1	protein_coding	ROD1
AT5G27610	-1.79551	5.89059e-29	3.18483e-27	287.042	221.345	222.915	68.8125	65.7237	75.847	ALY1	protein_coding	Protein ALWAYS EARLY 1
AT1G47580	-1.70902	5.94616e-29	3.20955e-27	226.252	217.165	226.914	68.8441	68.6264	67.3035	DYW1	protein_coding	Pentatricopeptide repeat-containing protein DWY1%2C chloroplastic
AT1G76520	1.09481	6.44487e-29	3.47297e-27	733.626	863.337	871.671	1892.8	1807.82	1572.53	PILS3	protein_coding	Protein PIN-LIKES 3
AT5G14480	-1.22199	7.34287e-29	3.95034e-27	450.465	431.197	424.839	176.237	201.322	182.291	.	protein_coding	At5g14480
AT1G04450	-3.0579	7.51636e-29	4.03701e-27	150.161	157.406	140.946	15.0168	17.8566	20.6459	RIC3	protein_coding	CRIB domain-containing protein RIC3
AT1G07640	1.03969	7.96863e-29	4.27287e-27	655.416	606.186	646.756	1486.52	1221.91	1215.42	OBP2	protein_coding	Dof-type zinc finger DNA-binding family protein
AT2G19330	-3.14974	8.56638e-29	4.58583e-27	108.504	88.5333	80.9682	12.3068	6.47878	12.2077	PIRL6	protein_coding	Plant intracellular Ras-group-related LRR protein 6
AT5G44400	-2.16272	9.42083e-29	5.03496e-27	870.57	871.708	1043.61	177.013	262.823	182.085	.	protein_coding	Berberine bridge enzyme-like 26
AT1G06265	-2.44246	9.67365e-29	5.16161e-27	327.726	271.87	397.852	61.2944	67.8064	54.0938	.	lncRNA	other RNA
AT3G19000	-1.60179	9.78515e-29	5.21255e-27	586.379	541.274	464.822	206.847	187.202	130.421	.	protein_coding	2-oxoglutarate (2OG) and Fe(II)-dependent oxygenase superfamily protein
AT3G15900	-1.48255	9.81582e-29	5.22035e-27	1105.95	1117.62	1245.53	463.28	406.061	371.913	.	protein_coding	At3g15900
AT5G10180	-1.46913	1.04175e-28	5.53129e-27	497.153	465.214	520.804	202.991	161.511	171.033	SULTR2%3B1	protein_coding	Sulfate transporter 2.1
AT5G62100	-1.47901	1.06192e-28	5.6292e-27	217.164	254.104	233.911	90.6221	81.741	80.346	ATBAG2	protein_coding	BCL-2-associated athanogene 2
AT5G36150	-2.94375	1.07742e-28	5.70208e-27	101.48	108.047	110.958	16.0856	12.1745	13.0658	PEN3	protein_coding	Tirucalladienol synthase
AT5G61680	-2.66958	1.18942e-28	6.28463e-27	600.619	690.266	432.833	102.975	91.1971	76.4475	.	protein_coding	Pectin lyase-like superfamily protein
AT5G10030	1.64362	1.34879e-28	7.10362e-27	99.4236	94.6943	96.9633	302.694	308.373	299.194	TGA4	protein_coding	At5g10030
AT5G10660	-2.68605	1.62649e-28	8.55232e-27	309.421	300.459	262.899	54.8867	43.1994	37.2289	.	protein_coding	Calmodulin-binding protein-like protein
AT3G62860	-2.1902	1.64803e-28	8.65163e-27	182.659	205.765	195.926	44.3517	39.4123	43.976	.	protein_coding	Alpha/beta-Hydrolases superfamily protein
AT5G27000	-1.21526	1.69442e-28	8.88082e-27	862.35	767.719	719.726	363.217	321.393	327.207	KIN14G	protein_coding	Kinesin-like protein KIN-14G
AT1G51490	-4.77114	1.72469e-28	9.02494e-27	94.3376	104.843	66.9726	4.75773	3.77424	0.874347	BGLU36	protein_coding	beta glucosidase 36
AT4G13560	-3.32791	1.89935e-28	9.92293e-27	1170.85	1291.36	1051.6	131.267	128.003	90.3293	UNE15	protein_coding	UNE15
AT1G66850	-4.54669	2.18832e-28	1.14143e-26	10186.7	12112.2	13128	477.027	596.447	441.976	.	protein_coding	At1g66850
AT4G31500	1.59095	2.22508e-28	1.15875e-26	792.451	762.681	1007.62	1924.97	2614.37	3181.94	CYP83B1	protein_coding	Cytochrome P450 83B1
AT2G19130	1.50565	2.35626e-28	1.2251e-26	109.582	105.005	116.956	327.306	305.456	309.478	.	protein_coding	G-type lectin S-receptor-like serine/threonine-protein kinase At2g19130
AT2G36660	-2.19665	2.40712e-28	1.24955e-26	315.421	232.665	219.915	60.4336	62.1643	44.6583	PAB7	protein_coding	Polyadenylate-binding protein 7
AT4G37310	-1.28656	2.64841e-28	1.37262e-26	919.165	830.471	746.716	375.53	306.232	341.308	CYP81H1	protein_coding	Cytochrome P450%2C family 81%2C subfamily H%2C polypeptide 1
AT5G66020	-3.11701	2.65724e-28	1.37501e-26	97.3774	81.3669	92.965	8.4349	9.36995	13.1732	SAC6	protein_coding	Phosphoinositide phosphatase SAC6
AT3G54740	-1.19079	3.47668e-28	1.79617e-26	778.199	874.555	670.744	354.662	352.61	310.243	.	protein_coding	Uncharacterized protein T5N23_100
AT4G36220	-1.04871	3.7766e-28	1.94803e-26	646.351	787.095	671.745	320.5	358.289	338.496	CYP84A1	protein_coding	Cytochrome P450 84A1
AT1G78950	-1.93813	3.99973e-28	2.05986e-26	1276.32	1285.22	1007.62	317.837	339.57	273.703	.	protein_coding	Terpenoid cyclases family protein
AT3G60570	-3.04846	4.34544e-28	2.23437e-26	181.583	157.513	168.936	25.5848	23.579	11.9434	EXPB5	protein_coding	Expansin-B5
AT4G26400	-1.33218	4.42934e-28	2.27391e-26	1242.86	1232.79	1094.58	504.657	468.126	444.952	.	protein_coding	AT4G26400 protein
AT2G47010	-1.26457	5.23056e-28	2.68101e-26	784.28	792.36	739.719	323.459	337.593	302.83	.	protein_coding	At2g47010/F14M4.16
AT5G10090	-2.61188	5.27589e-28	2.7e-26	214.023	196.525	159.938	40.7658	23.3297	28.9321	TPR13	protein_coding	Tetratricopeptide repeat (TPR)-like superfamily protein
AT3G52620	-3.82238	5.59166e-28	2.8571e-26	107.592	151.078	104.959	8.48301	11.3601	5.52358	.	protein_coding	Transmembrane protein
AT4G23020	-1.59676	5.88705e-28	2.98926e-26	202.935	209.928	212.92	60.2057	77.2299	69.198	.	protein_coding	unknown protein%3B BEST Arabidopsis thaliana protein match is: unknown protein (TAIR:AT4G11780.1)%3B Ha.
AT3G11480	1.5342	9.51937e-28	4.82611e-26	209.086	261.334	273.898	797.099	730.468	628.981	BSMT1	protein_coding	Salicylate/benzoate carboxyl methyltransferase
AT1G14040	-1.32725	1.02355e-27	5.18112e-26	528.61	513.547	544.794	223.603	202.977	205.665	PHO1%3BH3	protein_coding	Phosphate transporter PHO1 homolog 3
AT2G41970	-2.8113	1.23517e-27	6.24261e-26	98.4142	109	84.9667	16.0856	12.1745	13.0658	.	protein_coding	Probable protein kinase At2g41970
AT5G01405	-4.82171	1.26251e-27	6.37089e-26	53.7873	56.6004	58.978	1.88122	0.911128	2.83142	.	lncRNA	.
AT3G47410	-3.49307	1.32749e-27	6.68841e-26	88.2333	79.238	68.9729	3.691	10.4422	6.5295	.	protein_coding	Hypthetical protein
AT5G55930	-1.58735	1.39032e-27	6.99416e-26	8679.84	8343.66	6160.67	2761.3	2616.25	2337.48	OPT1	protein_coding	Oligopeptide transporter 1
AT1G66130	-1.05815	1.6379e-27	8.2269e-26	570.219	618.401	554.789	267.726	295.303	273.937	.	protein_coding	NAD(P)-binding Rossmann-fold superfamily protein
AT1G51260	-3.64824	3.03397e-27	1.52157e-25	93.2723	55.7278	78.9704	4.67755	7.56291	5.59445	LPAT3	protein_coding	1-acyl-sn-glycerol-3-phosphate acyltransferase 3
AT2G32160	1.30478	3.15867e-27	1.57924e-25	252.69	306.575	285.892	690.252	724.892	673.177	.	protein_coding	AT2G32160 protein
AT5G10946	-3.26452	3.17449e-27	1.58471e-25	83.2482	96.74	111.959	9.40966	4.56569	16.0847	.	protein_coding	unknown protein%3B FUNCTIONS IN: molecular_function unknown%3B INVOLVED IN: biological_process unknown%3B LOCATED IN: endomembrane system%3B Ha.
AT5G09570	-2.34499	3.26324e-27	1.62652e-25	109.601	118.335	121.954	23.5873	22.5491	22.4256	.	protein_coding	At5g09570
AT2G01930	1.00323	3.33155e-27	1.65803e-25	366.304	421.827	376.857	769.456	772.712	793.012	BPC1	protein_coding	Protein BASIC PENTACYSTEINE1
AT2G13620	-3.04567	3.43944e-27	1.70911e-25	110.53	80.3673	90.9653	10.3449	10.3102	13.1421	CHX15	protein_coding	Cation/H(+) antiporter 15
AT5G37060	-3.91584	3.65904e-27	1.81546e-25	174.366	127.618	85.9642	10.4218	6.52446	8.40915	CHX24	protein_coding	Cation/H(+) antiporter 24
AT1G32180	-3.80645	3.83537e-27	1.90005e-25	56.8452	72.977	58.9772	6.66241	3.73733	2.75348	CSLD6	protein_coding	Putative cellulose synthase-like protein D6
AT1G77980	-3.16897	3.8653e-27	1.91197e-25	106.52	90.6419	109.959	13.2493	12.2424	8.32874	AGL66	protein_coding	Agamous-like MADS-box protein AGL66
AT5G25320	-3.73827	3.95074e-27	1.95127e-25	110.562	101.881	92.964	9.4793	5.58431	7.47417	ACR2	protein_coding	ACT domain-containing protein ACR2
AT3G18530	-2.04166	4.0262e-27	1.98553e-25	174.516	166.759	185.93	46.2766	49.9772	31.5499	.	protein_coding	ARM repeat superfamily protein
AT1G27020	3.99142	4.25792e-27	2.09346e-25	3.08344	18.4137	9.9961	163.076	160.659	182.504	.	protein_coding	Plant/protein
AT3G28980	-3.8781	4.7712e-27	2.34228e-25	6777.53	6841.26	6101.69	504.799	427.624	408.415	.	protein_coding	Mediator of RNA polymerase II transcription subunit-like protein%2C putative (DUF1216)
AT1G03740	1.16853	5.36698e-27	2.63079e-25	365.299	411.584	405.847	822.116	903.45	933.375	.	protein_coding	F21B7.34
AT4G19620	-4.61593	5.58133e-27	2.73174e-25	116.73	117.412	165.94	1.80322	5.64461	8.51645	.	protein_coding	Uncharacterized protein AT4g19620
AT5G35390	-3.15895	5.78139e-27	2.82542e-25	292.119	284.913	172.931	34.0861	33.9852	15.6093	PRK1	protein_coding	Pollen receptor-like kinase 1
AT2G45560	-1.68713	6.45322e-27	3.14902e-25	3997.54	4022.67	4075.46	1328.84	1202.24	1224.91	CYP76C1	protein_coding	CYP76C1
AT3G52720	-2.34435	6.55384e-27	3.19333e-25	508.286	458	480.818	101.942	92.0793	90.6299	ACA1	protein_coding	Alpha carbonic anhydrase 1%2C chloroplastic
AT2G36380	1.0315	6.62047e-27	3.22097e-25	943.518	821.259	807.693	1774.76	1756.05	1728.02	ABCG34	protein_coding	ABC transporter G family member 34
AT3G18960	-2.01144	6.87231e-27	3.3385e-25	139.047	180.977	146.944	30.0042	40.4604	45.0359	.	protein_coding	B3 domain-containing protein At3g18960
AT2G26695	-2.63691	7.82311e-27	3.78908e-25	167.495	210.937	236.912	26.2631	38.6717	33.6779	.	protein_coding	At2g26695
AT1G22760	-3.9182	1.1246e-26	5.43077e-25	413.931	438.263	330.873	19.662	21.5136	36.757	PAB3	protein_coding	Polyadenylate-binding protein 3
AT1G63180	-1.37084	1.31115e-26	6.32228e-25	663.549	707.92	609.768	304.984	233.899	226.977	UGE3	protein_coding	UGE3
AT2G28640	-3.06824	1.39617e-26	6.72227e-25	131.892	141.938	114.955	17.9792	12.1357	15.9073	ATEXO70H5	protein_coding	Exocyst subunit Exo70 family protein
AT2G30290	-3.84393	1.66151e-26	7.98799e-25	74.0253	60.7508	58.977	6.66241	2.77286	3.71488	VSR2	protein_coding	VACUOLAR SORTING RECEPTOR 2
AT2G38400	-1.38471	1.94272e-26	9.32622e-25	3156.41	2837.27	3164.8	1329.98	1013.04	1164.18	AGT3	protein_coding	Alanine:glyoxylate aminotransferase 3
AT1G22130	-2.82782	1.94828e-26	9.33911e-25	129.841	124.497	107.958	12.1445	14.9879	23.5676	AGL104	protein_coding	Agamous-like MADS-box protein AGL104
AT3G20210	3.35952	1.99013e-26	9.52569e-25	131.008	192.392	224.918	1994.61	1743.63	1892.66	dVPE	protein_coding	DELTAVPE
AT4G32770	-1.06209	2.07577e-26	9.92103e-25	1171.87	1268.76	1108.58	614.088	545.142	540.36	VTE1	protein_coding	Tocopherol cyclase%2C chloroplastic
AT1G16760	-3.01217	2.15464e-26	1.02829e-24	257.562	183.247	152.939	26.4462	23.474	23.3441	.	protein_coding	Protein kinase protein with adenine nucleotide alpha hydrolases-like domain
AT3G13229	-2.81537	2.25575e-26	1.07497e-24	130.878	141.931	112.956	16.9402	22.6755	14.8686	.	protein_coding	Kinesin-like protein (DUF868)
AT1G06160	4.24384	2.43222e-26	1.15737e-24	7.07787	1.05969	2.99871	58.2348	83.8583	75.797	ERF094	protein_coding	Ethylene-responsive transcription factor ERF094
AT1G26310	1.2353	2.54507e-26	1.2093e-24	576.29	537.25	597.775	1468.49	1277.42	1283.76	CAL	protein_coding	Transcription factor CAULIFLOWER
AT1G78850	2.93804	2.71178e-26	1.28663e-24	62.9764	100.697	80.9693	424.574	872.476	580.498	.	protein_coding	EP1-like glycoprotein 3
AT5G24880	-3.13632	2.93269e-26	1.38942e-24	244.448	233.509	160.936	26.4539	24.4448	21.4332	.	protein_coding	Chromo domain cec-like protein
AT5G43340	-4.00893	2.94059e-26	1.39114e-24	152.18	144.096	147.944	9.43456	12.3091	5.5075	PHT1-6	protein_coding	Probable inorganic phosphate transporter 1-6
AT3G27250	-3.73907	3.17868e-26	1.50159e-24	86.1639	75.0676	43.9808	3.73456	3.72051	7.55939	.	protein_coding	At3g27250
AT1G68540	-1.53077	3.34969e-26	1.58008e-24	595.61	514.762	792.704	226.376	201.951	230.135	TKPR2	protein_coding	TKPR2
AT3G59350	-1.52479	3.63698e-26	1.71312e-24	1749.11	1645.45	1364.48	603.742	540.486	509.425	.	protein_coding	Protein kinase superfamily protein
AT1G61110	-3.37085	4.02045e-26	1.89101e-24	1624.36	1323.6	1770.33	183.296	135.173	137.273	NAC025	protein_coding	NAC transcription factor 25
AT3G54820	1.19575	4.10772e-26	1.92926e-24	922.317	968.389	1070.6	2610.64	2034.97	2138.41	PIP2-5	protein_coding	Probable aquaporin PIP2-5
AT3G04520	-1.30703	4.3159e-26	2.02412e-24	1151.56	1190.56	1008.62	521.837	407.759	424.378	THA2	protein_coding	Probable low-specificity L-threonine aldolase 2
AT4G18640	-1.35731	4.98916e-26	2.33651e-24	1413.24	1265.73	999.619	519.789	443.534	472.186	MDIS2	protein_coding	Protein MALE DISCOVERER 2
AT2G22340	-3.00357	5.55106e-26	2.59592e-24	168.42	202.534	128.949	28.4796	16.8239	16.7239	.	protein_coding	Transmembrane protein
AT2G29040	-3.84431	5.8648e-26	2.7387e-24	53.7624	61.6446	37.9841	6.69485	0.877972	2.78	.	protein_coding	Exostosin family protein
AT4G00750	-1.20533	6.20618e-26	2.89397e-24	533.669	585.403	447.828	231.071	220.862	227.232	.	protein_coding	Probable methyltransferase PMT15
AT2G31900	-1.8135	6.45692e-26	3.00658e-24	526.465	489.714	305.88	140.698	125.021	110.126	XIF	protein_coding	myosin-like protein XIF
AT4G29470	-3.33575	6.98409e-26	3.2474e-24	112.608	117.258	95.9626	13.2673	9.3616	9.30712	PLA2-DELTA	protein_coding	PLA2-DELTA
AT5G20820	-2.54071	7.15847e-26	3.32373e-24	123.767	116.306	116.956	16.8898	22.614	21.5342	SAUR76	protein_coding	Auxin-responsive protein SAUR76
AT3G19970	-1.49906	7.18976e-26	3.33351e-24	725.413	749.07	602.77	241.375	257.683	235.555	.	protein_coding	AT3g19970/MZE19_2
AT3G23550	4.65288	7.20675e-26	3.33663e-24	3.04271	5.11142	0	60.1728	70.4901	82.5036	DTX18	protein_coding	Protein DETOXIFICATION 18
AT1G03070	-2.42978	7.55341e-26	3.49217e-24	114.555	82.3844	72.9708	18.9132	15.9599	14.91	LFG4	protein_coding	Protein LIFEGUARD 4
AT4G33860	-2.6562	7.78122e-26	3.59238e-24	1414.3	1500.19	967.63	228.417	224.863	162.274	.	protein_coding	Glycosyl hydrolase family 10 protein
AT1G06750	-2.56794	7.8657e-26	3.62624e-24	89.281	82.3698	91.9656	17.9965	16.9767	9.20117	.	protein_coding	p-loop containing nucleoside triphosphate hydrolases superfamily protein
AT1G47670	-1.04589	8.62847e-26	3.97227e-24	884.711	826.39	845.68	432.943	406.066	399.2	AATL1	protein_coding	Lysine histidine transporter-like 8
AT1G23650	-4.87473	8.65312e-26	3.97799e-24	34.5261	35.0424	50.9822	0	1.89439	1.88536	.	protein_coding	unknown protein%3B Ha.
AT5G09910	-3.62859	9.09388e-26	4.17472e-24	56.7947	49.4197	48.9811	3.75889	1.81959	6.62603	LIP2	protein_coding	Small GTPase-like protein LIP2
AT5G14870	-1.9009	9.301e-26	4.26379e-24	287.036	239.784	196.923	66.0316	64.8662	62.6094	CNGC18	protein_coding	Cyclic nucleotide-gated ion channel 18
AT1G61800	2.1282	9.82134e-26	4.49599e-24	80.0816	55.6426	55.9779	344.681	274.454	220.203	GPT2	protein_coding	glucose-6-phosphate/phosphate translocator 2
AT2G19980	-2.77373	1.03171e-25	4.71631e-24	127.825	134.735	105.959	28.5646	17.8564	7.22442	.	protein_coding	CAP (Cysteine-rich secretory proteins%2C Antigen 5%2C and Pathogenesis-related 1 protein) superfamily protein
AT2G46260	-1.09634	1.3281e-25	6.06271e-24	2211.82	2321.49	1913.27	1056.29	988.904	969.594	.	protein_coding	BTB/POZ domain-containing protein At2g46260
AT5G62850	-4.002	1.33903e-25	6.09692e-24	371.188	220.459	271.896	19.8475	16.8921	16.7977	SWEET5	protein_coding	Bidirectional sugar transporter SWEET5
AT3G15830	-3.96529	1.33934e-25	6.09692e-24	379.483	380.797	419.842	35.1284	26.3481	13.7562	.	protein_coding	Phosphatidylcholine:diacylglycerol cholinephosphotransferase 2
AT5G16020	-3.91844	1.41548e-25	6.43451e-24	93.2315	60.7778	49.9792	2.78428	3.73734	6.61409	GEX3	protein_coding	Protein GAMETE EXPRESSED 3
AT1G05020	-2.72252	1.42612e-25	6.47384e-24	315.47	313.734	203.919	50.1424	44.2261	31.5621	AP180	protein_coding	Clathrin coat assembly protein AP180
AT1G06970	-2.5849	1.61641e-25	7.31725e-24	137.903	114.224	87.9646	23.6925	18.7966	13.8937	CHX14	protein_coding	CHX14
AT1G04600	-2.40613	1.72713e-25	7.8076e-24	302.175	191.55	179.929	33.7804	49.0236	43.9836	XI-A	protein_coding	Myosin-7
AT5G55970	-1.30911	1.816e-25	8.19792e-24	459.615	453.838	462.825	186.726	194.689	173.799	.	protein_coding	RING/U-box superfamily protein
AT5G35090	-3.17522	1.84693e-25	8.31915e-24	135.977	154.294	136.948	14.1026	18.8827	13.9747	.	protein_coding	At5g35090
AT3G16380	-2.38279	1.84796e-25	8.31915e-24	166.29	105.13	126.951	29.3203	21.5274	25.2391	PAB6	protein_coding	Polyadenylate-binding protein 6
AT3G23840	-1.98568	1.88605e-25	8.4789e-24	842.116	755.463	906.658	153.217	262.782	216.058	CER26L	protein_coding	Protein ECERIFERUM 26-like
AT1G24110	-3.21593	2.2198e-25	9.9655e-24	67.0418	106.882	90.9658	11.3643	6.50104	10.3083	PER6	protein_coding	Peroxidase 6
AT4G14315	-3.36488	2.43869e-25	1.09331e-23	75.083	66.9592	83.9691	9.48878	7.52462	4.59712	.	protein_coding	unknown protein%3B FUNCTIONS IN: molecular_function unknown%3B INVOLVED IN: biological_process unknown%3B LOCATED IN: endomembrane system%3B Ha.
AT5G05320	3.26148	2.52322e-25	1.12965e-23	3.05936	5.1513	7.99743	45.1189	61.2658	52.3483	MO3	protein_coding	Monooxygenase 3
AT3G48350	1.56488	2.59541e-25	1.15878e-23	82.1691	79.2352	73.9715	236.725	218.914	241.337	CEP3	protein_coding	KDEL-tailed cysteine endopeptidase CEP3
AT5G02180	-1.22338	2.88643e-25	1.28695e-23	481.906	443.569	445.831	200.904	181.287	204.881	AVT1D	protein_coding	Amino acid transporter AVT1D
AT3G08560	-4.12083	3.56103e-25	1.58556e-23	237.254	156.521	134.946	5.54871	11.3118	13.1839	VHA-E2	protein_coding	VHA-E2
AT1G31990	-2.95427	3.74328e-25	1.66443e-23	179.549	178.991	138.946	15.9058	27.4147	20.547	.	protein_coding	Transmembrane protein
AT5G47470	-2.95414	4.14946e-25	1.84252e-23	120.736	126.535	111.957	15.0767	18.8919	12.062	.	protein_coding	Nodulin MtN21 /EamA-like transporter family protein
AT1G66700	3.78523	4.25014e-25	1.88465e-23	6.08884	6.17574	5.99768	71.4571	94.1423	90.7922	PXMT1	protein_coding	Paraxanthine methyltransferase 1
AT1G54870	-3.62396	4.5437e-25	2.01209e-23	95.3689	96.7159	89.9655	5.6052	7.51558	9.40485	.	protein_coding	NAD(P)-binding Rossmann-fold superfamily protein
AT5G13150	-2.22813	4.96282e-25	2.19172e-23	157.244	141.037	151.943	32.06	27.1514	36.5802	ATEXO70C1	protein_coding	Exocyst subunit Exo70 family protein
AT1G28600	1.29803	5.0853e-25	2.24277e-23	423.106	451.722	428.838	1048.57	1091.47	1066	.	protein_coding	GDSL esterase/lipase At1g28600
AT2G45660	1.08977	5.25845e-25	2.31599e-23	1046.1	1122.72	1172.56	2531.19	2354.84	2226.29	SOC1	protein_coding	SOC1
AT1G78460	-2.15279	5.65148e-25	2.48573e-23	8772.24	10190.7	6807.42	1995.47	2168.13	1631.3	.	protein_coding	AT1G78460 protein
AT1G65620	1.15746	5.68882e-25	2.49878e-23	259.802	279.966	345.872	649.69	672.194	654.547	AS2	protein_coding	AS2
AT4G04630	-1.8493	5.75647e-25	2.52509e-23	222.26	238.805	297.89	64.9781	64.7674	80.6159	.	protein_coding	Putative uncharacterized protein
AT5G53820	-2.49326	6.05551e-25	2.65269e-23	1041.96	982.777	934.645	225.909	135.905	163.505	.	protein_coding	ABA-inducible protein-like
AT2G16130	-5.1396	6.25305e-25	2.73554e-23	35.5708	52.4455	56.9795	2.87418	0	0.920148	PLT2	protein_coding	Putative polyol transporter 2
AT3G59290	-1.68389	7.07498e-25	3.09096e-23	3315.56	2831.95	1906.27	840.223	858.347	807.829	EPSIN3	protein_coding	Clathrin interactor EPSIN 3
AT5G49270	-3.79722	7.2475e-25	3.16209e-23	94.3543	95.6868	88.9659	9.50837	4.6443	5.5756	COBL9	protein_coding	COBRA-like protein 9
AT1G11770	-2.83255	7.85153e-25	3.41646e-23	81.2166	115.103	86.9664	6.44689	20.8977	12.1217	.	protein_coding	Berberine bridge enzyme-like 2
AT4G31800	1.92927	9.36525e-25	4.06969e-23	183.716	234.552	231.913	877.141	780.11	820.058	WRKY18	protein_coding	WRKY like transcription factor
AT2G23510	-3.04002	1.01208e-24	4.39216e-23	174.57	182.228	240.911	26.4539	24.4448	21.4332	SDT	protein_coding	Spermidine sinapoyl-CoA acyltransferase
AT2G31430	-2.70577	1.02993e-24	4.46368e-23	255.746	346.603	275.895	43.3455	41.2872	49.666	PMEI5	protein_coding	Pectinesterase inhibitor 5
AT3G03650	-2.09962	1.10065e-24	4.76383e-23	181.608	187.252	167.936	49.1864	39.4315	36.3451	EDA5	protein_coding	At3g03650
AT1G67290	-2.77747	1.23416e-24	5.3346e-23	1823.16	1693.8	1337.49	264.275	264.407	179.023	GLOX1	protein_coding	Aldehyde oxidase GLOX1
AT1G21250	2.18094	1.28363e-24	5.54107e-23	153.349	222.286	292.893	741.505	1146.3	1144.94	WAK1	protein_coding	Wall-associated receptor kinase 1
AT2G20470	-3.19225	1.42801e-24	6.14801e-23	154.209	117.493	177.935	23.7653	11.1516	13.9577	.	protein_coding	Non-specific serine/threonine protein kinase
AT2G20700	-1.56821	1.43929e-24	6.18837e-23	904.959	926.004	621.761	301.003	279.223	246.622	LLG2	protein_coding	GPI-anchored protein LLG2
AT2G37010	-3.41498	1.71594e-24	7.35842e-23	152.102	118.386	103.959	17.1199	13.2003	4.49465	WBC30	protein_coding	Putative white-brown complex homolog protein 30
AT5G44300	-4.04076	1.81577e-24	7.77627e-23	439.223	317.12	362.862	29.3945	17.7435	20.5138	DRMH2	protein_coding	Dormancy-associated protein homolog 2
AT3G48280	-1.82639	1.90363e-24	8.14185e-23	386.531	331.464	375.858	121.916	90.0612	96.2083	CYP71A25	protein_coding	Cytochrome P450 71A25
AT4G28150	-1.63266	1.94494e-24	8.30761e-23	145.1	161.495	139.946	50.9767	43.1438	49.5919	.	protein_coding	Uncharacterized protein At4g28150
AT4G12940	-3.8382	2.07264e-24	8.84145e-23	41.6016	43.2108	40.9843	3.7952	0	4.73504	.	protein_coding	At4g12940
AT2G22800	-1.49503	2.11273e-24	9.00068e-23	388.58	360.234	387.854	132.942	150.614	119.489	HAT9	protein_coding	HAT9
AT3G44320	1.85584	2.25773e-24	9.5933e-23	97.4172	100.856	105.96	431.335	330.674	340.19	NIT3	protein_coding	Nitrilase 3
AT1G23130	1.22543	2.39116e-24	1.0147e-22	1849.62	1820.46	1880.29	4973.79	4065.62	3939.3	.	protein_coding	At1g23130/T26J12_10
AT4G38230	-1.44773	2.59864e-24	1.10131e-22	823.782	765.583	612.766	278.25	279.277	249.501	CPK26	protein_coding	Calcium-dependent protein kinase 26
AT2G43820	1.99514	3.01206e-24	1.27486e-22	242.416	188.421	199.924	810.896	884.742	820.016	UGT74F2	protein_coding	UDP-glycosyltransferase 74F2
AT1G74000	-2.24868	3.14501e-24	1.3294e-22	310.489	340.565	314.881	67.8956	83.0019	52.0743	SSL11	protein_coding	Protein STRICTOSIDINE SYNTHASE-LIKE 11
AT2G41480	2.76605	3.26618e-24	1.37883e-22	22.2704	11.3602	9.99549	121.01	99.6427	78.2138	PER25	protein_coding	Peroxidase 25
AT1G54560	-2.38074	3.27146e-24	1.37927e-22	199.777	135.984	154.941	25.3314	35.8227	32.7592	XI-E	protein_coding	Myosin-11
AT2G38860	1.59369	3.31448e-24	1.3956e-22	124.793	110.195	134.95	293.769	409.153	414.529	DJ1E	protein_coding	DJ-1 protein homolog E
AT4G18220	1.58819	3.41141e-24	1.43456e-22	61.9619	79.2506	99.9642	252.808	228.315	245.018	PUP21	protein_coding	Purine permease 21
AT1G76680	1.1944	4.33192e-24	1.81929e-22	404.898	439.476	542.797	957.85	1087.73	1129.79	OPR1	protein_coding	12-oxophytodienoate reductase 1
AT3G23790	-1.15018	4.38142e-24	1.83771e-22	1454.88	1378.92	1147.56	646.144	593.158	554.315	AAE16	protein_coding	Probable acyl-activating enzyme 16%2C chloroplastic
AT4G23220	2.51222	5.03259e-24	2.10812e-22	22.3567	36.9544	26.9895	103.127	216.815	174.037	CRK14	protein_coding	Cysteine-rich receptor-like protein kinase 14
AT3G13080	1.07155	5.21411e-24	2.18135e-22	797.428	646.412	766.711	1419	1666.94	1560.7	ABCC3	protein_coding	MRP3
AT3G58490	-1.13723	5.55671e-24	2.32169e-22	1389	1605.18	1244.53	642.179	659.048	625.506	LPPD	protein_coding	SPP1
AT1G52570	-1.55265	5.5859e-24	2.33089e-22	397.634	332.425	295.886	121.71	114.658	113.092	PLDALPHA2	protein_coding	Phospholipase D alpha 2
AT4G23660	-1.44025	5.85245e-24	2.439e-22	643.269	671.955	643.756	263.281	256.774	201.625	AtPPT1	protein_coding	4-hydroxybenzoate polyprenyltransferase%2C mitochondrial
AT4G15650	-3.34812	6.01893e-24	2.50517e-22	110.542	98.7792	80.9679	7.4916	9.39576	11.2734	.	protein_coding	unknown protein%3B FUNCTIONS IN: molecular_function unknown%3B INVOLVED IN: N-terminal protein myristoylation%3B LOCATED IN: cellular_component unknown%3B EXPRESSED IN: male gametophyte%2C flower%2C pollen tube%3B EXPRESSED DURING: L mature pollen stage%2C M germin /.../ollen stage%2C 4 anthesis%3B Ha.
AT3G52080	-3.3702	6.73078e-24	2.79787e-22	110.459	73.1117	52.9774	7.53992	8.48313	6.5107	CHX28	protein_coding	Cation/H(+) antiporter 28
AT4G29340	-2.89377	7.40247e-24	3.07316e-22	324.654	310.791	302.885	57.8524	34.6281	33.4719	PRO3	protein_coding	Profilin-3
AT1G63060	-3.74335	7.86189e-24	3.25973e-22	175.553	200.6	181.931	12.2159	17.0043	12.1041	.	protein_coding	Ribosome biogenesis NEP1-like protein
AT2G06983	-4.99897	7.94907e-24	3.29168e-22	32.4757	35.9967	32.9874	0.938096	0	1.89715	SCRL16	protein_coding	SCRL16
AT3G61880	-1.99981	9.81143e-24	4.05772e-22	369.282	388.861	283.89	103.035	76.9281	80.304	CYP78A9	protein_coding	Cytochrome p450 78a9
AT5G60010	-2.80616	1.00939e-23	4.16922e-22	193.75	177.01	163.937	35.1196	28.2675	12.7963	RBOHH	protein_coding	Putative respiratory burst oxidase homolog protein H
AT1G56360	-4.96177	1.04622e-23	4.3159e-22	76.0334	55.6293	54.9784	0	2.84471	2.83142	PAP6	protein_coding	Purple acid phosphatase 6
AT1G09970	1.31212	1.0904e-23	4.49247e-22	921.248	881.951	904.658	2108.39	2319.24	2296.67	LRR XI-23	protein_coding	Receptor-like protein kinase 7
AT1G70540	-2.22581	1.16599e-23	4.79781e-22	254.695	300.376	254.903	67.1231	49.6723	56.0691	EDA24	protein_coding	EDA24
AT3G46750	-2.97341	1.29566e-23	5.32464e-22	171.425	133.9	161.939	18.8342	17.8091	22.5144	.	protein_coding	Low-temperature-induced protein
AT1G67810	-2.28065	1.68344e-23	6.90955e-22	253.663	330.047	193.923	58.5611	64.1376	37.0785	SUFE2	protein_coding	SufE-like protein 2%2C chloroplastic
AT2G45610	-2.54779	1.74303e-23	7.14511e-22	103.489	103.934	101.961	16.9553	18.8298	16.8064	CXE9	protein_coding	Probable carboxylesterase 9
AT5G38120	-1.33259	1.76114e-23	7.21028e-22	1224.58	1056.95	1123.57	459.281	444.615	447.892	4CLL8	protein_coding	4-coumarate--CoA ligase-like 8
AT1G28695	-5.3089	1.77947e-23	7.27615e-22	79.0864	40.3431	80.971	2.86298	0.918564	0.911625	.	protein_coding	Uncharacterized protein At1g28695
AT5G40720	-1.57412	1.91089e-23	7.80373e-22	1052.12	1134.92	846.677	395.474	320.433	302.708	.	protein_coding	C3H4 type zinc finger protein (DUF23)
AT4G22250	-1.48141	1.92345e-23	7.84518e-22	250.614	233.682	276.896	87.6482	94.0524	90.6975	.	protein_coding	RING/U-box superfamily protein
AT5G56750	-1.21204	1.98045e-23	8.06753e-22	3327.85	3346.46	2659.99	1495.89	1278.36	1254.71	NDL1	protein_coding	Protein NDL1
AT1G54940	-3.47234	1.99169e-23	8.10318e-22	70.0391	70.04	92.9664	4.65473	8.50241	7.49405	GUX4	protein_coding	Putative UDP-glucuronate:xylan alpha-glucuronosyltransferase 4
AT5G62260	2.25204	2.12681e-23	8.64212e-22	55.8264	57.6586	68.9748	259.104	292.372	319.101	AHL6	protein_coding	AT-hook motif nuclear-localized protein 6
AT4G29460	-2.75236	2.18826e-23	8.88075e-22	175.523	209.743	135.946	23.5222	35.9766	17.5649	PLA2-GAMMA	protein_coding	Phospholipase A2-gamma
AT3G28740	1.45735	2.31105e-23	9.36736e-22	332.737	241.014	333.875	855.369	839.501	798.461	CYP81D11	protein_coding	Cytochrome P450 81D11
AT2G46430	2.2029	2.32589e-23	9.41582e-22	21.3842	41.1275	49.9828	130.659	221.45	167.31	CNGC3	protein_coding	Probable cyclic nucleotide-gated ion channel 3
AT1G75910	-4.8	2.34892e-23	9.49721e-22	9645.87	9483.05	11399.7	290.958	522.776	281.855	EXL4	protein_coding	GDSL esterase/lipase EXL4
AT3G23380	-3.28598	2.39592e-23	9.67525e-22	110.623	151.071	98.9608	19.0416	10.2857	7.34604	RIC5	protein_coding	CRIB domain-containing protein RIC5
AT4G27900	1.01392	2.49901e-23	1.0079e-21	825.918	815.107	959.639	1708.65	1724.98	1818.88	.	protein_coding	CCT motif family protein
AT5G06530	1.08949	2.63228e-23	1.06034e-21	638.197	677.084	632.76	1326.7	1507.17	1311.79	ABCG22	protein_coding	ABC transporter G family member 22
AT2G22950	-4.2059	2.86387e-23	1.15078e-21	134.84	88.6199	94.9631	6.62351	3.70453	6.56965	ACA7	protein_coding	Putative calcium-transporting ATPase 7%2C plasma membrane-type
AT4G30770	-3.48855	2.89299e-23	1.16105e-21	56.822	59.6691	55.9786	7.61456	3.7205	3.69663	.	protein_coding	Putative membrane lipoprotein
AT4G11810	-3.50289	3.18404e-23	1.27517e-21	104.504	114.16	93.9635	11.3734	7.47279	8.3902	.	protein_coding	SPX domain-containing membrane protein At4g11810
AT1G79640	-1.14143	3.18518e-23	1.27517e-21	834.925	700.847	642.755	326.255	339.43	321.614	.	protein_coding	Protein kinase superfamily protein
AT1G12200	1.06903	3.22878e-23	1.29104e-21	313.517	287.21	345.87	661.981	661.801	662.983	.	protein_coding	Flavin-containing monooxygenase
AT5G15950	-1.22875	3.93314e-23	1.57075e-21	1607.14	1694.83	1551.41	729.072	681.512	660.056	SAMDC2	protein_coding	S-adenosylmethionine decarboxylase proenzyme 2
AT1G59740	-1.90088	3.9471e-23	1.57439e-21	550.931	524.888	577.782	171.904	130.466	140.166	NPF4.3	protein_coding	Protein NRT1/ PTR FAMILY 4.3
AT1G74220	-3.2728	4.31246e-23	1.71592e-21	66.9409	69.9049	47.9803	9.51849	5.61758	3.66277	.	protein_coding	Homeobox-like protein
AT4G36500	2.80906	4.44423e-23	1.76619e-21	40.6585	60.6917	71.9745	319.219	430.691	467	.	protein_coding	Uncharacterized protein At4g36500
AT5G43450	-1.18659	4.59161e-23	1.82253e-21	1177.92	1102.16	1054.6	518.79	518.121	427.955	.	protein_coding	1-aminocyclopropane-1-carboxylate oxidase homolog 10
AT4G34950	1.91902	4.62843e-23	1.83491e-21	169.447	163.669	182.932	624.165	609.943	718.438	.	protein_coding	Major facilitator superfamily protein
AT1G58460	1.98669	4.71235e-23	1.86591e-21	52.7871	49.4791	73.9738	231.012	230.285	238.495	.	protein_coding	unknown protein%3B Ha.
AT5G05070	-2.91856	4.87798e-23	1.92915e-21	144.104	184.04	135.947	19.7849	24.5444	16.7317	PAT03	protein_coding	Probable protein S-acyltransferase 3
AT2G23690	1.33443	5.28743e-23	2.08853e-21	112.631	111.17	121.954	261.948	310.364	300.238	.	protein_coding	HTH-type transcriptional regulator
AT5G16480	-1.24333	5.4672e-23	2.15693e-21	272.979	314.855	317.88	134.937	130.707	116.734	DSP5	protein_coding	Tyrosine-protein phosphatase DSP5
AT2G18550	2.56408	5.51378e-23	2.17267e-21	42.6307	43.25	51.9811	256.374	265.037	295.687	ATHB-21	protein_coding	Homeobox-leucine zipper protein ATHB-21
AT3G55120	-1.14418	5.5431e-23	2.18158e-21	1729.92	1712.45	1939.27	814.758	781.095	838.873	CHI1	protein_coding	Chalcone--flavonone isomerase 1
AT1G20130	-4.62671	5.62733e-23	2.21206e-21	6216.43	6169.25	5199.03	240.488	299.498	171.47	APG	protein_coding	Anther-specific proline-rich protein APG
AT2G26610	-6.03763	5.71453e-23	2.24363e-21	54.7617	45.3168	46.9819	0	0	1.91017	.	protein_coding	Transducin family protein / WD-40 repeat family protein
AT3G28780	-3.62158	5.72922e-23	2.24668e-21	3438.36	2695.25	2534.04	279.507	217.947	206.391	.	protein_coding	Transmembrane protein%2C putative (DUF1216)
AT2G23170	-1.36573	6.21778e-23	2.43534e-21	761.009	850	897.662	326.286	333.783	313.17	GH3.3	protein_coding	Indole-3-acetic acid-amido synthetase GH3.3
AT2G19400	-1.63764	6.30692e-23	2.46728e-21	330.677	262.501	263.899	79.982	97.8574	97.3396	.	protein_coding	AGC (cAMP-dependent%2C cGMP-dependent and protein kinase C) kinase family protein
AT4G11030	-3.92545	7.01059e-23	2.73926e-21	101.312	56.6967	46.98	4.71944	2.77287	5.64588	LACS5	protein_coding	Long chain acyl-CoA synthetase 5
AT3G42850	-1.83565	7.39071e-23	2.88432e-21	433.176	364.373	376.857	89.3184	136.7	102.752	.	protein_coding	Mevalonate/galactokinase family protein
AT5G61270	1.72745	7.648e-23	2.98116e-21	96.451	133.664	117.956	361.032	380.7	411.617	BHLH72	protein_coding	Transcription factor PIF7
AT3G05400	-1.69339	8.01966e-23	3.12229e-21	992.241	908.709	893.661	373.115	276.288	214.499	SUGTL5	protein_coding	Sugar transporter ERD6-like 12
AT4G22690	2.03112	8.07112e-23	3.13858e-21	259.761	269.626	283.893	886.875	1228.96	1209.34	CYP706A1	protein_coding	Cytochrome P450%2C family 706%2C subfamily A%2C polypeptide 1
AT1G71390	2.29567	8.39842e-23	3.25806e-21	16.2348	14.4312	17.9934	63.8746	86.5885	89.942	AtRLP11	protein_coding	receptor like protein 11
AT3G62270	1.58041	8.53265e-23	3.3062e-21	102.391	72.1097	69.9723	249.939	243.468	238.394	BOR2	protein_coding	Probable boron transporter 2
AT4G29450	-4.26592	8.88137e-23	3.43723e-21	60.8261	50.427	39.9836	0.902349	2.82448	3.77732	.	protein_coding	Leucine-rich repeat protein kinase family protein
AT1G74540	-4.74938	9.84735e-23	3.80655e-21	35.5193	37.0472	37.9858	3.8511	0	0	CYP98A8	protein_coding	Cytochrome P450 98A8
AT1G30650	1.78694	1.00422e-22	3.87726e-21	56.8045	40.255	63.977	166.725	185.184	205	WRKY14	protein_coding	Probable WRKY transcription factor 14
AT1G47980	-4.13453	1.08592e-22	4.18773e-21	1088.7	1035.36	1277.52	48.7743	46.6944	97.9447	.	protein_coding	unknown protein%3B FUNCTIONS IN: molecular_function unknown%3B INVOLVED IN: biological_process unknown%3B LOCATED IN: endomembrane system%3B EXPRESSED IN: 6 plant structures%3B EXPRESSED DURING: 4 anthesis%2C F mature embryo stage%2C petal differentiation and exp /.../ stage%2C E expanded cotyledon stage%3B BEST Arabidopsis thaliana protein match is: unknown protein (TAIR:AT3G62730.1)%3B Ha.
AT1G33770	-2.73107	1.11057e-22	4.27772e-21	131.865	146.99	84.965	17.9062	19.7781	16.7891	.	protein_coding	Protein kinase superfamily protein
AT4G30860	-1.58587	1.17168e-22	4.50779e-21	720.188	453.012	499.809	194.338	180.434	182.302	ASHR3	protein_coding	SDG4
AT5G44260	-1.10746	1.21394e-22	4.66484e-21	624.975	565.042	619.766	281.018	273.505	285.244	TZF5	protein_coding	Zinc finger CCCH domain-containing protein 61
AT4G28000	-3.06355	1.24957e-22	4.79613e-21	618.831	522.828	502.808	74.6527	62.9347	58.7785	.	protein_coding	P-loop containing nucleoside triphosphate hydrolases superfamily protein
AT1G79250	-3.30458	1.31206e-22	5.03005e-21	220.047	176.99	125.949	21.7913	12.0853	18.7301	AGC1-7	protein_coding	Serine/threonine-protein kinase AGC1-7
AT1G51800	2.35209	1.44327e-22	5.52653e-21	45.6775	61.6299	41.9831	226.097	277.507	260.001	IOS1	protein_coding	LRR receptor-like serine/threonine-protein kinase IOS1
AT1G35290	-1.57511	1.50004e-22	5.73717e-21	721.406	763.552	758.713	309.782	234.88	208.148	ALT1	protein_coding	Acyl-acyl carrier protein thioesterase ATL1%2C chloroplastic
AT1G05230	-1.64203	1.53427e-22	5.86121e-21	289.079	224.437	231.911	75.3707	82.7748	80.4293	HDG2	protein_coding	AT1G05230 protein
AT1G23560	-1.99883	1.55276e-22	5.9249e-21	536.788	555.79	703.737	178.554	138.05	132.565	.	protein_coding	F5O8.12 protein
AT1G71160	-4.83299	1.56626e-22	5.96941e-21	364.252	324.294	419.843	14.1746	16.0652	8.28873	KCS7	protein_coding	3-ketoacyl-CoA synthase
AT3G06560	-4.18223	1.5718e-22	5.98351e-21	37.5344	42.1309	28.9881	0.915585	1.87493	2.83142	PAPS3	protein_coding	Nuclear poly(A) polymerase 3
AT2G19000	-3.33003	1.61624e-22	6.14549e-21	432.346	664.539	560.788	71.9912	58.3477	34.1969	.	protein_coding	At2g19000
AT2G34170	-1.12254	1.73114e-22	6.5747e-21	621.92	553.719	593.775	263.035	265.049	284.381	.	protein_coding	Uncharacterized protein At2g34170
AT2G48150	-2.86338	1.75242e-22	6.6466e-21	128.887	160.414	129.95	14.025	25.547	17.7244	GPX4	protein_coding	Probable glutathione peroxidase 4
AT5G47620	-1.15881	1.75416e-22	6.6466e-21	1824.23	1805.99	1593.4	795.939	809.491	733.886	.	protein_coding	RNA-binding (RRM/RBD/RNP motifs) family protein
AT5G17165	-2.54905	1.81845e-22	6.88219e-21	136.046	175.949	200.926	21.5254	31.0629	34.7387	.	protein_coding	unknown protein%3B FUNCTIONS IN: molecular_function unknown%3B INVOLVED IN: biological_process unknown%3B LOCATED IN: cellular_component unknown%3B BEST Arabidopsis thaliana protein match is: unknown protein (TAIR:AT3G03150.1)%3B Ha.
AT5G38070	-1.83234	2.02404e-22	7.6425e-21	152.203	139.022	177.934	37.5955	48.9873	44.9035	.	protein_coding	At5g38070
AT1G21270	2.40797	2.02777e-22	7.64773e-21	48.8113	87.4012	98.9647	292.645	501.543	455.629	WAK2	protein_coding	Wall-associated receptor kinase 2
AT5G28030	-1.74872	2.07032e-22	7.79917e-21	320.665	362.209	375.859	122.837	104.334	87.6322	DES1	protein_coding	Bifunctional cystathionine gamma-lyase/cysteine synthase
AT1G32960	3.48782	2.08974e-22	7.86324e-21	12.1556	5.19417	9.99634	72.1993	110.078	128.508	SBT3.3	protein_coding	Subtilisin-like protease SBT3.3
AT3G59370	-3.6386	2.1102e-22	7.92188e-21	150.149	168.635	117.953	7.44114	8.37395	18.9282	.	protein_coding	At3g59370
AT3G19090	-4.14482	2.15664e-22	8.08689e-21	366.074	227.578	209.918	16.0519	11.1803	17.8434	.	protein_coding	RNA-binding protein
AT3G01250	-3.04691	2.20245e-22	8.24918e-21	407.828	393.068	335.871	66.4326	35.5174	35.3072	.	protein_coding	At3g01250
AT1G15460	-2.82954	2.31619e-22	8.66521e-21	595.516	431.422	604.773	100.353	40.8211	88.1121	BOR4	protein_coding	BOR4
AT3G56240	-1.19457	2.33062e-22	8.70919e-21	4834.61	5663.87	4534.28	2566.37	2075.52	1925.95	CCH	protein_coding	Copper transport protein CCH
AT4G13345	-1.70336	2.71201e-22	1.01112e-20	332.779	292.369	351.868	125.792	92.9601	81.0569	MEE55	protein_coding	Serinc-domain containing serine and sphingolipid biosynthesis protein
AT3G21990	-4.35619	2.72408e-22	1.01446e-20	75.0446	46.4718	77.9718	1.84955	1.8416	5.69304	CRRSP29	protein_coding	Cysteine-rich repeat secretory protein 29
AT3G28150	-1.66736	2.89113e-22	1.07421e-20	208.002	229.403	195.925	57.3693	68.661	73.0638	AXY4L	protein_coding	Protein ALTERED XYLOGLUCAN 4-like
AT1G08090	5.26039	3.14485e-22	1.16714e-20	2.03268	2.06465	2.99895	124.918	76.8119	83.9731	NRT2.1	protein_coding	High-affinity nitrate transporter 2.1
AT1G13210	1.22032	3.28857e-22	1.2177e-20	382.509	405.396	363.862	777.656	908.139	998.078	ALA11	protein_coding	Probable phospholipid-transporting ATPase 11
AT4G24170	-2.79471	3.56658e-22	1.31915e-20	133.86	122.404	84.9655	20.8581	17.8986	10.1217	KIN7I	protein_coding	Kinesin-like protein KIN-7I
AT4G04450	-2.81664	3.69805e-22	1.36622e-20	101.448	107.981	83.9669	14.1497	11.2104	15.9551	WRKY42	protein_coding	WRKY transcription factor 42
AT4G35090	-1.08058	3.72622e-22	1.37507e-20	7151.95	7368.18	7182.28	3470.28	3482.05	3309.22	CAT2	protein_coding	catalase 2
AT5G42340	-2.85206	4.00094e-22	1.47477e-20	123.787	130.66	120.954	19.8641	18.8383	12.9736	PUB15	protein_coding	U-box domain-containing protein 15
AT1G74010	-1.89407	4.09072e-22	1.50616e-20	634.222	943.339	675.743	236.068	166.999	202.921	.	protein_coding	At1g74010
AT1G60960	-1.46817	4.3402e-22	1.59441e-20	363.272	406.451	410.845	138.575	146.701	141.182	IRT3	protein_coding	IRT3
AT1G65240	-1.86039	4.88109e-22	1.79109e-20	156.246	170.74	137.947	42.4272	45.1729	40.1492	.	protein_coding	Aspartic proteinase-like protein 2
AT2G41415	-3.03036	5.0402e-22	1.84739e-20	156.297	153.443	214.921	25.5596	18.7345	19.5866	ESFL4	protein_coding	EMBRYO SURROUNDING FACTOR 1-like protein 4
AT1G07850	-4.33205	5.74262e-22	2.10248e-20	76.078	74.0763	64.9747	5.72062	0.877974	3.7444	.	protein_coding	Glycosyltransferase
AT1G29720	1.47251	5.75356e-22	2.10412e-20	122.791	127.623	139.948	332.705	398.824	352.467	RFK1	protein_coding	Probable LRR receptor-like serine/threonine-protein kinase At1g29720
AT3G45810	-3.92883	6.48186e-22	2.36515e-20	59.7841	42.2183	31.9863	3.79519	1.84942	2.79925	RBOHJ	protein_coding	Putative respiratory burst oxidase homolog protein J
AT4G22640	-4.2597	6.68305e-22	2.43583e-20	31.4877	41.135	41.9846	1.88122	1.87493	1.86425	.	protein_coding	Bifunctional inhibitor/lipid-transfer protein/seed storage 2S albumin superfamily protein
AT5G16370	-1.11732	6.72149e-22	2.4471e-20	959.822	1042.36	904.657	444.137	471.1	424.404	AAE5	protein_coding	Probable acyl-activating enzyme 5%2C peroxisomal
AT5G64690	-2.30095	7.40946e-22	2.69456e-20	121.719	111.146	101.961	27.4602	24.4848	15.721	.	protein_coding	At5g64690
AT4G08630	-4.08605	7.53725e-22	2.73797e-20	86.1772	75.0913	51.9783	2.79178	7.62806	1.80421	.	protein_coding	unknown protein%3B BEST Arabidopsis thaliana protein match is: unknown protein (TAIR:AT3G48860.2)%3B Ha.
AT1G47280	-4.14804	8.05292e-22	2.92203e-20	54.8648	104.705	62.975	3.75888	3.74612	4.6897	.	protein_coding	At1g47280
AT4G17483	-1.65667	8.51388e-22	3.08585e-20	188.725	213.942	172.933	69.9424	66.8542	45.5238	.	protein_coding	Alpha/beta-Hydrolases superfamily protein
AT5G65205	-1.84149	9.53906e-22	3.45359e-20	527.605	451.949	630.764	160.427	144.707	143.927	.	protein_coding	AT5g10050/T31P16_40
AT2G24320	-2.75098	1.00369e-21	3.62977e-20	69.982	66.8668	54.9782	8.45835	7.46472	12.2392	.	protein_coding	alpha/beta-Hydrolases superfamily protein
AT3G52290	1.04209	1.04219e-21	3.76485e-20	354.092	369.382	327.875	689.221	730.458	745.36	IQD3	protein_coding	IQD3
AT1G16390	-4.52616	1.26913e-21	4.5745e-20	64.879	62.685	31.9855	0.908835	3.80592	1.85459	2023-10-03	protein_coding	Organic cation/carnitine transporter 3
AT1G60760	-3.38036	1.39098e-21	5.00815e-20	65.9658	68.9564	73.9725	7.56631	7.54333	4.61394	.	protein_coding	F8A5.27 protein
AT4G35650	-3.38548	1.39823e-21	5.0287e-20	53.7414	35.1004	51.9809	2.78428	3.73734	6.61409	IDH3	protein_coding	Isocitrate dehydrogenase
AT3G10340	-1.6359	1.41423e-21	5.08062e-20	1914.57	2099.22	1859.3	625.188	728.006	536.351	PAL4	protein_coding	Phenylalanine ammonia-lyase 4
AT4G22755	-1.35891	1.43043e-21	5.13313e-20	847.248	859.372	1069.6	372.552	350.576	359.062	SMO1-3	protein_coding	SMO1-3
AT1G51410	-3.48652	1.47035e-21	5.2706e-20	105.456	89.528	71.9711	6.56387	10.411	6.50159	.	protein_coding	NAD(P)-binding Rossmann-fold superfamily protein
AT2G38290	1.1516	1.54297e-21	5.51875e-20	209.025	210.986	227.914	461.033	493.599	485.34	AMT2	protein_coding	Ammonium transporter 2
AT1G26840	-1.58235	1.90339e-21	6.8004e-20	353.982	263.546	257.901	87.5573	94.9052	109.604	ORC6	protein_coding	Origin of replication complex subunit 6
AT5G20960	2.63539	2.1611e-21	7.7042e-20	56.7678	32.0366	50.9812	251.508	293.319	325.702	AAO1	protein_coding	Indole-3-acetaldehyde oxidase
AT4G39670	-2.2455	2.24255e-21	7.97712e-20	402.77	443.357	304.882	88.7632	91.3579	62.3325	.	protein_coding	ACD11 homolog protein
AT3G26940	-8.80977	2.39763e-21	8.51943e-20	48.7284	76.9644	37.9837	2.77556e-17	2.77556e-17	2.77556e-17	CDG1	protein_coding	CDG1
AT5G08775	-2.88322	2.54304e-21	9.01643e-20	52.7956	62.7592	66.9753	7.5232	10.4009	6.49265	.	lncRNA	.
AT1G11040	-3.29996	2.73545e-21	9.68737e-20	46.6905	63.6748	40.9833	8.58765	4.68623	1.78219	.	protein_coding	DNAJ chaperone C-terminal domain-containing protein
AT1G58215	-2.81735	2.73823e-21	9.68737e-20	67.9752	67.9134	64.9752	11.3643	6.50104	10.3083	NET2A	protein_coding	Protein NETWORKED 2A
AT4G25350	1.94556	2.76591e-21	9.77467e-20	34.4809	29.8627	29.9884	107.322	115.545	141.49	PHO1-H4	protein_coding	Phosphate transporter PHO1 homolog 4
AT1G80050	1.54972	2.933e-21	1.03539e-19	318.674	460.785	359.863	1104.23	1192.19	1039.64	APT2	protein_coding	PHT1.1
AT1G14520	-1.3715	3.13069e-21	1.10279e-19	237.403	236.663	216.917	100.123	82.6233	84.0719	MIOX1	protein_coding	myo-inositol oxygenase 1
AT1G20620	1.61718	3.25681e-21	1.14597e-19	18507.4	20315	20584.2	58609.3	53669	69966.5	CAT3	protein_coding	catalase 3
AT4G36350	-3.88498	3.42692e-21	1.20323e-19	41.6084	52.3921	35.9854	0.896077	7.67899	0	PAP25	protein_coding	Purple acid phosphatase 25
AT2G03850	-3.85717	3.44154e-21	1.20706e-19	2119.56	2067.55	2706.98	162.232	161.724	151.395	.	protein_coding	At2g03850
AT2G22805	-2.8466	3.57916e-21	1.25398e-19	108.573	102.965	121.955	20.8853	15.9931	9.18645	.	protein_coding	Putative defensin-like protein 189
AT5G51460	-1.25608	3.62235e-21	1.26774e-19	340.891	342.647	308.882	134.802	162.937	117.546	TPPA	protein_coding	Trehalose 6-phosphate phosphatase
AT5G14670	-3.13271	3.84612e-21	1.34461e-19	43.6604	55.5232	51.9805	7.59454	3.70452	5.6042	ATARFA1B	protein_coding	ADP-ribosylation factor A1B
AT2G27120	-3.68189	4.25403e-21	1.48403e-19	105.492	73.2352	114.958	4.64029	10.4212	7.47418	POL2B	protein_coding	DNA polymerase epsilon catalytic subunit
AT1G75920	-4.14397	4.57913e-21	1.59573e-19	728.559	778.059	974.634	49.0785	49.8849	41.0174	.	protein_coding	GDSL-like Lipase/Acylhydrolase superfamily protein
AT1G52200	2.70011	4.73453e-21	1.64812e-19	25.3682	30.815	20.9913	147.843	177.778	177.783	PCR8	protein_coding	Protein PLANT CADMIUM RESISTANCE 8
AT1G64320	-2.03188	4.8023e-21	1.66993e-19	205.942	213.965	168.934	39.4445	56.5786	47.6798	.	protein_coding	myosin heavy chain-related
AT1G15430	-1.56625	4.95221e-21	1.71975e-19	393.553	303.655	282.891	117.975	114.747	97.9977	.	protein_coding	Uncharacterized protein At1g15430
AT3G57460	2.4805	4.95614e-21	1.71975e-19	18.287	27.7222	20.9918	62.485	158.377	154.719	.	protein_coding	Catalytic/ metal ion binding / metalloendopeptidase/ zinc ion binding protein
AT2G40610	-1.00194	5.28336e-21	1.82939e-19	4735.21	5361.44	5357.97	2510.2	2441.21	2765.31	EXPA8	protein_coding	Expansin-A8
AT5G62065	-4.30782	5.94923e-21	2.05776e-19	35.5325	30.9587	51.982	1.88122	1.87493	1.86425	LTP14	protein_coding	Putative non-specific lipid-transfer protein 14
AT2G31425	-3.34196	6.54866e-21	2.2579e-19	386.524	340.686	352.866	44.5151	30.9209	30.7444	.	protein_coding	Plant invertase/pectin methylesterase inhibitor superfamily protein
AT5G07580	1.27201	6.64173e-21	2.28757e-19	328.791	393.036	383.855	879.787	912.867	878.015	ERF106	protein_coding	Ethylene-responsive transcription factor ERF106
AT5G25400	-3.40016	6.79937e-21	2.33939e-19	47.7165	50.4602	63.977	5.67147	3.72051	5.62448	.	protein_coding	UDP-Arabinofuranose Transporter 1 (Fragment)
AT3G26210	2.2705	6.98323e-21	2.40011e-19	36.57	53.4364	46.9824	205.438	256.972	199.903	CYP71B23	protein_coding	Cytochrome P450 71B23
AT2G03830	-2.66559	7.50796e-21	2.57773e-19	90.3214	98.7739	98.9628	13.1517	18.9012	13.0308	RGF8	protein_coding	Probable root meristem growth factor 8
AT4G29305	-4.79213	7.94771e-21	2.72584e-19	38.5942	46.3142	54.9803	0.92265	0.918566	2.84337	LCR25	protein_coding	Putative uncharacterized protein
AT4G04570	1.8224	8.05542e-21	2.75987e-19	99.4404	96.7704	108.959	337.455	391.263	351.534	CRK40	protein_coding	Cysteine-rich receptor-like protein kinase 40
AT4G28580	-5.20977	8.23684e-21	2.8161e-19	46.6335	24.836	45.9835	0.938095	1.90525	0	MRS2-6	protein_coding	Magnesium transporter MRS2-6%2C mitochondrial
AT3G45530	5.6034	1.03512e-20	3.53527e-19	1.01586	1.0314	0.999586	53.7211	63.1368	48.4849	.	protein_coding	Cysteine/Histidine-rich C1 domain family protein
AT1G22015	-3.61878	1.10359e-20	3.76516e-19	415.962	341.81	434.837	30.1262	30.9889	35.6122	B3GALT5	protein_coding	DD46
AT1G05010	1.4125	1.29605e-20	4.41252e-19	1311.94	1735.77	1245.53	3812.55	3711.31	3905.05	ACO4	protein_coding	1-aminocyclopropane-1-carboxylate oxidase 4
AT5G28470	-3.96523	1.30793e-20	4.44832e-19	118.695	110.141	113.957	4.64743	10.4316	6.52	.	protein_coding	Major facilitator superfamily protein
AT1G30020	-5.30925	1.34042e-20	4.55409e-19	61.913	53.6232	84.9699	3.8385	0.918563	0	.	protein_coding	Uncharacterized protein T1P2.11
AT2G10970	-3.5572	1.35409e-20	4.5957e-19	79.1074	72.0323	62.9753	7.58489	9.50387	0.818414	.	protein_coding	Expressed protein
AT5G24790	-3.07144	1.37934e-20	4.67501e-19	198.919	222.294	252.906	30.2548	27.2725	22.3303	.	protein_coding	Uncharacterized protein AT5g24790
AT3G06778	-2.03938	1.41073e-20	4.77301e-19	190.717	186.23	160.938	38.5623	49.9553	42.0409	.	protein_coding	Chaperone DnaJ-domain superfamily protein
AT1G18570	3.42118	1.44432e-20	4.88161e-19	14.2139	14.4233	17.9936	87.8935	205.356	209.977	MYB51	protein_coding	Transcription factor MYB51
AT1G12940	3.6631	1.52135e-20	5.1366e-19	3.04947	3.09786	4.99832	46.1575	42.1736	57.23	NRT2.5	protein_coding	High affinity nitrate transporter 2.5
AT3G55190	-3.11981	1.62216e-20	5.4713e-19	85.2175	97.6444	64.9737	14.2764	6.50102	7.419	.	protein_coding	Alpha/beta-Hydrolases superfamily protein
AT2G30090	2.88646	1.63479e-20	5.50819e-19	10.1428	7.23369	10.9961	67.8436	66.6695	77.7414	.	protein_coding	Acyl-CoA N-acyltransferases (NAT) superfamily protein
AT5G03190	-1.16454	1.63969e-20	5.51898e-19	2114.34	1715.58	1750.34	808.084	830.075	851.007	CPUORF47	protein_coding	Peptide upstream protein
AT2G41445	-3.31694	1.67673e-20	5.63202e-19	103.481	123.328	75.969	9.40963	10.3447	10.2887	.	protein_coding	unknown protein%3B FUNCTIONS IN: molecular_function unknown%3B INVOLVED IN: biological_process unknown%3B LOCATED IN: cellular_component unknown%3B BEST Arabidopsis thaliana protein match is: unknown protein (TAIR:AT2G41470.1)%3B Ha.
AT2G15080	2.84118	1.69206e-20	5.67766e-19	3.07297	6.2009	14.9956	42.1494	78.4035	56.0439	AtRLP19	protein_coding	Receptor-like protein 19
AT2G16505	-4.99127	1.71606e-20	5.75223e-19	77.1352	69.0583	103.963	0	0	7.66679	ESFL9	protein_coding	EMBRYO SURROUNDING FACTOR 1-like protein 9
AT1G54215	-2.09408	1.73405e-20	5.80133e-19	120.726	127.536	101.96	34.1024	23.4087	24.2319	.	protein_coding	Proline-rich family protein
AT2G30690	-2.53812	1.73427e-20	5.80133e-19	118.651	91.6643	96.9628	15.024	18.8298	18.7301	MYOB4	protein_coding	Probable myosin-binding protein 4
AT5G62230	1.20828	2.03789e-20	6.80998e-19	719.31	562.07	729.725	1487.01	1583.13	1577.56	ERL1	protein_coding	LRR receptor-like serine/threonine-protein kinase ERL1
AT4G01750	4.22428	2.04299e-20	6.82001e-19	0.00717506	2.06025	3.99885	26.1368	44.2691	49.7874	RGXT2	protein_coding	UDP-D-xylose:L-fucose alpha-1%2C3-D-xylosyltransferase
AT1G13130	-1.96474	2.19906e-20	7.32601e-19	275.914	204.955	260.902	67.974	58.1883	63.588	.	protein_coding	At1g13130
AT4G16000	-1.74376	2.40691e-20	8.01025e-19	258.754	307.568	255.902	101.208	71.2735	72.7772	.	protein_coding	Uncharacterized protein At4g16000
AT1G77410	-1.49383	2.58565e-20	8.5963e-19	240.377	178.153	195.925	79.3178	69.5064	69.127	BGAL16	protein_coding	beta-galactosidase 16
AT1G11670	-1.11807	2.67502e-20	8.88434e-19	322.646	336.466	309.882	136.596	159.94	149.622	DTX36	protein_coding	Protein DETOXIFICATION 36
AT3G54490	-3.2295	2.87608e-20	9.54236e-19	51.7686	62.7217	55.9787	5.64517	4.66049	7.52552	NRPE5C	protein_coding	DNA-directed RNA polymerase V subunit 5C
AT4G40020	-2.55679	2.95684e-20	9.79035e-19	93.3556	103.885	91.9648	18.9217	11.1517	18.7678	.	protein_coding	Myosin heavy chain-related protein
AT3G44920	-3.56018	3.36116e-20	1.11065e-18	41.6017	47.2853	36.9853	4.74765	2.79732	2.78001	CHX11	protein_coding	Cation/H(+) antiporter 11
AT1G03620	-1.7959	3.36612e-20	1.11116e-18	133.954	154.296	139.947	41.497	34.6465	46.8872	.	protein_coding	ELMO/CED-12 family protein
AT1G34315	2.18481	3.52409e-20	1.16095e-18	18.272	15.4858	24.9914	87.6666	82.6143	98.3309	.	protein_coding	unknown protein%3B FUNCTIONS IN: molecular_function unknown%3B INVOLVED IN: biological_process unknown%3B LOCATED IN: endomembrane system%3B BEST Arabidopsis thaliana protein match is: unknown protein (TAIR:AT3G31400.1)%3B Ha.
AT1G02040	-3.2383	3.63034e-20	1.19475e-18	77.1365	73.1472	100.964	7.50713	5.55357	13.2285	.	protein_coding	At1g02040
AT2G33670	-3.22948	3.64984e-20	1.19995e-18	100.391	77.2503	80.9688	13.315	4.58564	9.35379	MLO5	protein_coding	MLO-like protein 5
AT1G31710	1.20305	3.67087e-20	1.20564e-18	125.797	135.745	101.96	298.125	244.15	294.683	.	protein_coding	Amine oxidase
AT4G02410	1.25917	3.71092e-20	1.21757e-18	186.636	160.574	154.941	375.17	440.178	387.04	LECRK43	protein_coding	L-type lectin-domain containing receptor kinase IV.3
AT2G43220	-3.27917	4.15574e-20	1.35941e-18	90.2017	54.6519	58.9767	6.58832	9.47189	4.60544	.	protein_coding	Cysteine/Histidine-rich C1 domain family protein
AT4G39180	-1.07995	4.18413e-20	1.36732e-18	903.949	828.4	732.721	403.686	383.512	378.646	SFH2	protein_coding	Phosphatidylinositol/phosphatidylcholine transfer protein SFH2
AT3G51600	1.02755	4.25992e-20	1.39069e-18	2317.43	2884.37	2676.99	5020.37	5721.44	5319.76	LTP5	protein_coding	Non-specific lipid-transfer protein 5
AT2G16750	-2.23446	4.40056e-20	1.43516e-18	708.12	554.821	634.76	152.034	101.125	149.825	.	protein_coding	At2g16750
AT2G16990	-1.16912	4.5224e-20	1.47343e-18	520.55	612.228	595.775	273.603	242.421	252.439	.	protein_coding	Major facilitator superfamily protein
AT3G07130	-1.75615	4.53563e-20	1.47626e-18	137.977	145.039	120.953	44.4123	39.4715	35.4299	ATPAP15	protein_coding	Purple acid phosphatase
AT2G21650	2.15974	4.85199e-20	1.57765e-18	189.772	156.644	275.9	996.936	864.683	920.111	RL2	protein_coding	RSM1
AT1G26320	-4.02054	5.03906e-20	1.63684e-18	80.1016	56.6939	66.9745	4.72854	2.78077	4.6897	.	protein_coding	Allyl alcohol dehydrogenase%2C putative
AT5G66740	-1.95594	5.35751e-20	1.73855e-18	177.538	167.756	165.937	37.5955	48.0267	45.8604	.	protein_coding	Protein of unknown function (DUF620)
AT5G24090	-3.03318	5.56197e-20	1.8031e-18	127.82	114.275	121.954	12.1935	17.9435	14.001	CHIB1	protein_coding	Acidic endochitinase
AT2G46660	-3.09405	5.95116e-20	1.92735e-18	61.8281	48.3755	36.9845	7.59453	5.63537	3.6793	CYP78A6	protein_coding	Cytochrome P450 78A6
AT1G74490	-1.79234	6.17308e-20	1.99723e-18	164.348	158.476	149.943	49.1043	46.072	41.0437	.	protein_coding	At1g74490
AT5G06510	1.43518	6.43914e-20	2.07918e-18	124.83	119.471	162.941	446.518	299.468	356.193	NFYA10	protein_coding	NF-YA10
AT1G21140	-3.18871	6.75463e-20	2.17889e-18	149.186	174.885	166.937	14.0521	16.8922	22.5725	.	protein_coding	Vacuolar iron transporter homolog 1
AT5G38760	-3.26251	6.88591e-20	2.21904e-18	1304.83	1661.72	1257.52	170.007	156.161	113.67	.	protein_coding	At5g38760
AT4G25100	-5.23066	7.20913e-20	2.3209e-18	2557.94	4163.22	2836.92	179.851	52.1594	22.5141	FSD1	protein_coding	Superoxide dismutase
AT3G13660	-1.84815	7.41158e-20	2.38372e-18	124.777	120.394	110.957	36.859	30.9748	30.8028	DIR22	protein_coding	Dirigent protein 22
AT4G16008	-1.89299	7.60279e-20	2.44039e-18	273.984	313.811	302.886	71.5356	94.2453	73.7603	.	protein_coding	Putative uncharacterized protein
AT3G11850	-1.41437	7.80659e-20	2.50087e-18	378.396	359.108	299.885	143.503	120.204	125.237	.	protein_coding	F26K24.14 protein
AT1G28310	-1.01635	8.05475e-20	2.57784e-18	404.835	438.311	386.853	205.597	206.851	195.355	.	protein_coding	Dof-type zinc finger DNA-binding family protein
AT4G16230	1.6428	8.64698e-20	2.76466e-18	54.749	35.0977	49.9815	137.58	129.533	170.51	.	protein_coding	GDSL-like Lipase/Acylhydrolase superfamily protein
AT2G38910	-2.85599	8.77068e-20	2.79871e-18	53.7916	51.509	66.9758	9.47002	4.61389	9.39423	CPK20	protein_coding	CPK20
AT5G13350	-4.02374	8.84323e-20	2.81909e-18	56.7444	36.0835	34.9858	1.86471	2.82447	2.80946	.	protein_coding	Auxin-responsive GH3 family protein
AT4G35690	4.10763	9.93016e-20	3.16249e-18	2.03046	1.04317	2.99902	35.8058	32.8089	42.2011	.	protein_coding	Uncharacterized protein AT4g35690
AT5G07420	-3.29442	1.09573e-19	3.4862e-18	648.334	642.161	658.751	78.4808	78.2438	41.6362	PME49	protein_coding	Probable pectinesterase 49
AT1G64710	1.10752	1.11719e-19	3.54753e-18	246.51	210.011	227.914	407.936	520.937	546.388	.	protein_coding	Alcohol dehydrogenase-like 4
AT1G50990	-3.32502	1.13165e-19	3.58997e-18	75.0992	94.5552	68.9728	8.50026	6.5408	8.42883	BSK11	protein_coding	Serine/threonine-protein kinase BSK11
AT5G08640	-1.10848	1.14442e-19	3.62692e-18	6078.45	5331.76	5921.76	2680.01	2652.84	2705.27	FLS1	protein_coding	Flavonol synthase/flavanone 3-hydroxylase
AT5G24940	-1.8398	1.14784e-19	3.63423e-18	259.73	276.736	227.912	78.3866	68.5767	66.2978	.	protein_coding	Probable protein phosphatase 2C 71
AT5G55590	-3.54605	1.21214e-19	3.83035e-18	37.5614	31.9958	54.981	2.80751	2.79733	4.71153	QRT1	protein_coding	Pectinesterase QRT1
AT2G04170	1.66963	1.30993e-19	4.13537e-18	54.7972	48.4399	65.9762	197.259	184.296	157.782	.	protein_coding	TRAF-like family protein
AT2G15042	2.23556	1.50183e-19	4.73201e-18	34.4867	35.9817	26.989	139.408	156.077	164.716	.	protein_coding	Leucine-rich repeat (LRR) family protein
AT4G28780	1.01629	1.50742e-19	4.74501e-18	1307.82	1409.73	1184.55	2722.53	2526.79	2643.54	.	protein_coding	GDSL esterase/lipase At4g28780
AT5G57200	-3.47711	1.52489e-19	4.79537e-18	58.8556	59.6962	62.9764	3.72687	6.61338	5.61421	.	protein_coding	Putative clathrin assembly protein At5g57200
AT4G35380	-3.08863	1.59247e-19	5.00306e-18	74.9951	57.6237	37.9835	10.4806	2.72268	6.53918	BIG4	protein_coding	Brefeldin A-inhibited guanine nucleotide-exchange protein 4
AT3G28345	1.32885	1.5957e-19	5.00837e-18	195.766	156.517	173.934	456.488	387.965	478.05	ABCB15	protein_coding	ABC transporter B family member 15
AT1G01725	1.07973	1.63897e-19	5.13922e-18	229.316	228.49	250.906	546.211	475.554	476.777	.	protein_coding	Adenylosuccinate synthetase
AT5G42530	2.32696	1.66811e-19	5.22556e-18	523.764	831.545	1238.54	2933.81	5730.65	4351.02	.	protein_coding	Uncharacterized protein At5g42530%3B MDH9.23
AT3G05140	-1.64683	1.68762e-19	5.2816e-18	410.824	370.417	278.892	129.411	115.664	93.2206	RBK2	protein_coding	RBK2
AT3G58060	-2.12797	1.6993e-19	5.31304e-18	134.916	105.097	138.948	31.1671	25.297	29.9467	MTPC3	protein_coding	Cation efflux family protein
AT3G02440	-2.81544	1.71374e-19	5.35304e-18	94.3207	77.2384	81.9687	15.17	10.2937	10.2335	TBL20	protein_coding	TRICHOME BIREFRINGENCE-LIKE 20
AT3G57480	-1.34438	1.7417e-19	5.43518e-18	243.52	272.619	235.91	99.0157	103.475	93.4213	SAP13	protein_coding	Zinc finger AN1 and C2H2 domain-containing stress-associated protein 13
AT5G10260	-1.42155	1.74753e-19	5.44815e-18	236.386	247.925	200.922	96.3546	77.9061	81.2814	RABH1E	protein_coding	RABH1e
AT5G24380	-2.16979	1.76039e-19	5.48299e-18	121.704	98.8522	101.961	23.565	24.4527	23.3607	YSL2	protein_coding	Metal-nicotianamine transporter YSL2
AT3G01970	-1.5716	1.86712e-19	5.80984e-18	430.205	492.79	395.849	159.496	145.68	138.268	WRKY45	protein_coding	Probable WRKY transcription factor 45
AT3G21970	-4.24214	1.89314e-19	5.8852e-18	151.157	139.982	141.946	7.53993	4.62128	10.3717	CRRSP26	protein_coding	Cysteine-rich repeat secretory protein 26
AT1G25275	1.24643	1.89717e-19	5.89209e-18	570.355	878.634	825.689	1751.08	1782.34	1863.76	.	protein_coding	AT1G25275 protein
AT3G23880	-2.11759	1.96362e-19	6.09264e-18	99.4731	108.081	127.953	22.5582	34.0462	20.4365	.	protein_coding	F-box/kelch-repeat protein At3g23880
AT5G12330	1.59956	2.06399e-19	6.39798e-18	128.857	116.365	141.947	393.237	376.877	404.039	LRP1	protein_coding	Lateral root primordium (LRP) protein-related
AT3G14595	-1.17884	2.20154e-19	6.80492e-18	3316.76	3807.44	3159.8	1725.11	1439.11	1378.07	.	protein_coding	At3g14595
AT5G62960	-1.30973	2.25142e-19	6.95248e-18	409.941	391.179	521.805	182.037	153.92	197.53	.	protein_coding	At5g62960
AT3G25050	-4.40987	2.58614e-19	7.96346e-18	7087.08	7507.22	9574.38	231.191	607.837	297.78	XTH3	protein_coding	Xyloglucan endotransglucosylase/hydrolase protein 3
AT1G33560	1.33966	2.66409e-19	8.19573e-18	263.836	292.233	297.888	776.274	704.991	680.596	ADR1	protein_coding	Disease resistance protein ADR1
AT3G23730	1.16056	2.88014e-19	8.85202e-18	1247	1294.64	1537.42	2909.04	3191.66	3018.48	XTH16	protein_coding	Probable xyloglucan endotransglucosylase/hydrolase protein 16
AT5G56160	-1.35256	3.01132e-19	9.23775e-18	390.566	349.903	322.877	140.524	141.986	133.647	SFH14	protein_coding	Phosphatidylinositol/phosphatidylcholine transfer protein SFH14
AT1G06260	-4.28468	3.55224e-19	1.08868e-17	139.06	167.705	175.934	4.62638	11.3703	8.41891	.	protein_coding	Cysteine proteinases superfamily protein
AT2G35760	1.24475	3.60182e-19	1.10284e-17	199.919	186.404	268.901	528.122	486.805	538.719	.	protein_coding	CASP-like protein 2B2
AT5G53830	1.15446	3.6587e-19	1.11921e-17	232.345	246.917	216.917	536.653	483.978	529.326	VQ33	protein_coding	VQ motif-containing protein 33
AT4G05660	-3.9789	4.06138e-19	1.24005e-17	29.4812	55.4228	38.9849	0.902349	2.82448	3.77732	.	lncRNA	.
AT5G46200	-3.06129	4.26606e-19	1.30133e-17	95.3312	77.2384	80.969	6.51189	10.3447	13.1838	.	protein_coding	Carboxyl-terminal proteinase-like protein (DUF239)
AT3G28840	-3.01391	4.38005e-19	1.33437e-17	1735.89	1364.69	1472.44	253.375	150.029	162.422	.	protein_coding	At3g28840
AT3G13900	-1.76688	4.38257e-19	1.33437e-17	171.357	125.609	109.956	44.4123	33.7116	41.1717	ALA7	protein_coding	Probable phospholipid-transporting ATPase 7
AT4G12430	-1.70647	4.41288e-19	1.34234e-17	458.627	449.781	530.801	179.547	136.179	125.023	TPPF	protein_coding	Probable trehalose-phosphate phosphatase F
AT5G07680	-1.33116	5.01057e-19	1.52273e-17	362.208	381.717	329.874	155.749	136.233	134.55	NAC079	protein_coding	NAC4
AT5G59845	-2.19173	5.34345e-19	1.62238e-17	682.856	633.023	827.689	182.285	149.387	137.223	GASA10	protein_coding	Gibberellin-regulated protein 10
AT5G41761	4.01481	5.37186e-19	1.62948e-17	2.03683	3.08911	3.99863	37.4741	63.2284	52.3893	.	protein_coding	Putative uncharacterized protein
AT1G48590	-2.14452	5.46263e-19	1.65547e-17	160.325	154.428	184.931	38.6813	37.5982	36.4369	CAR5	protein_coding	Protein C2-DOMAIN ABA-RELATED 5
AT2G27670	-4.99843	5.70883e-19	1.72848e-17	65.9819	94.5012	60.9756	2.84267	1.86603	1.85459	.	protein_coding	Domain of unknown function DUF220
AT3G55180	-3.3191	5.75356e-19	1.74e-17	93.3142	75.2022	87.9669	10.4218	8.45565	6.48387	.	protein_coding	Alpha/beta-Hydrolases superfamily protein
AT4G14040	-1.99721	5.75758e-19	1.74e-17	582.493	783.011	777.707	227.767	141.569	167.247	SBP2	protein_coding	Selenium-binding protein 2
AT2G41040	-1.44502	5.78975e-19	1.7481e-17	1018.65	834.795	1165.56	392.42	369.441	346.766	.	protein_coding	Uncharacterized methyltransferase At2g41040%2C chloroplastic
AT5G54130	-1.63889	5.94746e-19	1.79405e-17	1151.52	1122.66	924.648	361.285	347.857	317.756	.	protein_coding	At5g54130
AT5G14740	-1.182	6.28484e-19	1.89407e-17	3991.45	4158.45	3859.54	1719.96	1909.5	1663.37	BCA2	protein_coding	Beta carbonic anhydrase 2%2C chloroplastic
AT3G04720	2.32032	6.31309e-19	1.90082e-17	131.935	170.672	129.95	542.595	917.281	702.184	HEL	protein_coding	Hevein-like preproprotein
AT5G56300	1.60537	6.57881e-19	1.97717e-17	45.7422	76.0716	77.9718	200.836	196.407	211.417	GAMT2	protein_coding	Gibberellic acid methyltransferase 2
AT3G14950	-2.34289	6.94176e-19	2.0824e-17	80.1411	76.159	73.9717	15.0846	18.9012	11.1105	TTL2	protein_coding	TPR repeat-containing thioredoxin TTL2
AT3G63110	2.64419	7.16137e-19	2.14433e-17	13.1753	9.2834	9.99605	65.0082	82.9889	56.8236	IPT3	protein_coding	IPT3
AT2G24210	-2.27231	7.98175e-19	2.38339e-17	7080.97	7861.1	8187.9	1928.04	1164.98	1694.58	TPS10	protein_coding	Tricyclene synthase%2C chloroplastic
AT3G02555	-1.23265	8.03449e-19	2.39694e-17	827.868	827.284	647.752	326.272	311.999	341.417	.	protein_coding	At3g02555
AT4G08850	1.08446	8.35494e-19	2.49023e-17	668.643	688.457	710.732	1278.39	1651.11	1455.93	MIK2	protein_coding	MDIS1-interacting receptor like kinase 2
AT5G58400	2.8535	8.36249e-19	2.49023e-17	35.5406	42.1851	45.9832	351.165	251.598	293.575	PER68	protein_coding	Peroxidase 68
AT3G55870	-1.88602	8.48328e-19	2.52159e-17	560.034	543.337	501.809	154.764	135.253	143.991	.	protein_coding	ADC synthase superfamily protein
AT3G59270	3.61182	8.64005e-19	2.56584e-17	4.0619	4.12244	4.99819	49.8807	50.6749	64.7218	.	protein_coding	FBD-like domain family protein
AT2G29290	-1.24876	8.67284e-19	2.57323e-17	328.781	373.52	380.857	145.144	161.804	148.635	.	protein_coding	Tropinone reductase homolog At2g29290
AT2G33690	-3.53608	8.87207e-19	2.62755e-17	91.275	88.4456	63.9741	12.4159	4.63645	3.64692	.	protein_coding	At2g33690
AT5G01690	-3.24211	9.22888e-19	2.73074e-17	150.093	115.339	119.954	19.9726	7.37022	13.0749	CHX27	protein_coding	CHX27
AT1G19780	-2.56756	9.42855e-19	2.78729e-17	77.0415	50.5234	57.9776	9.40159	10.3358	11.243	CNGC8	protein_coding	Putative cyclic nucleotide-gated ion channel 8
AT1G31540	1.16548	9.67075e-19	2.85629e-17	203.927	196.572	198.925	392.954	494.72	457.31	.	protein_coding	Disease resistance protein (TIR-NBS-LRR class) family
AT4G18920	-4.2257	1.04331e-18	3.07868e-17	34.4809	31.899	27.9889	1.89016	0.918565	1.87446	OBAP2B	protein_coding	Oil body-associated protein 2B
AT2G17845	-2.0549	1.15953e-18	3.41543e-17	287.145	298.416	293.889	85.1154	51.3841	74.887	.	protein_coding	NAD(P)-binding Rossmann-fold superfamily protein
AT2G03840	-3.09535	1.19312e-18	3.51118e-17	44.6646	62.6411	39.9837	3.71938	3.70454	9.47357	TET13	protein_coding	TET13
AT1G01640	1.55844	1.29083e-18	3.79187e-17	76.0808	66.9364	73.9722	243.564	206.749	189.585	.	protein_coding	BTB/POZ domain-containing protein At1g01640
AT5G63060	-1.30668	1.30743e-18	3.83716e-17	364.273	393.085	395.851	157.5	161.761	146.699	.	protein_coding	Sec14p-like phosphatidylinositol transfer family protein
AT5G43380	1.39686	1.32186e-18	3.87602e-17	91.3166	91.5906	91.9652	282.293	215.049	227.092	TOPP7	protein_coding	Serine/threonine-protein phosphatase PP1 isozyme 7
AT3G28490	-2.4193	1.37087e-18	4.01251e-17	63.8916	56.6096	51.9797	13.2673	13.2285	5.46953	P4H6	protein_coding	Probable prolyl 4-hydroxylase 6
AT1G55450	2.30661	1.37269e-18	4.01422e-17	62.0256	132.546	116.957	408.802	556.718	577.28	.	protein_coding	S-adenosyl-L-methionine-dependent methyltransferases superfamily protein
AT5G53510	-4.38602	1.44505e-18	4.22203e-17	38.5379	32.956	33.9869	0	2.85572	1.87446	OPT9	protein_coding	Oligopeptide transporter 9
AT3G23270	-2.47518	1.4752e-18	4.30626e-17	128.817	98.91	123.954	25.5679	17.7791	19.5949	.	protein_coding	Regulator of chromosome condensation (RCC1) family with FYVE zinc finger domain-containing protein
AT2G37670	-1.56969	1.53029e-18	4.46307e-17	196.772	171.865	150.941	73.8385	57.3216	43.6612	.	protein_coding	Transducin/WD40 repeat-like superfamily protein
AT3G04210	2.94879	1.53381e-18	4.46933e-17	51.9032	131.51	122.955	592.563	929.248	846.463	.	protein_coding	At3g04210/T6K12_17
AT1G75940	-4.27868	1.57757e-18	4.58864e-17	11640.6	10814.7	13229	587.388	793.237	457.544	BGLU20	protein_coding	Beta-glucosidase 20
AT3G11690	-1.11391	1.588e-18	4.61483e-17	1396.09	1514.68	1247.53	633.667	655.28	632.087	.	protein_coding	At3g11690
AT5G41310	-3.31125	1.70041e-18	4.93271e-17	73.0088	61.7599	54.9782	3.70488	9.49298	5.58493	.	protein_coding	P-loop nucleoside triphosphate hydrolases superfamily protein with CH (Calponin Homology) domain
AT5G40540	1.78365	1.77747e-18	5.14708e-17	30.443	33.9309	28.9887	117.06	102.392	102.785	.	protein_coding	Protein kinase ATN1
AT5G10500	-2.62239	1.794e-18	5.19031e-17	101.39	80.2954	68.9724	16.0944	13.1476	11.1515	NET2C	protein_coding	Protein NETWORKED 2C
AT3G61230	-3.75541	1.83281e-18	5.29791e-17	45.6697	55.4991	42.9831	5.72061	2.79732	1.81987	PLIM2C	protein_coding	LIM domain-containing protein PLIM2c
AT3G18360	-3.06679	1.88974e-18	5.4576e-17	147.168	203.555	147.943	29.4757	11.0795	18.6681	VQ20	protein_coding	VQ motif-containing protein 20
AT1G70170	-3.37267	1.92618e-18	5.55791e-17	41.6376	70.7969	36.9845	7.62498	3.7288	2.74513	2MMP	protein_coding	Metalloendoproteinase 2-MMP
AT2G41225	-3.25726	1.95951e-18	5.64907e-17	68.9982	59.7717	80.9706	5.61285	10.4316	5.55757	.	protein_coding	unknown protein%3B FUNCTIONS IN: molecular_function unknown%3B INVOLVED IN: biological_process unknown%3B LOCATED IN: endomembrane system%3B Ha.
AT3G09550	-2.10479	2.00306e-18	5.76951e-17	125.798	151.081	87.964	26.3594	24.3495	33.8049	.	protein_coding	Ankyrin repeat family protein
AT3G28200	-1.63576	2.24583e-18	6.46307e-17	402.803	434.194	380.855	125.352	121.145	145.14	PER31	protein_coding	Peroxidase 31
AT5G39020	2.46979	2.26438e-18	6.51069e-17	11.1839	17.4638	15.9941	69.5773	98.9683	80.3678	.	protein_coding	Probable receptor-like protein kinase At5g39020
AT3G55430	-1.02954	2.28911e-18	6.57598e-17	4528.14	4549.48	3829.55	2190.69	2077.5	2054.33	.	protein_coding	Beta-1%2C 3-glucanase-like protein
AT4G26470	-2.05241	2.33045e-18	6.68884e-17	85.1886	67.983	73.9718	21.7741	15.9205	16.7891	.	protein_coding	Calcium-binding EF-hand family protein
AT3G57140	-1.08754	2.46723e-18	7.07518e-17	473.782	438.404	419.84	212.201	210.586	203.795	SDP1L	protein_coding	Triacylglycerol lipase SDP1L
AT2G32150	-1.59836	2.49993e-18	7.15636e-17	1887.18	2132.11	1772.33	786.09	566.583	559.796	.	protein_coding	At2g32150/F22D22.10
AT3G23120	1.96553	2.57296e-18	7.35895e-17	39.6658	60.7391	88.9694	162.505	304.134	274.232	AtRLP38	protein_coding	Receptor-like protein 38
AT2G39420	-1.12154	2.64517e-18	7.55881e-17	956.704	863.402	776.704	450.103	374.95	368.24	.	protein_coding	Alpha/beta-Hydrolases superfamily protein
AT1G70080	2.88994	2.65437e-18	7.57845e-17	7.12198	17.3943	5.99706	76.3833	60.8526	90.9791	TPS06	protein_coding	Dolabella-3%2C7-dien-18-ol synthase TPS06
AT2G40260	1.61704	2.73159e-18	7.79211e-17	117.678	114.219	105.959	355.568	329.856	351.634	.	protein_coding	Homeodomain-like superfamily protein
AT2G19010	-3.3743	2.79066e-18	7.95361e-17	126.849	150.15	125.952	15.1431	16.0652	7.33112	.	protein_coding	GDSL-like Lipase/Acylhydrolase superfamily protein
AT3G50390	-1.97277	2.81229e-18	8.00827e-17	146.072	126.632	133.949	35.8595	30.9408	36.5139	.	protein_coding	At3g50390
AT1G04350	-1.15977	2.92522e-18	8.32255e-17	1120.08	1083.59	962.634	530.247	462.458	424.271	.	protein_coding	1-aminocyclopropane-1-carboxylate oxidase homolog 6
AT3G07620	-4.78173	2.93932e-18	8.35537e-17	31.4406	26.7834	28.989	1.91002	0	0.929266	.	protein_coding	Glycosyltransferase (Fragment)
AT5G26120	2.07798	3.1419e-18	8.92344e-17	125.777	106.057	113.957	539.643	486.005	435.48	ASD2	protein_coding	Alpha-L-arabinofuranosidase 2
AT2G30630	-3.1017	3.47056e-18	9.83114e-17	42.6076	41.1664	39.9847	8.59863	3.72879	1.78935	.	protein_coding	P-loop containing nucleoside triphosphate hydrolases superfamily protein
AT1G76480	2.87508	3.47562e-18	9.8369e-17	4.07419	7.19552	7.99723	43.2865	42.1853	58.203	.	protein_coding	unknown protein%3B BEST Arabidopsis thaliana protein match is: unknown protein (TAIR:AT1G20890.1)%3B Ha.
AT3G25290	-1.30246	3.64252e-18	1.03003e-16	1401.1	1244.18	1162.56	593.506	433.937	516.178	.	protein_coding	Cytochrome b561 and DOMON domain-containing protein At3g25290
AT2G33870	-2.55877	3.91959e-18	1.10742e-16	85.2215	97.6532	67.9727	11.2428	16.0283	14.9819	RABA1H	protein_coding	ArRABA1h
AT2G17010	-2.15366	4.00803e-18	1.13143e-16	120.683	108.034	85.9658	12.9784	29.2831	28.1748	MSL8	protein_coding	Mechanosensitive ion channel protein 8
AT1G33720	-2.64156	4.19746e-18	1.18387e-16	72.0645	84.3422	79.9698	12.2473	11.2422	14.0666	CYP76C6	protein_coding	Cytochrome P450%2C family 76%2C subfamily C%2C polypeptide 6
AT3G04630	-1.18859	4.49792e-18	1.26642e-16	1329.11	1409.71	1113.58	560.125	561.206	568.56	WDL1	protein_coding	WVD2-like 1
AT1G56415	-5.13153	4.56028e-18	1.28287e-16	50.7182	53.4613	39.9839	0	3.84321	0	.	protein_coding	Expressed protein
AT2G04220	-3.1541	4.86969e-18	1.36873e-16	43.6515	52.4456	48.9815	5.66247	8.55454	1.77519	.	protein_coding	DUF868 family protein (DUF868)
AT1G04090	-1.61868	4.92815e-18	1.38396e-16	102.478	110.065	96.9627	39.7377	28.0791	32.7037	.	protein_coding	At1g04090
AT4G32714	-3.94183	5.11536e-18	1.4353e-16	62.8912	55.6069	59.9773	4.73794	0.871905	5.66864	SCRL25	protein_coding	Putative defensin-like protein 231
AT4G12530	-4.46547	5.22192e-18	1.46268e-16	96.4432	127.512	115.956	6.64241	6.62346	1.78219	.	protein_coding	AIR1A-like protein
AT1G44542	1.08135	5.31059e-18	1.48623e-16	1762.4	1821.49	1965.26	4264.49	3602.11	3875.95	CYCLASE3	protein_coding	Cyclase-like protein 3
AT3G01620	-2.6287	5.34113e-18	1.4935e-16	49.7136	55.5096	41.9832	7.53147	12.3511	3.6243	.	protein_coding	Beta-1%2C4-N-acetylglucosaminyltransferase family protein
AT4G33390	-1.75256	6.16573e-18	1.72259e-16	176.498	165.657	139.946	49.0595	54.6648	39.0886	WEL1	protein_coding	Protein WEAK CHLOROPLAST MOVEMENT UNDER BLUE LIGHT-like 1
AT3G50770	1.78823	6.19129e-18	1.72825e-16	102.618	201.456	170.936	488.223	550.891	602.471	CML41	protein_coding	Probable calcium-binding protein CML41
AT3G01020	-3.15109	6.34768e-18	1.77039e-16	56.8048	62.6917	41.9827	8.55644	5.62637	3.67094	ISU2	protein_coding	Iron-sulfur cluster assembly protein 2
AT3G12690	-1.15499	6.47323e-18	1.80386e-16	538.685	517.542	389.85	228.307	196.286	224.5	AGC1-5	protein_coding	Serine/threonine-protein kinase AGC1-5
AT1G64800	-3.97685	6.74151e-18	1.87701e-16	54.7957	44.3554	68.9755	2.80751	4.73427	2.78001	.	protein_coding	DNA binding / transcription factor
AT4G21850	2.82316	6.88795e-18	1.91615e-16	16.241	16.4769	18.9931	106.353	140.302	121.54	MSRB9	protein_coding	MSRB9
AT3G59960	-3.7265	7.10171e-18	1.97392e-16	48.6728	40.1638	39.9845	1.84955	4.74489	2.78945	ASHH4	protein_coding	histone-lysine N-methyltransferase ASHH4
AT1G34760	1.76739	7.22049e-18	2.00523e-16	34.4867	36.9994	25.9893	115.098	100.439	116.976	GRF11	protein_coding	general regulatory factor 11
AT1G52343	-2.46581	7.44047e-18	2.06456e-16	67.9647	60.7507	64.9754	17.1199	8.37388	9.28086	.	protein_coding	unknown protein%3B BEST Arabidopsis thaliana protein match is: unknown protein (TAIR:AT4G32680.1)%3B Ha.
AT1G26720	-3.88801	8.42457e-18	2.33166e-16	765.12	835.738	1185.56	44.9695	85.9902	56.9247	.	protein_coding	T24P13.10
AT1G72280	-1.63386	9.26156e-18	2.55896e-16	429.155	307.969	499.814	141.552	129.685	127.091	AERO1	protein_coding	Like disulfide bond formation protein
AT1G19640	-1.36341	1.02491e-17	2.82703e-16	844.12	801.66	769.708	335.86	309.252	293.469	JMT	protein_coding	Jasmonate O-methyltransferase
AT1G33440	2.51547	1.03894e-17	2.86087e-16	20.3176	22.6648	30.9892	178.668	116.266	129.821	NPF4.4	protein_coding	Protein NRT1/ PTR FAMILY 4.4
AT1G54450	-1.31152	1.31648e-17	3.62205e-16	203.987	245.874	233.912	99.1197	88.3086	87.8289	B''DELTA	protein_coding	Probable serine/threonine protein phosphatase 2A regulatory subunit B''delta
AT4G20070	-1.42271	1.34566e-17	3.69919e-16	247.565	259.284	236.91	91.4527	117.911	67.8694	AAH	protein_coding	Allantoate deiminase
AT2G15390	3.19474	1.37246e-17	3.76968e-16	4.09306	14.3518	11.9958	69.4404	105.462	106.814	FUT4	protein_coding	Probable fucosyltransferase 4
AT5G65040	1.44763	1.41646e-17	3.88726e-16	59.8843	64.835	69.9741	191.57	166.272	173.885	IRM1	protein_coding	Protein INCREASED RESISTANCE TO MYZUS PERSICAE 1
AT2G26580	-1.41881	1.47623e-17	4.04447e-16	162.386	192.387	190.928	74.6058	69.5889	59.686	YAB5	protein_coding	Axial regulator YABBY 5
AT3G49120	1.3489	1.48656e-17	4.06935e-16	2872.35	2922.57	2875.91	8919.49	6140.06	7027.13	PER34	protein_coding	Peroxidase 34
AT1G29490	-2.53633	1.54974e-17	4.23519e-16	57.8455	63.7762	59.9772	10.3692	10.3358	10.2791	SAUR68	protein_coding	Auxin-responsive protein SAUR68
AT5G60510	-4.91699	1.55433e-17	4.24415e-16	601.719	585.691	809.697	12.0461	35.1275	18.6109	.	protein_coding	Dehydrodolichyl diphosphate synthase 8
AT2G47260	1.0871	1.58715e-17	4.33015e-16	260.7	215.164	230.912	516.835	464.214	520.952	WRKY23	protein_coding	WRKY transcription factor 23
AT4G17370	1.21574	1.753e-17	4.7786e-16	114.622	107.021	96.9625	286.998	220.695	232.707	.	protein_coding	At4g17370
AT1G61080	-2.74646	1.77346e-17	4.83035e-16	268.652	182.166	105.955	28.302	28.2125	26.1418	.	protein_coding	Hydroxyproline-rich glycoprotein family protein
AT1G33590	1.08364	1.78487e-17	4.85736e-16	2475.7	2906.06	2946.89	5173.93	6674.86	5803.18	.	protein_coding	Leucine-rich repeat (LRR) family protein
AT4G01230	-2.92469	1.89038e-17	5.13162e-16	46.6449	33.0127	43.9837	8.57698	4.67743	2.72907	RTNLB7	protein_coding	Reticulon-like protein B7
AT4G37810	1.11006	1.89797e-17	5.14794e-16	134.955	129.72	151.944	297.02	301.77	301.106	EPFL2	protein_coding	EPIDERMAL PATTERNING FACTOR-like protein 2
AT4G23060	1.25524	2.09275e-17	5.6715e-16	116.663	103.989	113.957	255.466	261.293	282.535	IQD22	protein_coding	Calmodulin binding protein IQD22
AT5G57785	1.03221	2.13603e-17	5.78399e-16	334.864	369.426	388.854	791.324	757.732	687.08	.	protein_coding	At5g57785
AT3G19610	-3.01347	2.17736e-17	5.891e-16	83.0984	54.6035	46.9806	10.4503	7.51555	4.58895	.	protein_coding	Plant protein of unknown function (DUF936)
AT1G78450	-1.30494	2.2911e-17	6.19358e-16	277.062	392.87	298.886	149.22	141.141	101.535	.	protein_coding	F3F9.4
AT5G23160	-3.2808	2.30751e-17	6.22761e-16	81.0968	62.7946	50.9792	6.59683	3.68191	9.43804	.	protein_coding	Uncharacterized protein At5g23160
AT1G16640	1.63381	2.53221e-17	6.82271e-16	28.4522	38.0655	43.9843	115.047	105.155	123.563	.	protein_coding	Uncharacterized protein At1g16640 (Fragment)
AT5G03620	-2.67593	2.54687e-17	6.85655e-16	141.012	148.107	114.955	15.9124	24.527	22.4778	SBT4.15	protein_coding	Subtilisin-like protease SBT4.15
AT1G25390	1.00141	2.79327e-17	7.51365e-16	270.872	240.868	257.902	458.996	536.884	545.321	LRK10L-1.1	protein_coding	LEAF RUST 10 DISEASE-RESISTANCE LOCUS RECEPTOR-LIKE PROTEIN KINASE-like 1.1
AT1G10385	-3.71853	3.11309e-17	8.36015e-16	49.6569	40.1204	25.9886	2.82436	3.78434	1.83656	EXO84A	protein_coding	Exocyst complex component EXO84A
AT1G79915	-2.41354	3.26522e-17	8.76146e-16	66.9517	67.8869	56.9776	13.2318	14.1584	8.31239	.	protein_coding	Putative methyltransferase family protein
AT1G30820	-1.25147	3.34701e-17	8.97351e-16	3266.12	4221.17	4224.4	1314.99	1854.17	1749.77	.	protein_coding	CTP synthase
AT5G15780	-1.37307	3.49026e-17	9.34987e-16	6033.75	4744.19	5074.08	1807.44	1983.46	2328.82	.	protein_coding	At5g15780
AT2G30505	-1.3053	3.61507e-17	9.67626e-16	318.538	298.412	258.901	119.779	119.402	114.967	.	protein_coding	Late embryogenesis abundant (LEA) hydroxyproline-rich glycoprotein family
AT5G58900	1.34781	3.62855e-17	9.70435e-16	189.799	242.769	230.913	596.111	564.04	529.102	.	protein_coding	Homeodomain-like transcriptional regulator
AT1G43630	-3.1654	3.72783e-17	9.9617e-16	74.03	60.759	61.9761	6.58001	8.49267	6.52	.	protein_coding	Plant/protein (DUF793)
AT1G23640	-3.93372	3.75553e-17	1.00275e-15	214.119	212.073	267.901	12.1863	14.0713	18.8075	.	protein_coding	F5O8.19 protein
AT2G35215	-3.22562	4.24657e-17	1.13107e-15	79.1858	125.289	70.9712	11.3552	11.3211	6.45029	.	protein_coding	Plant/protein
AT1G72830	1.01238	4.29438e-17	1.14287e-15	593.505	539.279	540.795	1220.45	1028.2	1127.73	HAP2C	protein_coding	Nuclear factor Y%2C subunit A3
AT1G22690	-3.10157	4.31324e-17	1.14696e-15	30.4795	45.2115	39.985	3.75054	5.67379	3.71489	GASA9	protein_coding	Gibberellin-regulated protein 9
AT3G11740	-3.12095	4.38078e-17	1.16396e-15	53.8059	65.819	62.9764	8.52744	3.67468	8.45985	.	protein_coding	Protein LURP-one-related 10
AT2G36420	-1.12976	4.79424e-17	1.27278e-15	1920.6	1624.01	1842.3	748.526	829.161	883.882	.	protein_coding	Nucleolin-like protein
AT2G18300	2.43764	4.83998e-17	1.28388e-15	54.8246	84.1925	49.9796	279.69	418.849	327.175	.	protein_coding	Basic helix-loop-helix (BHLH) DNA-binding superfamily protein
AT3G23870	-1.59764	5.10811e-17	1.3539e-15	163.296	120.538	148.944	46.1753	43.1499	53.4254	.	protein_coding	Probable magnesium transporter NIPA1
AT1G14430	-1.17217	5.2483e-17	1.38992e-15	270.895	295.243	238.908	112.125	133.686	111.159	.	protein_coding	F14L17.20 protein
AT1G55740	1.24236	5.57872e-17	1.47383e-15	263.742	224.396	224.914	630.207	530.052	527.226	RFS1	protein_coding	Probable galactinol--sucrose galactosyltransferase 1
AT5G05460	1.27922	5.73913e-17	1.51498e-15	98.4114	92.6483	98.9627	196.776	280.546	227.152	ENGASE1	protein_coding	Cytosolic endo-beta-N-acetylglucosaminidase 1
AT3G58310	-5.01405	5.79123e-17	1.52626e-15	41.559	33.9641	26.9888	0	1.90525	0.929267	CRRSP61	protein_coding	Putative cysteine-rich repeat secretory protein 61
AT3G32980	-2.67831	6.06033e-17	1.59589e-15	210.048	268.377	184.928	32.9694	38.6327	31.7233	PER32	protein_coding	Peroxidase 32
AT4G10850	-2.41957	6.13169e-17	1.61337e-15	536.768	568.072	626.764	149.585	88.0914	85.6972	SWEET7	protein_coding	Bidirectional sugar transporter SWEET7
AT5G14470	-1.9892	6.40158e-17	1.68167e-15	103.552	140.873	125.953	34.9742	31.9798	26.0585	GLCAK2	protein_coding	Probable glucuronokinase 2
AT5G10250	-3.25265	6.94616e-17	1.82179e-15	39.5564	36.0287	34.9865	3.76749	4.72404	2.77089	DOT3	protein_coding	Phototropic-responsive NPH3 family protein
AT1G80540	-1.84322	7.39222e-17	1.9341e-15	277.924	238.757	205.92	92.8693	55.2565	53.0362	.	protein_coding	unknown protein%3B BEST Arabidopsis thaliana protein match is: unknown protein (TAIR:AT2G12400.1)%3B Ha.
AT5G18840	1.73141	7.43067e-17	1.9426e-15	75.1322	81.3551	109.961	279.961	287.6	318.114	.	protein_coding	Sugar transporter ERD6-like 16
AT1G76955	1.70015	7.51903e-17	1.96412e-15	121.741	107.096	124.953	438.814	428.944	282.707	.	protein_coding	At1g76955
AT3G04690	-1.21165	7.65855e-17	1.99896e-15	581.278	529.919	403.844	244.469	199.119	210.316	ANX1	protein_coding	ANX1
AT1G18265	-2.81641	7.77261e-17	2.02711e-15	58.8449	46.4122	68.9752	10.4311	3.6471	10.3497	.	protein_coding	Protein FLOURY 1-like
AT3G04620	-1.61778	7.84308e-17	2.04385e-15	743.578	637.992	472.818	200.85	193.574	209.544	.	protein_coding	Alba DNA/RNA-binding protein
AT2G02100	1.22905	8.3994e-17	2.18707e-15	3274.23	3397.16	5005.11	9201.82	9405.46	8764.57	PDF2.2	protein_coding	PDF2.2
AT4G20880	-1.05032	8.49555e-17	2.21034e-15	774.092	726.513	645.754	379.296	297.692	359.171	.	protein_coding	Ethylene-regulated transcript 2 (ERT2)
AT3G60890	1.82866	8.5123e-17	2.21293e-15	43.634	42.2181	47.9823	173.67	158.867	143.819	ZPR2	protein_coding	Binding protein
AT5G48900	-1.26207	9.17046e-17	2.38023e-15	3388.8	3545.17	3656.62	1511.7	1304.51	1599.27	.	protein_coding	Probable pectate lyase 20
AT3G61680	-1.10501	9.4147e-17	2.44167e-15	296.23	282.979	253.903	147.332	120.212	119.557	PLIP1	protein_coding	Phospholipase A1 PLIP1%2C chloroplastic
AT1G27030	1.60666	9.65649e-17	2.50238e-15	154.254	157.501	188.93	517.745	503.849	503.99	.	protein_coding	At1g27030/T7N9_9
AT1G69310	1.30478	9.97474e-17	2.5828e-15	239.372	217.093	165.935	583.094	444.331	510.548	WRKY57	protein_coding	At1g69310
AT5G17300	-1.24392	1.01084e-16	2.61532e-15	309.51	421.674	303.883	129.955	153.319	153.454	RVE1	protein_coding	Protein REVEILLE 1
AT1G09240	-2.97439	1.09344e-16	2.82678e-15	932.458	1349.67	687.735	144.511	90.7485	142.367	NAS3	protein_coding	Nicotianamine synthase 3
AT1G10680	-4.15549	1.26805e-16	3.273e-15	47.6203	34.9965	23.9894	1.88122	2.84471	0.903558	ABCB10	protein_coding	ABC transporter B family member 10
AT5G05270	-1.06157	1.3093e-16	3.3768e-15	2058.59	1797.91	2000.24	903.306	974.956	927.59	CHI3	protein_coding	Probable chalcone--flavonone isomerase 3
AT3G27410	-2.62128	1.49806e-16	3.84533e-15	64.9567	72.0208	72.9727	11.3123	9.34536	13.1421	.	protein_coding	Transmembrane protein
AT5G63170	-7.54523	1.66608e-16	4.26652e-15	24.3417	21.625	21.9915	2.77556e-17	2.77556e-17	2.77556e-17	.	protein_coding	GDSL esterase/lipase At5g63170
AT5G51670	-1.48638	1.68573e-16	4.31345e-15	162.329	173.835	140.945	46.0166	70.7776	53.2251	.	protein_coding	Similarity to unknown protein
AT3G11580	1.06476	1.7189e-16	4.39488e-15	188.756	224.254	203.923	454.65	409.753	426.377	.	protein_coding	AP2/B3-like transcriptional factor family protein
AT4G11485	-2.72271	1.75709e-16	4.48898e-15	274.03	335.456	372.861	56.7154	57.5028	34.2848	LCR11	protein_coding	Putative defensin-like protein 152
AT4G35610	-2.64435	1.77091e-16	4.51722e-15	241.303	148.331	140.944	31.182	28.1974	25.1674	.	protein_coding	Zinc finger (C2H2 type) family protein
AT5G55980	-2.51915	1.78714e-16	4.55503e-15	62.9512	98.5849	60.9755	11.2726	14.131	13.0934	.	protein_coding	Serine-rich protein-like protein
AT1G15415	-2.79919	1.81222e-16	4.61175e-15	199.866	187.33	196.926	31.1896	22.434	29.9719	.	protein_coding	F9L1.37
AT5G16920	-3.25462	1.81878e-16	4.62121e-15	609.779	440.765	782.708	80.4463	59.1341	52.1371	.	protein_coding	At5g16920
AT2G23680	3.66326	1.84628e-16	4.68741e-15	3.04947	3.09786	4.99832	31.7598	65.2105	48.6219	.	protein_coding	Cold-regulated 413 plasma membrane protein 3
AT2G38310	1.24847	1.90572e-16	4.83456e-15	969.042	1290.29	1163.56	2709.24	2660.33	2763.27	PYL4	protein_coding	Abscisic acid receptor PYL4
AT5G58770	-2.00331	1.91742e-16	4.86044e-15	189.747	212.941	185.929	51.9194	44.0845	50.5266	.	protein_coding	Dehydrodolichyl diphosphate synthase 2
AT1G50290	-1.84127	1.93691e-16	4.90604e-15	149.115	143.016	122.952	46.3681	37.5775	31.6323	.	protein_coding	At1g50290/F14I3_12
AT3G49300	-2.4561	1.94011e-16	4.91033e-15	77.0928	76.126	64.9746	16.1032	14.1221	9.23965	.	protein_coding	Proline-rich family protein
AT3G07120	-2.73519	2.20687e-16	5.58112e-15	69.9787	60.7396	58.9772	6.5261	11.3306	10.3083	.	protein_coding	At3g07120
AT5G03670	-1.37649	2.29047e-16	5.78806e-15	131.99	176.954	193.928	48.774	73.4861	71.1955	.	protein_coding	TRM28
AT4G26380	-4.29827	2.3295e-16	5.88213e-15	26.4157	27.8424	44.9847	1.89016	1.88434	0.911625	.	protein_coding	Cysteine/Histidine-rich C1 domain family protein
AT5G44265	-4.73223	2.43134e-16	6.13452e-15	155.273	163.657	189.93	5.63682	8.52252	4.62262	LTP13	protein_coding	Non-specific lipid-transfer protein 13
AT4G27590	-1.8434	2.58038e-16	6.50049e-15	116.682	93.7953	140.949	31.0828	29.0596	37.5227	.	protein_coding	Heavy metal transport/detoxification superfamily protein
AT2G42540	-1.38776	2.61314e-16	6.57792e-15	9345.44	7978.53	8232.88	3259.95	3210.29	3296.26	COR15A	protein_coding	Protein COLD-REGULATED 15A%2C chloroplastic
AT3G59455	-3.43454	2.62922e-16	6.61327e-15	172.45	156.443	151.942	17.9966	6.38688	19.7825	.	protein_coding	Bifunctional inhibitor/lipid-transfer protein/seed storage 2S albumin superfamily protein
AT2G23600	1.0409	2.6948e-16	6.76778e-15	864.518	1056.77	1026.61	2120.93	2072.91	1871.85	ACL	protein_coding	acetone-cyanohydrin lyase
AT2G16030	-4.2368	2.72432e-16	6.83665e-15	44.6059	45.2002	22.9895	1.88122	2.84471	0.903558	.	protein_coding	S-adenosyl-L-methionine-dependent methyltransferases superfamily protein
AT4G01470	-2.77668	2.75325e-16	6.90391e-15	171.366	96.9656	145.945	28.4978	12.0325	19.6204	TIP1-3	protein_coding	Aquaporin TIP1-3
AT3G62150	1.72843	2.7615e-16	6.91926e-15	121.818	161.469	150.943	422.191	504.937	512.608	ABCB21	protein_coding	ABC transporter B family member 21
AT5G04390	-2.25585	2.77974e-16	6.95962e-15	76.099	73.0959	80.9698	14.0952	15.0116	18.7775	.	protein_coding	C2H2-type zinc finger family protein
AT5G60480	-4.01348	2.88862e-16	7.22111e-15	28.4751	55.4349	42.9838	2.8333	1.85755	2.80946	ZHD12	protein_coding	Zinc-finger homeodomain protein 12
AT2G29790	-3.76036	2.89687e-16	7.23617e-15	209.946	161.658	167.936	19.9824	9.29934	10.1994	.	protein_coding	Maternally expressed gene (MEG) family protein
AT3G15450	-1.67851	2.92212e-16	7.29364e-15	5207.13	9184.16	7513.16	1994.12	2454.72	2394	.	protein_coding	AT3g15450/MJK13_11
AT2G37370	-2.74615	3.04199e-16	7.58703e-15	80.1209	83.2632	52.978	9.39368	12.2607	10.2697	.	protein_coding	unknown protein%3B BEST Arabidopsis thaliana protein match is: unknown protein (TAIR:AT5G13560.1)%3B Ha.
AT5G65160	-1.95118	3.05908e-16	7.6238e-15	180.46	116.402	110.956	29.1068	37.6557	38.4152	TPR14	protein_coding	At5g65160
AT5G59220	-1.23458	3.09926e-16	7.71803e-15	533.665	498.121	522.802	259.673	172.55	228.24	SAG113	protein_coding	Probable protein phosphatase 2C 78
AT2G30650	-1.79249	3.11378e-16	7.74826e-15	156.263	152.352	173.935	55.8214	36.4643	46.7588	.	protein_coding	Probable 3-hydroxyisobutyryl-CoA hydrolase 2
AT4G33870	-4.12839	3.17384e-16	7.89169e-15	25.388	26.7869	35.9873	1.89016	0.918565	1.87446	PER48	protein_coding	Putative Peroxidase 48
AT2G31083	-5.77351	3.48859e-16	8.64787e-15	26.365	24.6885	19.9919	0.956565	0	0	CLE5	protein_coding	CLAVATA3/ESR-RELATED 5
AT5G07690	2.85621	3.60066e-16	8.91212e-15	19.3014	27.7351	22.9912	212.63	143.548	153.159	MYB29	protein_coding	Transcription factor MYB29
AT2G46600	1.03934	3.62318e-16	8.96104e-15	762.104	1105.07	1074.6	2143.6	1951.49	1951.45	KIC	protein_coding	Calcium-binding protein KIC
AT3G61920	1.97242	3.65039e-16	9.02147e-15	33.5036	30.9406	47.9833	144.238	142.83	155.323	.	protein_coding	At3g61920
AT5G54010	-3.69027	3.80605e-16	9.39191e-15	200.88	120.733	264.904	15.0847	12.1433	17.8434	UGT79B6	protein_coding	UDP-glycosyltransferase 79B6
AT4G06746	4.14257	3.9637e-16	9.77352e-15	3.0427	2.06885	2.99889	39.4128	69.0229	40.9548	RAP2-9	protein_coding	Ethylene-responsive transcription factor RAP2-9
AT2G38940	-1.31278	4.01556e-16	9.88643e-15	217.195	276.725	262.901	119.065	96.7533	88.6297	PHT1-4	protein_coding	PHT1
AT3G26200	1.83003	4.12088e-16	1.0138e-14	179.702	259.239	273.898	707.802	878.119	949.473	CYP71B22	protein_coding	Cytochrome P450 71B22
AT1G13110	1.71635	4.13763e-16	1.01716e-14	27.4117	24.76	38.9865	101.863	101.542	97.1972	CYP71B7	protein_coding	CYP71B7
AT3G12730	1.00551	4.52872e-16	1.11078e-14	109.588	106.04	121.955	252.953	212.328	213.072	PHL12	protein_coding	Myb family transcription factor PHL12
AT2G41475	1.08203	4.73787e-16	1.16121e-14	853.255	755.44	844.681	1956.12	1660.98	1577.25	ATS3A	protein_coding	Embryo-specific protein ATS3A
AT1G33080	-2.07874	5.05661e-16	1.23746e-14	84.1279	46.463	64.9754	18.9475	11.173	15.9073	DTX23	protein_coding	Protein DETOXIFICATION 23
AT1G35230	2.10221	5.29655e-16	1.29521e-14	31.4878	51.3147	31.987	125.968	196.836	171.197	AGP5	protein_coding	Classical arabinogalactan protein 5
AT1G49160	-1.57531	5.4122e-16	1.32249e-14	161.306	149.251	154.941	50.8971	66.0868	39.0063	WNK7	protein_coding	Protein kinase superfamily protein
AT1G66540	-1.29032	5.54403e-16	1.35369e-14	858.348	819.191	866.672	392.574	301.469	345.977	.	protein_coding	At1g66540
AT5G25530	-2.64537	5.61196e-16	1.36925e-14	46.6777	45.3044	50.9811	4.64028	11.3914	6.51071	.	protein_coding	DNAJ heat shock family protein
AT2G40960	-1.12261	5.69568e-16	1.38864e-14	226.273	242.824	230.912	111.327	102.396	107.538	.	protein_coding	Expressed protein
AT2G06255	-1.60893	5.76738e-16	1.40337e-14	258.777	274.813	329.877	111.526	91.1341	80.1873	EFL3	protein_coding	Protein ELF4-LIKE 3
AT5G06850	1.16577	5.76903e-16	1.40337e-14	155.203	150.212	126.951	338.633	282.681	348.979	FTIP1	protein_coding	FT-interacting protein 1
AT1G24405	-3.07745	5.8851e-16	1.43014e-14	37.5434	48.2576	27.9881	5.69022	2.77287	4.67931	.	protein_coding	F21J9.7
AT3G03080	-2.69654	6.35133e-16	1.53926e-14	47.7223	65.7665	52.9796	10.4217	10.3911	4.56537	.	protein_coding	Putative NADP-dependent oxidoreductase
AT5G24600	-1.9085	6.75263e-16	1.63409e-14	61.9414	82.2635	78.9706	21.7329	12.0389	25.4029	.	protein_coding	At5g24600
AT3G29070	-5.96479	7.16824e-16	1.73209e-14	30.4199	25.7439	24.9902	0	0.954272	0	.	protein_coding	Transmembrane emp24 domain-containing protein p24delta11
AT1G06540	-2.40269	7.21993e-16	1.74328e-14	128.808	132.633	82.966	26.5182	23.5451	14.7852	.	protein_coding	F12K11.13
AT4G11760	-3.78044	7.67955e-16	1.85288e-14	865.389	672.159	805.696	83.4935	47.7739	38.9258	LCR17	protein_coding	Defensin-like protein 151
AT5G08240	-2.29414	8.17806e-16	1.9717e-14	116.567	87.4778	59.9747	14.0521	20.7523	18.7209	.	protein_coding	At5g08240
AT1G52680	-3.16894	8.26704e-16	1.99168e-14	382.435	313.951	320.878	54.1078	25.1242	33.5655	.	protein_coding	F6D8.10
AT1G74830	-2.74602	8.72581e-16	2.09755e-14	73.0398	74.0619	62.9754	14.2468	6.47877	10.2791	MYOB6	protein_coding	Probable myosin-binding protein 6
AT5G65690	-3.32773	8.8912e-16	2.13573e-14	316.441	192.687	267.899	34.1441	18.6374	24.2712	PCK2	protein_coding	phosphoenolpyruvate carboxykinase 2
AT1G18410	-1.73802	9.19651e-16	2.20743e-14	182.564	165.648	128.949	44.253	50.8246	47.6868	.	protein_coding	P-loop containing nucleoside triphosphate hydrolases superfamily protein
AT2G21770	-1.79577	9.29836e-16	2.22859e-14	174.413	122.572	127.951	47.2811	34.6525	40.1921	CESA9	protein_coding	Probable cellulose synthase A catalytic subunit 9
AT3G25570	-1.34698	1.01265e-15	2.42172e-14	258.741	272.687	269.898	128.578	97.6586	88.5812	SAMDC3	protein_coding	S-adenosylmethionine decarboxylase proenzyme 3
AT1G10070	-1.15523	1.02856e-15	2.45798e-14	643.284	712.047	653.752	327.405	268.626	305.813	BCAT2	protein_coding	Branched-chain-amino-acid aminotransferase 2%2C chloroplastic
AT1G28670	1.20466	1.05552e-15	2.52055e-14	234.448	281.942	306.885	618.551	565.656	713.83	ARAB-1	protein_coding	GDSL esterase/lipase At1g28670
AT4G16620	1.12173	1.10615e-15	2.6395e-14	522.52	548.438	490.813	1300.78	1093.2	1004.91	.	protein_coding	WAT1-related protein At4g16620
AT3G09930	-2.55989	1.11497e-15	2.65861e-14	77.0584	52.5902	65.9751	8.41989	11.2847	13.1523	.	protein_coding	GDSL esterase/lipase At3g09930
AT1G03457	-1.44361	1.14767e-15	2.72868e-14	473.75	430.137	363.86	136.53	162.713	166.585	.	protein_coding	RNA-binding (RRM/RBD/RNP motifs) family protein
AT4G35420	-2.40365	1.14771e-15	2.72868e-14	772.135	568.393	1057.61	177.584	129.479	145.805	TKPR1	protein_coding	Tetraketide alpha-pyrone reductase 1
AT3G50010	4.44218	1.18937e-15	2.82567e-14	2.02561	2.05067	0	31.0962	34.8443	29.8675	.	protein_coding	Cysteine/Histidine-rich C1 domain family protein
AT3G48580	1.79652	1.2025e-15	2.85477e-14	154.201	145.116	142.946	599.202	456.609	481.414	XTH11	protein_coding	Probable xyloglucan endotransglucosylase/hydrolase protein 11
AT5G37810	-3.87361	1.24636e-15	2.95674e-14	44.6353	46.2774	37.985	1.85698	2.81506	3.76588	NIP4-1	protein_coding	Putative aquaporin NIP4-1
AT4G29658	-2.93786	1.37131e-15	3.24606e-14	36.5405	38.0898	42.9842	5.67146	7.59411	1.78219	PRA1.C	protein_coding	PRA1.C
AT3G21720	-3.80103	1.5645e-15	3.68728e-14	41.5727	30.9314	36.986	2.8333	2.82447	1.84538	ICL	protein_coding	Isocitrate lyase
AT3G27170	2.01067	1.58526e-15	3.73352e-14	29.4051	21.661	26.9899	122.832	98.6079	94.2721	CLC-B	protein_coding	CLC-B
AT1G26710	-4.05564	1.63069e-15	3.83494e-14	328.751	301.644	390.854	18.8194	23.579	18.6513	.	protein_coding	T24P13.9
AT3G25900	-1.20117	1.66306e-15	3.90826e-14	325.687	364.164	284.89	142.402	145.761	135.509	HMT-1	protein_coding	Homocysteine S-methyltransferase 1
AT2G29130	2.56811	1.71169e-15	4.01672e-14	55.7567	41.2143	41.9835	312.409	241.334	272.082	LAC2	protein_coding	Laccase-2
AT3G06880	-1.13136	1.76437e-15	4.13439e-14	763.901	563.085	658.751	250.489	333.953	321.825	.	protein_coding	Transducin/WD40 repeat-like superfamily protein
AT1G61070	-4.64319	1.80845e-15	4.23159e-14	253.754	248.231	446.837	22.9169	5.47245	9.25576	PDF2.4	protein_coding	Defensin-like protein 5
AT1G22150	-3.01761	1.82248e-15	4.26136e-14	50.6678	37.0678	28.9877	5.68071	2.76518	5.63502	SULTR1%3B3	protein_coding	Sulfate transporter 1.3
AT1G07540	-2.61879	1.97699e-15	4.61601e-14	72.0116	74.0258	51.9788	7.46208	10.3272	14.1283	TRP5	protein_coding	Telomere repeat-binding protein 5
AT2G04115	-3.87427	2.01026e-15	4.69032e-14	148.077	90.7893	151.944	10.4126	5.55355	10.3286	.	protein_coding	Plant self-incompatibility protein S1 family
AT5G58880	-2.56934	2.01487e-15	4.69771e-14	83.1387	74.0562	50.9788	17.1199	10.3019	7.36141	.	protein_coding	unknown protein%3B BEST Arabidopsis thaliana protein match is: unknown protein (TAIR:AT2G29620.1)%3B Ha.
AT1G09812	1.64401	2.06809e-15	4.8149e-14	41.6211	52.4213	43.9831	142.37	133.358	156.319	.	protein_coding	Multidrug resistance protein
AT1G04670	-3.18924	2.09514e-15	4.87439e-14	116.546	60.8855	73.971	7.4993	8.4382	11.2839	.	protein_coding	Putative uncharacterized protein
AT1G67640	-3.05893	2.15559e-15	5.00786e-14	45.703	50.4746	70.975	12.427	3.68189	3.65476	.	protein_coding	Lysine histidine transporter-like 2
AT3G50580	-4.51836	2.17427e-15	5.04766e-14	27.4169	21.7118	44.985	0.930113	0.926421	1.88536	.	protein_coding	Proline-rich family protein
AT5G66790	2.52068	2.30645e-15	5.35071e-14	13.1729	9.27935	8.99632	46.9128	63.9801	71.2791	WAKL21	protein_coding	Wall-associated receptor kinase-like 21
AT4G29110	1.56252	2.39244e-15	5.54228e-14	129.875	152.175	111.956	462.499	378.787	323.133	.	protein_coding	At4g29110
AT1G66140	1.65288	2.47504e-15	5.72957e-14	26.3771	31.8318	18.9918	83.9672	76.059	83.2569	ZFP4	protein_coding	Zinc finger protein 4
AT1G15800	-1.29655	2.50936e-15	5.80488e-14	131.885	119.423	129.951	61.4786	45.9482	47.5993	.	protein_coding	At1g15800
AT1G68800	1.89647	2.58947e-15	5.98594e-14	17.3005	39.9818	23.9904	98.0243	98.666	106.685	BRC2	protein_coding	TCP domain protein 12
AT4G20700	-3.59546	2.60118e-15	6.00874e-14	48.6517	31.9754	36.9857	2.81578	4.74489	1.82808	.	protein_coding	RNA-binding reverse transcriptase%2C putative (DUF1204)
AT5G24860	-1.32509	2.71267e-15	6.26184e-14	1048.13	1226.55	1109.58	570.194	391.702	388.653	FPF1	protein_coding	flowering promoting factor 1
AT1G09480	2.13465	2.80791e-15	6.47709e-14	12.1927	18.4795	13.9945	65.0503	69.63	62.5852	.	protein_coding	NAD(P)-binding Rossmann-fold superfamily protein
AT3G60330	-1.97942	2.82232e-15	6.50574e-14	316.505	281.992	265.898	70.6833	91.5112	56.7468	AHA7	protein_coding	Plasma membrane ATPase
AT2G40900	-1.37464	3.04215e-15	7.00254e-14	172.494	166.762	189.929	79.4046	60.9783	63.497	.	protein_coding	WAT1-related protein At2g40900
AT1G03920	-1.56191	3.21672e-15	7.39914e-14	339.821	310.745	248.904	120.979	83.4049	100.028	.	protein_coding	Non-specific serine/threonine protein kinase
AT5G57320	-1.28094	3.43193e-15	7.88858e-14	463.613	406.521	385.853	170.663	172.976	172.997	VLN5	protein_coding	Villin-5
AT4G15210	1.12669	3.50667e-15	8.05471e-14	9155.67	6703.63	8002.97	21998.1	14848.9	15258.6	BAM5	protein_coding	Beta-amylase 5
AT2G26560	3.38107	3.53563e-15	8.1155e-14	26.3921	36.9502	21.9908	197.374	342.516	352.979	PLP2	protein_coding	Patatin-like protein 2
AT2G37100	-2.0928	3.60372e-15	8.26596e-14	56.8294	59.6843	60.9771	13.1825	10.2472	17.8841	.	protein_coding	Protamine P1 family protein
AT3G47870	-3.38429	3.74239e-15	8.57194e-14	50.7839	71.9602	66.9751	1.79132	6.59399	9.46145	LBD27	protein_coding	LOB domain-containing protein 27
AT2G23010	2.10021	3.77691e-15	8.64492e-14	31.4539	35.97	26.9891	173.986	103.968	128.005	SCPL9	protein_coding	SCPL9
AT4G01430	-1.33205	3.85361e-15	8.81428e-14	445.362	346.969	435.836	205.096	118.921	163.651	.	protein_coding	WAT1-related protein At4g01430
AT3G26790	-2.68973	3.86181e-15	8.82685e-14	87.2343	82.3222	74.9709	16.1212	15.1071	6.38212	FUS3	protein_coding	B3 domain-containing transcription factor FUS3
AT5G23370	-1.75877	3.90404e-15	8.91711e-14	99.4414	88.5951	117.957	27.2826	33.9282	28.9554	.	protein_coding	Putative GEM-like protein 8
AT2G28680	-2.94569	4.01365e-15	9.16103e-14	102.475	106.992	96.9628	13.1985	14.1221	12.1217	.	protein_coding	Cupin family protein
AT2G45510	1.49069	4.19092e-15	9.55893e-14	33.5395	44.266	58.9794	146.385	130.694	108.192	CYP704A2	protein_coding	At2g45510
AT2G47550	-2.48074	4.82509e-15	1.09823e-13	352.084	362.238	372.859	69.8648	61.0318	63.5568	PME20	protein_coding	Probable pectinesterase/pectinesterase inhibitor 20
AT3G51490	-2.0572	5.65167e-15	1.28367e-13	112.574	89.6006	95.9633	15.8559	20.6011	34.9033	TMT3	protein_coding	Tonoplast monosaccharide transporter3
AT5G20100	-2.81579	5.7239e-15	1.29917e-13	42.5914	39.0983	32.9868	5.66248	5.6446	4.64988	.	protein_coding	unknown protein%3B BEST Arabidopsis thaliana protein match is: unknown protein (TAIR:AT1G80180.1)%3B Ha.
AT5G23360	-1.62329	5.99762e-15	1.3594e-13	140.075	177.948	168.937	48.0043	59.3535	50.4447	.	protein_coding	GEM-like protein 7
AT4G26930	-2.7115	6.34983e-15	1.43723e-13	75.0708	88.3674	53.9777	13.2582	12.2515	7.37723	MYB97	protein_coding	Transcription factor MYB97
AT1G04890	-2.73528	6.66005e-15	1.5064e-13	60.8788	60.7222	61.9766	16.2311	8.43814	2.64526	.	protein_coding	Protein of unknown function%2C DUF593
AT1G19230	-2.79387	6.735e-15	1.52124e-13	50.7936	60.7613	85.9698	2.68399	11.3306	14.1729	RBOHE	protein_coding	Respiratory burst oxidase homolog protein E
AT3G61760	-1.5467	6.89426e-15	1.55613e-13	99.3807	80.315	78.9694	28.2597	25.2834	34.7297	DRP1B	protein_coding	DL1B
AT3G63010	1.21632	7.23113e-15	1.63104e-13	209.988	210.888	164.936	516.134	420.975	424.365	GID1B	protein_coding	Gibberellin receptor GID1B
AT2G29710	-1.93943	7.87976e-15	1.77488e-13	62.9165	56.6735	75.9725	20.8405	16.9164	12.9815	UGT71D2	protein_coding	UDP-glycosyltransferase 71D2
AT5G06330	-2.32179	8.1945e-15	1.8445e-13	65.9308	62.7654	55.9782	14.1918	15.1165	7.34606	.	protein_coding	At5g06330
AT2G41290	-1.50099	8.36466e-15	1.8815e-13	246.521	181.331	271.899	74.3715	81.7716	90.8514	SSL2	protein_coding	Protein STRICTOSIDINE SYNTHASE-LIKE 2
AT1G66220	-5.92488	9.1007e-15	2.04423e-13	31.4242	13.5092	33.9883	0	0.954272	0	SBT3.17	protein_coding	Subtilisin-like protease SBT3.17
AT1G65870	-2.56349	9.30332e-15	2.08831e-13	48.6837	53.4293	32.986	6.57188	3.66065	12.3076	DIR21	protein_coding	Dirigent protein 21
AT3G53400	-1.01476	9.99771e-15	2.24108e-13	1022.68	847.075	998.623	468.645	490.8	459.992	.	protein_coding	Peptide upstream protein
AT4G14815	-4.22057	1.03787e-14	2.32488e-13	1212.47	1009.77	1516.43	66.9525	85.897	47.3319	.	protein_coding	Bifunctional inhibitor/lipid-transfer protein/seed storage 2S albumin superfamily protein
AT1G24600	-1.49983	1.05136e-14	2.35349e-13	171.493	193.406	177.932	75.6434	68.7082	47.3763	.	protein_coding	At1g24600
AT2G43440	1.61244	1.05774e-14	2.36615e-13	51.6681	23.8024	36.9859	135.115	98.4823	111.217	.	protein_coding	F-box protein At2g43440
AT3G54510	-1.86486	1.0761e-14	2.40555e-13	81.1655	86.3953	72.9716	24.5766	22.5728	18.6108	.	protein_coding	Hyperosmolality-gated Ca2+ permeable channel 2.5
AT5G66400	-1.08443	1.09718e-14	2.44932e-13	552.955	589.573	501.809	283.09	272.732	219.409	RAB18	protein_coding	RAB18
AT3G26820	-2.65552	1.14797e-14	2.55919e-13	60.8817	56.6468	67.975	15.2378	9.38696	4.53576	.	protein_coding	Esterase/lipase/thioesterase family protein
AT5G39865	-1.66469	1.23523e-14	2.75184e-13	96.3547	92.5815	73.9707	24.4454	24.3635	33.8232	.	protein_coding	Uncharacterized protein At5g39865
AT1G80240	-1.61235	1.26675e-14	2.82013e-13	126.832	143.976	114.955	56.8884	32.7108	36.3384	.	protein_coding	At1g80240
AT3G25265	-4.84663	1.29183e-14	2.87399e-13	39.5184	22.7222	28.9888	0	0.934825	1.89715	LCR4	protein_coding	Putative defensin-like protein 148
AT1G16360	-2.22647	1.31132e-14	2.91338e-13	69.9657	55.6155	55.9783	8.37749	14.131	15.9854	.	protein_coding	LEM3 (ligand-effect modulator 3) family protein / CDC50 family protein
AT5G60800	1.13844	1.41662e-14	3.13661e-13	247.617	265.545	315.882	523.983	639.368	662.287	.	protein_coding	Heavy metal transport/detoxification superfamily protein
AT1G08930	1.92606	1.41811e-14	3.13778e-13	134.089	281.627	213.919	695.624	870.735	827.662	ERD6	protein_coding	ERD6
AT1G20490	-1.1073	1.4224e-14	3.14513e-13	214.076	207.892	211.92	99.9814	98.7126	95.3317	.	protein_coding	AMP-dependent synthetase and ligase family protein
AT4G35670	-4.49609	1.42425e-14	3.14603e-13	75.0077	47.4408	54.9787	0.902349	2.82448	3.77732	.	protein_coding	Pectin lyase-like superfamily protein
AT1G36060	-2.65031	1.42474e-14	3.14603e-13	92.3467	88.5628	109.96	12.1791	15.9932	17.8336	ERF055	protein_coding	Ethylene-responsive transcription factor ERF055
AT3G29040	-3.73626	1.43759e-14	3.17224e-13	65.9025	46.3939	54.9791	5.70002	1.81958	4.6897	CRRSP13	protein_coding	Putative cysteine-rich repeat secretory protein 13
AT3G53305	-3.58903	1.48286e-14	3.26994e-13	38.5382	49.2417	17.9911	0.89608	4.75594	2.79925	CYP71B32	protein_coding	Cytochrome P450%2C family 71%2C subfamily B%2C polypeptide 32
AT5G15150	1.38688	1.57312e-14	3.46193e-13	142.004	108.179	135.949	295.844	336.537	378.078	HAT7	protein_coding	Homeobox-leucine zipper protein HAT7
AT1G22110	-1.73248	1.59029e-14	3.49734e-13	142.005	141.936	103.959	31.9207	43.3369	41.1948	.	protein_coding	F2E2.18
AT1G14686	-3.13727	1.68634e-14	3.70608e-13	43.6223	44.233	38.9848	5.68071	3.7288	4.66922	.	protein_coding	Putative clathrin assembly protein At1g14686
AT5G63350	-2.18946	1.72296e-14	3.78401e-13	76.0007	48.4375	43.9819	10.3216	15.1166	11.1865	.	protein_coding	Emb
AT4G38540	2.07408	1.74199e-14	3.82321e-13	23.3661	34.9204	27.9893	110.186	121.261	132.947	MO2	protein_coding	Monooxygenase 2
AT1G72460	-2.83638	1.75161e-14	3.84175e-13	67.9489	47.4557	67.9751	7.5151	7.48944	10.3391	.	protein_coding	Leucine-rich repeat protein kinase family protein
AT4G12890	2.93664	1.80743e-14	3.96149e-13	124.868	123.639	202.927	1314.9	1034.74	1107.98	.	protein_coding	At4g12890
AT4G18197	1.49476	1.84873e-14	4.0493e-13	51.7295	48.369	44.9825	123.376	132.495	153.586	PUP7	protein_coding	Probable purine permease 7
AT5G42146	1.41102	1.92255e-14	4.20815e-13	64.9645	71.0169	79.9706	207.61	175.629	191.691	.	protein_coding	At5g42146
AT3G17760	-2.63509	1.92898e-14	4.21939e-13	98.3701	79.2934	80.9688	12.2159	13.1393	15.9551	GAD5	protein_coding	Glutamate decarboxylase 5
AT3G20200	-1.11787	1.97132e-14	4.30909e-13	425.061	405.401	325.874	179.182	156.772	196.587	.	protein_coding	At3g20200
AT5G15265	-3.5876	1.978e-14	4.3208e-13	23.3609	23.7147	35.9876	1.87276	4.77958	0	.	protein_coding	Transmembrane protein
AT5G61620	-5.64347	1.98225e-14	4.32719e-13	19.2923	19.5786	25.9908	0	0	0.950376	.	protein_coding	Probable transcription factor At5g61620
AT1G25330	1.78605	1.98919e-14	4.33941e-13	531.659	468.38	609.771	2106.08	1582.68	1863.67	BHLH75	protein_coding	Transcription factor bHLH75
AT4G09950	-1.01325	2.18655e-14	4.76038e-13	206.977	198.646	210.92	105.666	93.8881	105.724	IAN13	protein_coding	Immune-associated nucleotide-binding protein 13
AT5G02390	-2.10982	2.32263e-14	5.05328e-13	59.8505	63.7447	47.9808	19.9824	6.41769	13.0841	.	protein_coding	TRM32-like protein (DUF3741)
AT1G04580	-1.50331	2.36692e-14	5.1462e-13	510.272	446.638	401.846	174.613	129.394	175.049	AAO4	protein_coding	Benzaldehyde dehydrogenase (NAD(+))
AT1G47370	-2.23344	2.47529e-14	5.37464e-13	42.6244	45.2755	45.9827	10.3948	9.39574	8.38098	.	protein_coding	Toll-Interleukin-Resistance (TIR) domain family protein
AT5G60070	-2.91609	2.559e-14	5.55268e-13	65.8992	56.5883	42.9823	7.54854	6.55778	7.484	.	protein_coding	Ankyrin repeat family protein
AT2G22170	-1.33381	2.75718e-14	5.9668e-13	365.315	462.928	391.851	170.781	152.185	160.826	PLAT2	protein_coding	PLAT domain-containing protein 2
AT1G13750	1.35976	2.89807e-14	6.26338e-13	55.8332	55.6316	75.9728	137.432	172.159	172.196	PAP1	protein_coding	Probable inactive purple acid phosphatase 1
AT2G22290	-3.69116	2.9693e-14	6.40881e-13	27.3858	30.815	18.9918	0.915585	1.87493	2.83142	RABH1D	protein_coding	Ras-related protein RABH1d
AT5G03690	-1.32826	3.07285e-14	6.61913e-13	763.01	903.365	726.724	340.573	345.195	267.062	FBA4	protein_coding	Fructose-bisphosphate aldolase 4%2C cytosolic
AT4G14560	-1.23768	3.0749e-14	6.61917e-13	373.417	411.612	426.839	152.573	161.583	199.51	IAA1	protein_coding	Auxin-responsive protein
AT2G40200	1.45006	3.08589e-14	6.63845e-13	50.7626	58.6522	63.9765	170.817	145.564	158.025	BHLH51	protein_coding	Transcription factor bHLH51
AT5G61290	1.50411	3.31789e-14	7.12339e-13	68.9559	59.6964	52.9791	204.022	143.528	168.27	.	protein_coding	Flavin-containing monooxygenase FMO GS-OX-like 8
AT3G50470	4.22611	3.34014e-14	7.16644e-13	1.01994	3.06912	0.99948	25.2838	44.4259	31.7382	HR3	protein_coding	MLA10
AT5G67020	-1.2807	3.40319e-14	7.29691e-13	293.294	329.34	395.853	149.101	137.215	132.687	.	protein_coding	At5g67020
AT1G04660	1.59733	3.49191e-14	7.4822e-13	141.104	150.346	216.921	434.375	503.828	600.79	.	protein_coding	Glycine-rich protein
AT4G29980	-5.54307	3.50463e-14	7.50453e-13	66.045	90.5807	122.956	1.88122	1.87493	1.86425	.	protein_coding	At4g29980
AT1G11510	-5.09044	3.557e-14	7.60666e-13	34.4429	22.6722	18.9919	0.946795	0	0.939206	.	protein_coding	Probable transcription factor At1g11510
AT1G78980	-2.83653	3.57313e-14	7.63614e-13	68.9244	47.4033	46.9813	8.50913	8.48313	5.54882	SRF5	protein_coding	Leucine-rich repeat receptor-like protein kinase (Fragment)
AT2G03520	-3.6127	3.77006e-14	8.04114e-13	24.3517	27.7477	20.9915	2.85252	1.87493	0.903557	UPS4	protein_coding	UPS4
AT4G13230	-3.11363	4.01116e-14	8.5498e-13	500.17	408.705	517.805	81.615	35.3707	47.5368	.	protein_coding	Uncharacterized protein At4g13230
AT3G15720	1.17436	4.08752e-14	8.70685e-13	125.776	107.078	111.957	262.17	243.342	273.164	.	protein_coding	Probable polygalacturonase At3g15720
AT4G32250	-1.10358	4.3306e-14	9.21859e-13	2022.03	1910.93	1516.42	913.02	803.626	819.056	.	protein_coding	AT4g32250/F10M6_110
AT3G50840	-1.46173	4.6212e-14	9.81154e-13	248.581	299.258	200.921	113.507	87.3727	70.7431	.	protein_coding	BTB/POZ domain-containing protein At3g50840
AT4G33050	1.61802	4.87869e-14	1.03515e-12	219.177	247.93	220.916	560.608	749.393	802.702	EDA39	protein_coding	calmodulin-binding family protein
AT4G12870	1.81309	5.1676e-14	1.09573e-12	876.656	831.631	1087.59	3553.45	3065.38	3206.39	.	protein_coding	Gamma interferon responsive lysosomal thiol (GILT) reductase family protein
AT4G19645	-1.60749	5.37793e-14	1.13885e-12	183.682	189.401	225.916	69.8534	58.1509	68.3131	.	protein_coding	At4g19645
AT1G79450	-1.22922	5.40939e-14	1.14476e-12	188.732	196.548	198.925	95.4341	81.761	71.8059	ALIS5	protein_coding	ALA-interacting subunit 5
AT2G31540	-7.18074	5.53977e-14	1.1716e-12	14.2254	15.4637	22.9922	2.77556e-17	2.77556e-17	2.77556e-17	.	protein_coding	GDSL esterase/lipase At2g31540
AT1G76590	1.05479	5.5912e-14	1.1817e-12	481.895	476.395	388.851	1014.89	880.693	903.212	.	protein_coding	At1g76590
AT1G73700	1.30647	5.70337e-14	1.20463e-12	51.7361	44.303	52.9803	134.996	122.192	112.051	DTX17	protein_coding	Protein DETOXIFICATION 17
AT5G48270	-3.44138	5.80492e-14	1.22528e-12	18.3164	37.9669	28.9891	4.77919	1.85754	0.888444	.	protein_coding	DUF868 family protein (DUF868)
AT5G14760	-1.04624	6.13617e-14	1.29352e-12	372.296	283.157	343.87	157.436	163.593	162.72	AO	protein_coding	L-aspartate oxidase%2C chloroplastic
AT1G56650	-1.85462	6.23049e-14	1.31256e-12	71.0873	108.927	85.9672	31.2776	14.8238	27.1859	MYB75	protein_coding	Transcription factor MYB75
AT2G46440	1.66357	6.57848e-14	1.38497e-12	37.5646	34.0411	54.9809	114.818	150.619	136.554	CNGC11	protein_coding	Cyclic nucleotide-gated ion channel 11
AT5G53520	-3.15574	6.65857e-14	1.40093e-12	41.5609	24.7972	36.9863	5.71014	2.78891	2.77089	OPT8	protein_coding	Oligopeptide transporter 8
AT1G72140	2.24175	6.91211e-14	1.45333e-12	18.2759	22.614	19.9924	91.395	92.0563	105.816	NPF5.12	protein_coding	Protein NRT1/ PTR FAMILY 5.12
AT1G59780	-3.44101	7.16633e-14	1.50484e-12	22.3376	22.6685	29.9894	2.84267	1.86603	1.85459	.	protein_coding	Putative disease resistance protein At1g59780
AT2G33510	1.12751	7.17162e-14	1.50498e-12	152.216	147.235	183.932	349.834	336.438	370.422	.	protein_coding	CONTAINS InterPro DOMAIN/s: WW/Rsp5/WWP (InterPro:IPR001202)%3B BEST Arabidopsis thaliana protein match is: unknown protein (TAIR:AT1G28070.1)%3B Ha.
AT1G70430	-1.5308	7.49197e-14	1.57119e-12	136.961	140.939	121.953	51.9778	55.6615	30.5329	.	protein_coding	Protein kinase superfamily protein
AT1G68170	1.311	7.85454e-14	1.64617e-12	48.7148	58.5909	46.9817	114.886	124.989	143.287	.	protein_coding	nodulin MtN21 /EamA-like transporter family protein
AT1G22990	1.41609	7.91068e-14	1.65686e-12	256.664	272.578	195.923	737.772	626.005	571.974	HIPP22	protein_coding	HIPP22
AT2G10608	3.96248	8.25909e-14	1.72873e-12	0.00481671	2.05066	1.99933	27.452	20.6229	20.5057	.	protein_coding	Transmembrane protein
AT3G47540	1.15402	9.70648e-14	2.02777e-12	109.54	81.4207	105.961	238.735	211.428	211.237	.	protein_coding	Chitinase family protein
AT1G18750	-1.26345	1.01994e-13	2.12801e-12	188.672	180.046	145.943	60.1682	70.4846	83.4507	AGL65	protein_coding	AGAMOUS-like 65
AT1G74130	-2.76399	1.02939e-13	2.14635e-12	94.4089	81.4788	151.946	17.9622	22.7421	7.26207	RBL16	protein_coding	Rhomboid-like protein 16%2C chloroplastic
AT5G25930	1.77199	1.05159e-13	2.19125e-12	33.5165	47.2667	39.9848	127.178	143.902	142.189	.	protein_coding	Kinase family with leucine-rich repeat domain-containing protein
AT4G15320	3.40889	1.07913e-13	2.24718e-12	3.0575	9.20272	2.9985	62.3683	51.6327	51.3477	ATCSLB06	protein_coding	cellulose synthase-like B6
AT1G44191	-4.97012	1.11432e-13	2.31751e-12	20.3105	24.6845	24.9908	0	0.943984	0.939207	.	protein_coding	ECA1 gametogenesis related family protein
AT3G21910	-5.66615	1.12056e-13	2.32899e-12	25.3459	18.5646	21.9917	0	0	0.950376	CRRSP17	protein_coding	Putative cysteine-rich repeat secretory protein 17
AT3G54040	-1.61429	1.20781e-13	2.50873e-12	306.417	379.485	243.905	111.415	95.8041	96.2324	.	protein_coding	PAR1 protein
AT3G49110	1.37202	1.21389e-13	2.51976e-12	54.8134	60.7132	64.9759	157.493	154.146	156.159	PER33	protein_coding	Peroxidase 33
AT1G75750	1.28883	1.22468e-13	2.53891e-12	1483.48	2321.27	1800.32	5576.58	4434.21	3684.66	GASA1	protein_coding	GASA1
AT1G22360	-1.17915	1.25078e-13	2.59137e-12	300.336	286.158	334.875	126.248	137.266	143.169	UGT85A2	protein_coding	UDP-glycosyltransferase 85A2
AT1G20135	-5.09669	1.26199e-13	2.61293e-12	99.3485	65.9644	71.972	3.81569	1.86603	0.895851	.	protein_coding	GDSL-like Lipase/Acylhydrolase family protein
AT3G22360	-3.09698	1.28152e-13	2.64999e-12	33.4498	20.6589	28.9892	0.890002	3.77425	4.72306	AOX1B	protein_coding	Ubiquinol oxidase 1b%2C mitochondrial
AT3G07960	-1.23479	1.28418e-13	2.65381e-12	412.834	336.538	285.889	157.603	137.134	144.914	PIP5K6	protein_coding	PIP5K6
AT3G29034	3.2365	1.31998e-13	2.72605e-12	1.02858	3.09356	5.99821	30.113	38.6716	29.845	.	protein_coding	At3g29034
AT4G10150	-5.52686	1.32469e-13	2.73406e-12	29.3645	12.4336	17.9929	0	0.954272	0	ATL7	protein_coding	RING-H2 finger protein ATL7
AT2G18080	-3.34414	1.34267e-13	2.76766e-12	46.6679	43.2469	46.9824	4.71944	2.77287	5.64588	EDA2	protein_coding	Probable serine protease EDA2
AT3G48010	-2.70591	1.36688e-13	2.814e-12	64.86	42.2634	41.9832	4.64029	10.4212	7.47418	CNGC16	protein_coding	Probable cyclic nucleotide-gated ion channel 16
AT2G29300	-2.47597	1.37987e-13	2.83894e-12	43.6043	36.0489	36.9857	1.77426	13.3571	5.5665	.	protein_coding	NAD(P)-binding Rossmann-fold superfamily protein
AT2G28355	-3.74691	1.43096e-13	2.94033e-12	115.65	97.8503	118.956	11.402	1.73977	11.3165	LCR5	protein_coding	Defensin-like protein 149
AT5G61630	-4.0979	1.43332e-13	2.94332e-12	42.5678	27.8521	31.9876	0.915584	2.84471	1.86425	.	protein_coding	Transmembrane protein
AT4G30500	-1.15014	1.46513e-13	3.00674e-12	490.095	529.971	560.789	256.652	221.717	233.736	.	protein_coding	At4g30500
AT3G22740	-1.4358	1.54227e-13	3.16108e-12	913.132	931.268	842.68	390.792	258.041	344.209	HMT3	protein_coding	Homocysteine S-methyltransferase 3
AT2G34830	1.57034	1.54553e-13	3.16576e-12	66.9157	46.3993	55.9787	174.52	165.42	163.587	WRKY35	protein_coding	WRKY DNA-binding protein 35
AT5G16960	-4.13701	1.68216e-13	3.43913e-12	1605.08	1271.14	1760.34	105.892	89.3271	67.9336	.	protein_coding	Quinone oxidoreductase-like protein
AT2G25940	1.90575	1.76969e-13	3.6158e-12	54.7927	52.5119	58.9781	273.137	173.59	177.357	ALPHA-VPE	protein_coding	Vacuolar-processing enzyme alpha-isozyme
AT1G48470	-1.84133	1.83819e-13	3.75341e-12	87.3222	127.463	105.96	26.3258	35.863	27.0461	GLN1-5	protein_coding	Glutamine synthetase cytosolic isozyme 1-5
AT4G22960	-2.26811	1.89931e-13	3.87579e-12	72.0705	73.1234	95.9653	12.1512	16.9248	20.6851	.	protein_coding	Protein of unknown function (DUF544)
AT3G56710	2.25431	1.93249e-13	3.94103e-12	54.7753	49.4197	50.9806	183.395	267.143	291.222	SIB1	protein_coding	SIB1
AT3G47660	-2.31419	1.94859e-13	3.97136e-12	71.9472	45.3546	42.9825	10.361	9.36162	12.1976	.	protein_coding	Regulator of chromosome condensation (RCC1) family protein
AT1G59730	2.2302	1.95717e-13	3.98636e-12	8.14743	16.4253	14.9946	76.6359	51.5071	58.8375	TRX7	protein_coding	Thioredoxin
AT3G13850	-2.73332	2.06887e-13	4.21122e-12	46.6394	41.1563	32.9866	7.5849	5.62637	4.63149	LBD22	protein_coding	LOB domain-containing protein 22
AT5G25550	-3.42731	2.07633e-13	4.22378e-12	55.8305	58.6874	70.9742	6.62351	3.70453	6.56965	LRX7	protein_coding	Leucine-rich repeat extensin-like protein 7
AT5G44572	2.78514	2.12507e-13	4.31484e-12	12.1424	3.13813	6.99725	42.2556	51.6933	61.9288	.	protein_coding	Transmembrane protein
AT5G02170	-1.62508	2.14566e-13	4.35391e-12	91.318	100.786	83.9674	28.2529	31.0475	29.9222	AVT1E	protein_coding	Amino acid transporter AVT1E
AT3G43083	-4.49234	2.25003e-13	4.56287e-12	34.477	35.9622	21.9905	0.930113	1.89439	0.920148	LCR33	protein_coding	Putative defensin-like protein 133
AT3G44300	2.409	2.25791e-13	4.576e-12	546.804	656.142	268.892	2883.98	2519.28	2417.01	NIT2	protein_coding	NIT2
AT4G22080	-6.48934	2.2664e-13	4.58748e-12	179.504	117.499	156.941	0	0	4.78931	RHS14	protein_coding	Probable pectate lyase 16
AT3G22650	-3.25162	2.32503e-13	4.70324e-12	35.5033	39.0504	26.9888	2.80751	3.76454	3.7444	ATSFL61	protein_coding	Putative F-box protein At3g22650
AT3G46900	-3.35698	2.35948e-13	4.76701e-12	47.7095	65.7346	43.9823	7.61455	6.62345	0.836018	COPT2	protein_coding	COPT2
AT4G28397	-4.79291	2.40656e-13	4.8591e-12	308.517	290.406	478.824	14.1746	11.2341	13.0934	.	protein_coding	FUNCTIONS IN: molecular_function unknown%3B INVOLVED IN: biological_process unknown%3B LOCATED IN: cellular_component unknown%3B BEST Arabidopsis thaliana protein match is: Bifunctional inhibitor/lipid-transfer protein/seed storage 2S albumin superfamily /.../n (TAIR:AT4G28395.1)%3B Ha.
AT1G01150	-2.30616	2.44118e-13	4.92289e-12	58.9308	77.2133	106.962	18.9216	18.8646	11.0794	.	protein_coding	Homeodomain-like protein with RING/FYVE/PHD-type zinc finger domain-containing protein
AT4G37690	-1.93298	2.48328e-13	5.00469e-12	124.815	110.236	156.943	36.8303	27.1064	38.4399	GT6	protein_coding	Glycosyltransferase 6
AT5G33290	1.23633	2.51245e-13	5.06036e-12	239.432	271.508	185.927	603.76	481.019	557.363	XGD1	protein_coding	Glycosyltransferase (Fragment)
AT5G23820	1.08605	2.57116e-13	5.1722e-12	211.085	255.119	232.912	568.029	440.627	475.861	ML3	protein_coding	MD-2-related lipid-recognition protein 3
AT1G19890	-2.65364	2.69184e-13	5.40494e-12	114.579	79.3537	91.9649	21.8642	17.9342	5.37656	MGH3	protein_coding	MGH3
AT4G33160	1.16255	2.72482e-13	5.46778e-12	75.0432	53.6185	69.9739	159.488	141.868	143.943	.	protein_coding	F-box family protein
AT3G23170	-1.74461	2.8182e-13	5.64819e-12	2171.27	2694.88	1859.29	767.015	560.82	678.918	.	protein_coding	At3g23170
AT2G41380	-1.21454	2.83292e-13	5.67421e-12	593.499	594.718	469.82	294.693	220.763	198.815	.	protein_coding	At2g41380
AT5G58460	-3.3916	2.83932e-13	5.68353e-12	69.9301	42.2963	48.9809	6.64243	1.79929	6.59125	CHX25	protein_coding	Cation/H(+) antiporter 25
AT4G15760	1.10902	2.89488e-13	5.78764e-12	226.263	220.262	239.91	430.661	532.264	518.17	MO1	protein_coding	monooxygenase 1
AT4G13960	-4.793	2.91359e-13	5.82147e-12	30.3773	14.4779	16.993	0.946795	0	0.939206	.	protein_coding	F-box/RNI-like superfamily protein
AT5G18080	-1.5805	3.00033e-13	5.98375e-12	123.798	144.999	116.955	50.1212	45.1658	33.4531	SAUR24	protein_coding	Auxin-responsive protein SAUR24
AT1G15080	1.00947	3.01081e-13	6.00096e-12	87.3036	103.917	110.959	210.353	211.594	186.849	LPP2	protein_coding	Lipid phosphate phosphatase 2
AT3G20450	-2.32969	3.06039e-13	6.09606e-12	138.076	174.939	207.924	37.7871	28.0599	37.4726	.	protein_coding	At3g20450
AT4G10603	-4.02683	3.06472e-13	6.10094e-12	30.4219	25.7476	25.9899	1.89016	0.918565	1.87446	.	protein_coding	Putative defensin-like protein 169
AT5G14980	-4.34389	3.11397e-13	6.19521e-12	56.8572	73.0054	67.9745	5.73149	0	3.75493	.	protein_coding	Alpha/beta-Hydrolases superfamily protein
AT1G55770	-2.97936	3.11688e-13	6.19721e-12	49.7307	49.4286	58.9784	6.59681	9.48231	3.65477	.	protein_coding	Plant invertase/pectin methylesterase inhibitor superfamily protein
AT2G27220	1.41979	3.1593e-13	6.2777e-12	69.9641	59.6934	50.9796	169.828	159.79	154.201	BLH5	protein_coding	BEL1-like homeodomain 5
AT5G17220	-1.51926	3.17533e-13	6.30186e-12	142.085	151.305	175.935	60.4584	62.1909	40.868	GSTF12	protein_coding	Glutathione S-transferase F12
AT4G18195	-2.1814	3.20911e-13	6.36503e-12	53.7505	54.4873	37.9843	13.2673	8.39704	10.2697	PUP8	protein_coding	Probable purine permease 8
AT1G67105	2.3797	3.23846e-13	6.41933e-12	65.9867	86.3515	72.9721	397.03	382.55	394.627	.	ncRNA	other RNA
AT5G26730	-3.57353	3.32476e-13	6.58237e-12	686.894	503.541	893.667	63.2674	44.878	66.5599	.	protein_coding	Fasciclin-like arabinogalactan family protein
AT3G07070	-3.04663	3.46317e-13	6.83561e-12	40.5522	37.0222	25.989	2.79179	3.74612	5.65708	PBL26	protein_coding	Probable serine/threonine-protein kinase PBL26
AT5G51870	2.33176	3.75377e-13	7.40022e-12	6.11101	5.20101	17.9947	46.1341	59.4162	43.8184	AGL71	protein_coding	AGAMOUS-like 71
AT2G47120	-5.37442	3.76172e-13	7.41141e-12	20.2786	18.5186	14.9938	0	0.954272	0	.	protein_coding	NAD(P)-binding Rossmann-fold superfamily protein
AT2G37540	-1.54692	3.78663e-13	7.45597e-12	123.771	127.56	108.958	42.4595	36.5652	44.0138	.	protein_coding	NAD(P)-binding Rossmann-fold superfamily protein
AT1G01010	1.23273	3.80404e-13	7.48573e-12	120.768	115.35	154.943	301.723	325.395	292.573	NAC001	protein_coding	NAC domain-containing protein 1
AT5G54570	-2.09168	3.98805e-13	7.8289e-12	52.7772	56.6004	59.9777	13.1985	12.1908	14.0472	BGLU41	protein_coding	Putative beta-glucosidase 41
AT1G75620	1.67813	4.21791e-13	8.27014e-12	39.5824	38.1158	47.9826	147.26	130.618	125.175	.	protein_coding	F10A5.18
AT2G27430	-1.74208	4.22415e-13	8.2774e-12	78.1903	101.844	109.96	32.132	30.1076	24.1943	.	protein_coding	ARM repeat superfamily protein
AT4G18280	-1.36024	4.31852e-13	8.45214e-12	1073.48	1102.17	1189.55	476.417	404.049	430.101	.	protein_coding	Glycine-rich cell wall protein-like protein
AT3G11165	-4.00685	4.32133e-13	8.45256e-12	16.2905	25.7438	38.9871	3.8385	0	0.911624	.	protein_coding	unknown protein%3B FUNCTIONS IN: molecular_function unknown%3B INVOLVED IN: biological_process unknown%3B LOCATED IN: cellular_component unknown%3B Ha.
AT5G28910	-1.344	4.36168e-13	8.52637e-12	133.945	138.93	144.946	49.8861	54.5136	59.9501	.	protein_coding	Alpha-(1%2C6)-fucosyltransferase
AT2G02240	-1.72136	4.45938e-13	8.71211e-12	75.0964	79.2377	81.9693	33.2292	18.6773	19.5231	MEE66	protein_coding	F-box protein At2g02240
AT5G40155	-2.56646	4.85568e-13	9.48066e-12	48.7771	87.297	65.9749	10.3449	8.38152	15.0727	.	protein_coding	Defensin-like protein 313
AT5G44640	-3.57059	4.93711e-13	9.63387e-12	23.3592	25.7475	32.9883	1.87277	1.86603	2.82016	BGLU13	protein_coding	Beta-glucosidase 13
AT2G29720	1.08946	5.24566e-13	1.02298e-11	83.2338	85.4699	109.96	161.866	234.441	197.295	CTF2B	protein_coding	FAD/NAD(P)-binding oxidoreductase family protein
AT5G48210	-4.52323	5.39353e-13	1.05056e-11	1028.76	682.628	1172.56	53.0403	49.0381	22.9869	.	protein_coding	Prolamin-like protein (DUF1278)
AT5G18050	-2.07364	5.40211e-13	1.0516e-11	99.4542	113.15	104.96	33.1943	16.7301	25.2474	SAUR22	protein_coding	Auxin-responsive protein SAUR22
AT2G12480	1.3202	5.58143e-13	1.08456e-11	759.959	759.503	836.684	1985.99	1841.42	2056.42	SCPL43	protein_coding	serine carboxypeptidase-like 43
AT2G19690	-1.09556	5.85714e-13	1.13746e-11	221.197	245.87	213.918	97.9575	115.763	104.703	PLA2-BETA	protein_coding	Phospholipase A2-beta
AT4G26770	-2.78698	5.92809e-13	1.14987e-11	31.4629	35.9892	31.9877	6.65226	5.66377	1.78935	CDS3	protein_coding	Phosphatidate cytidylyltransferase 3
AT5G42170	-2.66425	6.00061e-13	1.16324e-11	301.219	186.493	246.907	41.5502	40.4601	33.5447	.	protein_coding	GDSL esterase/lipase At5g42170
AT1G13260	1.70389	6.39061e-13	1.23737e-11	154.333	232.444	227.915	593.826	722.174	687.373	RAV1	protein_coding	AP2/ERF and B3 domain-containing transcription factor RAV1
AT5G19640	-4.04988	6.48819e-13	1.25551e-11	17.2795	22.6422	27.9902	0.930113	0.926421	1.88536	NPF7.1	protein_coding	Protein NRT1/ PTR FAMILY 7.1
AT5G10100	1.21917	6.80389e-13	1.31533e-11	86.2081	81.2717	65.9738	167.717	191.88	184.243	TPPI	protein_coding	Trehalose 6-phosphate phosphatase
AT2G19030	-2.51582	6.80537e-13	1.31533e-11	55.8362	71.9603	61.9764	10.3528	13.219	9.29824	RALFL11	protein_coding	Protein RALF-like 11
AT3G50480	2.62055	7.05822e-13	1.36339e-11	33.6304	82.2717	109.962	303.857	612.783	474.149	HR4	protein_coding	RPW8-like protein 4
AT5G40620	-3.44177	7.1436e-13	1.37906e-11	23.3644	35.9332	25.9898	3.8052	1.85755	1.84538	.	protein_coding	Dbj
AT3G25610	1.31657	7.19936e-13	1.38818e-11	56.8111	52.509	55.9789	110.969	149.619	151.675	ALA10	protein_coding	Phospholipid-transporting ATPase 10
AT5G19520	2.65408	7.72893e-13	1.48677e-11	8.10874	5.16806	6.99736	39.5297	36.5223	53.5368	MSL9	protein_coding	Mechanosensitive ion channel protein 9
AT3G10460	-3.58945	8.00274e-13	1.53762e-11	82.2546	119.26	107.96	10.4217	10.3911	4.56537	.	protein_coding	Plant self-incompatibility protein S1 family
AT2G05160	-1.34815	8.19744e-13	1.57225e-11	122.734	110.13	104.96	43.3577	52.8234	36.2929	.	protein_coding	Zinc finger CCCH domain-containing protein 18
AT3G26830	2.57495	8.48878e-13	1.62621e-11	10.1358	12.2977	2.99806	45.1513	53.6304	54.3009	CYP71B15	protein_coding	Bifunctional dihydrocamalexate synthase/camalexin synthase
AT1G23210	-3.57047	9.29211e-13	1.77697e-11	39.545	27.8583	36.9863	0	3.78434	4.73505	AtGH9B6	protein_coding	Endoglucanase 4
AT1G75240	1.03974	9.81158e-13	1.87301e-11	1363.66	1349.19	1562.41	2646.75	3018.64	3124.37	ZHD5	protein_coding	ZHD5
AT1G65113	-3.04398	1.01217e-12	1.93108e-11	56.7859	34.1031	58.9788	5.64517	5.62638	6.55926	SCRL2	protein_coding	Defensin-like protein 226
AT4G18360	1.16283	1.03639e-12	1.97613e-11	62.9293	82.208	59.9764	175.647	151.325	132.526	GLO5	protein_coding	Peroxisomal (S)-2-hydroxy-acid oxidase GLO5
AT5G17330	-1.81856	1.03854e-12	1.97906e-11	43.7204	73.0113	82.9705	16.9254	21.6917	17.7329	GAD1	protein_coding	Glutamate decarboxylase 1
AT1G58270	1.6793	1.08489e-12	2.06618e-11	40.6723	60.7277	83.9709	187.554	202.148	204.853	ZW9	protein_coding	At1g58270/F19C14_8
AT1G52050	7.4146	1.08685e-12	2.06871e-11	2.77556e-17	2.77556e-17	2.77556e-17	31.3848	15.8619	14.8069	JAL8	protein_coding	Jacalin-related lectin 8
AT4G18395	-3.44976	1.10826e-12	2.10821e-11	35.5737	67.7335	43.9827	4.71944	4.70457	3.71489	.	protein_coding	Putative uncharacterized protein
AT5G07460	1.36302	1.11055e-12	2.11135e-11	222.35	376.44	352.868	932.982	722.618	792.88	MRSA2	protein_coding	PMSR2
AT5G19610	-2.78496	1.14022e-12	2.16648e-11	60.826	44.309	45.982	13.3782	2.70963	5.55756	GNL2	protein_coding	ARF guanine-nucleotide exchange factor GNL2
AT4G04760	-3.39326	1.17513e-12	2.23152e-11	37.5724	42.2116	51.9814	1.82864	4.71416	5.65708	.	protein_coding	Sugar transporter ERD6-like 15
AT5G19870	2.00596	1.21717e-12	2.3073e-11	16.2449	18.5186	18.993	78.3643	67.5993	71.0381	.	protein_coding	At5g19870
AT2G25000	1.11057	1.30096e-12	2.46471e-11	142.097	153.379	188.93	355.548	359.168	331.837	WRKY60	protein_coding	Probable WRKY transcription factor 60
AT3G25717	-1.38337	1.31037e-12	2.47965e-11	218.231	307.536	273.897	120.012	91.0229	95.268	RTFL16	protein_coding	DVL6
AT3G06125	1.00393	1.45849e-12	2.75833e-11	151.256	194.445	205.924	372.502	387.418	346.77	.	ncRNA	other RNA
AT1G25425	1.41977	1.48693e-12	2.81049e-11	32.4843	38.0512	35.9864	87.5865	106.395	91.5755	CLE43	protein_coding	CLAVATA3/ESR (CLE)-related protein 43
AT5G25470	1.55524	1.53292e-12	2.89406e-11	61.8499	49.4317	47.9812	147.004	168.408	153.315	.	protein_coding	B3 domain-containing protein At5g25470
AT5G24080	2.82629	1.55239e-12	2.92741e-11	12.1556	6.21243	8.99654	68.8936	67.7209	59.7315	.	protein_coding	G-type lectin S-receptor-like serine/threonine-protein kinase At5g24080
AT5G50915	1.1859	1.55533e-12	2.93126e-11	335.858	418.619	297.885	771.288	851.871	771.359	BHLH137	protein_coding	Transcription factor bHLH137
AT5G61250	1.05814	1.60862e-12	3.02993e-11	115.689	143.936	108.958	274.556	268.014	225.086	AtGUS1	protein_coding	GUS1
AT4G33465	-2.90212	1.67636e-12	3.15206e-11	49.6821	37.1059	41.984	4.68551	7.57305	4.64057	SCRL22	protein_coding	SCR-like 22
AT5G59590	-2.76641	1.78361e-12	3.34793e-11	22.355	32.8819	29.9889	2.79179	5.68411	3.72441	UGT76E2	protein_coding	Glycosyltransferase (Fragment)
AT2G44590	-3.5348	1.81929e-12	3.41097e-11	21.3372	26.7579	31.9887	3.81569	0	2.82015	DRP1D	protein_coding	At2g44590
AT2G29340	-1.03453	1.86867e-12	3.49951e-11	2157.07	2294.82	2274.14	1072.14	1162.08	1049.06	.	protein_coding	Tropinone reductase homolog At2g29340
AT1G28306	-2.94764	1.97314e-12	3.69304e-11	131.89	128.638	125.952	15.046	15.9599	18.7582	.	protein_coding	Plant self-incompatibility protein S1 family
AT3G17680	-1.11709	2.05028e-12	3.83519e-11	318.64	325.277	415.845	149.796	167.378	171.22	.	protein_coding	Kinase interacting (KIP1-like) family protein
AT3G17630	-1.25462	2.0739e-12	3.87494e-11	263.772	239.823	249.905	97.014	104.33	114.219	CHX19	protein_coding	Cation/H(+) antiporter 19
AT5G39860	-1.23625	2.08541e-12	3.8942e-11	752.846	820.086	718.727	363.311	323.373	285.856	PRE1	protein_coding	Transcription factor PRE1
AT1G63057	-7.12776	2.13891e-12	3.99182e-11	14.2217	23.5851	12.9945	2.77556e-17	2.77556e-17	2.77556e-17	.	protein_coding	unknown protein%3B FUNCTIONS IN: molecular_function unknown%3B INVOLVED IN: biological_process unknown%3B LOCATED IN: endomembrane system%3B BEST Arabidopsis thaliana protein match is: unknown protein (TAIR:AT1G63055.1)%3B Ha.
AT1G75000	1.11089	2.30374e-12	4.29205e-11	539.72	496.022	456.826	1224.37	1037.74	961.918	.	protein_coding	F25A4.4
AT5G27890	-1.29488	2.42608e-12	4.51224e-11	263.675	155.633	214.919	80.0602	87.4426	90.7806	.	protein_coding	BEST Arabidopsis thaliana protein match is: myosin heavy chain-related (TAIR:AT2G15420.1)%3B Ha.
AT3G11980	-4.66337	2.43945e-12	4.53451e-11	754.81	528.196	793.702	15.7932	15.7297	50.1993	FAR2	protein_coding	Fatty acyl-CoA reductase
AT1G58390	2.97336	2.46118e-12	4.57228e-11	4.05732	5.12769	1.99894	18.6249	41.6387	29.9143	.	protein_coding	Probable disease resistance protein At1g58390
AT4G36070	-3.89556	2.464e-12	4.57491e-11	27.3817	18.5954	28.9896	1.89016	0.918565	1.87446	CPK18	protein_coding	Calcium-dependent protein kinase 18
AT1G68875	-3.99571	2.47636e-12	4.59523e-11	5224.24	5229.87	6412.58	319.475	434.855	302.63	.	protein_coding	Uncharacterized protein At1g68875
AT3G14020	1.11797	2.67967e-12	4.96402e-11	111.613	127.512	100.961	267.035	222.596	248.755	NFYA6	protein_coding	Nuclear transcription factor Y subunit A-6
AT2G03000	-4.1905	2.8033e-12	5.18714e-11	19.2786	14.4642	23.9917	0.938095	1.90525	0	.	protein_coding	RING/U-box superfamily protein
AT4G14810	-2.35547	2.82738e-12	5.22873e-11	37.5567	41.1596	42.984	8.50025	9.44193	5.54025	.	protein_coding	unknown protein%3B Ha.
AT5G40260	-2.37005	2.84304e-12	5.25469e-11	125.82	121.476	137.949	31.2692	17.6965	25.2559	SWEET8	protein_coding	Bidirectional sugar transporter SWEET8
AT1G28550	-2.75333	2.90338e-12	5.36318e-11	58.8123	46.3574	48.9811	9.47929	7.51556	5.54882	RABA1I	protein_coding	Ras-related protein RABA1i
AT4G21903	2.71018	2.99647e-12	5.53199e-11	3.05359	2.08768	7.99765	21.5194	28.1681	38.5731	.	protein_coding	Protein DETOXIFICATION
AT5G17000	1.13354	3.12542e-12	5.7668e-11	156.288	159.568	196.927	424.639	343.871	357.084	.	protein_coding	AT5g16970/F2K13_120
AT2G28405	-3.41493	3.22536e-12	5.94445e-11	116.651	92.7216	114.957	14.2565	7.4489	8.36299	LCR32	protein_coding	Putative defensin-like protein 150
AT5G18020	-1.52985	3.23729e-12	5.96306e-11	200.93	229.436	223.916	67.7702	75.1961	83.3657	SAUR20	protein_coding	Auxin-responsive protein SAUR20
AT1G74440	1.51144	3.24223e-12	5.96879e-11	46.7188	62.7248	61.9771	136.456	196.857	156.072	.	protein_coding	ER membrane protein%2C putative (DUF962)
AT4G13495	-1.10597	3.31201e-12	6.08352e-11	594.493	487.891	526.8	210.932	233.946	302.531	.	ncRNA	other RNA
AT2G47130	1.73359	3.33673e-12	6.12198e-11	15.2701	26.7346	31.989	60.0209	98.9805	87.9946	SDR3A	protein_coding	Short-chain dehydrogenase reductase 3a
AT5G09480	-3.98617	3.3815e-12	6.20062e-11	48.7556	88.2507	46.9806	4.73793	3.75517	2.77089	.	protein_coding	At5g09480
AT4G28556	-2.10896	3.40856e-12	6.24673e-11	48.7037	51.4332	46.9819	15.1886	7.41881	11.2141	RIC7	protein_coding	CRIB domain-containing protein RIC7
AT3G28770	-2.85129	3.51354e-12	6.42464e-11	633.94	377.919	441.831	81.343	64.8207	54.9404	.	protein_coding	Transmembrane protein%2C putative (DUF1216)
AT5G38390	-4.28552	3.65222e-12	6.67449e-11	28.4004	22.6862	28.9893	3.8511	0	0	.	protein_coding	Putative F-box protein At5g38390
AT2G23970	-2.1693	3.73877e-12	6.82882e-11	80.128	66.9468	73.972	18.9216	16.9331	12.9975	GGP5	protein_coding	Gamma-glutamyl peptidase 5
AT3G60100	-3.57038	3.76002e-12	6.85993e-11	24.3477	18.582	27.9901	0.915583	3.81757	0.903558	CSY5	protein_coding	Citrate synthase
AT2G27402	-1.45724	3.822e-12	6.96909e-11	97.4534	108.087	132.951	32.8419	53.8628	36.3588	.	protein_coding	At2g27402
AT4G17810	-4.56386	3.98644e-12	7.26488e-11	13.2164	17.4978	21.9924	0.946795	0.943983	0	.	protein_coding	At4g17810
AT2G36500	-1.16919	4.03112e-12	7.33808e-11	119.711	111.172	115.956	40.3469	52.6649	60.9876	CBSCBSPB2	protein_coding	CBS domain-containing protein CBSCBSPB2
AT3G53040	1.99884	4.241e-12	7.71582e-11	37.5362	37.0437	34.9865	186.237	149.504	103.266	.	protein_coding	Late embryogenesis abundant protein At3g53040
AT5G19040	1.4344	4.35677e-12	7.91759e-11	30.4777	28.9077	54.9816	104.687	111.99	93.3501	IPT5	protein_coding	Adenylate isopentenyltransferase 5%2C chloroplastic
AT4G15710	-3.86699	4.4885e-12	8.14789e-11	20.2912	14.4711	24.9913	0.930113	1.89439	0.920148	.	protein_coding	unknown protein%3B Ha.
AT2G30250	1.37127	4.52235e-12	8.20019e-11	64.9485	69.9627	68.974	207.785	146.34	173.899	WRKY25	protein_coding	Probable WRKY transcription factor 25
AT5G19120	-1.20771	4.62997e-12	8.386e-11	1581.86	2116.63	1881.29	657.777	940.506	817.314	.	protein_coding	AT5g19120/T24G5_20
AT5G22980	1.95323	4.66967e-12	8.4532e-11	438.38	477.546	582.782	1965.25	1877.23	1961.88	SCPL47	protein_coding	Serine carboxypeptidase-like 47
AT1G16290	-1.55853	4.81744e-12	8.71101e-11	77.1097	85.346	67.9733	22.5514	32.1078	23.3042	.	protein_coding	FUNCTIONS IN: molecular_function unknown%3B INVOLVED IN: biological_process unknown%3B LOCATED IN: chloroplast%2C vacuole%3B EXPRESSED IN: 19 plant structures%3B EXPRESSED DURING: 11 growth stages%3B CONTAINS InterPro DOMAIN/s: Lytic transglycosylase-like%2C cata /.../(InterPro:IPR008258)%3B Ha.
AT3G18362	-3.97877	5.51938e-12	9.95847e-11	36.4985	24.7697	32.9877	0.915585	1.87493	2.83142	.	ncRNA	other RNA
AT4G08590	-1.22454	5.51957e-12	9.95847e-11	229.143	137.042	147.942	66.8454	83.846	69.1157	ORTHL	protein_coding	E3 ubiquitin-protein ligase ORTHRUS-LIKE 1
AT5G66350	1.08066	5.88366e-12	1.05919e-10	83.2257	79.3231	108.961	192.375	189.871	192.636	SHI	protein_coding	Protein SHORT INTERNODES
AT5G07100	1.54762	5.94751e-12	1.06891e-10	131.909	165.495	107.957	464.348	337.147	384.251	WRKY26	protein_coding	Probable WRKY transcription factor 26
AT1G64500	-1.04907	6.08093e-12	1.09229e-10	659.511	842.515	537.793	325.31	365.94	294.304	.	protein_coding	F1N19.7
AT3G51860	1.06001	6.09219e-12	1.0937e-10	1596.03	1880.02	1749.34	3832.5	3699.21	3363.33	CAX3	protein_coding	Vacuolar cation/proton exchanger
AT3G25221	-2.41161	6.1847e-12	1.1097e-10	32.5004	35.0297	48.9828	6.58	9.4617	5.55757	.	protein_coding	unknown protein%3B Ha.
AT3G28820	-3.17114	6.27202e-12	1.12413e-10	390.456	214.335	294.888	32.0328	28.0857	39.4249	.	protein_coding	Mediator of RNA polymerase II transcription subunit-like protein%2C putative (DUF1216)
AT3G52360	-1.06051	6.40895e-12	1.14804e-10	350.075	397.158	375.858	179.163	183.349	175.752	.	protein_coding	Transmembrane protein
AT4G22070	-5.1782	6.46537e-12	1.15751e-10	36.5357	50.2971	27.9881	0.938096	0	1.89715	WRKY31	protein_coding	Probable WRKY transcription factor 31
AT1G55020	1.62993	6.48627e-12	1.16061e-10	4807.12	4145.2	4220.4	15121.3	12422.7	13226	LOX1	protein_coding	Linoleate 9S-lipoxygenase 1
AT1G66480	1.11388	6.53199e-12	1.16815e-10	92.3638	102.904	110.959	222.556	226.602	214.064	.	protein_coding	Uncharacterized protein At1g66480
AT3G08790	-2.47603	6.85829e-12	1.22583e-10	64.9207	58.6847	60.9768	12.2891	7.42618	13.1523	TOL8	protein_coding	TOM1-like protein 8
AT4G23230	2.93158	6.95637e-12	1.242e-10	3.05557	6.15685	4.99812	13.7347	54.9371	42.2013	CRK15	protein_coding	Cysteine-rich receptor-like protein kinase 15
AT2G17090	-4.67283	7.04635e-12	1.25668e-10	25.3258	22.597	8.9952	0.946795	0.943983	0	BSK12	protein_coding	Probable inactive receptor-like kinase BSK12
AT3G01015	-1.97871	7.08839e-12	1.2628e-10	90.2338	66.952	65.9741	15.9603	14.9427	25.4334	.	protein_coding	TPX2 (Targeting protein for Xklp2) protein family
AT5G20110	-1.14755	7.21741e-12	1.28367e-10	169.556	222.298	284.896	112.362	92.9343	100.023	.	protein_coding	At5g20110
AT1G61590	-1.82099	7.30248e-12	1.29809e-10	60.9308	91.447	70.9728	20.7355	25.4923	16.7161	PBL15	protein_coding	Probable serine/threonine-protein kinase PBL15
AT1G14370	1.73696	7.30663e-12	1.29812e-10	36.5581	45.2585	46.9827	134.746	144.782	150.641	PBL2	protein_coding	PBL2
AT4G37420	-1.99115	7.50179e-12	1.33134e-10	45.668	49.3816	47.9819	16.1398	11.2588	8.31238	.	protein_coding	Glycosyltransferase family protein (DUF23)
AT5G07170	-2.42352	7.51513e-12	1.33298e-10	38.5321	26.8329	36.9864	6.60551	5.6176	6.54911	.	protein_coding	Cell cycle regulated microtubule associated protein
AT2G33880	1.63043	7.52056e-12	1.33322e-10	800.359	378.122	727.727	1708.38	1861.18	2332.7	WOX9	protein_coding	WOX9A
AT3G22910	-1.43408	7.55837e-12	1.33919e-10	1866.92	2093.09	2079.21	802.68	838.863	593.242	ACA13	protein_coding	Putative calcium-transporting ATPase 13%2C plasma membrane-type
AT5G38820	-1.58974	7.87285e-12	1.39025e-10	57.8289	56.6035	55.9787	23.6925	19.7612	12.9356	.	protein_coding	.
AT2G32870	1.41737	7.87644e-12	1.39025e-10	78.065	47.4797	67.9746	174.47	174.873	168.263	.	protein_coding	TRAF-like family protein
AT2G37290	-2.2718	7.98593e-12	1.40729e-10	87.2044	51.6318	84.9689	19.9162	17.9252	8.23013	.	protein_coding	Ypt/Rab-GAP domain of gyp1p superfamily protein
AT5G48543	-3.81416	8.01503e-12	1.41165e-10	50.655	25.8372	33.9867	2.83331	0.897197	3.77731	LCR1	protein_coding	Defensin-like protein 147
AT2G29370	-1.88894	8.17941e-12	1.43982e-10	38.6043	57.5473	50.9809	12.2314	14.1221	13.0841	.	protein_coding	Tropinone reductase homolog At2g29370
AT3G10470	-1.99426	8.21203e-12	1.44478e-10	74.0455	64.8685	67.9741	12.1378	18.8384	20.6653	.	protein_coding	C2H2-type zinc finger family protein
AT4G02140	-1.61649	8.25993e-12	1.45243e-10	116.673	97.8719	128.952	42.5419	28.0051	41.2343	.	protein_coding	At4g02140
AT5G19890	2.77498	8.42981e-12	1.4807e-10	7.11809	9.26675	11.9959	88.0994	50.5018	57.8254	PER59	protein_coding	Peroxidase 59
AT1G53700	-1.11037	8.61722e-12	1.51117e-10	256.694	261.366	248.905	115.954	106.06	132.997	WAG1	protein_coding	Serine/threonine-protein kinase WAG1
AT3G56420	-3.54987	8.80781e-12	1.54293e-10	29.388	16.5416	23.991	4.80281	0.911125	0	.	protein_coding	Putative thioredoxin H10
AT2G23540	-3.8191	9.17042e-12	1.60386e-10	17.323	53.2721	26.989	2.84266	3.80591	0	.	protein_coding	GDSL esterase/lipase At2g23540
AT2G14210	1.41578	9.17577e-12	1.60394e-10	56.7425	43.2144	26.9879	116.024	114.706	108.397	ANR1	protein_coding	AGAMOUS-like 44
AT3G59220	1.71708	9.27648e-12	1.62067e-10	42.656	53.4977	58.9786	170.682	135.946	204.257	PRN1	protein_coding	Pirin-1
AT4G02520	2.41681	1.003e-11	1.74949e-10	10.1991	24.6424	24.9913	57.8618	152.023	111.338	GSTF2	protein_coding	Glutathione S-transferase F2
AT5G52990	-1.1374	1.03782e-11	1.80733e-10	318.562	303.584	291.889	145.299	152.462	117.546	PHYL2.2	protein_coding	Phytolongin Phyl2.2
AT4G18190	-4.18992	1.05195e-11	1.83096e-10	161.355	155.485	203.925	9.42612	9.39575	9.34414	PUP6	protein_coding	Probable purine permease 6
AT1G64670	1.04421	1.06429e-11	1.85045e-10	967.923	962.18	932.647	1899.11	1901.66	2103.24	BDG1	protein_coding	alpha/beta-Hydrolases superfamily protein
AT1G61810	1.7608	1.06686e-11	1.85392e-10	76.1449	120.163	71.9711	334.031	233.59	342.554	BGLU45	protein_coding	Beta-glucosidase 45
AT1G44224	-3.46877	1.11316e-11	1.9313e-10	847.142	626.948	870.672	76.4792	77.1995	57.7387	.	protein_coding	ECA1 gametogenesis related family protein
AT5G66150	-4.23191	1.16942e-11	2.02567e-10	33.4369	22.6757	20.9914	0.930113	0.926421	1.88536	.	protein_coding	Probable alpha-mannosidase At5g66150
AT2G03505	-1.1678	1.17895e-11	2.04109e-10	167.396	161.57	156.94	80.2883	62.8246	72.9498	.	protein_coding	At2g03505
AT1G07620	2.49107	1.18123e-11	2.04395e-10	2.05101	7.18598	7.99736	32.0395	28.0922	38.4738	ATOBGM	protein_coding	GTP-binding protein Obg/CgtA
AT4G30170	-3.18732	1.26908e-11	2.1913e-10	20.2972	19.5711	22.9916	5.76704	0.904021	0	PER45	protein_coding	Peroxidase 45
AT1G31750	-1.52687	1.27939e-11	2.20793e-10	191.794	232.45	193.926	88.9359	74.3107	51.0645	.	protein_coding	At1g31750
AT2G05510	5.72077	1.2866e-11	2.2192e-10	1.01101	0.00239722	0	39.0275	22.5185	10.9142	.	protein_coding	At2g05510
AT1G76470	-2.8284	1.31079e-11	2.25973e-10	337.707	231.656	212.917	29.0774	28.9763	51.8053	.	protein_coding	NAD(P)-binding Rossmann-fold superfamily protein
AT1G30050	-1.96978	1.35601e-11	2.33521e-10	73.9983	62.7443	40.9825	16.0519	14.0713	14.9541	.	protein_coding	Tropomyosin
AT2G41090	1.53392	1.35767e-11	2.33682e-10	272.092	439.335	515.809	847.072	1491.66	1215.7	CML10	protein_coding	Calmodulin-like protein 10
AT5G64120	1.6327	1.38949e-11	2.38908e-10	554.023	647.204	608.77	1799.14	2119.28	1695.06	PER71	protein_coding	Peroxidase
AT5G55350	1.97439	1.40335e-11	2.41164e-10	17.2274	10.3352	13.9947	69.1055	48.7646	46.5829	AT4	protein_coding	Probable long-chain-alcohol O-fatty-acyltransferase 4
AT5G06170	-3.09681	1.43093e-11	2.45642e-10	35.4993	20.7063	42.9852	2.79953	4.72404	3.73424	SUC9	protein_coding	Sucrose transport protein SUC9
AT2G27035	-2.10847	1.43322e-11	2.45906e-10	35.5935	62.6982	64.9767	14.1832	14.14	9.25579	ENODL20	protein_coding	Early nodulin-like protein 20
AT4G23180	1.04236	1.45161e-11	2.48931e-10	327.747	363.212	346.869	623.023	819.182	695.644	CRK10	protein_coding	Cysteine-rich receptor-like protein kinase 10
AT5G04230	-1.78014	1.47082e-11	2.52091e-10	137.027	176.894	157.94	38.5225	50.8659	47.7298	PAL3	protein_coding	Phenylalanine ammonia-lyase
AT1G08065	-3.28872	1.53223e-11	2.62341e-10	85.1837	47.5436	90.9673	11.422	4.62126	6.51069	ACA5	protein_coding	Alpha carbonic anhydrase 5
AT1G28390	-1.38102	1.57078e-11	2.688e-10	124.869	199.359	128.95	50.7926	56.37	66.5672	.	protein_coding	Protein kinase superfamily protein
AT5G50080	1.13569	1.5992e-11	2.73376e-10	134	158.493	189.93	365.007	329.808	365.704	ERF110	protein_coding	Ethylene response factor 110
AT1G75030	-2.47141	1.6686e-11	2.8509e-10	809.806	831.775	1584.41	173.317	198.395	209.63	ATLP-3	protein_coding	At1g75030
AT4G10115	-2.97691	1.67468e-11	2.85978e-10	37.5012	26.7973	26.9893	7.65823	1.82669	1.81192	SCRL20	protein_coding	Putative defensin-like protein 236
AT4G27570	-1.13603	1.68389e-11	2.87401e-10	263.767	207.01	274.897	107.424	125.195	106.499	UGT79B3	protein_coding	UDP-glycosyltransferase 79B3
AT2G40180	-2.01117	1.68632e-11	2.87664e-10	45.6464	45.2621	38.9847	12.2979	11.2935	8.3456	PP2C5	protein_coding	PP2C-type phosphatase AP2C3
AT4G34510	-2.50387	1.70237e-11	2.90097e-10	427.116	293.581	490.818	77.4274	65.7078	70.1089	KCS17	protein_coding	3-ketoacyl-CoA synthase
AT4G08300	-1.38141	1.76112e-11	2.99953e-10	367.25	401.156	262.897	173.084	105.905	116.678	.	protein_coding	WAT1-related protein At4g08300
AT2G41210	-1.11695	1.88811e-11	3.21077e-10	466.562	317.104	316.878	168.79	160.656	177.767	PIP5K5	protein_coding	Phosphatidylinositol 4-phosphate 5-kinase 5
AT3G19690	-4.79137	1.8954e-11	3.22132e-10	18.2777	16.5144	26.9908	0	0.943984	0.939207	.	protein_coding	At3g19690
AT3G50700	1.07455	1.9186e-11	3.25726e-10	163.306	141.022	137.947	297.899	326.311	307.619	GAF1	protein_coding	Protein indeterminate-domain 2
AT3G23340	-1.51749	1.91945e-11	3.25726e-10	114.624	117.246	88.9648	45.4337	36.6441	29.747	CKL10	protein_coding	Casein kinase 1-like protein 10
AT4G36670	1.6175	1.92397e-11	3.26323e-10	46.6992	50.4453	59.9782	159.345	176.91	146.633	PLT6	protein_coding	At4g36670
AT4G16270	-1.13463	1.94718e-11	3.30088e-10	836.102	876.858	1100.59	391.155	470.27	419.811	PER40	protein_coding	Peroxidase 40
AT2G44745	1.25329	2.0052e-11	3.39747e-10	61.924	80.1805	66.9743	176.444	154.033	168.337	WRKY12	protein_coding	At2g44745
AT5G41730	-2.96495	2.0157e-11	3.41348e-10	40.5088	21.6778	20.9911	3.77638	4.73427	1.81987	.	protein_coding	Protein kinase family protein
AT2G27880	-1.6789	2.02996e-11	3.43584e-10	564.078	458.092	557.79	161.215	173.064	158.896	AGO5	protein_coding	Protein argonaute 5
AT3G48231	-2.43148	2.03748e-11	3.44499e-10	67.9574	78.0757	42.9816	5.51693	16.1044	13.1321	LCR48	protein_coding	Defensin-like protein 51
AT3G22275	-1.40801	2.17354e-11	3.66362e-10	169.404	134.927	164.938	69.0196	46.7807	60.8158	JAZ13	protein_coding	Protein JAZ13
AT4G32800	1.17306	2.21116e-11	3.7251e-10	72.0529	80.2339	74.9715	173.534	154.936	184.369	ERF043	protein_coding	Ethylene-responsive transcription factor ERF043
AT1G64795	-4.65721	2.25876e-11	3.80136e-10	49.6787	60.5249	16.9907	0.92265	0.918566	2.84337	.	protein_coding	.
AT5G24820	-4.18091	2.28007e-11	3.83524e-10	33.497	35.0032	39.9854	0.915585	1.87493	2.83142	.	protein_coding	Aspartyl protease family protein
AT1G30740	-4.53578	2.34771e-11	3.94697e-10	13.2146	16.4769	21.9924	0	1.91724	0	.	protein_coding	FAD-binding Berberine family protein
AT3G60975	-2.98156	2.47334e-11	4.15389e-10	29.417	24.7365	29.9889	3.77638	4.73427	1.81987	.	protein_coding	.
AT3G28630	-1.6526	2.52165e-11	4.23065e-10	55.7932	53.5137	50.9804	16.0044	19.8129	14.9015	.	protein_coding	Actin cross-linking protein%2C putative (DUF569)
AT1G44120	-2.94605	2.72025e-11	4.54744e-10	26.3864	22.6929	32.9883	2.80751	4.73427	2.78001	.	protein_coding	Armadillo/beta-catenin-like repeat %3B C2 calcium/lipid-binding domain (CaLB) protein
AT1G78955	-1.30766	2.74962e-11	4.59418e-10	296.217	252.199	265.899	102.691	110.942	115.097	CAMS1	protein_coding	Camelliol C synthase
AT1G73325	1.40838	2.7646e-11	4.61684e-10	189.662	150.321	152.941	517.188	402.161	389.663	.	protein_coding	Kunitz family trypsin and protease inhibitor protein
AT1G09470	-1.05967	2.78134e-11	4.64134e-10	222.172	196.618	211.92	86.5573	95.8091	120.002	NEAP3	protein_coding	Nuclear envelope-associated protein 3
AT1G67070	-1.13616	2.82996e-11	4.71873e-10	226.205	195.566	189.927	101.977	92.1127	84.0116	PMI2	protein_coding	Mannose-6-phosphate isomerase 2
AT1G69890	1.24981	2.87319e-11	4.78836e-10	244.532	232.644	273.898	579.879	610.16	596.593	.	protein_coding	Actin cross-linking protein (DUF569)
AT4G25040	-1.84813	2.97855e-11	4.96141e-10	450.385	304.83	395.851	133.337	73.8219	112.298	.	protein_coding	CASP-like protein 1F1
AT1G22380	-1.00364	3.01583e-11	5.02093e-10	1886.14	1776.26	1955.26	1033.79	845.814	921.967	UGT85A3	protein_coding	Glycosyltransferase (Fragment)
AT5G45095	1.67729	3.02724e-11	5.03734e-10	18.2578	19.5266	13.9942	68.1303	44.9242	53.2504	.	protein_coding	Putative uncharacterized protein
AT1G03710	1.07628	3.15359e-11	5.24277e-10	206.021	232.574	258.903	497.935	506.772	466.483	.	protein_coding	Cystatin/monellin superfamily protein
AT1G65190	1.44366	3.16762e-11	5.26287e-10	60.9209	71.0141	82.9698	174.258	225.925	185.037	.	protein_coding	Protein kinase superfamily protein
AT1G07645	-2.94023	3.23037e-11	5.36439e-10	42.597	43.1827	31.9869	3.73456	3.72051	7.55939	ATDSI-1VOC	protein_coding	DSI-1VOC
AT2G02930	3.08063	3.24013e-11	5.37786e-10	1.02531	4.09846	2.99889	16.8179	29.2743	25.2817	GSTF3	protein_coding	Glutathione S-transferase F3
AT4G29740	2.60742	3.41673e-11	5.65943e-10	6.09107	5.16401	7.99723	24.2234	50.0466	45.0033	CKX4	protein_coding	Cytokinin dehydrogenase 4
AT2G35210	-1.19978	3.5988e-11	5.93683e-10	185.734	236.583	216.918	100.062	85.4313	92.5675	AGD10	protein_coding	RPA
AT4G18253	3.17686	3.60633e-11	5.94625e-10	5.08888	8.2245	8.99684	35.3365	100.242	69.2105	.	protein_coding	Receptor Serine/Threonine kinase-like protein
AT5G36260	-1.63161	3.74974e-11	6.17331e-10	191.738	195.463	160.938	65.1763	64.0171	47.4614	.	protein_coding	At5g36260
AT2G19500	-1.25005	3.82567e-11	6.29196e-10	402.806	455.751	366.86	207.839	164.429	142.737	CKX2	protein_coding	Cytokinin dehydrogenase 2
AT3G47130	-3.41896	3.8708e-11	6.35976e-10	17.2725	17.5395	28.9902	0.915584	2.84471	1.86425	.	protein_coding	F-box associated ubiquitination effector family protein
AT5G40780	1.36036	3.89548e-11	6.39708e-10	345.976	367.304	314.88	856.174	878.954	905.252	LHT1	protein_coding	Lysine histidine transporter 1
AT5G46540	-1.38229	4.32265e-11	7.08427e-10	133.901	117.365	123.953	45.2082	47.9391	50.5482	ABCB7	protein_coding	ABC transporter B family member 7
AT2G40750	1.62171	4.36558e-11	7.1464e-10	43.7416	82.2572	94.9664	178.772	246.47	255.559	WRKY54	protein_coding	Probable WRKY transcription factor 54
AT4G13130	4.55501	4.36715e-11	7.1464e-10	0.00362552	3.0571	0	30.2548	26.3096	23.2887	.	protein_coding	Cysteine/Histidine-rich C1 domain family protein
AT4G22758	-1.34615	4.44927e-11	7.27712e-10	137.975	139.921	123.952	59.5354	47.847	50.4446	.	protein_coding	Uncharacterized protein At4g22758
AT1G06280	-6.24386	4.46503e-11	7.29923e-10	189.62	85.7502	178.934	0.915585	0.91113	3.80195	LBD2	protein_coding	LOB domain-containing protein 2
AT1G61255	1.68119	4.48472e-11	7.32407e-10	59.7718	49.3298	18.9901	138.634	142.006	130.824	.	protein_coding	At1g61255
AT5G24130	-3.49934	4.61462e-11	7.53243e-10	23.3521	27.7677	26.9899	0.908838	0.904028	4.76071	.	protein_coding	At5g24130
AT2G18130	-4.13932	4.63163e-11	7.55641e-10	24.3154	11.4016	19.9926	0	0.934825	1.89715	PAP11	protein_coding	Purple acid phosphatase 11
AT5G67265	-2.79793	4.6564e-11	7.58921e-10	19.3084	26.7346	27.9899	3.77639	1.83403	4.71153	.	protein_coding	unknown protein.
AT1G08940	1.197	4.7145e-11	7.67621e-10	106.564	140.816	99.9608	270.676	272.672	253.302	.	protein_coding	Phosphoglycerate mutase-like protein AT74H
AT1G69500	-1.9065	4.75426e-11	7.73709e-10	660.442	427.391	701.737	148.881	140.803	187.372	CYP704B1	protein_coding	Cytochrome P450 704B1
AT5G01550	-2.58861	4.90404e-11	7.97684e-10	76.0798	92.4446	47.9794	12.2636	13.1912	10.2335	LECRKA4.2	protein_coding	lectin receptor kinase a4.1
AT2G47270	-1.39144	4.93941e-11	8.03036e-10	782.27	885.893	715.728	312.193	311.218	285.062	UPB1	protein_coding	UPB1
AT4G34380	-1.45255	5.00554e-11	8.13042e-10	327.715	368.27	281.891	125.498	133.686	97.8821	.	protein_coding	At4g34380
AT1G07340	-3.46895	5.07466e-11	8.2379e-10	63.9615	75.1162	82.9695	3.69788	7.54335	8.47065	STP2	protein_coding	STP2
AT1G23530	1.2072	5.11053e-11	8.28862e-10	48.7037	48.3753	49.9812	121.754	92.787	125.483	.	protein_coding	At1g23530
AT5G51850	-1.1121	5.11099e-11	8.28862e-10	212.048	206.861	210.92	83.7372	108.274	99.1493	.	protein_coding	TRM24
AT4G37140	1.11179	5.17133e-11	8.37811e-10	70.003	64.8657	70.9734	165.212	140.917	139.207	MES20	protein_coding	MES20
AT5G23510	1.53941	5.23716e-11	8.48055e-10	22.3483	34.8992	23.9904	70.592	84.6982	81.3932	.	protein_coding	unknown protein%3B BEST Arabidopsis thaliana protein match is: unknown protein (TAIR:AT5G23490.1)%3B Ha.
AT3G19940	-4.50678	5.33169e-11	8.62504e-10	16.2389	12.4034	21.9925	0.946795	0.943983	0	STP10	protein_coding	Sugar transport protein 10
AT1G65790	1.82748	5.48504e-11	8.86431e-10	18.3292	29.8625	45.9848	88.3394	128.076	118.86	SD17	protein_coding	Receptor-like serine/threonine-protein kinase SD1-7
AT2G47560	-1.40494	5.52178e-11	8.91925e-10	105.463	76.2577	89.9659	30.0875	35.7541	36.522	ATL64	protein_coding	RING-H2 finger protein ATL64
AT5G06839	-1.53179	5.58809e-11	9.02189e-10	128.838	111.218	129.951	31.8542	49.9775	45.8905	TGA10	protein_coding	Transcription factor TGA10
AT3G03760	-3.84245	5.68951e-11	9.17197e-10	159.358	161.685	236.914	16.1121	16.0652	6.37508	LBD20	protein_coding	LOB domain-containing protein 20
AT1G21470	1.18571	5.70297e-11	9.18912e-10	58.8585	64.8023	59.9771	163.423	138.17	116.588	.	protein_coding	BEST Arabidopsis thaliana protein match is: CLPC homologue 1 (TAIR:AT5G50920.1)%3B Ha.
AT2G43445	1.40709	5.85809e-11	9.43439e-10	52.762	48.4117	57.9786	148.131	131.491	143.094	.	protein_coding	F-box/kelch-repeat protein At2g43445
AT2G27420	-1.88193	6.1059e-11	9.8164e-10	63.9861	87.4242	91.9663	25.5431	20.6455	19.5703	.	protein_coding	Cysteine proteinases superfamily protein
AT2G23770	2.53506	6.10735e-11	9.8164e-10	5.07649	5.15131	5.9978	28.2066	33.882	33.702	LYK4	protein_coding	LysM domain receptor-like kinase 4
AT4G26390	-2.84105	6.1131e-11	9.8208e-10	33.5102	43.1789	39.985	5.66248	3.71242	6.58031	.	protein_coding	Pyruvate kinase
AT3G23430	-1.10932	6.28617e-11	1.00889e-09	138.001	144.065	145.945	61.2089	66.7521	70.2082	PHO1	protein_coding	Phosphate transporter PHO1
AT2G16016	-4.6193	6.33901e-11	1.01687e-09	15.2381	21.572	17.9931	0	0.943984	0.939207	.	protein_coding	unknown protein%3B LOCATED IN: endomembrane system%3B Ha.
AT5G17480	-3.13633	6.48225e-11	1.03933e-09	81.1571	74.1274	78.9702	15.2693	3.634	7.43671	CML29	protein_coding	PC1
AT4G32105	-5.10753	6.54087e-11	1.0477e-09	18.2423	13.3985	12.9948	0	0.954272	0	.	protein_coding	Beta-1%2C3-N-Acetylglucosaminyltransferase family protein
AT1G69050	-1.21206	6.6798e-11	1.06837e-09	138.025	157.42	159.94	80.4143	53.3694	62.5911	.	protein_coding	At1g69050
AT3G43430	-1.58529	6.77961e-11	1.08381e-09	113.696	117.414	169.939	52.0122	38.4159	42.9761	.	protein_coding	RING/U-box superfamily protein
AT1G53130	1.8131	6.98265e-11	1.11517e-09	325.709	290.352	398.852	1266.61	1096.85	1203.5	GRI	protein_coding	GRI
AT3G44326	1.80929	7.04926e-11	1.12525e-09	12.1888	19.4854	10.9953	52.8558	45.0192	52.4103	.	protein_coding	F-box protein At3g44326
AT1G77682	-6.73203	7.11118e-11	1.13458e-09	11.1723	10.3239	16.9943	2.77556e-17	2.77556e-17	2.77556e-17	.	protein_coding	Plant thionin family protein
AT1G26780	-1.1525	7.35146e-11	1.1712e-09	200.905	191.478	225.916	79.9699	80.661	117.308	MYB117	protein_coding	MYB117
AT4G16240	2.26034	7.46833e-11	1.18865e-09	48.7147	51.4557	53.9799	196.697	257.667	285.564	.	protein_coding	Glycine-rich protein homolog
AT1G70985	1.27797	7.48149e-11	1.19016e-09	46.6729	48.3526	44.9827	102.644	111.842	125.483	.	protein_coding	Hydroxyproline-rich glycoprotein family protein
AT1G70720	-1.33417	7.65829e-11	1.21651e-09	1483.3	1344.02	1323.5	538.405	433.813	673.893	.	protein_coding	Plant invertase/pectin methylesterase inhibitor superfamily protein
AT1G54240	-3.66052	7.78378e-11	1.23584e-09	48.6132	19.6862	30.9879	3.8052	0	3.77731	.	protein_coding	Winged-helix DNA-binding transcription factor family protein
AT3G06955	-5.32788	7.9125e-11	1.25505e-09	55.7338	64.5958	6.99396	1.91002	0	0.929266	.	lncRNA	.
AT4G26330	-2.19486	7.95457e-11	1.26049e-09	62.8541	43.3031	49.9808	9.37822	14.1774	10.2513	UNE17	protein_coding	Subtilisin-like serine endopeptidase family protein
AT4G26950	1.58521	8.06108e-11	1.27613e-09	16.258	13.4557	30.99	57.4558	64.9319	60.7704	.	protein_coding	At4g26950
AT3G08900	-3.22118	8.0672e-11	1.27648e-09	24.3682	14.5378	42.9862	4.76822	3.78433	0	RGP3	protein_coding	Glycosyltransferase (Fragment)
AT5G07571	-3.3289	8.0875e-11	1.27907e-09	25.3881	34.9286	27.9892	6.71853	1.84941	0	.	protein_coding	Oleosin family protein
AT1G67623	-2.67993	8.18228e-11	1.29343e-09	26.3938	33.9033	25.9897	6.66241	3.73733	2.75348	.	protein_coding	Putative F-box protein At1g67623
AT3G62930	-2.91418	8.33581e-11	1.31706e-09	31.4664	41.0856	28.9883	6.66241	2.77286	3.71488	GRXS6	protein_coding	Monothiol glutaredoxin-S6
AT5G11160	1.09375	8.6905e-11	1.37177e-09	147.19	159.592	220.919	333.578	351.434	441.812	APT5	protein_coding	Adenine phosphoribosyltransferase 5
AT3G57160	1.45582	8.767e-11	1.3825e-09	21.3232	28.7603	21.9913	78.4811	58.1403	61.626	.	protein_coding	Cysteine-rich TM module stress tolerance protein
AT1G54740	-1.70356	9.33972e-11	1.47068e-09	98.3645	86.4332	69.972	26.4088	23.4371	28.1028	.	protein_coding	Protein of unknown function (DUF3049)
AT5G08250	-1.78772	9.36847e-11	1.47449e-09	121.788	108.203	169.939	42.5136	37.5776	35.4579	.	protein_coding	Cytochrome P450 superfamily protein
AT3G03828	-2.51519	9.46192e-11	1.48716e-09	30.4518	34.9675	32.9875	6.6235	6.60355	3.67931	.	protein_coding	Transmembrane protein
AT4G24180	-1.57503	9.5816e-11	1.50512e-09	45.6935	56.5722	57.9786	15.0168	19.7867	18.7209	TLP1	protein_coding	THAUMATIN-LIKE PROTEIN 1
AT1G78530	-1.9064	9.7195e-11	1.52532e-09	46.6522	38.1222	42.9838	15.1887	3.58554	15.0727	.	protein_coding	Receptor-like serine/threonine-protein kinase At1g78530
AT2G01275	-1.25858	9.8661e-11	1.54757e-09	156.185	147.087	101.959	64.2652	57.358	47.5071	.	protein_coding	RING/FYVE/PHD zinc finger superfamily protein
AT5G09500	-2.09598	1.00627e-10	1.5762e-09	59.8939	79.1383	62.9757	18.9388	12.1282	15.8981	RPS15C	protein_coding	40S ribosomal protein S15-3
AT4G09105	-2.36831	1.02739e-10	1.60535e-09	51.7328	46.3364	48.9814	10.3948	9.39574	8.38098	.	lncRNA	.
AT5G47220	1.92002	1.06117e-10	1.65654e-09	102.561	130.7	160.942	476.113	525.63	490.887	ERF2	protein_coding	ERF2
AT5G57810	-2.13991	1.06321e-10	1.65893e-09	56.8599	83.2113	59.9765	22.8341	12.1432	10.1516	TET15	protein_coding	Tetraspanin-15
AT3G55100	-1.43757	1.14178e-10	1.77812e-09	178.616	218.07	196.925	82.1896	72.37	64.3599	ABCG17	protein_coding	ABC transporter G family member 17
AT5G08030	-2.16269	1.164e-10	1.81185e-09	41.6242	54.4659	43.983	9.40159	10.3358	11.243	.	protein_coding	PLC-like phosphodiesterases superfamily protein
AT2G26650	1.28817	1.1716e-10	1.82223e-09	31.4908	49.2873	35.986	91.4126	89.2121	104.888	AKT1	protein_coding	Potassium channel AKT1
AT1G76960	1.22939	1.17179e-10	1.82223e-09	97.4524	106.04	133.951	232.683	284.059	275.011	.	protein_coding	F22K20.6 protein
AT2G39800	-1.11903	1.17349e-10	1.82401e-09	9414.3	6115.01	6520.53	3591.11	3369.18	3191.32	P5CSA	protein_coding	Delta-1-pyrroline-5-carboxylate synthase A
AT4G36600	-3.08596	1.17411e-10	1.8241e-09	54.7601	53.4682	37.9843	3.71938	3.70454	9.47357	.	protein_coding	Late embryogenesis abundant (LEA) protein
AT1G56010	-1.14513	1.18241e-10	1.83556e-09	465.685	491.797	395.848	239.856	185.009	186.839	NAC021	protein_coding	NAC domain-containing protein 21/22
AT5G07230	-4.45646	1.18261e-10	1.83556e-09	500.22	435.483	615.77	9.14442	13.8832	47.4528	A9	protein_coding	Tapetum-specific protein A9
AT1G66235	-2.95763	1.22458e-10	1.89618e-09	18.2759	20.5805	21.9919	0.902349	2.82448	3.77732	.	protein_coding	unknown protein%3B BEST Arabidopsis thaliana protein match is: unknown protein (TAIR:AT1G24380.1)%3B Ha.
AT3G23770	-5.13578	1.23441e-10	1.90957e-09	320.746	244.328	699.746	5.51091	0	30.543	.	protein_coding	Beta-1%2C3-glucanase
AT4G39410	1.24287	1.2648e-10	1.95512e-09	80.1339	73.083	71.9724	164.892	166.266	202.261	WRKY13	protein_coding	Probable WRKY transcription factor 13
AT5G40630	-2.08336	1.26505e-10	1.95512e-09	40.6424	67.7833	51.9801	9.34869	14.14	14.0666	.	protein_coding	AT5G40630 protein
AT3G11840	1.39393	1.27065e-10	1.96191e-09	28.4229	39.014	24.9897	77.2622	90.3961	75.6421	PUB24	protein_coding	E3 ubiquitin-protein ligase PUB24
AT5G60090	-6.09634	1.30068e-10	2.00732e-09	33.462	13.535	41.986	0	0	0.950376	.	protein_coding	Protein kinase superfamily protein
AT3G21960	-5.42574	1.3506e-10	2.08042e-09	24.3154	12.4206	18.9928	0	0	0.950376	CRRSP24	protein_coding	Putative cysteine-rich repeat secretory protein 24
AT2G23620	1.50498	1.39154e-10	2.14146e-09	111.626	123.452	116.956	371.788	336.561	291.448	MES1	protein_coding	Methylesterase 1
AT5G60660	-1.02723	1.45517e-10	2.23727e-09	248.634	266.577	319.881	144.368	128.688	136.519	PIP2-4	protein_coding	PIP2F
AT3G22620	2.19692	1.47043e-10	2.2586e-09	31.5083	52.3882	44.9832	251.359	206.904	134.016	.	protein_coding	Bifunctional inhibitor/lipid-transfer protein/seed storage 2S albumin superfamily protein
AT4G15500	1.75849	1.50225e-10	2.30493e-09	20.3049	24.6724	21.9916	105.164	54.1746	68.1192	UGT84A4	protein_coding	UDP-glycosyltransferase 84A4
AT5G22930	1.01561	1.50272e-10	2.30493e-09	67.9708	63.8232	65.975	156.821	117.305	126.135	.	protein_coding	Protein of unknown function (DUF1635)
AT1G15550	-1.50491	1.51016e-10	2.31524e-09	215.021	186.26	153.94	66.0206	65.812	63.5507	GA3OX1	protein_coding	Gibberellin 3-beta-dioxygenase 1
AT3G12220	2.09391	1.52625e-10	2.33771e-09	4.09149	14.3467	10.996	37.6245	45.18	43.9835	SCPL16	protein_coding	Serine carboxypeptidase-like 16
AT1G74458	-2.02898	1.57232e-10	2.40714e-09	48.6332	25.8314	33.9868	10.4126	12.3193	3.60284	.	protein_coding	Transmembrane protein
AT1G20080	-1.80745	1.57935e-10	2.41677e-09	77.0778	70.9948	59.9763	23.667	10.1212	25.4029	SYT2	protein_coding	Synaptotagmin-2
AT3G23150	-1.09869	1.59959e-10	2.44659e-09	292.192	264.546	294.889	155.879	127.785	113.827	ETR2	protein_coding	Ethylene receptor 2
AT3G06100	-2.9852	1.65731e-10	2.53369e-09	127.978	122.756	309.891	27.4358	13.883	29.1367	NIP7-1	protein_coding	NLM8
AT1G02660	-1.10902	1.68673e-10	2.57744e-09	1015.59	1045.45	867.67	476.331	451.22	430.014	PLIP2	protein_coding	Phospholipase A1 PLIP2%2C chloroplastic
AT2G46150	1.01467	1.75058e-10	2.66876e-09	78.1935	113.088	101.962	212.31	183.168	197.298	.	protein_coding	Late embryogenesis abundant (LEA) hydroxyproline-rich glycoprotein family
AT2G33080	2.5654	1.80013e-10	2.74301e-09	10.1309	8.22908	4.99763	45.232	49.8849	44.8397	AtRLP28	protein_coding	.
AT5G26673	-6.61567	1.81809e-10	2.76778e-09	12.1743	12.3448	10.9957	2.77556e-17	2.77556e-17	2.77556e-17	.	protein_coding	Putative membrane lipoprotein
AT4G21440	2.09888	1.84746e-10	2.81118e-09	13.211	21.5494	14.994	86.0567	72.3973	55.8201	ATMYB102	protein_coding	Transcription factor MYB102
AT4G23170	1.38021	1.88805e-10	2.87025e-09	66.0211	92.5622	96.9645	169.301	257.908	238.611	CRK9	protein_coding	Putative cysteine-rich receptor-like protein kinase 9
AT5G46830	-2.88954	1.98832e-10	3.01705e-09	22.332	19.6037	29.9896	1.84955	3.77425	3.75493	BHLH28	protein_coding	Transcription factor bHLH28
AT1G24148	1.03922	2.03613e-10	3.08672e-09	127.898	160.467	155.942	368.216	294.162	251.134	.	protein_coding	unknown protein%3B FUNCTIONS IN: molecular_function unknown%3B INVOLVED IN: biological_process unknown%3B LOCATED IN: cellular_component unknown%3B BEST Arabidopsis thaliana protein match is: unknown protein (TAIR:AT1G24147.1).
AT1G09720	-4.23843	2.07864e-10	3.14823e-09	23.3163	11.4141	24.9913	0	2.88031	0	NET2B	protein_coding	Protein NETWORKED 2B
AT4G38213	-2.23133	2.10843e-10	3.1889e-09	37.5398	40.1059	33.9867	4.63327	10.411	8.42884	.	protein_coding	Tubulin-tyrosine ligase
AT4G37800	-1.17322	2.12171e-10	3.2075e-09	2572.1	3003.84	3152.81	1338.21	1241.72	1290.43	XTH7	protein_coding	Probable xyloglucan endotransglucosylase/hydrolase protein 7
AT1G27860	-3.41877	2.12729e-10	3.21444e-09	17.2535	20.5514	15.9936	0.92265	0.918566	2.84337	.	protein_coding	UPF0725 protein At1g27860
AT5G61590	1.10133	2.14712e-10	3.2429e-09	960.884	1067.14	1123.58	2060.23	2314.51	2387.48	ERF107	protein_coding	Ethylene-responsive transcription factor ERF107
AT4G21930	1.27883	2.15128e-10	3.24768e-09	82.1731	73.1162	82.9689	199.027	186.06	193.568	.	protein_coding	Uncharacterized protein At4g21930
AT4G00970	1.95292	2.1547e-10	3.25133e-09	10.1946	18.5306	27.9909	49.6104	105.867	65.3014	CRK41	protein_coding	Cysteine-rich receptor-like protein kinase 41
AT5G03995	1.75627	2.16753e-10	3.26917e-09	11.2013	26.6507	16.9933	73.7601	56.296	55.9829	.	protein_coding	Putative uncharacterized protein
AT2G21200	-1.68387	2.20117e-10	3.31837e-09	71.022	75.0881	65.9745	20.7134	22.5728	22.4513	.	protein_coding	At2g21200
AT1G09170	-2.51383	2.24512e-10	3.3815e-09	58.7787	34.0668	42.9834	4.63327	10.411	8.42884	.	protein_coding	P-loop nucleoside triphosphate hydrolases superfamily protein with CH (Calponin Homology) domain
AT1G51420	-3.06813	2.26015e-10	3.40256e-09	16.2526	25.6494	15.9934	1.87276	3.80592	0.895853	ATSPP1	protein_coding	sucrose-phosphatase 1
AT1G49900	1.60675	2.29743e-10	3.45549e-09	20.3229	37.9305	18.9918	85.9255	78.9667	70.9266	.	protein_coding	C2H2 type zinc finger transcription factor family
AT2G21850	1.21501	2.3098e-10	3.47088e-09	47.7344	59.6781	67.9754	121.475	160.117	126.102	.	protein_coding	Cysteine/Histidine-rich C1 domain family protein
AT5G09280	-4.1412	2.35676e-10	3.53655e-09	25.3234	17.5098	12.9942	0.938095	1.90525	0	.	protein_coding	Pectate lyase
AT5G54710	1.92871	2.47996e-10	3.71287e-09	15.2992	44.112	35.987	75.8463	146.043	142.44	.	protein_coding	Ankyrin repeat family protein
AT4G10380	-1.06879	2.50616e-10	3.74865e-09	1021.65	731.944	1062.6	474.462	402.108	465.78	NIP5-1	protein_coding	At4g10380
AT1G19960	1.67912	2.61341e-10	3.9019e-09	82.3482	119.516	231.919	368.261	486.129	535.283	.	protein_coding	Putative uncharacterized protein At1g19960
AT2G39510	-1.22044	2.63234e-10	3.92836e-09	1360.6	1227.85	1622.39	687.786	557.272	561.811	.	protein_coding	WAT1-related protein At2g39510
AT2G06535	-3.37874	2.65108e-10	3.95451e-09	33.5006	55.3671	21.9898	3.77638	3.76453	2.78001	.	lncRNA	.
AT5G60140	1.11007	2.73401e-10	4.07448e-09	191.78	188.377	218.918	448.009	422.98	422.609	.	protein_coding	B3 domain-containing protein At5g60140
AT3G23190	1.89745	2.78349e-10	4.14442e-09	8.15903	16.4564	21.9928	65.1887	46.791	62.739	.	protein_coding	At3g23190
AT2G02020	1.55613	2.86441e-10	4.25517e-09	22.3204	16.5283	26.9906	64.1072	71.5636	58.7901	NPF8.4	protein_coding	Protein NRT1/ PTR FAMILY 8.4
AT3G27415	-2.49791	3.06622e-10	4.53839e-09	56.7772	43.2715	44.9825	12.3635	8.45563	4.56537	.	protein_coding	Putative uncharacterized protein
AT5G19190	1.02789	3.15233e-10	4.6616e-09	281.132	398.05	328.875	595.665	720.216	739.879	.	protein_coding	Uncharacterized protein At5g19190/T24G5_90
AT3G05770	2.7724	3.17271e-10	4.68749e-09	6.08179	6.16177	2.9985	30.0627	44.3843	31.7015	.	protein_coding	F10A16.6 protein
AT1G10747	-2.78525	3.24482e-10	4.79185e-09	19.296	20.6036	26.9905	2.81578	3.77424	2.78945	ESF1.1	protein_coding	EMBRYO SURROUNDING FACTOR 1.1
AT5G10930	-1.00207	3.29341e-10	4.8614e-09	550.935	600.883	511.805	274.391	282.056	273.955	CIPK5	protein_coding	CBL-interacting serine/threonine-protein kinase 5
AT3G62950	-2.19889	3.33302e-10	4.91763e-09	40.6066	54.4477	39.9842	8.45037	14.2275	6.4503	GRXC11	protein_coding	Glutaredoxin-C11
AT1G16110	1.11873	3.38347e-10	4.9853e-09	63.9664	73.0853	88.9678	165.987	174.973	150.387	WAKL6	protein_coding	Wall-associated receptor kinase-like 6
AT2G34555	-5.14148	3.43734e-10	5.06199e-09	32.4327	11.467	34.9881	0	0.943984	0.939207	GA2OX3	protein_coding	Gibberellin 2-beta-dioxygenase 3
AT4G18050	-1.41314	3.43863e-10	5.06199e-09	143.963	100.924	90.9638	41.4777	43.2657	41.12	PGP9	protein_coding	P-glycoprotein 9
AT5G62080	-4.31354	3.74552e-10	5.50381e-09	696.133	715.412	1157.57	71.331	28.8629	28.6819	.	protein_coding	Bifunctional inhibitor/lipid-transfer protein/seed storage 2S albumin superfamily protein
AT5G09750	1.45153	4.09731e-10	6.01259e-09	86.2771	91.6216	109.96	239.342	252.794	295.781	HEC3	protein_coding	Transcription factor HEC3
AT5G46795	-3.34035	4.40064e-10	6.44899e-09	26.4142	39.0385	32.9875	0.890002	3.77425	4.72306	MSP2	protein_coding	Microspore-specific promoter 2
AT3G60415	1.69536	4.4576e-10	6.52952e-09	43.7416	85.3185	91.9672	196.748	285.247	234.665	.	protein_coding	At3g60420
AT1G55010	6.92781	4.69507e-10	6.85885e-09	2.77556e-17	2.77556e-17	2.77556e-17	19.9345	12.1509	12.0785	PDF1.5	protein_coding	Defensin-like protein 18
AT2G34500	-2.07363	4.7742e-10	6.97132e-09	48.7164	63.6895	42.9827	15.161	6.43721	15.0411	CYP710A1	protein_coding	CYP710A1
AT5G44568	1.92432	4.90713e-10	7.16221e-09	18.2578	15.4599	17.9933	66.0095	76.3344	54.9621	.	protein_coding	Transmembrane protein
AT5G02580	-1.07737	5.0357e-10	7.34277e-09	428.169	393.212	475.821	235.085	204.931	174.552	.	protein_coding	Argininosuccinate lyase
AT1G56680	-1.12515	5.16376e-10	7.52328e-09	150.161	134.894	163.939	44.8908	85.8569	74.9258	.	protein_coding	Chitinase family protein
AT3G07255	-3.14087	5.32884e-10	7.75337e-09	39.5411	24.7942	37.9861	2.79952	6.66689	1.81193	.	protein_coding	Nuclear transport factor 2/RNA recognition motif protein
AT3G14185	-2.12603	5.50138e-10	7.99371e-09	60.8935	80.1318	52.9787	16.0601	19.8781	8.24423	.	ncRNA	other RNA
AT5G45810	-1.63474	5.59129e-10	8.12072e-09	65.9307	56.6441	61.9766	19.8	22.631	16.7477	CIPK19	protein_coding	Non-specific serine/threonine protein kinase
AT5G57550	1.83146	5.62231e-10	8.15849e-09	42.5858	40.106	28.9879	144.416	133.494	120.456	XTH25	protein_coding	Probable xyloglucan endotransglucosylase/hydrolase protein 25
AT5G15100	-1.77932	5.76504e-10	8.35443e-09	49.684	43.2243	36.9852	12.2473	11.2422	14.0666	PIN8	protein_coding	Auxin efflux carrier component 8
AT1G28335	-2.75255	5.76861e-10	8.35589e-09	115.689	132.692	120.954	18.8726	20.7435	14.8686	LCR31	protein_coding	Putative uncharacterized protein
AT5G57340	1.00432	5.8507e-10	8.46726e-09	102.482	118.247	91.9641	208.392	200.145	218.909	.	protein_coding	Ras guanine nucleotide exchange factor Q-like protein
AT2G44925	-3.06751	5.87787e-10	8.5028e-09	23.312	18.5346	15.9934	2.84267	1.86603	1.85459	.	protein_coding	unknown protein%3B FUNCTIONS IN: molecular_function unknown%3B INVOLVED IN: biological_process unknown%3B LOCATED IN: cellular_component unknown%3B Ha.
AT5G07000	-1.10857	6.05977e-10	8.76203e-09	96.4816	136.813	149.945	60.3685	61.1361	56.0375	SOT14	protein_coding	Cytosolic sulfotransferase 14
AT3G27025	1.08809	6.29139e-10	9.08484e-09	190.661	134.945	154.941	329.979	363.01	329.067	.	protein_coding	unknown protein%3B Ha.
AT3G55700	-1.1386	6.32606e-10	9.13085e-09	144.052	139.937	125.951	54.5625	66.8296	64.568	UGT76F1	protein_coding	Glycosyltransferase (Fragment)
AT2G19070	-3.82297	6.54873e-10	9.43968e-09	908.07	803.852	1007.62	82.3677	71.5818	37.866	SHT	protein_coding	Spermidine hydroxycinnamoyl transferase
AT2G41100	1.63452	6.63626e-10	9.56162e-09	259.941	517.366	490.817	963.098	1570.45	1404.72	CML12	protein_coding	Calmodulin-like protein 12
AT5G46970	-4.11353	6.70672e-10	9.65886e-09	28.3442	11.3984	14.9938	0.938096	0.934824	0.929266	.	protein_coding	Plant invertase/pectin methylesterase inhibitor superfamily protein
AT2G29410	-1.81172	7.06764e-10	1.01607e-08	43.6324	41.1957	47.9823	16.1213	6.43062	15.0309	MTPB	protein_coding	Metal tolerance protein B
AT4G37840	-2.55193	7.23295e-10	1.03892e-08	38.5398	30.9218	36.9862	7.58491	3.69682	6.55925	HKL3	protein_coding	Probable hexokinase-like 2 protein
AT3G07830	-3.33593	7.24316e-10	1.03992e-08	526.361	268.905	355.864	48.3115	21.2908	44.0936	.	protein_coding	Pectin lyase-like superfamily protein
AT3G45640	1.0614	7.42605e-10	1.06524e-08	710.274	790.309	823.689	1450.07	1719.55	1681.42	MPK3	protein_coding	MPK3
AT4G34850	-5.26105	7.55306e-10	1.08203e-08	497.208	298.916	837.692	13.1747	7.35722	21.7356	PKSB	protein_coding	PSKB
AT5G09800	-1.30038	7.83059e-10	1.1208e-08	107.503	94.6802	82.9675	40.5872	36.6171	38.3294	PUB28	protein_coding	U-box domain-containing protein 28
AT1G57550	-3.81439	8.21568e-10	1.17385e-08	43.5658	21.7207	31.9878	0	3.80592	2.82016	.	protein_coding	UPF0057 membrane protein At1g57550
AT5G01100	-1.00987	8.34165e-10	1.19029e-08	256.656	255.141	201.922	141.759	98.445	114.018	FRB1	protein_coding	FRB1
AT5G49680	-1.27703	8.40155e-10	1.19831e-08	223.05	150.324	120.951	53.5137	63.8483	86.3913	KIP	protein_coding	Protein KINKY POLLEN
AT3G44250	-1.48019	8.42167e-10	1.20065e-08	763.966	708.041	709.731	292.577	257.549	231.651	CYP71B38	protein_coding	cytochrome P450%2C family 71%2C subfamily B%2C polypeptide 38
AT5G50260	1.59255	8.50345e-10	1.21178e-08	278.052	331.282	312.882	1058.4	817.551	906.042	CEP1	protein_coding	KDEL-tailed cysteine endopeptidase CEP1
AT1G11925	3.35903	8.5651e-10	1.22003e-08	6.08884	6.17574	5.99768	56.455	82.1321	52.1427	.	protein_coding	F12F1.21 protein
AT1G69490	-1.21986	8.60729e-10	1.2255e-08	1392.04	1649.38	1164.56	657.489	525.183	622.866	NAC029	protein_coding	NAP
AT5G44420	3.92207	8.95931e-10	1.2734e-08	3.03203	0.00949062	0.999532	12.0405	27.3879	27.2505	PDF1.2A	protein_coding	Defensin-like protein 16
AT3G16350	-1.0576	9.01031e-10	1.28008e-08	210.971	167.824	174.933	91.5098	83.5829	90.7355	.	protein_coding	At3g16350
AT3G11180	-1.77746	9.21396e-10	1.30731e-08	82.1319	77.1232	50.9787	21.7169	19.7208	19.6118	.	protein_coding	2-oxoglutarate (2OG) and Fe(II)-dependent oxygenase superfamily protein
AT3G12160	-1.62418	9.25118e-10	1.31144e-08	55.815	62.7346	55.9785	18.857	18.7966	18.6941	RABA4D	protein_coding	RABA4D
AT5G39890	-1.77625	9.42516e-10	1.33494e-08	56.8723	84.2641	68.9738	25.5848	21.6491	13.8566	PCO2	protein_coding	Plant cysteine oxidase 2
AT1G75250	-2.52973	9.49909e-10	1.34483e-08	33.4812	31.9168	33.9872	5.65372	4.66886	6.56965	ATRL6	protein_coding	RAD-like 6
AT3G51590	-4.14252	9.69137e-10	1.37093e-08	7026.16	6139.71	9038.58	517.302	440.066	299.478	LTP12	protein_coding	Non-specific lipid-transfer protein 12
AT1G68877	-4.6467	9.69184e-10	1.37093e-08	10.1931	26.6556	18.9928	0	0.943984	0.939207	.	protein_coding	Chaperonin 60 subunit beta
AT2G40470	1.52566	9.71274e-10	1.37329e-08	275.893	238.748	200.922	817.103	664.541	579.34	LBD15	protein_coding	LOB domain-containing protein 15
AT3G59250	-2.75821	9.76026e-10	1.37941e-08	22.3321	25.7096	23.9909	3.77638	4.73427	1.81987	.	protein_coding	F-box/LRR-repeat protein At3g59250
AT4G00360	1.18414	1.00287e-09	1.41427e-08	275.009	351.778	285.891	699.731	714.531	660.052	CYP86A2	protein_coding	Cytochrome P450 86A2
AT5G18320	-2.36101	1.02365e-09	1.44296e-08	32.4609	21.7089	38.9864	4.67756	5.62639	7.52553	PUB46	protein_coding	Putative U-box domain-containing protein 46
AT1G76250	-1.0576	1.0752e-09	1.5143e-08	149.197	162.626	192.929	78.2248	76.064	88.0244	.	protein_coding	At1g76250
AT5G47350	-4.044	1.07805e-09	1.51766e-08	329.448	220.171	75.9646	16.1212	13.1734	8.2965	.	protein_coding	Alpha/beta-Hydrolases superfamily protein
AT2G15020	-1.16536	1.07857e-09	1.51774e-08	281.041	329.113	224.912	137.849	129.801	104.455	.	protein_coding	At2g15020
AT4G24380	-1.4196	1.09224e-09	1.53565e-08	736.67	844.848	897.662	351.084	302.653	272.771	.	protein_coding	INVOLVED IN: 10-formyltetrahydrofolate biosynthetic process%2C folic acid and derivative biosynthetic process%3B EXPRESSED IN: 24 plant structures%3B EXPRESSED DURING: 15 growth stages%3B CONTAINS InterPro DOMAIN/s: Serine hydrolase (InterPro:IPR005645)%3B BE /.../bidopsis thaliana protein match is: alpha/beta-Hydrolases superfamily protein (TAIR:AT5G65400.1)%3B Ha.
AT5G56840	-1.1102	1.11465e-09	1.5658e-08	188.711	194.456	174.933	97.2969	65.4867	95.5401	.	protein_coding	At5g56840
AT3G57620	-3.62983	1.13506e-09	1.5931e-08	98.499	119.412	157.943	5.54873	4.56571	19.959	.	protein_coding	Glyoxal oxidase-related protein
AT5G38240	1.26039	1.17626e-09	1.64808e-08	83.2238	106.897	79.9688	270.19	183.961	193.339	.	protein_coding	Protein kinase family protein
AT5G54720	2.51881	1.17824e-09	1.65014e-08	4.07029	4.13908	8.99718	20.4866	40.5816	39.4163	.	protein_coding	Ankyrin repeat family protein
AT4G25950	-1.48922	1.20843e-09	1.69025e-08	116.679	107.086	124.953	38.6043	39.4382	45.9214	VHA-G3	protein_coding	V-type proton ATPase subunit G3
AT1G69720	-1.98534	1.21504e-09	1.69877e-08	36.5322	43.1641	32.9869	4.6	13.2683	10.3083	HO3	protein_coding	Heme oxygenase 3%2C chloroplastic
AT5G28650	-1.84299	1.25166e-09	1.74621e-08	32.5139	36.0771	56.9805	12.272	9.33741	13.1321	WRKY74	protein_coding	Probable WRKY transcription factor 74
AT1G73050	-2.9524	1.30297e-09	1.81623e-08	22.3244	17.5534	27.9902	0	2.81506	5.70598	.	protein_coding	(R)-mandelonitrile lyase-like
AT3G08315	-4.25879	1.33834e-09	1.86314e-08	18.2376	12.3737	11.9951	0.946795	0	0.939206	.	lncRNA	.
AT3G44930	-3.59824	1.34858e-09	1.8766e-08	22.3103	24.6469	13.9938	0.92265	0.918566	2.84337	CHX10	protein_coding	Cation/H(+) antiporter 10
AT2G03250	-1.19493	1.3499e-09	1.87764e-08	210.011	187.373	215.919	74.2769	104.589	88.8222	.	protein_coding	EXS (ERD1/XPR1/SYG1) family protein
AT1G17260	-1.45928	1.38054e-09	1.91698e-08	129.748	101.85	60.9737	33.9127	40.5341	31.7015	AHA10	protein_coding	Plasma membrane ATPase
AT3G25640	1.04396	1.44122e-09	1.99867e-08	79.2137	119.242	103.961	238.86	188.769	196.246	.	protein_coding	Protein of unknown function%2C DUF617
AT2G42610	-1.53678	1.45039e-09	2.01053e-08	77.1124	84.331	70.9724	34.1189	19.5784	26.1659	LSH10	protein_coding	LSH10
AT5G49070	-2.78659	1.46379e-09	2.02737e-08	182.534	108.278	158.941	22.6519	30.3035	11.9169	KCS21	protein_coding	Probable 3-ketoacyl-CoA synthase 21
AT1G77730	-1.9243	1.47202e-09	2.03792e-08	37.5397	37.0507	36.9859	13.2954	10.3536	5.49194	.	protein_coding	Pleckstrin homology (PH) domain superfamily protein
AT5G07490	-2.93003	1.50331e-09	2.08035e-08	25.3623	21.647	26.9901	1.84955	2.80603	4.72305	.	protein_coding	Transmembrane protein
AT1G21120	3.31711	1.50699e-09	2.08456e-08	3.04729	1.05659	5.99821	20.4662	39.5875	44.18	.	protein_coding	O-methyltransferase family protein
AT1G30220	1.01521	1.51761e-09	2.09835e-08	383.396	251.299	302.885	748.246	601.519	545.733	INT2	protein_coding	Probable inositol transporter 2
AT1G28560	-1.00819	1.53947e-09	2.12677e-08	110.628	119.39	134.95	56.507	64.9442	59.8289	SRD2	protein_coding	snRNA activating complex family protein
AT3G11825	-4.35621	1.54169e-09	2.12803e-08	13.2033	12.3851	19.9932	0	0	1.91017	.	protein_coding	Bifunctional inhibitor/lipid-transfer protein/seed storage 2S albumin superfamily protein
AT4G17250	1.72598	1.56613e-09	2.15993e-08	27.3776	18.5888	26.9902	54.3042	94.2279	93.7406	.	protein_coding	AT4g17250/dl4660w
AT3G47480	2.12565	1.58388e-09	2.18349e-08	3.08056	14.3467	11.9958	36.6459	51.8848	41.0916	CML47	protein_coding	Probable calcium-binding protein CML47
AT2G39200	1.80716	1.63779e-09	2.2559e-08	36.5422	40.1306	41.9844	146.249	126.759	143.124	MLO12	protein_coding	MLO-like protein
AT1G67990	-4.6929	1.6553e-09	2.27904e-08	2813.51	2353.74	3452.7	163.884	100.438	68.6014	TSM1	protein_coding	TSM1
AT1G23840	1.99841	1.67537e-09	2.30473e-08	7.11205	7.22171	10.9963	24.317	45.3808	32.6886	.	protein_coding	At1g23840/F5O8_37
AT1G17665	1.33082	1.70014e-09	2.33683e-08	40.6049	42.218	50.9815	103.611	112.809	120.75	.	protein_coding	unknown protein%3B FUNCTIONS IN: molecular_function unknown%3B INVOLVED IN: biological_process unknown%3B LOCATED IN: endomembrane system%3B EXPRESSED IN: 15 plant structures%3B EXPRESSED DURING: 11 growth stages%3B Ha.
AT5G03810	-5.03892	1.70956e-09	2.34681e-08	12.1888	10.3388	19.9934	0	0	0.950376	.	protein_coding	GDSL esterase/lipase At5g03810
AT5G39870	-2.83715	1.71209e-09	2.34929e-08	150.164	151.274	150.943	30.4069	19.7051	12.8857	.	protein_coding	Protein of unknown function (DUF1216)
AT5G26250	-2.60833	1.76459e-09	2.42031e-08	27.3603	14.4877	22.9915	2.80751	5.7058	1.81987	STP8	protein_coding	Sugar transport protein 8
AT1G19200	-1.44633	1.8405e-09	2.5223e-08	112.652	155.175	98.9607	49.1175	48.0056	37.2353	FLZ12	protein_coding	Protein of unknown function (DUF581)
AT1G08320	-1.434	1.85082e-09	2.53537e-08	110.682	154.293	161.94	37.4502	63.1925	57.1329	TGA9	protein_coding	Transcription factor TGA9
AT3G52160	-3.89908	1.86522e-09	2.55402e-08	446.426	356.285	534.801	42.7318	21.4351	25.13	KCS15	protein_coding	3-ketoacyl-CoA synthase
AT2G40670	-1.07161	1.93935e-09	2.65218e-08	780.295	995.964	832.684	465.177	372.975	402.957	ARR16	protein_coding	Response regulator 16
AT1G02630	-1.48366	1.98172e-09	2.70899e-08	53.7903	58.6462	58.9779	17.8544	23.5791	19.6118	ETN8	protein_coding	Equilibrative nucleotide transporter 8
AT4G01540	1.67671	2.00188e-09	2.73425e-08	24.3497	25.7096	21.9913	84.0354	71.3462	75.7139	NAC68	protein_coding	NAC domain-containing protein 68
AT5G01280	-4.89836	2.01866e-09	2.75485e-08	13.1889	14.3897	10.9955	0	0.954272	0	.	protein_coding	BEST Arabidopsis thaliana protein match is: proline-rich family protein (TAIR:AT3G09000.1)%3B Ha.
AT3G11160	-3.17254	2.04299e-09	2.78689e-08	19.2703	16.4848	17.9932	0.915583	3.81757	0.903558	.	protein_coding	Transmembrane protein
AT2G26190	1.17691	2.0679e-09	2.81969e-08	194.906	259.277	284.894	455.998	589.561	625.911	IQM4	protein_coding	IQ domain-containing protein IQM4
AT5G42260	-4.32552	2.18822e-09	2.98125e-08	19.2501	13.3985	11.995	0	1.91724	0	BGLU12	protein_coding	Beta-glucosidase 12
AT3G57380	1.32936	2.20762e-09	3.00643e-08	26.3956	35.9417	24.9899	89.859	64.7161	65.3065	.	protein_coding	Glycosyltransferase
AT4G14650	1.65524	2.24424e-09	3.05374e-08	50.7775	70.9243	62.9763	219.011	169.911	193.554	.	protein_coding	At4g14650
AT5G16570	1.01172	2.25139e-09	3.06219e-08	184.659	202.641	166.936	394.298	324.026	399.463	GLN1-4	protein_coding	Glutamine synthetase
AT1G78320	1.42166	2.25772e-09	3.06824e-08	19.2885	24.6556	18.9925	65.2263	59.2749	44.647	GSTU23	protein_coding	Glutathione S-transferase U23
AT3G11385	-2.74161	2.27217e-09	3.08529e-08	22.3184	20.5961	21.9917	3.78561	1.84159	3.75493	.	protein_coding	Cysteine/Histidine-rich C1 domain family protein
AT2G14560	2.38125	2.27546e-09	3.08848e-08	25.5577	108.929	131.955	372.05	482.349	535.283	LURP1	protein_coding	Protein of unknown function (DUF567)
AT5G39310	-2.88039	2.33691e-09	3.16619e-08	174.479	153.382	158.94	30.3796	17.7575	17.6518	EXPA24	protein_coding	Expansin-A24
AT1G61630	-3.54228	2.413e-09	3.26563e-08	15.2244	16.4606	15.9939	0.930112	2.86751	0	ENT7	protein_coding	Equilibrative nucleotide transporter 7
AT4G37580	1.70228	2.49969e-09	3.38154e-08	18.2491	13.4101	15.9939	48.976	52.6521	54.2797	HLS1	protein_coding	Probable N-acetyltransferase HLS1
AT3G17220	-1.87639	2.50558e-09	3.3881e-08	40.5852	38.103	42.984	10.3529	9.35343	13.1523	PMEI2	protein_coding	Pectinesterase inhibitor 2
AT5G54060	-2.57476	2.58882e-09	3.49341e-08	25.328	9.36815	22.9919	3.7856	5.71724	0	A3G2XYLT	protein_coding	Glycosyltransferase (Fragment)
AT4G22710	3.82432	2.67067e-09	3.60236e-08	0.00717575	3.07452	2.99902	16.7002	29.1085	45.2747	CYP706A2	protein_coding	Cytochrome P450 - like protein
AT1G04623	-4.86037	2.69922e-09	3.63785e-08	11.1703	15.4007	10.9956	0	0.954272	0	.	lncRNA	.
AT4G29690	2.8781	2.72588e-09	3.67074e-08	4.07418	4.14679	10.9967	43.2863	56.5785	43.8572	.	protein_coding	Alkaline-phosphatase-like family protein
AT4G11000	2.79066	2.79939e-09	3.76818e-08	6.07411	4.11799	1.99889	21.5313	40.7102	24.1944	.	protein_coding	Ankyrin repeat family protein
AT2G20880	-1.65705	2.81848e-09	3.7923e-08	78.0442	50.5132	52.9791	25.6199	15.8979	15.8041	ERF053	protein_coding	Ethylene-responsive transcription factor ERF053
AT1G74820	-4.95666	3.13869e-09	4.21096e-08	15.2625	42.9678	10.9942	0.946795	0	0.939206	.	protein_coding	Germin-like protein subfamily T member 3
AT3G05550	-1.27761	3.15539e-09	4.23163e-08	66.9777	78.1432	64.9748	26.3458	32.0336	28.0281	.	protein_coding	F18C1.18 protein
AT2G46960	2.50442	3.1631e-09	4.24022e-08	40.6219	74.853	29.9865	327.609	235.648	264.533	CYP709B1	protein_coding	Cytochrome P450 709B1
AT3G46130	1.32178	3.18476e-09	4.26575e-08	29.4391	36.9954	29.9883	99.3141	77.9796	64.2382	ATMYB48	protein_coding	myb domain protein 48
AT5G05340	2.34188	3.20395e-09	4.28968e-08	475.881	791.671	241.901	2953.9	2571.1	2131.54	PER52	protein_coding	Peroxidase 52
AT1G78500	3.35983	3.30563e-09	4.42218e-08	2.02811	1.03947	1.99927	22.7333	19.7696	12.943	PEN6	protein_coding	Seco-amyrin synthase
AT3G42960	-4.72886	3.48154e-09	4.64796e-08	250.611	153.695	350.873	4.60005	0	23.8679	TA1	protein_coding	Short-chain dehydrogenase reductase ATA1
AT5G15040	-3.42003	3.49974e-09	4.66843e-08	23.3029	21.5676	8.99531	3.8385	0.918563	0	.	protein_coding	Paired amphipathic helix (PAH2) superfamily protein
AT5G55330	-1.49159	3.52078e-09	4.69457e-08	74.0332	62.8055	61.976	23.5723	30.2481	16.6569	AT6	protein_coding	Probable long-chain-alcohol O-fatty-acyltransferase 6
AT4G14465	-1.71515	3.53111e-09	4.70641e-08	40.6512	64.7505	61.9773	16.0044	16.9165	17.7862	AHL20	protein_coding	AT-hook motif nuclear-localized protein 20
AT5G05890	-4.5376	3.59964e-09	4.79186e-08	8.16675	23.5898	19.9929	0	0.943984	0.939207	UGT76C5	protein_coding	Glycosyltransferase (Fragment)
AT2G03170	-6.39516	3.68659e-09	4.90561e-08	12.1629	7.24134	10.996	2.77556e-17	2.77556e-17	2.77556e-17	ASK14	protein_coding	SKP1-like protein 14
AT4G29030	1.23635	4.05431e-09	5.37295e-08	2287.92	1898.86	2583.03	4564.69	5529.58	5855.91	.	protein_coding	Glycine-rich protein like
AT5G44360	-6.88181	4.19753e-09	5.55371e-08	12.1889	24.5589	5.99655	2.77556e-17	2.77556e-17	2.77556e-17	.	protein_coding	FAD-binding Berberine family protein
AT5G26630	-1.93085	4.28133e-09	5.65998e-08	29.4798	54.4008	38.985	16.1788	10.3271	5.46953	.	protein_coding	MADS-box protein AGL35
AT5G48540	1.07377	4.3478e-09	5.74319e-08	171.508	205.727	184.93	361.928	461.974	359.79	CRRSP55	protein_coding	Cysteine-rich repeat secretory protein 55
AT1G20150	-4.23604	4.42951e-09	5.84638e-08	152.271	189.332	213.921	15.2378	3.61516	10.2984	SBT5.1	protein_coding	Subtilisin-like protease SBT5.1
AT5G60470	1.69122	4.46199e-09	5.88447e-08	50.7543	70.866	45.9814	204.871	159.591	177.629	.	protein_coding	C2H2 and C2HC zinc fingers superfamily protein
AT1G37130	-1.00787	4.48415e-09	5.91131e-08	764.09	1096.71	836.682	426.127	434.238	480.832	NIA2	protein_coding	Nitrate reductase
AT3G62730	-2.6829	4.68786e-09	6.17235e-08	25.4046	43.108	29.9882	5.67146	5.65406	3.69663	.	protein_coding	AT3g62730/F26K9_160
AT5G38391	-3.63065	4.87656e-09	6.40526e-08	24.3034	12.4034	13.9942	0.930113	1.89439	0.920148	.	protein_coding	F-box/RNI superfamily protein
AT4G27330	-1.48898	5.08812e-09	6.67236e-08	96.4516	114.243	137.95	29.9551	50.9693	43.0489	SPL	protein_coding	Protein SPOROCYTELESS
AT1G16380	-3.84926	5.26515e-09	6.89896e-08	36.4819	22.7063	26.9895	1.88122	3.81756	0	CHX1	protein_coding	Cation/H(+) antiporter 1
AT5G18010	-1.87815	5.46711e-09	7.15783e-08	37.5678	42.2019	48.9822	14.2096	10.3019	10.2423	SAUR19	protein_coding	Auxin-responsive protein SAUR19
AT2G40390	-1.17702	5.52242e-09	7.22152e-08	161.312	169.731	140.945	70.7409	62.8652	74.9062	.	protein_coding	Neuronal PAS domain protein
AT5G57220	2.35452	5.58382e-09	7.29888e-08	5.07649	6.16655	4.99801	20.5814	28.1976	35.727	CYP81F2	protein_coding	Cytochrome P450 81F2
AT5G55020	-2.86008	5.7262e-09	7.46999e-08	19.2767	23.613	13.9939	1.86471	2.82447	2.80946	ATMYB120	protein_coding	Transcription factor MYB120
AT4G02280	-1.03165	5.78625e-09	7.54531e-08	587.433	634.794	473.818	293.394	239.432	296.592	SUS3	protein_coding	Sucrose synthase (Fragment)
AT1G58340	1.44765	5.82606e-09	7.59114e-08	164.309	137.938	131.949	463.401	368.347	353.202	DTX48	protein_coding	Protein DETOXIFICATION 48
AT5G23240	1.0576	5.86602e-09	7.63709e-08	1086.61	1011.62	1016.61	2456.88	1923.07	2103.89	DJC76	protein_coding	Chaperone protein dnaJ C76%2C chloroplastic
AT1G62940	-4.5311	5.90681e-09	7.68404e-08	490.18	394.551	990.635	30.2473	11.908	38.6514	4CLL1	protein_coding	4-coumarate--CoA ligase-like 1
AT1G56600	3.2318	5.99268e-09	7.78953e-08	3.03495	1.03947	0.99948	16.0045	12.0993	22.6031	GOLS2	protein_coding	Galactinol synthase 2
AT2G15640	-6.48876	6.00277e-09	7.79953e-08	13.1753	12.3315	6.99672	2.77556e-17	2.77556e-17	2.77556e-17	.	protein_coding	F-box protein At2g15640
AT2G15400	-1.13808	6.02115e-09	7.82029e-08	109.639	121.484	157.943	53.6551	67.8519	55.0897	NRPD3B	protein_coding	DNA-directed RNA polymerase II%2C third largest subunit
AT2G24600	2.36685	6.11089e-09	7.93367e-08	19.332	17.618	51.9838	100.353	180.815	178.928	.	protein_coding	Ankyrin repeat family protein
AT2G32885	-2.99639	6.16408e-09	7.99953e-08	123.844	166.591	146.944	20.8066	16.8842	16.7891	.	protein_coding	Protein RALF-like 36
AT1G45223	-6.44143	6.27672e-09	8.13599e-08	8.13264	9.27932	13.9953	2.77556e-17	2.77556e-17	2.77556e-17	.	protein_coding	ECA1 gametogenesis family protein (DUF784)
AT1G54620	-4.15738	6.37342e-09	8.25476e-08	38.5075	12.5157	38.9866	0.92265	1.88434	1.87446	.	protein_coding	Plant invertase/pectin methylesterase inhibitor superfamily protein
AT5G38000	-1.81638	6.82614e-09	8.81306e-08	74.9676	51.4623	29.9862	10.2642	18.9107	14.9633	.	protein_coding	At5g38000
AT1G69480	1.47041	6.86028e-09	8.85363e-08	114.577	112.043	57.9748	310.616	242.368	236.346	PHO1-H10	protein_coding	Phosphate transporter PHO1 homolog 10
AT3G28570	1.64575	6.9065e-09	8.90621e-08	36.4593	13.501	25.9902	68.6682	86.5995	83.2862	.	protein_coding	P-loop containing nucleoside triphosphate hydrolases superfamily protein
AT1G29430	-1.25596	6.99558e-09	9.01394e-08	130.922	166.578	133.949	80.5274	51.5433	48.3921	SAUR62	protein_coding	Auxin-responsive protein SAUR62
AT5G21050	-1.46989	7.24342e-09	9.3259e-08	97.3869	101.816	79.9685	32.026	48.2893	20.2718	.	protein_coding	LOCATED IN: chloroplast%3B EXPRESSED IN: 14 plant structures%3B EXPRESSED DURING: 8 growth stages%3B CONTAINS InterPro DOMAIN/s: Hyccin (InterPro:IPR018619)%3B BEST Arabidopsis thaliana protein match is: unknown protein (TAIR:AT5G64090.1)%3B Has 206 Blast hit /.../06 proteins in 60 species: Archae - 0%3B Bacteria - 0%3B Metazoa - 145%3B Fungi - 0%3B Plants - 50%3B Viruses - 0%3B Other Eukaryotes …
AT2G33850	1.73997	7.44252e-09	9.57089e-08	6049.08	6082.9	6310.61	20719.6	18420.3	22464.2	.	protein_coding	E6-like protein
AT5G14090	1.17743	7.45349e-09	9.58121e-08	93.313	85.4144	76.97	202.836	198.404	177.499	LA1	protein_coding	Protein LAZY 1
AT1G56150	1.90976	7.46841e-09	9.5966e-08	9.17531	22.5696	18.9931	60.286	72.5404	58.8077	SAUR71	protein_coding	Auxin-responsive protein SAUR71
AT1G74460	-2.90819	7.49128e-09	9.6146e-08	14.2236	20.5427	16.9935	1.87276	3.80592	0.895853	.	protein_coding	GDSL esterase/lipase At1g74460
AT3G49450	-2.5466	7.52544e-09	9.65464e-08	23.3429	31.8144	17.9923	4.72854	3.74611	3.72441	.	protein_coding	F-box and associated interaction domains-containing protein
AT3G15760	-1.12374	7.74553e-09	9.92465e-08	268.877	265.528	280.894	139.751	119.314	114.875	.	protein_coding	At3g15760
AT3G58240	-3.46797	7.85677e-09	1.00559e-07	17.2761	31.7821	16.9928	2.85252	1.87493	0.903557	.	protein_coding	MATH domain and coiled-coil domain-containing protein At3g58240
AT1G16730	-1.29232	7.92542e-09	1.01398e-07	67.0011	86.3605	74.9715	26.3001	37.7571	28.9322	UP6	protein_coding	F17F16.6 protein
AT2G16535	-3.64171	7.95764e-09	1.0177e-07	58.7495	24.8464	37.9853	7.68236	0.884194	0.874345	ESFL8	protein_coding	EMBRYO SURROUNDING FACTOR 1-like protein 8
AT2G25510	1.84952	8.00485e-09	1.02334e-07	356.415	773.843	1143.58	1733.28	3895.95	2565.73	.	protein_coding	Expressed protein
AT3G25420	-6.73621	8.03006e-09	1.02616e-07	18.2278	15.4054	4.99698	2.77556e-17	2.77556e-17	2.77556e-17	SCPL21	protein_coding	Serine carboxypeptidase-like 21
AT2G21140	-1.1169	8.37312e-09	1.06832e-07	1497.55	1682.36	1262.52	712.065	696.636	639.431	PRP2	protein_coding	Proline-rich protein 2
AT4G13760	-6.48724	8.3782e-09	1.06855e-07	14.1828	8.26639	9.99605	2.77556e-17	2.77556e-17	2.77556e-17	.	protein_coding	Pectin lyase-like superfamily protein
AT4G36105	-2.04806	8.45893e-09	1.07842e-07	27.4171	38.0049	28.9887	7.53992	7.51557	7.47417	.	protein_coding	unknown protein%3B FUNCTIONS IN: molecular_function unknown%3B INVOLVED IN: biological_process unknown%3B LOCATED IN: nucleus%3B EXPRESSED IN: 6 plant structures%3B EXPRESSED DURING: LP.04 four leaves visible%2C 4 anthesis%2C petal differentiation and expansion s /.../BEST Arabidopsis thaliana protein match is: unknown protein (TAIR:AT2G17990.1)%3B Ha.
AT1G69710	-1.60857	8.82212e-09	1.12253e-07	53.7151	37.0998	35.9856	13.1825	15.0707	13.0659	.	protein_coding	Regulator of chromosome condensation (RCC1) family with FYVE zinc finger domain-containing protein
AT1G65890	1.85008	8.91903e-09	1.13441e-07	18.2513	16.4648	13.9943	52.6958	47.7376	76.1023	AAE12	protein_coding	Probable acyl-activating enzyme 12%2C peroxisomal
AT3G28560	1.49339	9.0554e-09	1.15086e-07	16.2544	19.5555	22.9918	53.7155	54.5014	58.0253	.	protein_coding	BCS1 AAA-type ATPase
AT3G52020	-3.94405	9.49726e-09	1.20419e-07	16.2348	13.4139	18.9932	1.91002	0.934823	0	SCPL39	protein_coding	Serine carboxypeptidase-like 39
AT5G54569	-1.50957	9.55996e-09	1.21167e-07	60.8773	59.6991	61.9766	22.6598	19.6975	21.5077	.	lncRNA	other RNA
AT2G27240	1.44618	9.64232e-09	1.22164e-07	19.3166	24.7187	34.9881	74.5338	68.5608	72.9498	ALMT7	protein_coding	Aluminum-activated malate transporter 7
AT4G11140	1.12708	9.89956e-09	1.25228e-07	44.7019	64.7737	64.9762	147.358	117.378	116.738	CRF1	protein_coding	Ethylene-responsive transcription factor CRF1
AT5G14070	-4.89708	1.01542e-08	1.28349e-07	10.1637	12.3575	15.9945	0	0	0.950376	GRXC8	protein_coding	Glutaredoxin-C8
AT5G45380	1.08463	1.01755e-08	1.28568e-07	110.605	128.542	103.96	229.035	263.393	235.575	DUR3	protein_coding	DUR3
AT5G13380	-4.58819	1.02935e-08	1.29958e-07	726.409	544.61	750.718	45.6878	18.5935	19.43	.	protein_coding	Auxin-responsive GH3 family protein
AT1G32910	2.45313	1.05282e-08	1.32716e-07	2.07352	17.4104	13.9952	57.4452	65.8776	61.7118	.	protein_coding	HXXXD-type acyl-transferase family protein
AT1G18830	-2.37275	1.05956e-08	1.33462e-07	26.3902	31.8607	25.9898	5.66248	2.75037	7.54781	SEC31A	protein_coding	Protein transport protein SEC31 homolog A
AT3G05660	1.32167	1.07555e-08	1.35271e-07	30.4355	25.772	32.988	79.2851	65.6522	78.6191	AtRLP33	protein_coding	Receptor-like protein 33
AT3G21900	-4.11578	1.07559e-08	1.35271e-07	12.1807	13.3738	12.9951	0	0	1.91017	CRRSP16	protein_coding	Putative cysteine-rich repeat secretory protein 16
AT1G47480	1.73829	1.08344e-08	1.36207e-07	20.3177	30.8022	22.991	97.3565	79.8552	70.8599	CXE2	protein_coding	Probable carboxylesterase 2
AT4G23496	-1.04827	1.09504e-08	1.37612e-07	118.703	126.514	104.959	68.1103	46.8224	54.1857	SP1L5	protein_coding	Protein SPIRAL1-like 5
AT5G25820	1.03852	1.1e-08	1.38182e-07	128.831	134.723	99.9604	289.83	224.47	232.688	.	protein_coding	Exostosin family protein
AT5G17167	-3.41895	1.13802e-08	1.42627e-07	17.2535	19.5351	16.9934	0.92265	0.918566	2.84337	.	protein_coding	Nucleic acid-binding%2C OB-fold-like protein
AT5G57530	1.61044	1.14736e-08	1.43742e-07	12.1868	17.4501	11.9951	48.2022	42.2918	37.2809	XTH12	protein_coding	Probable xyloglucan endotransglucosylase/hydrolase protein 12
AT2G19045	-3.65146	1.15014e-08	1.44035e-07	17.2911	27.7557	29.9894	0	2.84471	2.83142	RALFL13	protein_coding	Protein RALF-like 13
AT2G19890	-3.5719	1.19341e-08	1.4911e-07	34.4312	18.5821	17.9923	1.88122	1.87493	1.86425	.	protein_coding	BEST Arabidopsis thaliana protein match is: Putative endonuclease or glycosyl hydrolase (TAIR:AT3G62210.1)%3B Ha.
AT3G53690	1.15339	1.23077e-08	1.53424e-07	25.3863	28.8194	32.9881	65.0666	66.7752	62.6033	.	protein_coding	RBR-type E3 ubiquitin transferase
AT5G37320	-4.15273	1.29013e-08	1.60455e-07	13.191	13.378	12.995	0.946795	0.943983	0	.	protein_coding	Emb
AT4G14640	3.34308	1.34751e-08	1.6728e-07	3.05157	5.13271	3.99844	63.6303	30.7888	32.5106	CML8	protein_coding	Calmodulin-like protein 8
AT5G23830	4.85075	1.37641e-08	1.70729e-07	0.00121666	0.00239709	0.999713	10.2993	13.1561	15.9752	.	protein_coding	MD-2-related lipid recognition domain-containing protein
AT3G09490	1.60389	1.38327e-08	1.71515e-07	18.24	16.4435	8.99573	40.4672	47.0524	45.8456	.	protein_coding	At3g09490
AT5G18030	-1.26815	1.38503e-08	1.71667e-07	143.094	166.651	156.941	73.7107	61.0373	58.7958	SAUR21	protein_coding	Auxin-responsive protein SAUR21
AT1G11572	-2.50019	1.38569e-08	1.71684e-07	26.4125	35.9816	34.9871	8.56659	2.74322	5.6042	.	protein_coding	Plant thionin family protein
AT5G18510	-2.02869	1.39825e-08	1.73109e-07	47.6244	26.8511	33.9868	9.44317	13.2892	3.60284	.	protein_coding	Aminotransferase-like%2C plant mobile domain family protein
AT4G09984	-3.32671	1.41849e-08	1.75548e-07	23.3164	18.5424	17.9929	1.88122	0.911128	2.83142	LCR34	protein_coding	Putative defensin-like protein 142
AT1G13470	2.67802	1.45338e-08	1.7966e-07	0.014061	4.11797	7.99773	11.0101	37.8798	30.9674	.	protein_coding	Protein of unknown function (DUF1262)
AT4G23260	1.02023	1.46624e-08	1.81113e-07	58.8671	65.8405	64.9756	114.879	131.647	138.533	CRK18	protein_coding	Cysteine-rich receptor-like protein kinase 18
AT4G38590	-4.00811	1.47137e-08	1.81677e-07	39.4575	13.4717	12.9938	0	0	3.82978	BGAL14	protein_coding	Beta-galactosidase
AT3G10660	-1.11012	1.47451e-08	1.81996e-07	141.94	111.146	81.9665	51.8641	46.9065	56.1984	CPK2	protein_coding	Calcium-dependent protein kinase 2
AT3G21980	-4.41737	1.50489e-08	1.85535e-07	18.2491	9.33748	19.9931	0	0	1.91017	.	protein_coding	Domain of unknown function (DUF26)
AT5G23030	-2.78437	1.53537e-08	1.8915e-07	26.3564	16.5317	23.9912	4.75773	3.77424	0.874347	TET12	protein_coding	Tetraspanin-12
AT5G01180	-1.04499	1.54548e-08	1.90323e-07	143.036	121.514	140.947	66.9745	72.509	56.8728	NPF8.2	protein_coding	Protein NRT1/ PTR FAMILY 8.2
AT1G09600	-1.03248	1.56072e-08	1.92055e-07	246.515	234.615	210.919	88.3291	136.647	113.148	.	protein_coding	Probable serine/threonine-protein kinase At1g09600
AT5G15160	-1.03326	1.59052e-08	1.95647e-07	251.641	257.286	273.897	139.713	103.098	139.496	PRE2	protein_coding	Transcription factor PRE2
AT1G03055	-1.49242	1.62517e-08	1.99833e-07	52.7928	56.6327	70.9744	26.5267	20.6609	16.7084	D27	protein_coding	Beta-carotene isomerase D27%2C chloroplastic
AT3G51300	-1.16082	1.63039e-08	2.00399e-07	130.879	151.136	104.958	54.6364	64.043	54.1605	ARAC11	protein_coding	Rac-like GTP-binding protein ARAC11
AT1G06323	-3.22499	1.67699e-08	2.05894e-07	14.2309	18.5266	22.992	1.88122	1.87493	1.86425	.	lncRNA	.
AT1G51090	1.02519	1.68376e-08	2.06647e-07	121.724	108.088	108.958	293.828	209.451	186.613	.	protein_coding	Heavy metal transport/detoxification superfamily protein
AT5G41380	1.23982	1.70472e-08	2.09063e-07	29.4769	48.2848	42.9841	113.425	82.5337	89.6744	.	protein_coding	CCT motif family protein
AT2G31100	-3.02426	1.70574e-08	2.09109e-07	17.2974	28.7889	32.9885	5.73149	2.80602	0.874346	.	nontranslating_CDS	alpha/beta-Hydrolases superfamily protein
AT5G65510	1.26541	1.70883e-08	2.09269e-07	33.5209	37.0902	52.9815	93.269	94.8775	109.57	AIL7	protein_coding	AP2-like ethylene-responsive transcription factor AIL7
AT3G24640	-3.75403	1.70903e-08	2.09269e-07	13.1973	13.3905	15.9942	0	0.934825	1.89715	.	protein_coding	Lyase
AT1G58242	-4.65268	1.70962e-08	2.09269e-07	14.1829	10.2999	7.99649	0	0.954272	0	.	protein_coding	Plant thionin family protein
AT2G36090	1.26911	1.74814e-08	2.13662e-07	59.8597	60.7043	56.9782	153.833	134.323	140.226	.	protein_coding	Probable F-box protein At2g36090
AT3G13220	-5.61762	1.83552e-08	2.23839e-07	248.585	147.54	357.87	0.856445	0.848885	13.3862	ABCG26	protein_coding	ABC transporter G family member 26
AT5G41890	-3.00906	1.95749e-08	2.38088e-07	34.4789	28.8409	29.9885	1.8354	4.72405	4.70043	.	protein_coding	GDSL-like Lipase/Acylhydrolase superfamily protein
AT4G36280	1.0329	1.97255e-08	2.39741e-07	34.5525	47.33	56.9798	97.1575	87.3082	100.138	MORC2	protein_coding	Protein MICRORCHIDIA 2
AT3G53075	-3.29574	2.01099e-08	2.44011e-07	29.403	18.6019	28.9895	0.902351	0.8972	5.71949	.	protein_coding	D-galactoside/L-rhamnose binding SUEL lectin protein
AT3G56400	1.62539	2.07106e-08	2.5115e-07	107.745	252.9	240.911	413.237	701.625	742.082	WRKY70	protein_coding	Probable WRKY transcription factor 70
AT4G15250	-4.50769	2.08405e-08	2.52538e-07	25.311	11.3851	13.9942	0.946795	0	0.939206	COL11	protein_coding	Putative zinc finger protein CONSTANS-LIKE 11
AT3G29670	1.05818	2.0906e-08	2.53144e-07	71.0166	89.3577	47.9796	142.362	153.331	138.307	PMAT2	protein_coding	Phenolic glucoside malonyltransferase 2
AT4G02160	-6.43827	2.10806e-08	2.55162e-07	9.14112	3.16517	18.9944	2.77556e-17	2.77556e-17	2.77556e-17	.	protein_coding	Cotton fiber protein
AT5G58670	1.19404	2.12031e-08	2.56454e-07	55.8292	64.8053	63.976	149.085	157.188	116.57	PLC1	protein_coding	Phosphoinositide phospholipase C 1
AT5G59540	-1.04994	2.12547e-08	2.56983e-07	271.922	297.324	257.902	145.367	131.585	122.348	.	protein_coding	1-aminocyclopropane-1-carboxylate oxidase homolog 12
AT3G25160	-2.7745	2.17026e-08	2.62203e-07	20.2913	30.7372	8.99508	2.82436	2.81506	2.79925	.	protein_coding	At3g25160
AT1G02520	-1.305	2.19769e-08	2.65253e-07	164.252	87.7112	133.95	55.7023	60.3267	39.9596	ABCB11	protein_coding	ABC transporter B family member 11
AT3G45320	-4.11539	2.21716e-08	2.67473e-07	12.1807	12.3575	13.9949	0	0.943984	0.939207	.	protein_coding	Transmembrane protein
AT3G48240	-1.16883	2.34618e-08	2.82514e-07	157.264	153.356	160.939	89.9278	56.1688	63.4626	.	protein_coding	At3g48240
AT5G52160	-5.16772	2.42095e-08	2.90871e-07	522.635	541.49	876.674	36.3282	7.28512	10.0863	.	protein_coding	At5g52160
AT5G64260	1.0296	2.452e-08	2.94494e-07	3110.81	3269.38	3410.71	7388.71	6219.29	6380.05	EXL2	protein_coding	Protein EXORDIUM-like 2
AT1G53080	1.72051	2.46244e-08	2.95638e-07	15.2001	10.3162	10.9956	40.5475	35.6182	44.9872	.	protein_coding	Lectin-like protein At1g53080
AT5G67300	1.03949	2.46831e-08	2.96234e-07	2340.73	2520.19	2548.04	5239.4	4874.13	5115.95	MYB44	protein_coding	MYBR1
AT5G53870	1.14022	2.57733e-08	3.08635e-07	104.407	72.1026	64.9738	187.756	174.819	170.098	ENODL1	protein_coding	At5g53870
AT2G42150	1.72286	2.61618e-08	3.12942e-07	8.13839	9.29127	16.9945	41.5572	35.6633	37.3794	.	protein_coding	DNA-binding bromodomain-containing protein
AT3G51660	1.00138	2.646e-08	3.16393e-07	168.417	157.493	169.936	354.718	315.755	322.542	.	protein_coding	LS1-like protein
AT2G46650	1.19661	2.71633e-08	3.24563e-07	142.165	222.149	219.918	513.333	340.703	485.539	CYTB5-C	protein_coding	Cytochrome B5 isoform C
AT2G34180	-1.61933	2.71783e-08	3.24624e-07	46.6522	36.0833	44.9833	14.1497	13.1393	14.0283	CIPK13	protein_coding	CBL-interacting serine/threonine-protein kinase 13
AT2G21890	-4.11496	2.72214e-08	3.25019e-07	14.1969	10.3239	13.9949	0.946795	0	0.939206	CAD3	protein_coding	Cinnamyl alcohol dehydrogenase 3
AT3G21945	-3.465	2.74722e-08	3.27562e-07	22.3204	18.5646	24.991	0	0	5.74865	.	protein_coding	Receptor-like protein kinase-related family protein
AT1G65486	1.86952	2.74827e-08	3.27562e-07	5.11439	15.4006	16.9943	33.7167	61.4287	42.9418	.	protein_coding	unknown protein%3B FUNCTIONS IN: molecular_function unknown%3B INVOLVED IN: biological_process unknown%3B LOCATED IN: endomembrane system%3B BEST Arabidopsis thaliana protein match is: unknown protein (TAIR:AT1G65490.1)%3B Ha.
AT3G59850	1.75813	2.76022e-08	3.28842e-07	56.8709	68.9562	82.9701	225.287	195.187	286.631	.	protein_coding	Pectin lyase-like superfamily protein
AT1G34317	2.5135	2.76252e-08	3.28996e-07	4.0619	5.13757	3.99839	26.4162	24.4068	26.1908	.	protein_coding	.
AT1G78160	-2.29673	2.89508e-08	3.44028e-07	66.9635	65.8697	66.9747	10.2921	11.2183	18.86	APUM7	protein_coding	pumilio 7
AT5G46050	1.01852	2.95436e-08	3.50943e-07	156.229	123.631	166.938	322.647	278.085	304.861	NPF5.2	protein_coding	Protein NRT1/ PTR FAMILY 5.2
AT4G14130	1.00139	3.05339e-08	3.62047e-07	242.551	267.589	313.883	446.554	620.761	582.721	XTH15	protein_coding	Xyloglucan endotransglucosylase/hydrolase protein 15
AT3G56230	-1.5657	3.16306e-08	3.7464e-07	59.9067	81.2099	70.9731	29.3607	19.6389	22.4007	.	protein_coding	BTB/POZ domain-containing protein At3g56230
AT3G44703	-2.15781	3.18285e-08	3.7671e-07	30.4356	31.8803	26.9894	5.62866	7.54334	6.53919	.	protein_coding	Transmembrane protein
AT1G73890	-1.24959	3.19481e-08	3.77989e-07	93.4366	140.876	136.949	40.3366	68.0077	47.593	.	protein_coding	Bifunctional inhibitor/lipid-transfer protein/seed storage 2S albumin superfamily protein
[truncated: 1,480 more rows]

## Sheet: 1_2 syd DEGs
Supplementary Data set 1_2. Differentially expressed genes in syd relative to wild type in inflorescences
id	logFC	PValue	FDR	WT-1	WT-2	WT-3	syd-1	syd-2	syd-3	name	biotype	description
AT1G75945	-4.43618	4.93544e-159	1.60639e-154	357.211	409.573	458.828	24.3201	20.4295	11.6236	.	protein_coding	.
AT1G66390	6.11862	2.0632e-155	3.35765e-151	3.06299	8.20527	6.99748	426.21	473.469	394.636	MYB90	protein_coding	Transcription factor MYB90
AT3G49110	4.13648	3.11222e-120	3.37655e-116	54.8134	60.7132	64.9759	1020.88	965.083	1195.03	PER33	protein_coding	Peroxidase 33
AT4G27300	3.75145	1.57932e-117	1.28509e-113	109.538	95.7257	89.9652	1237.05	1552.5	1190.87	SD11	protein_coding	G-type lectin S-receptor-like serine/threonine-protein kinase SD1-1
AT3G47540	3.31121	9.30224e-109	6.05539e-105	109.54	81.4207	105.961	1173.96	946.678	831.184	.	protein_coding	Chitinase family protein
AT3G05650	2.46052	1.29161e-107	7.00654e-104	195.776	160.629	179.932	1011.71	982.685	959.973	AtRLP32	protein_coding	Receptor-like protein 32
AT5G16570	3.75197	1.05192e-100	4.89114e-97	184.659	202.641	166.936	2746.9	1990.4	2733.93	GLN1-4	protein_coding	Glutamine synthetase
AT3G23110	3.11601	8.5163e-94	3.46486e-90	49.7261	48.3999	56.9791	454.61	473.421	419.995	AtRLP37	protein_coding	Receptor-like protein 37
AT4G20320	-1.74702	1.88134e-93	6.80375e-90	5416.93	4603.21	5345.98	1645.9	1573.7	1358.5	.	protein_coding	CTP synthase
AT5G11610	4.06775	2.09056e-93	6.80436e-90	19.2904	21.6094	22.9915	327.819	402.535	346.931	.	protein_coding	Exostosin family protein
AT1G45201	4.30457	7.9456e-92	2.35103e-88	16.2814	22.6684	35.9881	471.897	496.689	520.496	ATTLL1	protein_coding	triacylglycerol lipase-like 1
AT1G07450	-2.25253	1.64924e-88	4.47328e-85	664.592	743.938	674.744	130.948	156.551	149.133	.	protein_coding	Tropinone reductase homolog At1g07450
AT4G23260	3.30779	1.63511e-87	4.0938e-84	58.8671	65.8405	64.9756	598.741	669.784	613.012	CRK18	protein_coding	Cysteine-rich receptor-like protein kinase 18
AT3G13080	2.07769	1.84747e-84	4.29511e-81	797.428	646.412	766.711	3163.02	3202.77	2967.67	ABCC3	protein_coding	MRP3
AT1G14520	2.38784	2.30262e-84	4.99637e-81	237.403	236.663	216.917	1387.09	960.088	1270.97	MIOX1	protein_coding	myo-inositol oxygenase 1
AT3G25810	-5.95415	3.62024e-84	7.36447e-81	533.764	621.561	701.737	8.13046	12.6707	8.75703	TPS24	protein_coding	Beta-myrcene/(E)-beta-ocimene synthase 2%2C chloroplastic
AT3G05690	2.34107	7.6762e-83	1.46968e-79	207.995	184.314	231.914	1119.25	913.514	1132.59	UNE8	protein_coding	Nuclear factor Y%2C subunit A2
AT1G22360	2.8048	1.59701e-79	2.88775e-76	300.336	286.158	334.875	1993.05	2764.75	1682.93	UGT85A2	protein_coding	UDP-glycosyltransferase 85A2
AT1G13110	3.64028	2.88989e-79	4.95054e-76	27.4117	24.76	38.9865	359.26	434.636	347.856	CYP71B7	protein_coding	CYP71B7
AT4G23150	5.60401	1.14801e-78	1.86827e-75	3.05156	3.10202	5.99807	231.3	175.809	202.717	CRK7	protein_coding	Cysteine-rich receptor-like protein kinase 7
AT5G50160	1.72154	4.35725e-76	6.75332e-73	702.044	575.373	635.759	2014.34	2162.73	2133.46	FRO8	protein_coding	Ferric reduction oxidase 8%2C mitochondrial
AT4G38530	3.1414	7.33908e-76	1.08578e-72	34.5081	33.988	40.9851	334.854	340.252	294.251	PLC3	protein_coding	Phosphoinositide phospholipase C
AT1G61800	3.72007	5.99726e-74	8.4869e-71	80.0816	55.6426	55.9779	870.651	918.645	741.556	GPT2	protein_coding	glucose-6-phosphate/phosphate translocator 2
AT5G06870	-2.18456	1.01073e-73	1.37072e-70	2092.13	2163.11	2151.19	405.986	473.37	529.349	PGIP2	protein_coding	PGIP2
AT2G35950	3.26627	5.46721e-72	7.11787e-69	34.4847	31.9062	29.9883	307.48	312.015	310.905	EDA12	protein_coding	embryo sac development arrest 12
AT4G23140	3.92729	1.36292e-70	1.70617e-67	11.2166	19.5786	33.9892	312.579	332.426	347.01	CRK6	protein_coding	cysteine-rich RLK (RECEPTOR-like protein kinase) 6
AT1G35710	3.28234	4.10382e-70	4.94708e-67	241.534	250.151	324.88	2759.12	2814.01	2375.03	.	protein_coding	Probable leucine-rich repeat receptor-like protein kinase At1g35710
AT3G11280	1.92368	5.85133e-70	6.80175e-67	197.876	241.687	189.927	754.006	858.367	775.77	.	protein_coding	Duplicated homeodomain-like superfamily protein
AT3G57460	4.48865	4.54301e-67	5.09882e-64	18.287	27.7222	20.9918	433.388	616.505	461.885	.	protein_coding	Catalytic/ metal ion binding / metalloendopeptidase/ zinc ion binding protein
AT1G43910	2.16939	8.23831e-65	8.93802e-62	517.45	436.512	600.775	2311.65	2438.8	2245.48	.	protein_coding	AAA-ATPase At1g43910
AT1G80130	3.75863	1.38388e-64	1.45299e-61	140.932	72.2857	123.954	1616.48	1319.81	1632.57	.	protein_coding	F18B13.21 protein
AT5G40890	-1.76057	8.2308e-64	8.37175e-61	1219.51	1165.92	1025.61	295.363	341.187	369.478	CLC-A	protein_coding	Chloride channel protein CLC-a
AT5G26220	3.03435	2.67374e-63	2.63711e-60	141.088	129.836	216.922	1197.49	1222.67	1580.08	GGCT2%3B1	protein_coding	Gamma-glutamylcyclotransferase 2-1
AT1G12200	1.77454	3.12639e-63	2.99287e-60	313.517	287.21	345.87	1263.27	993.282	984.269	.	protein_coding	Flavin-containing monooxygenase
AT3G55710	-1.77684	8.46699e-63	7.87382e-60	717.303	713.116	645.755	184.729	171.91	248.725	UGT76F2	protein_coding	UDP-glycosyltransferase 76F2
AT3G05660	3.46766	2.02521e-61	1.83101e-58	30.4355	25.772	32.988	364.245	334.378	292.278	AtRLP33	protein_coding	Receptor-like protein 33
AT1G66880	2.0634	2.7708e-59	2.43741e-56	264.804	261.384	254.903	1111.16	1140.21	1014.5	.	protein_coding	Protein kinase superfamily protein
AT5G49630	1.86452	7.27434e-58	6.23067e-55	705.217	709.165	961.64	3118.32	2747.77	2788.35	AAP6	protein_coding	AAP6
AT1G21270	4.15017	7.54152e-58	6.29388e-55	48.8113	87.4012	98.9647	1297.93	1392.87	1491.25	WAK2	protein_coding	Wall-associated receptor kinase 2
AT1G73620	-2.54871	1.07399e-57	8.73908e-55	379.467	374.609	392.852	85.1506	47.4851	63.334	.	protein_coding	Pathogenesis-related thaumatin superfamily protein
AT3G23120	3.62758	1.81337e-56	1.43955e-53	39.6658	60.7391	88.9694	787.456	926.54	631.352	AtRLP38	protein_coding	Receptor-like protein 38
AT2G46450	1.55331	1.26932e-55	9.8366e-53	478.909	496.008	500.811	1288.83	1582.53	1460	CNGC12	protein_coding	Probable cyclic nucleotide-gated ion channel 12
AT2G36970	2.08744	4.16212e-55	3.15044e-52	151.223	172.867	182.932	778.275	709.541	668.515	UGT86A1	protein_coding	Glycosyltransferase (Fragment)
AT1G15125	5.19554	1.11607e-54	8.2559e-52	29.4247	30.8588	27.9892	991.483	1010.79	1245.74	.	protein_coding	F9L1.6
AT1G75280	1.90452	1.47076e-54	1.06379e-51	3074.23	2841.36	3103.83	10432.9	11860.4	11475.2	.	protein_coding	Isoflavone reductase homolog P3
AT5G01075	-2.53355	3.23967e-54	2.29228e-51	373.405	384.905	425.84	65.9701	70.9775	67.2407	.	protein_coding	At5g01075
AT2G28550	2.64953	4.8455e-54	3.35556e-51	45.6964	69.8286	46.9814	365.276	357.747	298.117	RAP2.7	protein_coding	Related to AP2.7
AT2G46400	4.22584	1.72405e-53	1.16905e-50	37.6121	54.5361	68.9758	1087.78	1023.53	910.19	WRKY46	protein_coding	Probable WRKY transcription factor 46
AT3G16150	2.5286	1.159e-52	7.6986e-50	328.776	340.677	401.85	1824.63	2474.97	1883.84	.	protein_coding	ASPGB1
AT1G71810	-1.37091	1.43207e-52	9.32219e-50	713.261	676.158	728.725	263.858	281.91	272.892	.	protein_coding	Uncharacterized aarF domain-containing protein kinase At1g71810%2C chloroplastic
AT1G76680	1.79617	1.98556e-52	1.26717e-49	404.898	439.476	542.797	1491.76	1519.16	1808.07	OPR1	protein_coding	12-oxophytodienoate reductase 1
AT1G59870	2.72745	2.19507e-52	1.37395e-49	981.18	1137.06	1117.58	6591.98	8056.09	6784.28	ABCG36	protein_coding	ABC transporter G family member 36
AT3G26290	1.29149	2.92785e-52	1.79803e-49	2016	1844.2	2059.22	4541.13	5002.92	4946.24	CYP71B26	protein_coding	Cytochrome P450%2C family 71%2C subfamily B%2C polypeptide 26
AT1G08465	-1.36456	3.7905e-52	2.28469e-49	1011.57	995.154	1058.6	404.882	380.978	404.485	YAB2	protein_coding	Putative axial regulator YABBY 2
AT2G46440	3.27526	1.27733e-51	7.55902e-49	37.5646	34.0411	54.9809	325.855	433.572	469.914	CNGC11	protein_coding	Cyclic nucleotide-gated ion channel 11
AT4G34950	3.00207	1.54461e-51	8.97747e-49	169.447	163.669	182.932	1450.07	1473.63	1213.27	.	protein_coding	Major facilitator superfamily protein
AT1G79110	1.37879	2.39621e-51	1.36828e-48	611.807	560.949	663.75	1787.94	1481.23	1508.65	BRG2	protein_coding	Probable BOI-related E3 ubiquitin-protein ligase 2
AT2G32530	-3.07901	4.1335e-51	2.31961e-48	3236.54	3639.57	2231.15	385.571	389.861	301.982	CSLB3	protein_coding	Cellulose synthase-like protein B3
AT4G18205	2.97677	4.55677e-51	2.51379e-48	53.8403	96.503	59.9762	531.762	626.12	499.882	PUP22	protein_coding	Probable purine permease 22
AT3G57330	1.39504	8.54212e-50	4.63382e-47	784.33	882.886	850.678	2222.34	2280.35	2119.76	ACA11	protein_coding	Putative calcium-transporting ATPase 11%2C plasma membrane-type
AT4G18290	-2.17354	2.11489e-49	1.12845e-46	569.116	521.703	420.838	122.749	99.0618	113.063	KAT2	protein_coding	potassium channel in Arabidopsis thaliana 2
AT1G67640	4.40176	2.80371e-49	1.47186e-46	45.703	50.4746	70.975	1231.9	1139.14	1169.53	.	protein_coding	Lysine histidine transporter-like 2
AT4G16990	1.69934	4.1214e-49	2.12926e-46	700.099	738.859	739.72	2254.84	2280.26	2540.93	RLM3	protein_coding	disease resistance protein (TIR-NBS class)%2C putative
AT3G52000	3.64018	4.55247e-49	2.31521e-46	192.736	186.22	152.941	2490.15	2115.98	2030.04	SCPL36	protein_coding	Serine carboxypeptidase-like 36
AT4G32480	-1.62072	6.03204e-49	3.02047e-46	1685.27	1784.37	1692.36	493.248	570.583	614.113	.	protein_coding	AT4g32480/F8B4_180
AT1G51805	1.41907	2.9226e-48	1.44129e-45	975.103	1166.89	1140.57	2631.36	3008.37	3138.37	.	protein_coding	Leucine-rich repeat protein kinase family protein
AT3G25010	2.77654	3.17373e-48	1.54177e-45	54.8076	53.5607	67.9753	378.544	431.641	400.56	AtRLP41	protein_coding	Receptor like protein 41
AT5G17760	1.7369	3.2321e-48	1.54703e-45	564.146	498.255	703.737	2354.12	1678.46	1856.59	.	protein_coding	AAA-ATPase At5g17760
AT1G21250	3.20396	3.68795e-48	1.73964e-45	153.349	222.286	292.893	1802.31	2320.33	2040.85	WAK1	protein_coding	Wall-associated receptor kinase 1
AT1G70830	-1.95135	5.3209e-48	2.47407e-45	10430.1	10875.3	11070.8	2734.81	2790.6	2845.92	MLP28	protein_coding	MLP-like protein 28
AT2G16660	2.03483	7.39469e-48	3.38989e-45	810.682	858.208	814.691	3322.36	3892.07	2963.68	.	protein_coding	At2g16660/T24I21.7
AT3G04220	5.10673	8.39492e-48	3.79497e-45	2.0348	3.08447	2.99889	101.463	115.797	74.9082	.	protein_coding	Disease resistance protein (TIR-NBS-LRR class) family
AT5G49665	2.59977	8.99048e-48	4.00852e-45	53.7572	47.3651	48.9813	338.871	324.716	248.363	WAV3	protein_coding	E3 ubiquitin-protein ligase WAV3
AT4G11320	-1.88789	9.27035e-48	4.07745e-45	3885.94	3387.91	4480.31	1164.89	881.4	1129.66	RDL5	protein_coding	Probable cysteine protease RDL5
AT5G05390	5.44554	1.86437e-47	8.09088e-45	10.1818	30.6784	7.99577	991.174	543.073	609.959	LAC12	protein_coding	Laccase-12
AT3G49580	4.81725	8.88275e-47	3.80415e-44	12.1743	13.3606	9.99589	334.878	266.113	410.527	LSU1	protein_coding	LSU1
AT4G37980	-1.66934	4.6571e-46	1.96856e-43	3183.8	2907.21	3064.84	1167.85	785.157	925.851	CAD7	protein_coding	ELI3-1
AT3G14020	2.21772	9.75813e-46	4.07189e-43	111.613	127.512	100.961	534.775	546.301	501.879	NFYA6	protein_coding	Nuclear transcription factor Y subunit A-6
AT5G53370	1.45274	9.9554e-46	4.10162e-43	296.284	309.745	314.881	881.802	850.51	789.376	ATPMEPCRF	protein_coding	pectin methylesterase PCR fragment F
AT3G21420	1.43138	1.42802e-45	5.8099e-43	359.146	336.533	334.873	913.301	990.548	876.124	.	protein_coding	2-oxoglutarate (2OG) and Fe(II)-dependent oxygenase superfamily protein
AT5G07580	1.92189	1.77353e-45	7.12651e-43	328.791	393.036	383.855	1399.36	1460.97	1330.3	ERF106	protein_coding	Ethylene-responsive transcription factor ERF106
AT1G54020	-2.34416	1.8049e-45	7.16415e-43	1260.15	1261.68	1349.49	261.795	204.907	295.456	.	protein_coding	GDSL esterase/lipase At1g54020
AT4G23270	2.23831	3.00138e-44	1.17698e-41	81.2117	85.4698	111.959	420.139	499.761	396.575	CRK19	protein_coding	cysteine-rich RLK (RECEPTOR-like protein kinase) 19
AT4G19520	2.62925	4.58841e-44	1.7779e-41	116.614	104.922	73.9698	571.353	624.047	634.52	.	protein_coding	Probable disease resistance protein At4g19520
AT2G43610	-4.48524	1.98469e-43	7.59974e-41	337.859	225.7	440.838	19.2524	6.71626	18.5584	.	protein_coding	Endochitinase At2g43610
AT4G01750	5.53186	2.45627e-43	9.29611e-41	0.00717506	2.06025	3.99885	83.2691	123.613	91.5633	RGXT2	protein_coding	UDP-D-xylose:L-fucose alpha-1%2C3-D-xylosyltransferase
AT3G17690	3.82475	2.66422e-43	9.96725e-41	13.2218	19.5434	22.992	315.492	261.452	218.16	CNGC19	protein_coding	Putative cyclic nucleotide-gated ion channel 19
AT5G55020	3.80062	4.46809e-43	1.65258e-40	19.2767	23.613	13.9939	339.797	228.282	228.914	ATMYB120	protein_coding	Transcription factor MYB120
AT4G21760	3.62192	5.98592e-43	2.1891e-40	16.2328	18.493	12.9946	208.002	197.314	186.105	BGLU47	protein_coding	beta-glucosidase 47
AT1G56680	-3.09383	1.21211e-42	4.38354e-40	150.161	134.894	163.939	13.218	17.4945	21.4847	.	protein_coding	Chitinase family protein
AT5G11930	2.7634	1.43174e-42	5.12092e-40	25.3793	28.8045	28.9892	205.956	173.915	187.118	GRXC10	protein_coding	Glutaredoxin-C10
AT1G12080	-2.01273	2.22537e-42	7.87297e-40	24814.2	29833.9	26887.8	7008.97	6759.28	6436.35	.	protein_coding	At1g12080
AT2G23600	1.7449	4.47692e-42	1.56683e-39	864.518	1056.77	1026.61	3032.18	3522.61	3326.4	ACL	protein_coding	acetone-cyanohydrin lyase
AT4G23220	3.34963	6.18224e-42	2.14063e-39	22.3567	36.9544	26.9895	316.568	300.366	265.983	CRK14	protein_coding	Cysteine-rich receptor-like protein kinase 14
AT4G22690	2.87338	6.36401e-42	2.18038e-39	259.761	269.626	283.893	1906.78	1929.38	2125.73	CYP706A1	protein_coding	Cytochrome P450%2C family 706%2C subfamily A%2C polypeptide 1
AT4G21960	1.63773	1.99957e-41	6.77936e-39	16377.7	16206.9	15464.1	61552.6	40050.9	47914.3	PER42	protein_coding	Peroxidase 42
AT3G26830	4.47485	2.50399e-41	8.40205e-39	10.1358	12.2977	2.99806	198.876	217.855	155.794	CYP71B15	protein_coding	Bifunctional dihydrocamalexate synthase/camalexin synthase
AT5G42830	3.04755	2.64025e-41	8.76886e-39	16.2327	14.4273	16.9937	139.003	134.144	123.73	.	protein_coding	HXXXD-type acyl-transferase family protein
AT4G36850	-4.32299	3.36137e-41	1.10511e-38	203.971	244.81	209.92	10.1535	9.70348	12.6894	.	protein_coding	PQ-loop repeat family protein / transmembrane family protein
AT2G26650	2.49183	3.63718e-41	1.18383e-38	31.4908	49.2873	35.986	187.802	247.982	222.223	AKT1	protein_coding	Potassium channel AKT1
AT2G16380	3.58607	5.10069e-41	1.64373e-38	8.12023	7.22171	9.99646	92.3816	110.86	105.272	SFH7	protein_coding	Phosphatidylinositol/phosphatidylcholine transfer protein SFH7
AT5G54710	4.2023	5.46208e-41	1.74294e-38	15.2992	44.112	35.987	549.03	564.684	649.208	.	protein_coding	Ankyrin repeat family protein
AT3G61280	4.76015	6.01806e-41	1.90171e-38	0.025991	8.22903	14.9957	262.71	178.698	199.741	.	protein_coding	Glycosyltransferase
AT2G19130	1.79742	1.83902e-40	5.75542e-38	109.582	105.005	116.956	355.212	421.951	376.181	.	protein_coding	G-type lectin S-receptor-like serine/threonine-protein kinase At2g19130
AT3G47480	4.23884	2.54022e-40	7.87421e-38	3.08056	14.3467	11.9958	208.988	182.711	170.485	CML47	protein_coding	Probable calcium-binding protein CML47
AT2G46430	2.90244	3.22642e-40	9.90695e-38	21.3842	41.1275	49.9828	256.783	297.487	289.487	CNGC3	protein_coding	Probable cyclic nucleotide-gated ion channel 3
AT2G31110	1.38106	5.02297e-40	1.52792e-37	499.256	609.128	593.776	1526.19	1575.69	1332.2	TBL40	protein_coding	TBL40
AT3G11010	2.01094	6.47246e-40	1.95061e-37	158.333	181.114	199.926	737.726	748.475	689.003	AtRLP34	protein_coding	Receptor-like protein 34
AT5G37970	6.00309	8.09476e-40	2.41714e-37	4.07029	4.13908	8.99718	357.227	331.324	439.721	.	protein_coding	Probable S-adenosylmethionine-dependent methyltransferase At5g37970
AT1G28230	1.46266	8.23914e-40	2.43789e-37	687.914	693.616	724.726	1710.98	2133.67	1960.95	PUP1	protein_coding	Purine permease 1
AT1G60730	2.1109	1.06293e-39	3.11677e-37	116.667	96.8376	123.954	483.034	504.507	471.684	.	protein_coding	NAD(P)-linked oxidoreductase superfamily protein
AT2G41090	3.13651	1.26798e-39	3.68485e-37	272.092	439.335	515.809	3411.68	3416.5	3966.83	CML10	protein_coding	Calmodulin-like protein 10
AT5G24660	2.17577	1.42618e-39	4.10791e-37	84.2283	87.4797	92.9653	461.629	309.833	425.975	LSU2	protein_coding	Protein RESPONSE TO LOW SULFUR 2
AT1G21520	3.00797	1.45843e-39	4.16395e-37	65.9352	50.5283	70.9741	706.026	396.342	408.178	.	protein_coding	Uncharacterized protein At1g21520/F24J8_4
AT4G21990	1.43531	1.48717e-39	4.20908e-37	1128.2	962.317	1120.58	2741.94	2614.55	3328.51	2023-04-03	protein_coding	5'-adenylylsulfate reductase 3%2C chloroplastic
AT1G30820	-1.9943	2.24707e-39	6.30498e-37	3266.12	4221.17	4224.4	935.645	829.902	1173.67	.	protein_coding	CTP synthase
AT3G45680	-1.87246	3.31568e-39	9.22383e-37	292.186	279.916	270.897	79.1428	75.8069	75.0324	NPF2.3	protein_coding	Protein NRT1/ PTR FAMILY 2.3
AT1G21670	1.30244	3.87285e-39	1.06825e-36	521.471	502.167	450.828	1395.2	1093.38	1149.02	.	protein_coding	DPP6 amino-terminal domain protein
AT1G64710	1.58148	4.72644e-39	1.29274e-36	246.51	210.011	227.914	734.645	664.813	650.02	.	protein_coding	Alcohol dehydrogenase-like 4
AT1G31540	1.70524	7.67027e-39	2.08043e-36	203.927	196.572	198.925	589.639	698.95	666.664	.	protein_coding	Disease resistance protein (TIR-NBS-LRR class) family
AT2G32880	-2.55359	2.07555e-38	5.58306e-36	175.504	153.404	170.936	25.3865	25.2373	34.1693	.	protein_coding	TRAF-like family protein
AT2G47130	3.06048	2.30586e-38	6.15174e-36	15.2701	26.7346	31.989	224.223	213.869	182.155	SDR3A	protein_coding	Short-chain dehydrogenase reductase 3a
AT5G51860	6.67731	3.22582e-38	8.5361e-36	1.01586	0.00714187	1.9994	142.992	92.1904	114.016	AGL72	protein_coding	MADS-box protein AGL72
AT5G39860	-2.4211	4.59424e-38	1.20591e-35	752.846	820.086	718.727	121.833	171.236	134.455	PRE1	protein_coding	Transcription factor PRE1
AT5G48850	3.5778	5.67829e-38	1.47854e-35	23.3937	25.8195	54.9822	368.426	310.774	569.561	SDI1	protein_coding	ATSDI1
AT2G44490	1.32734	7.41577e-38	1.91562e-35	1198.26	1209.18	1256.53	2817.05	3386.58	2991.09	BGLU26	protein_coding	Beta-glucosidase 26%2C peroxisomal
AT1G76990	1.15264	8.01114e-38	2.05312e-35	1741.12	1967.55	1997.25	4068.23	4395.42	4222.06	ACR3	protein_coding	ACR3
AT4G04955	1.52545	9.1055e-38	2.31536e-35	797.514	885.977	849.679	2116.89	2743.15	2432.66	ALN	protein_coding	Allantoinase
AT5G14930	1.75113	1.17674e-37	2.96904e-35	115.659	111.159	113.957	398.781	398.562	350.782	SAG101	protein_coding	Senescence-associated carboxylesterase 101
AT2G20142	3.63383	1.26419e-37	3.16515e-35	2.06707	21.4358	4.9974	122.776	125.425	109.1	.	protein_coding	Toll-Interleukin-Resistance (TIR) domain family protein
AT4G15210	1.86981	1.3892e-37	3.45159e-35	9155.67	6703.63	8002.97	30879.3	27518.2	28816.6	BAM5	protein_coding	Beta-amylase 5
AT5G19470	8.19578	1.78679e-37	4.40579e-35	0.00242478	0.00477754	1.99948	262.764	158.143	282.822	NUDT24	protein_coding	nudix hydrolase homolog 24
AT3G29370	-2.16319	2.41966e-37	5.92144e-35	220.225	261.333	261.902	49.7499	52.4611	63.4159	.	protein_coding	Uncharacterized protein At3g29370
AT1G33560	1.91248	2.6552e-37	6.44935e-35	263.836	292.233	297.888	1009.73	1310.53	895.497	ADR1	protein_coding	Disease resistance protein ADR1
AT5G44640	3.80061	2.78194e-37	6.70715e-35	23.3592	25.7475	32.9883	441.336	342.028	365.437	BGLU13	protein_coding	Beta-glucosidase 13
AT3G60470	6.15681	3.65139e-37	8.73863e-35	2.02561	1.03557	0.999532	110.592	135.315	69.9712	.	protein_coding	Transmembrane protein%2C putative (DUF247)
AT5G09280	4.34029	3.95611e-37	9.3988e-35	25.3234	17.5098	12.9942	431.198	305.977	400.623	.	protein_coding	Pectate lyase
AT3G56220	-1.875	4.10481e-37	9.68141e-35	297.332	302.638	388.855	88.2916	89.4188	91.6245	.	protein_coding	At3g56220
AT2G47750	1.83482	6.70901e-37	1.57097e-34	224.237	239.728	220.916	938.562	713.298	792.336	GH3.9	protein_coding	Putative indole-3-acetic acid-amido synthetase GH3.9
AT4G03450	5.44871	6.75923e-37	1.57142e-34	0.00481765	4.07484	0	57.8713	58.2666	77.0922	.	protein_coding	Ankyrin repeat family protein
AT5G26170	2.0699	1.10379e-36	2.54795e-34	82.1647	69.0164	80.9697	391.587	295.391	289.359	WRKY50	protein_coding	Probable WRKY transcription factor 50
AT4G05380	3.05202	1.22074e-36	2.79807e-34	11.2152	20.5922	31.9896	161.39	205.229	165.632	.	protein_coding	P-loop containing nucleoside triphosphate hydrolases superfamily protein
AT2G39800	-2.27305	1.41202e-36	3.21387e-34	9414.3	6115.01	6520.53	1628.65	1276.03	1656.96	P5CSA	protein_coding	Delta-1-pyrroline-5-carboxylate synthase A
AT1G07640	1.17723	1.501e-36	3.39267e-34	655.416	606.186	646.756	1477.48	1480.39	1358.56	OBP2	protein_coding	Dof-type zinc finger DNA-binding family protein
AT2G15080	3.61458	1.69256e-36	3.79927e-34	3.07297	6.2009	14.9956	110.575	97.1733	94.4981	AtRLP19	protein_coding	Receptor-like protein 19
AT3G46540	1.11606	1.95807e-36	4.36516e-34	515.429	508.402	548.793	1024.98	1133.34	1250.55	.	protein_coding	ENTH/VHS family protein
AT1G12940	4.59961	2.30145e-36	5.09575e-34	3.04947	3.09786	4.99832	90.3257	98.2064	90.6221	NRT2.5	protein_coding	High affinity nitrate transporter 2.5
AT2G05520	2.47482	2.34057e-36	5.14735e-34	302.42	419.627	315.879	1947.33	2240.67	1583.56	GRP3	protein_coding	Glycine-rich protein 3
AT5G59220	-2.00102	2.555e-36	5.58123e-34	533.665	498.121	522.802	141.017	123.406	123.745	SAG113	protein_coding	Probable protein phosphatase 2C 78
AT1G35230	3.26876	2.94131e-36	6.38224e-34	31.4878	51.3147	31.987	483.864	361.558	263.859	AGP5	protein_coding	Classical arabinogalactan protein 5
AT4G00730	1.3449	3.23616e-36	6.97553e-34	578.303	552.628	541.795	1382.13	1497.92	1369.3	ANL2	protein_coding	Homeobox-leucine zipper protein ANTHOCYANINLESS 2
AT3G62210	8.82755	3.71623e-36	7.95762e-34	2.77556e-17	2.77556e-17	2.77556e-17	70.9662	58.3325	40.8124	EDA32	protein_coding	EDA32
AT1G08450	1.14822	4.8903e-36	1.04032e-33	1322.06	1507.49	1352.49	3233.02	3042.33	2994	CRT3	protein_coding	Calreticulin-3
AT3G49940	-2.1148	5.57005e-36	1.17723e-33	215.089	242.721	176.931	62.8451	44.6722	38.9029	LBD38	protein_coding	LOB domain-containing protein 38
AT4G18197	2.35923	5.70035e-36	1.197e-33	51.7295	48.369	44.9825	215.199	275.178	255.373	PUP7	protein_coding	Probable purine permease 7
AT3G04210	4.45391	7.67938e-36	1.60223e-33	51.9032	131.51	122.955	2161.48	2054.7	2506.87	.	protein_coding	At3g04210/T6K12_17
AT1G55770	4.02545	9.73071e-36	2.01729e-33	49.7307	49.4286	58.9784	1183.98	647.063	749.345	.	protein_coding	Plant invertase/pectin methylesterase inhibitor superfamily protein
AT2G31865	2.37975	1.15798e-35	2.37044e-33	40.6018	46.2877	44.9831	234.401	257.697	195.775	PARG2	protein_coding	poly(ADP-ribose) glycohydrolase 2
AT5G47050	-1.84886	1.21154e-35	2.46458e-33	532.664	573.1	481.816	161.306	155.566	123.662	.	protein_coding	SBP (S-ribonuclease binding protein) family protein
AT4G04570	2.43016	1.29646e-35	2.62095e-33	99.4404	96.7704	108.959	454.717	526.775	664.917	CRK40	protein_coding	Cysteine-rich receptor-like protein kinase 40
AT1G62660	-1.44559	1.4561e-35	2.9255e-33	1847.56	1886.2	1526.42	645.391	727.207	558.319	BFRUCT3	protein_coding	Acid beta-fructofuranosidase 3%2C vacuolar
AT2G40400	-1.46294	1.94423e-35	3.88226e-33	1182.98	1149.43	982.626	439.34	308.855	454.306	RER5	protein_coding	Protein RETICULATA-RELATED 5%2C chloroplastic
AT4G38560	4.45093	1.98111e-35	3.93177e-33	2.05416	10.2382	6.99742	153.201	172.21	104.094	.	protein_coding	Phospholipase like protein
AT2G22920	2.18716	3.08773e-35	6.09087e-33	52.79	54.5865	70.9745	263.855	272.16	277.787	SCPL12	protein_coding	Serine carboxypeptidase-like 12
AT1G60390	1.4678	6.58573e-35	1.29128e-32	1035.88	1081.44	837.681	2758.13	3051.26	2364.28	PGL2	protein_coding	Polygalacturonase 1 beta-like protein 2
AT3G01500	-1.75175	6.83207e-35	1.33156e-32	28417	28636.1	28053.4	9454.5	6138.8	9678.18	BCA1	protein_coding	Beta carbonic anhydrase 1%2C chloroplastic
AT3G52430	1.66907	8.58151e-35	1.66256e-32	199.954	258.213	253.905	722.542	816.574	726.05	PAD4	protein_coding	Lipase-like PAD4
AT5G44420	7.07784	1.33496e-34	2.57102e-32	3.03203	0.00949062	0.999532	82.4373	301.812	214.476	PDF1.2A	protein_coding	Defensin-like protein 16
AT5G67480	1.4388	2.07162e-34	3.96631e-32	1153.59	1198.8	1041.6	3415.63	2993.72	2792.19	BT4	protein_coding	BTB and TAZ domain protein 4
AT2G20670	-2.46352	2.15313e-34	4.09825e-32	555.11	852.826	683.741	124.822	98.0053	156.107	.	protein_coding	Expressed protein
AT2G31880	2.49494	3.35239e-34	6.34382e-32	297.345	394.984	323.877	2019.35	1973.2	1737.65	SOBIR1	protein_coding	Leucine-rich repeat receptor-like serine/threonine/tyrosine-protein kinase SOBIR1
AT4G25940	1.90665	3.64183e-34	6.85169e-32	102.482	100.874	108.959	416.019	388.792	367.373	.	protein_coding	Putative clathrin assembly protein At4g25940
AT4G16000	-2.44344	4.13259e-34	7.73031e-32	258.754	307.568	255.902	44.6775	63.3019	42.8206	.	protein_coding	Uncharacterized protein At4g16000
AT2G30860	1.21007	4.4581e-34	8.29155e-32	4469.35	4315.02	5173.04	12149.7	10481	9661.31	GSTF9	protein_coding	GSTF9
AT4G29050	3.0764	5.08361e-34	9.40122e-32	17.2495	19.5266	14.9939	121.843	184.899	132.477	.	protein_coding	Concanavalin A-like lectin protein kinase family protein
AT1G27020	4.51704	5.17199e-34	9.51062e-32	3.08344	18.4137	9.9961	216.202	268.371	244.634	.	protein_coding	Plant/protein
AT3G23290	1.57838	5.21698e-34	9.53944e-32	384.541	434.14	346.867	1393.14	1109.97	978.347	LSH4	protein_coding	LSH4
AT4G18570	-1.10827	6.42668e-34	1.16858e-31	1589.87	1514.84	1562.41	743.806	701.748	719.266	.	protein_coding	AT4g18560/F28J12_220
AT2G36750	2.42054	6.82132e-34	1.23345e-31	44.635	26.9053	56.9803	246.554	196.205	247.618	UGT73C1	protein_coding	UDP-glycosyltransferase 73C1
AT3G53280	1.77582	1.23298e-33	2.21718e-31	78.1777	100.791	98.9631	331.806	326.619	294.266	CYP71B5	protein_coding	Cytochrome P450 71B5
AT5G44630	-2.59286	1.65529e-33	2.96023e-31	2054.58	1701.3	2450.08	369.333	267.075	391.936	BS	protein_coding	Alpha-barbatene synthase
AT4G12290	1.58563	1.72149e-33	3.0618e-31	3453.64	2971.02	2969.88	9905.1	10183.7	8108.7	.	protein_coding	Amine oxidase
AT5G18600	-2.03402	2.59665e-33	4.59325e-31	676.781	670.022	822.691	131.018	205.234	193.048	GRXS2	protein_coding	Monothiol glutaredoxin-S2
AT2G42220	-1.23318	2.86729e-33	5.04457e-31	3434.47	3807.54	3750.58	1453.19	1360.64	1861.76	STR9	protein_coding	Rhodanese-like domain-containing protein 9%2C chloroplastic
AT5G57090	-3.7716	2.92468e-33	5.11788e-31	65.9629	63.8476	76.9717	3.05734	6.82799	4.87023	PIN2	protein_coding	WAV6
AT5G24540	9.337	5.72842e-33	9.97052e-31	2.77556e-17	2.77556e-17	2.77556e-17	95.3291	84.5916	62.252	BGLU31	protein_coding	Beta-glucosidase 31
AT5G10380	1.01236	1.04303e-32	1.80577e-30	1534.08	1525.1	1530.42	3064.6	3193.06	3000.83	ATL55	protein_coding	E3 ubiquitin-protein ligase RING1
AT5G56540	-2.65516	1.15242e-32	1.98461e-30	1974.46	2219.65	2099.21	258.884	369.473	370.463	AGP14	protein_coding	Arabinogalactan peptide 14
AT1G15550	-3.24384	1.34274e-32	2.30018e-30	215.021	186.26	153.94	23.3164	18.4545	16.5369	GA3OX1	protein_coding	Gibberellin 3-beta-dioxygenase 1
AT3G55760	1.18482	1.6596e-32	2.8281e-30	1430.58	1323.48	1489.44	3744.38	2877.95	3026.13	.	protein_coding	At3g55760
AT2G03505	-2.32468	1.77721e-32	3.01274e-30	167.396	161.57	156.94	31.4632	32.0719	33.1438	.	protein_coding	At2g03505
AT5G24200	4.47718	1.94841e-32	3.28585e-30	6.08178	2.09449	6.99768	151.077	100.018	95.3992	.	protein_coding	alpha/beta-Hydrolases superfamily protein
AT5G54720	4.408	2.72504e-32	4.57188e-30	4.07029	4.13908	8.99718	134.931	120.502	117.891	.	protein_coding	Ankyrin repeat family protein
AT1G13470	4.9057	2.74049e-32	4.57422e-30	0.014061	4.11797	7.99773	109.645	125.387	140.429	.	protein_coding	Protein of unknown function (DUF1262)
AT3G18485	4.07775	3.35393e-32	5.56958e-30	5.0671	5.13271	1.99889	86.1876	56.2628	69.1866	ILR2	protein_coding	IAA-leucine resistant 2
AT1G77120	1.68425	3.71238e-32	6.13353e-30	113.675	132.712	131.951	465.693	358.541	392.74	ADH1	protein_coding	Alcohol dehydrogenase class-P
AT5G52740	6.09172	5.77039e-32	9.48559e-30	0.00242478	0.00477754	1.99948	42.6748	58.352	62.4392	HIPP12	protein_coding	Heavy metal-associated isoprenylated plant protein 12
AT4G23670	-1.50041	6.27661e-32	1.02659e-29	13314.6	12267.7	13520.9	5540.48	3341.38	4939.47	.	protein_coding	AT4G23670 protein
AT3G19690	4.40436	8.61312e-32	1.4017e-29	18.2777	16.5144	26.9908	500.198	377.956	437.601	.	protein_coding	At3g19690
AT1G22480	3.99915	8.84289e-32	1.43193e-29	17.2495	18.5103	15.9937	384.384	196.065	252.345	.	protein_coding	At1g22480
AT3G45530	6.78664	9.13723e-32	1.47227e-29	1.01586	1.0314	0.999586	103.576	181.146	92.4129	.	protein_coding	Cysteine/Histidine-rich C1 domain family protein
AT5G19520	4.02661	1.39049e-31	2.22944e-29	8.10874	5.16806	6.99736	107.582	141.132	87.576	MSL9	protein_coding	Mechanosensitive ion channel protein 9
AT1G28610	1.20652	1.49657e-31	2.38776e-29	331.735	287.187	305.884	669.784	738.762	726.114	.	protein_coding	GDSL esterase/lipase At1g28610
AT4G14365	4.02003	1.58049e-31	2.50936e-29	14.3207	56.4486	54.981	683.953	784.581	577.79	XBAT34	protein_coding	Putative E3 ubiquitin-protein ligase XBAT34
AT5G28237	-1.96245	1.94956e-31	3.0803e-29	1271.26	1168.04	1152.56	359.135	326.655	235.65	.	protein_coding	Tryptophan synthase
AT5G44620	-2.44738	1.96956e-31	3.09686e-29	3190.93	2833.2	3540.66	624.041	443.936	685.343	CYP706A3	protein_coding	Cytochrome P450%2C family 706%2C subfamily A%2C polypeptide 3
AT3G25020	1.43197	1.9917e-31	3.11663e-29	247.543	216.195	247.907	636.264	664.889	619.824	AtRLP42	protein_coding	Receptor-like protein 42
AT2G22800	-1.75691	2.01794e-31	3.14259e-29	388.58	360.234	387.854	136.907	90.2577	109.139	HAT9	protein_coding	HAT9
AT3G60415	3.25937	2.32331e-31	3.59454e-29	43.7416	85.3185	91.9672	791.443	754.349	573.856	.	protein_coding	At3g60420
AT2G30870	1.14056	2.33025e-31	3.59454e-29	1546.26	1599.16	1532.42	3559.78	3361.14	3392.64	GSTF10	protein_coding	Glutathione S-transferase F10
AT5G22090	1.02678	2.67942e-31	4.11366e-29	1428.6	1538.45	1560.41	2895.17	3169.72	3159.76	.	protein_coding	Protein FAF-like%2C chloroplastic
AT2G39980	1.88415	2.86027e-31	4.37071e-29	260.776	267.581	288.891	845.402	1204.55	967.756	.	protein_coding	At2g39980/T28M21.14
AT5G46240	-1.60104	2.98908e-31	4.54619e-29	827.853	732.737	693.736	271.908	190.295	280.809	KAT1	protein_coding	At5g46240
AT1G72930	1.63312	3.19144e-31	4.8314e-29	328.83	424.941	445.833	1181.22	1212.05	1328.49	TIR	protein_coding	Toll/interleukin-1 receptor-like protein
AT1G49660	1.18507	3.4509e-31	5.2e-29	465.713	496.988	455.827	1050.3	1155.8	1019.4	CXE5	protein_coding	Probable carboxylesterase 5
AT4G13495	-1.93383	3.66133e-31	5.49166e-29	594.493	487.891	526.8	157.238	91.1053	172.679	.	ncRNA	other RNA
AT5G63140	-1.2548	3.94234e-31	5.85915e-29	632.093	622.601	622.764	266.876	272.195	247.503	PAP29	protein_coding	Probable inactive purple acid phosphatase 29
AT3G26210	2.80725	5.31617e-31	7.86503e-29	36.57	53.4364	46.9824	322.693	375.371	262.984	CYP71B23	protein_coding	Cytochrome P450 71B23
AT2G29660	-1.11951	6.26941e-31	9.23334e-29	777.202	781.095	828.687	376.464	398.613	323.462	.	protein_coding	At2g29660
AT1G08930	2.98155	8.84826e-31	1.29727e-28	134.089	281.627	213.919	1449.17	1851.8	1675.39	ERD6	protein_coding	ERD6
AT5G48380	1.17645	9.71701e-31	1.41825e-28	645.307	640.134	709.733	1455.2	1656.41	1398.5	BIR1	protein_coding	Probably inactive leucine-rich repeat receptor-like protein kinase At5g48380
AT1G09480	2.92503	1.10793e-30	1.60986e-28	12.1927	18.4795	13.9945	117.701	109.808	114.03	.	protein_coding	NAD(P)-binding Rossmann-fold superfamily protein
AT2G30310	3.69247	1.38443e-30	2.00269e-28	13.1993	13.3945	16.994	234.297	149.505	184.18	.	protein_coding	GDSL esterase/lipase At2g30310
AT2G23060	-1.91505	1.51511e-30	2.18203e-28	204.957	206.85	210.92	58.8393	44.6206	61.4526	.	protein_coding	Probable N-acetyltransferase HLS1-like
AT5G43040	3.69583	1.76383e-30	2.52904e-28	12.1888	13.3905	16.994	181.654	236.447	138.2	.	protein_coding	CHP-rich zinc finger protein-like
AT1G56120	2.12383	1.7768e-30	2.53645e-28	36.5824	52.4489	56.9795	191.839	252.898	192.897	.	protein_coding	Leucine-rich repeat transmembrane protein kinase
AT5G61010	1.30814	1.97331e-30	2.80469e-28	352.071	392.987	316.879	877.774	899.127	852.763	ATEXO70E2	protein_coding	Exocyst complex component EXO70E2
AT3G45610	-1.25149	2.22777e-30	3.15259e-28	487.042	550.477	506.808	219.184	207.97	221.257	DOF3.2	protein_coding	Dof zinc finger protein DOF3.2
AT2G18328	1.5276	2.65377e-30	3.73917e-28	277.082	370.363	364.863	1014.74	1012.87	891.686	RL4	protein_coding	Protein RADIALIS-like 4
AT3G47090	2.56814	2.72439e-30	3.82213e-28	24.3535	21.647	27.9899	137.023	143.836	159.902	.	protein_coding	Leucine-rich repeat protein kinase family protein
AT2G37710	1.05252	2.73986e-30	3.82734e-28	686.897	728.535	677.743	1309.11	1474.54	1557.53	LECRK41	protein_coding	L-type lectin-domain containing receptor kinase IV.1
AT3G22840	1.94106	2.82607e-30	3.9309e-28	1061.3	1208.02	1055.6	4168.68	4516.95	4082.64	ELIP1	protein_coding	ELIP1
AT5G38010	2.18643	3.0159e-30	4.17709e-28	156.243	177.895	126.95	757.98	721.256	620.714	UGT76E9	protein_coding	UDP-glycosyltransferase 76E9
AT1G70680	-2.74758	3.21299e-30	4.4312e-28	864.408	892.1	699.733	133.91	149.865	81.6564	PXG5	protein_coding	Probable peroxygenase 5
AT4G17250	3.158	6.85576e-30	9.41524e-28	27.3776	18.5888	26.9902	221.213	210.89	222.228	.	protein_coding	AT4g17250/dl4660w
AT3G14310	1.03656	7.59806e-30	1.03908e-27	4974.59	5021.87	4682.23	10950.3	8933.49	10227.7	PME3	protein_coding	Pectinesterase/pectinesterase inhibitor 3
AT4G23990	-1.40835	8.25496e-30	1.12419e-27	666.587	603.141	702.735	241.528	208.83	292.548	CSLG3	protein_coding	Cellulose synthase-like protein G3
AT4G23230	4.44269	8.84846e-30	1.2e-27	3.05557	6.15685	4.99812	103.515	122.586	90.5493	CRK15	protein_coding	Cysteine-rich receptor-like protein kinase 15
AT3G52820	-1.73132	9.23616e-30	1.24738e-27	389.553	360.162	313.88	121.72	94.2003	104.268	PAP22	protein_coding	Purple acid phosphatase 22
AT1G19830	-1.96752	9.4187e-30	1.26678e-27	223.207	200.757	236.911	54.8053	49.5113	64.3898	.	protein_coding	At1g19830
AT1G27770	1.32818	9.65237e-30	1.29286e-27	646.32	701.765	645.755	1585.1	1648.49	1772.91	ACA1	protein_coding	Calcium-transporting ATPase
AT5G22580	-1.00004	1.1426e-29	1.52313e-27	7447.24	8784.1	8088.94	3999.21	4080.45	4079.78	.	protein_coding	Stress-response A/B barrel domain-containing protein At5g22580
AT5G60900	2.84984	1.14652e-29	1.52313e-27	20.3536	26.817	49.9837	193.906	237.176	272.06	RLK1	nontranslating_CDS	receptor-like protein kinase 1
AT4G17460	-1.24408	1.25448e-29	1.65978e-27	1173.96	1354.22	1388.48	503.377	516.057	633.662	HAT1	protein_coding	Homeobox-leucine zipper protein HAT1
AT3G62690	1.35641	1.396e-29	1.83214e-27	177.589	221.106	174.933	481.011	545.419	442.38	ATL5	protein_coding	RING-H2 zinc finger protein ATL5
AT4G23160	4.61504	1.49853e-29	1.9588e-27	3.03768	1.04317	1.99921	55.7983	51.5033	50.6621	CRK8	protein_coding	cysteine-rich RLK (RECEPTOR-like protein kinase) 8
AT1G73805	4.06389	1.64927e-29	2.14721e-27	7.17353	36.8547	20.9919	328.84	449.316	315.649	SARD1	protein_coding	Protein SAR DEFICIENT 1
AT4G36500	3.22923	2.13393e-29	2.76714e-27	40.6585	60.6917	71.9745	454.712	622.247	551.651	.	protein_coding	Uncharacterized protein At4g36500
AT5G63180	1.33213	2.3104e-29	2.97421e-27	273.977	316.869	285.892	745.847	709.514	752.431	.	protein_coding	Probable pectate lyase 22
AT4G23240	1.94995	2.3119e-29	2.97421e-27	31.486	36.0388	45.9837	136.011	154.59	149.128	CRK16	protein_coding	Putative cysteine-rich receptor-like protein kinase 16
AT2G26695	-2.83538	2.55616e-29	3.2755e-27	167.495	210.937	236.912	30.4339	17.3822	38.1054	.	protein_coding	At2g26695
AT1G66760	-3.76249	3.40073e-29	4.34067e-27	427.108	432.119	335.871	24.3822	18.3575	44.9947	DTX9	protein_coding	Protein DETOXIFICATION 9
AT1G78950	-1.98135	3.7479e-29	4.7651e-27	1276.32	1285.22	1007.62	351.02	291.565	261.077	.	protein_coding	Terpenoid cyclases family protein
AT5G52750	3.89797	3.90973e-29	4.95151e-27	12.2673	40.0476	43.9851	563.092	431.453	446.304	HIPP13	protein_coding	Heavy metal-associated isoprenylated plant protein 13
AT1G60590	-1.39959	5.09565e-29	6.42842e-27	950.612	847.973	765.709	317.634	352.927	301.091	.	protein_coding	Pectin lyase-like superfamily protein
AT5G38000	2.78628	6.11697e-29	7.68707e-27	74.9676	51.4623	29.9862	354.165	397.656	329.339	.	protein_coding	At5g38000
AT1G01680	4.25469	6.78737e-29	8.49674e-27	6.09325	5.16805	8.99697	162.264	148.82	82.6001	PUB54	protein_coding	U-box domain-containing protein 54
AT3G15450	-2.34101	7.59153e-29	9.46702e-27	5207.13	9184.16	7513.16	1173.19	1546.54	1603.38	.	protein_coding	AT3g15450/MJK13_11
AT4G39830	2.71671	7.72629e-29	9.59829e-27	28.4173	20.6774	39.9864	253.547	187.555	146.971	.	protein_coding	At4g39830
AT1G47890	5.21873	8.88587e-29	1.09969e-26	1.01994	3.06912	0.99948	77.0811	87.651	37.8078	AtRLP7	protein_coding	.
AT1G11080	-1.41278	9.37627e-29	1.15598e-26	346.011	389.951	362.863	135.985	129.226	147.217	scpl31	protein_coding	Carboxypeptidase
AT1G49050	1.39461	1.07944e-28	1.32579e-26	224.248	249.999	226.914	582.509	717.532	543.718	APCB1	protein_coding	Aspartyl protease APCB1
AT1G56600	5.07881	1.10766e-28	1.35534e-26	3.03495	1.03947	0.99948	65.9396	37.7204	80.0698	GOLS2	protein_coding	Galactinol synthase 2
AT2G45510	2.05027	1.15976e-28	1.41378e-26	33.5395	44.266	58.9794	177.614	212.979	177.328	CYP704A2	protein_coding	At2g45510
AT5G56490	-2.34873	1.25189e-28	1.52039e-26	249.578	231.588	244.907	54.7616	42.7224	44.8087	GULLO4	protein_coding	Probable L-gulonolactone oxidase 4
AT1G24150	1.68428	1.3491e-28	1.63236e-26	78.1296	82.3033	76.9706	253.695	260.516	249.484	ATFH4	protein_coding	formin homologue 4
AT4G20780	2.04516	1.42321e-28	1.71565e-26	48.6817	39.16	45.9827	184.688	162.217	206.716	CML42	protein_coding	Calcium-binding protein CML42
AT4G02700	-1.94577	1.44626e-28	1.737e-26	171.492	164.733	204.924	53.7485	33.9029	52.6793	SULTR3%3B2	protein_coding	Sulfate transporter 3.2
AT5G52320	1.19798	1.76128e-28	2.10757e-26	334.838	352.954	349.868	762.116	753.236	865.562	CYP96A4	protein_coding	CYP96A4
AT4G35160	-2.85543	2.78675e-28	3.32246e-26	146.13	139.019	181.933	26.3544	12.5412	25.3807	ASMT	protein_coding	Acetylserotonin O-methyltransferase
AT5G20400	3.53538	2.91821e-28	3.46649e-26	5.07193	4.12678	4.99812	47.7335	56.3751	64.3901	.	protein_coding	2-oxoglutarate (2OG) and Fe(II)-dependent oxygenase superfamily protein
AT4G36410	-2.42312	3.14983e-28	3.72802e-26	207.07	259.308	294.891	26.4776	67.2646	47.7586	UBC17	protein_coding	Probable ubiquitin-conjugating enzyme E2 17
AT3G45260	1.82162	3.41581e-28	4.02818e-26	103.456	100.802	77.969	354.119	324.62	319.637	BIB	protein_coding	Protein indeterminate-domain 9
AT1G01640	1.92468	3.46411e-28	4.0704e-26	76.0808	66.9364	73.9722	308.425	302.39	214.224	.	protein_coding	BTB/POZ domain-containing protein At1g01640
AT4G36880	2.65203	4.14494e-28	4.85286e-26	310.458	242.042	357.867	2249.62	1566.64	1907.33	CP1	protein_coding	CP1
AT1G77520	-1.37693	4.33127e-28	5.05283e-26	437.257	365.446	427.839	158.304	168.209	147.115	.	protein_coding	O-methyltransferase family protein
AT4G08850	1.3475	4.35647e-28	5.06408e-26	668.643	688.457	710.732	1798.15	1879.93	1584.62	MIK2	protein_coding	MDIS1-interacting receptor like kinase 2
AT3G52840	-1.47648	4.92061e-28	5.6995e-26	690.046	977.436	884.666	310.511	281.798	324.605	BGAL2	protein_coding	Beta-galactosidase
AT1G06160	4.34532	5.87504e-28	6.78088e-26	7.07787	1.05969	2.99871	80.1589	51.3215	102.513	ERF094	protein_coding	Ethylene-responsive transcription factor ERF094
AT5G52760	4.51518	6.11243e-28	7.02995e-26	6.12789	19.4704	13.9948	250.741	311.058	351.984	HIPP14	protein_coding	Heavy metal-associated isoprenylated plant protein 14
AT5G10760	4.63896	7.16659e-28	8.21332e-26	28.6221	87.5977	201.933	3268.4	2155.66	2506.67	AED1	protein_coding	Aspartyl protease AED1
AT5G20820	-2.70938	8.45968e-28	9.66125e-26	123.767	116.306	116.956	18.266	22.4063	13.5969	SAUR76	protein_coding	Auxin-responsive protein SAUR76
AT2G25000	1.70063	9.06714e-28	1.02828e-25	142.097	153.379	188.93	527.677	660.288	387.642	WRKY60	protein_coding	Probable WRKY transcription factor 60
AT5G46490	1.70756	9.70388e-28	1.09667e-25	67.9865	64.8737	75.9719	200.982	241.109	240.779	.	protein_coding	Disease resistance protein (TIR-NBS-LRR class) family
AT1G01010	1.83799	1.00064e-27	1.12695e-25	120.768	115.35	154.943	553.951	466.557	378.943	NAC001	protein_coding	NAC domain-containing protein 1
AT5G39020	3.01553	1.26336e-27	1.41793e-25	11.1839	17.4638	15.9941	104.575	128.346	130.651	.	protein_coding	Probable receptor-like protein kinase At5g39020
AT1G29660	1.40067	1.40812e-27	1.57496e-25	468.806	610.041	485.815	1344.58	1356.89	1429.81	.	protein_coding	GDSL esterase/lipase At1g29660
AT1G14380	1.0118	1.62591e-27	1.81234e-25	1074.46	1037.34	1070.6	2401.87	2169.52	1846.75	IQD28	protein_coding	At1g14380
AT3G54770	-2.58795	1.66395e-27	1.8484e-25	103.484	114.139	86.9658	18.2577	16.5185	15.5791	ARP1	protein_coding	Probable RNA-binding protein ARP1
AT2G47180	1.73408	1.70651e-27	1.88924e-25	431.262	530.872	466.823	1943.12	1466.65	1344.81	GOLS1	protein_coding	Galactinol synthase 1
AT5G54060	2.39215	1.71885e-27	1.89645e-25	25.328	9.36815	22.9919	102.49	104.018	98.415	A3G2XYLT	protein_coding	Glycosyltransferase (Fragment)
AT1G03740	1.1813	1.73138e-27	1.90381e-25	365.299	411.584	405.847	888.941	955.556	838.105	.	protein_coding	F21B7.34
AT1G49230	2.65365	1.84126e-27	2.01783e-25	21.3608	28.8477	44.9849	210.035	196.323	194.9	ATL78	protein_coding	RING-H2 finger protein ATL78
AT5G51870	3.25019	3.40473e-27	3.71869e-25	6.11101	5.20101	17.9947	112.57	89.3878	80.8079	AGL71	protein_coding	AGAMOUS-like 71
AT1G58300	5.71712	4.06937e-27	4.42976e-25	0.00362481	1.0314	1.9994	52.8003	56.3437	70.2545	HO4	protein_coding	Heme oxygenase 4%2C chloroplastic
AT5G04720	1.01398	5.01251e-27	5.43824e-25	781.26	844.804	771.707	1572.91	1663.12	1606.17	ADR1-L2	protein_coding	Probable disease resistance protein At5g04720
AT3G62150	2.29071	5.39618e-27	5.83504e-25	121.818	161.469	150.943	657.615	840.029	628.51	ABCB21	protein_coding	ABC transporter B family member 21
AT5G59780	1.82638	5.85162e-27	6.30657e-25	219.177	258.176	210.919	929.436	749.314	763.06	MYB59	protein_coding	Transcription factor MYB59
AT2G02930	4.28297	7.89166e-27	8.47716e-25	1.02531	4.09846	2.99889	60.8592	61.2911	42.787	GSTF3	protein_coding	Glutathione S-transferase F3
AT5G04770	-1.15103	8.86574e-27	9.49217e-25	765.015	790.301	752.715	349.077	366.503	323.51	CAT6	protein_coding	CAT6
AT5G06170	3.40127	9.11477e-27	9.72681e-25	35.4993	20.7063	42.9852	368.333	313.845	369.432	SUC9	protein_coding	Sucrose transport protein SUC9
AT1G32960	3.81046	1.07217e-26	1.14043e-24	12.1556	5.19417	9.99634	132.925	152.743	103.17	SBT3.3	protein_coding	Subtilisin-like protease SBT3.3
AT1G77380	-1.77323	1.28658e-26	1.36403e-24	566.082	497.074	463.823	131.969	190.749	123.653	AAP3	protein_coding	ATAAP3
AT2G23610	1.28879	1.36407e-26	1.44149e-24	370.407	507.123	407.845	1043.18	1081.87	1015.52	MES3	protein_coding	MES3
AT2G29340	-1.5873	2.02463e-26	2.13261e-24	2157.07	2294.82	2274.14	544.077	867.218	826.596	.	protein_coding	Tropinone reductase homolog At2g29340
AT1G66140	2.1292	2.10799e-26	2.21326e-24	26.3771	31.8318	18.9918	122.754	113.727	102.272	ZFP4	protein_coding	Zinc finger protein 4
AT3G25610	1.89423	2.7182e-26	2.84476e-24	56.8111	52.509	55.9789	198.91	224.617	191.946	ALA10	protein_coding	Phospholipid-transporting ATPase 10
AT4G13820	3.05163	2.87552e-26	2.99018e-24	12.209	12.4137	28.9909	144.113	186.835	116.798	.	protein_coding	Disease resistance like protein
AT5G41761	4.58305	3.02656e-26	3.13721e-24	2.03683	3.08911	3.99863	59.9354	112.08	55.4137	.	protein_coding	Putative uncharacterized protein
AT3G63110	3.08154	3.06914e-26	3.17125e-24	13.1753	9.2834	9.99605	103.466	108.003	66.111	IPT3	protein_coding	IPT3
AT5G46500	2.94839	3.27173e-26	3.36988e-24	6.1035	7.2217	11.9961	57.8778	64.1335	76.0957	.	protein_coding	Protein VARIATION IN COMPOUND TRIGGERED ROOT growth protein
AT2G41100	2.91682	3.69121e-26	3.78995e-24	259.941	517.366	490.817	3466.39	3190.09	2922.79	CML12	protein_coding	Calmodulin-like protein 12
AT1G69840	1.1182	5.83034e-26	5.94878e-24	1092.81	1377.82	1312.5	2910.31	2655.46	2647.03	HIR2	protein_coding	Hypersensitive-induced response protein 2
AT2G29120	3.78151	7.63024e-26	7.76091e-24	1.04545	12.2817	8.99684	103.509	111.831	96.4404	GLR2.7	protein_coding	Glutamate receptor 2.7
AT1G51490	3.05673	9.02206e-26	9.14798e-24	94.3376	104.843	66.9726	801.614	734.821	681.176	BGLU36	protein_coding	beta glucosidase 36
AT3G59010	1.68832	9.22649e-26	9.32621e-24	119.8	160.461	160.94	493.154	395.421	534.222	PME35	protein_coding	Pectinesterase
AT3G30720	-2.98308	1.00261e-25	1.01031e-23	530.422	430.034	203.917	45.6817	38.7864	62.4919	QQS	protein_coding	Protein QQS
AT4G01390	6.61793	1.25064e-25	1.25248e-23	1.01101	0.00239722	0	41.6251	35.8746	58.5942	.	protein_coding	TRAF-like family protein
AT3G25510	6.34472	1.50282e-25	1.49583e-23	0.00121678	1.02179	0	41.5848	39.8737	31.1293	.	protein_coding	Disease resistance protein (TIR-NBS-LRR class) family protein
AT1G11350	1.37481	1.5197e-25	1.50803e-23	254.649	225.453	257.903	593.682	659.051	661.806	SD113	protein_coding	G-type lectin S-receptor-like serine/threonine-protein kinase SD1-13
AT2G22540	1.21409	1.56397e-25	1.54724e-23	309.482	335.449	331.875	867.532	677.359	722.146	SVP	protein_coding	SVP
AT3G19940	3.0757	1.64527e-25	1.62273e-23	16.2389	12.4034	21.9925	162.306	112.584	155.024	STP10	protein_coding	Sugar transport protein 10
AT1G09970	1.366	1.72514e-25	1.69637e-23	921.248	881.951	904.658	2534.83	2382.4	2063.14	LRR XI-23	protein_coding	Receptor-like protein kinase 7
AT4G37370	2.05281	1.96589e-25	1.92728e-23	45.6834	56.5491	50.9807	225.249	236.3	175.288	CYP81D8	protein_coding	Cytochrome P450%2C family 81%2C subfamily D%2C polypeptide 8
AT1G28600	1.30909	2.21841e-25	2.16831e-23	423.106	451.722	428.838	1164.9	1120.76	945.248	.	protein_coding	GDSL esterase/lipase At1g28600
AT1G75040	2.6667	2.2509e-25	2.19348e-23	216.189	215.237	336.877	2160.21	1544.44	1175.09	PR5	protein_coding	Pathogenesis-related protein 5
AT3G48231	-5.45308	2.25887e-25	2.19468e-23	67.9574	78.0757	42.9816	2.02561	0.965344	0.968627	LCR48	protein_coding	Defensin-like protein 51
AT1G69730	1.3285	3.06928e-25	2.97319e-23	191.82	238.659	225.915	491.211	524.825	632.688	WAKL9	protein_coding	Wall-associated receptor kinase-like 9
AT1G23130	1.24995	3.0893e-25	2.9837e-23	1849.62	1820.46	1880.29	4297.56	4549.96	4353.62	.	protein_coding	At1g23130/T26J12_10
AT3G50770	2.16255	3.1701e-25	3.05268e-23	102.618	201.456	170.936	877.621	664.771	585.565	CML41	protein_coding	Probable calcium-binding protein CML41
AT3G28580	2.46382	3.25502e-25	3.12521e-23	46.6486	37.0967	41.9841	251.62	232.307	211.417	.	protein_coding	AAA-ATPase At3g28580
AT3G18710	-1.06048	4.96657e-25	4.74053e-23	495.149	527.888	518.804	245.576	243.96	249.513	PUB29	protein_coding	RING-type E3 ubiquitin transferase
AT4G16770	1.12832	5.11341e-25	4.86642e-23	252.661	264.478	277.895	541.926	555.934	640.437	.	protein_coding	2-oxoglutarate (2OG) and Fe(II)-dependent oxygenase superfamily protein
AT1G51800	2.48794	5.73536e-25	5.44241e-23	45.6775	61.6299	41.9831	265.896	338.47	234.74	IOS1	protein_coding	LRR receptor-like serine/threonine-protein kinase IOS1
AT5G66640	3.35419	6.18599e-25	5.85295e-23	3.05749	5.14685	6.99768	62.8688	42.6756	53.6071	DAR3	protein_coding	DA1-related protein 3
AT3G25870	1.15796	7.23389e-25	6.8246e-23	220.25	275.743	290.891	589.577	625.071	541.811	.	protein_coding	unknown protein%3B BEST Arabidopsis thaliana protein match is: unknown protein (TAIR:AT1G13360.1)%3B Ha.
AT4G39490	2.28011	8.49871e-25	7.99468e-23	61.9119	69.951	67.9744	224.422	437.778	309.887	CYP96A10	protein_coding	CYP96A10
AT5G02290	1.00308	1.03013e-24	9.66245e-23	640.223	617.505	684.742	1178.21	1502.91	1212.35	PBL11	protein_coding	Probable serine/threonine-protein kinase PBL11
AT1G18570	3.80392	1.05565e-24	9.87337e-23	14.2139	14.4233	17.9936	221.215	266.536	168.421	MYB51	protein_coding	Transcription factor MYB51
AT2G23680	4.37276	1.2533e-24	1.16884e-22	3.04947	3.09786	4.99832	70.0575	98.3187	70.1066	.	protein_coding	Cold-regulated 413 plasma membrane protein 3
AT5G22530	4.49847	1.3103e-24	1.2185e-22	1.02697	5.11706	2.99883	85.1821	79.7696	49.5538	.	protein_coding	Uncharacterized protein At5g22530
AT1G67265	-2.7262	1.33717e-24	1.23995e-22	77.1427	84.3954	94.965	8.14716	15.5849	14.638	DVL3	protein_coding	DVL3
AT1G53490	2.32314	1.44846e-24	1.33554e-22	57.8045	55.5367	41.9829	318.517	244.887	215.243	HEI10	protein_coding	E3 ubiquitin-protein ligase CCNB1IP1 homolog
AT5G07240	1.26549	1.50582e-24	1.3845e-22	399.751	400.305	391.852	1123.23	828.954	914.146	IQD24	protein_coding	IQ-domain 24
AT3G63240	-1.19185	1.72546e-24	1.58198e-22	353.024	304.657	298.886	147.119	138.013	133.49	IP5P4	protein_coding	Type I inositol polyphosphate 5-phosphatase 4
AT4G16957	1.66569	1.78663e-24	1.63346e-22	81.1085	60.7724	59.9765	244.488	221.648	175.284	.	protein_coding	SUPPRESSOR OF%2C CONSTITUTIVE protein
AT5G19120	-1.81715	1.8077e-24	1.6481e-22	1581.86	2116.63	1881.29	506.394	439.156	637.622	.	protein_coding	AT5g19120/T24G5_20
AT3G28890	2.14736	1.88943e-24	1.7178e-22	19.2996	25.6974	23.991	101.481	103.035	102.334	AtRLP43	protein_coding	Receptor-like protein 43
AT5G38410	-1.11163	2.78448e-24	2.51748e-22	46959.9	49238.2	44503.2	24786.6	17639.6	22686.3	.	protein_coding	Ribulose bisphosphate carboxylase small chain
AT5G36910	-4.97776	4.17004e-24	3.74935e-22	54.872	79.2184	94.9661	2.03262	3.90894	0.958919	THI2.2	protein_coding	At5g36910
AT5G45250	1.18414	4.28184e-24	3.83926e-22	179.556	155.46	169.936	363.316	395.638	388.888	RPS4	protein_coding	Disease resistance protein RPS4
AT3G28540	1.72903	4.38009e-24	3.91657e-22	161.3	116.483	180.934	537.792	432.374	551.725	.	protein_coding	AAA-ATPase At3g28540
AT5G37478	4.86723	4.39511e-24	3.91923e-22	3.04947	6.14116	1.99894	141.963	95.147	99.3363	.	protein_coding	TPX2 (Targeting protein for Xklp2) protein family
AT4G23170	2.18207	5.30788e-24	4.72024e-22	66.0211	92.5622	96.9645	354.202	454.112	352.726	CRK9	protein_coding	Putative cysteine-rich receptor-like protein kinase 9
AT4G28040	-1.77332	5.99003e-24	5.31235e-22	448.416	470.151	339.869	150.095	98.0239	119.861	.	protein_coding	WAT1-related protein At4g28040
AT5G56870	-1.53469	6.45401e-24	5.70829e-22	6359.53	6659.1	6079.7	2166.54	2446.67	1978.37	BGAL4	protein_coding	Beta-galactosidase 4
AT3G23630	5.13253	7.84797e-24	6.90366e-22	1.01797	2.05067	0.999532	58.8228	40.7256	55.584	IPT7	protein_coding	Adenylate isopentenyltransferase 7%2C mitochondrial
AT1G19960	2.74185	8.93521e-24	7.8389e-22	82.3482	119.516	231.919	883.918	759.848	1259.56	.	protein_coding	Putative uncharacterized protein At1g19960
AT4G19000	2.492	9.24197e-24	8.08623e-22	36.4946	30.8737	24.9897	153.284	227.726	140.197	IWS2	protein_coding	Transcription elongation factor (TFIIS) family protein
AT3G21260	-2.04093	9.57172e-24	8.35229e-22	161.263	129.733	132.949	42.5747	22.2384	38.0444	GLTP3	protein_coding	Glycolipid transfer protein 3
AT1G11330	1.29699	9.96788e-24	8.67472e-22	387.632	415.78	477.821	950.898	1088.68	1109.18	.	protein_coding	G-type lectin S-receptor-like serine/threonine-protein kinase At1g11330
AT1G09390	-1.0398	1.00033e-23	8.68234e-22	706.179	739.881	723.726	362.256	324.564	368.451	.	protein_coding	GDSL esterase/lipase At1g09390
AT5G42180	4.13804	1.14791e-23	9.93673e-22	180.682	376.911	98.9565	4118.89	4092.19	3363.27	PER64	protein_coding	Peroxidase
AT2G34960	1.75991	1.2685e-23	1.09515e-21	66.9829	67.9493	78.9709	215.187	232.267	277.898	CAT5	protein_coding	CAT5
AT5G60800	1.48193	1.28418e-23	1.10576e-21	247.617	265.545	315.882	946.632	679.284	690.893	.	protein_coding	Heavy metal transport/detoxification superfamily protein
AT2G39060	-1.97878	1.38238e-23	1.18717e-21	1498.66	1651.74	2052.23	325.885	591.371	402.433	SWEET9	protein_coding	Bidirectional sugar transporter SWEET
AT3G29590	3.59489	1.47371e-23	1.26227e-21	15.1851	9.27524	5.99706	96.4891	134.196	141.416	5MAT	protein_coding	Malonyl-CoA:anthocyanidin 5-O-glucoside-6''-O-malonyltransferase
AT4G04500	3.03149	1.87421e-23	1.6011e-21	8.16062	19.5088	19.9931	124.836	165.451	102.185	CRK37	protein_coding	Cysteine-rich receptor-like protein kinase 37
AT2G26560	4.43222	1.92039e-23	1.63625e-21	26.3921	36.9502	21.9908	636.241	746.745	467.573	PLP2	protein_coding	Patatin-like protein 2
AT1G55450	2.6374	1.92552e-23	1.63634e-21	62.0256	132.546	116.957	659.588	626.9	653.981	.	protein_coding	S-adenosyl-L-methionine-dependent methyltransferases superfamily protein
AT2G23620	2.3684	1.93241e-23	1.63792e-21	111.626	123.452	116.956	465.915	902.615	450.992	MES1	protein_coding	Methylesterase 1
AT5G52940	3.70651	2.1716e-23	1.83587e-21	16.2102	11.3369	9.99578	95.5605	260.047	139.251	.	protein_coding	Putative uncharacterized protein
AT1G68670	-1.31204	2.30231e-23	1.94134e-21	765.057	886.972	821.689	405.782	281.723	308.888	HHO2	protein_coding	Transcription factor HHO2
AT1G74100	1.14875	2.40012e-23	2.01858e-21	815.75	816.077	847.68	2010.19	1758.29	1729.89	SOT16	protein_coding	Sulfotransferase
AT4G38880	4.52753	2.59403e-23	2.17605e-21	2.02811	2.05561	0.99948	39.5882	57.5077	28.1493	ASE3	protein_coding	Amidophosphoribosyltransferase 3%2C chloroplastic
AT4G02520	3.54726	2.73794e-23	2.29086e-21	10.1991	24.6424	24.9913	237.45	281.1	185.001	GSTF2	protein_coding	Glutathione S-transferase F2
AT3G11080	2.2626	2.83865e-23	2.36298e-21	40.5542	40.0798	23.9895	169.463	203.333	130.432	AtRLP35	protein_coding	Receptor-like protein 35
AT5G50450	-1.58621	3.31036e-23	2.74162e-21	368.317	382.807	384.855	132.914	134.183	111.024	.	protein_coding	F-box protein At5g50450
AT2G40340	2.27401	3.53892e-23	2.92347e-21	20.3159	26.7306	25.9904	99.5084	153.806	101.264	DREB2C	protein_coding	Integrase-type DNA-binding superfamily protein
AT5G26100	4.13083	3.70788e-23	3.0553e-21	0.0174041	7.17594	7.9975	100.426	83.5376	88.6744	.	protein_coding	unknown protein%3B FUNCTIONS IN: molecular_function unknown%3B INVOLVED IN: biological_process unknown%3B LOCATED IN: endomembrane system%3B EXPRESSED IN: male gametophyte%2C pollen tube%3B EXPRESSED DURING: L mature pollen stage%2C M germinated pollen stage%3B BES /.../idopsis thaliana protein match is: unknown protein (TAIR:AT3G44170.1)%3B Ha.
AT5G65040	1.66162	4.51302e-23	3.70934e-21	59.8843	64.835	69.9741	174.612	217.78	224.237	IRM1	protein_coding	Protein INCREASED RESISTANCE TO MYZUS PERSICAE 1
AT2G45290	1.16959	4.96928e-23	4.07406e-21	1381.89	1304.94	1424.46	2661.83	3971	2615.71	TKL-2	protein_coding	Transketolase-2%2C chloroplastic
AT5G11820	5.53989	5.21286e-23	4.26302e-21	3.04025	1.04671	2.99895	136.922	108.819	101.278	.	protein_coding	Plant self-incompatibility protein S1 family
AT1G11210	2.5294	5.32261e-23	4.34186e-21	72.0393	69.999	74.9719	431.259	423.803	399.549	.	protein_coding	At1g11210/T28P6_5
AT5G53250	2.18621	5.64208e-23	4.59096e-21	40.6812	82.1708	70.9738	303.4	300.365	279.669	AGP22	protein_coding	ATAGP22
AT5G60490	1.88468	6.04084e-23	4.90318e-21	893.864	1112.11	666.744	3608.45	3095.73	3166.5	FLA12	protein_coding	Fasciclin-like arabinogalactan protein 12
AT2G32680	4.246	6.34921e-23	5.14065e-21	5.13116	7.30358	36.9897	303.436	305.173	336.307	AtRLP23	protein_coding	Receptor like protein 23
AT5G17780	1.74657	6.577e-23	5.31187e-21	68.9765	66.8757	58.977	195.901	215.771	242.776	.	protein_coding	alpha/beta-Hydrolases superfamily protein
AT4G15540	1.06655	6.74073e-23	5.43063e-21	1423.47	1391.31	1354.49	2551.21	3360.4	2820.52	.	protein_coding	WAT1-related protein At4g15540
AT5G05320	3.15059	8.62175e-23	6.87796e-21	3.05936	5.1513	7.99743	50.7312	46.6316	49.7095	MO3	protein_coding	Monooxygenase 3
AT3G59140	1.10244	9.19536e-23	7.31762e-21	659.364	427.314	546.793	1173.07	1081.74	1253.44	ABCC10	protein_coding	ABC transporter C family member 10
AT4G16860	1.11474	9.3696e-23	7.42393e-21	1075.37	831.609	834.683	1894.6	2112.24	1930.7	RPP4	protein_coding	Disease resistance protein RPP4
AT5G66790	3.02927	9.37457e-23	7.42393e-21	13.1729	9.27935	8.99632	82.2137	85.5265	91.6473	WAKL21	protein_coding	Wall-associated receptor kinase-like 21
AT1G60270	1.68209	9.73652e-23	7.68016e-21	49.6894	43.2342	39.9843	142.07	146.794	138.374	BGLU6	protein_coding	Putative beta-glucosidase 6
AT5G49660	1.06047	9.74532e-23	7.68016e-21	513.261	383.946	364.86	871.69	863.112	897.65	CEPR1	protein_coding	Receptor protein-tyrosine kinase CEPR1
AT2G15050	1.14047	1.09587e-22	8.59481e-21	507.331	573.11	519.803	1340.42	1024.33	1163.69	LTP7	protein_coding	Non-specific lipid-transfer protein
AT4G16620	-1.47929	1.1903e-22	9.31296e-21	522.52	548.438	490.813	202.913	212.017	145.045	.	protein_coding	WAT1-related protein At4g16620
AT2G38530	1.95908	1.33027e-22	1.03583e-20	6194.2	7524.44	6238.64	26268.3	33611.1	17718.3	LTP2	protein_coding	Non-specific lipid-transfer protein
AT1G65190	2.11158	1.38445e-22	1.07544e-20	60.9209	71.0141	82.9698	238.591	273.009	418.452	.	protein_coding	Protein kinase superfamily protein
AT2G17040	3.55065	1.46156e-22	1.13264e-20	6.16277	13.4714	45.9867	224.33	272.212	276.857	anac036	protein_coding	NAC domain containing protein 36
AT3G26470	2.90798	1.47818e-22	1.1428e-20	9.13699	13.3323	6.99687	87.2168	64.0698	72.1035	.	protein_coding	Powdery mildew resistance protein%2C RPW8 domain-containing protein
AT1G02220	2.35268	1.54244e-22	1.18966e-20	95.2966	84.3256	50.9782	401.836	445.319	332.197	NAC003	protein_coding	NAC domain-containing protein 3
AT2G31230	2.70676	1.60379e-22	1.23404e-20	34.4058	12.4368	13.9938	153.168	106.769	139.403	ERF15	protein_coding	Ethylene-responsive transcription factor 15
AT4G27590	-2.34176	1.64601e-22	1.26354e-20	116.682	93.7953	140.949	20.3122	26.2793	22.408	.	protein_coding	Heavy metal transport/detoxification superfamily protein
AT1G76040	1.21927	1.65239e-22	1.26546e-20	319.621	351.881	323.877	993.271	695.831	629.41	CPK29	protein_coding	calcium-dependent protein kinase 29
AT5G44440	-2.62763	1.82121e-22	1.39147e-20	403.786	354.094	397.85	67.9645	46.5265	72.199	.	protein_coding	FAD-binding Berberine family protein
AT3G26960	1.46005	1.8391e-22	1.40185e-20	298.265	257.362	290.89	645.496	849.638	834.356	.	protein_coding	Pollen Ole e 1 allergen and extensin family protein
AT1G23840	2.96319	1.89088e-22	1.43795e-20	7.11205	7.22171	10.9963	63.9437	71.9692	64.3047	.	protein_coding	At1g23840/F5O8_37
AT1G09080	3.79119	2.75176e-22	2.08675e-20	1.05627	10.2956	19.9942	177.492	116.478	145.211	MED37B	protein_coding	Probable mediator of RNA polymerase II transcription subunit 37b
AT5G07860	-1.7544	2.75686e-22	2.08675e-20	173.486	173.89	158.939	36.594	45.6425	67.4001	.	protein_coding	HXXXD-type acyl-transferase family protein
AT1G18390	2.73059	2.86756e-22	2.1655e-20	11.1839	19.4949	13.9945	116.636	108.928	72.9376	.	protein_coding	Protein kinase superfamily protein
AT1G21130	4.84156	3.30678e-22	2.49141e-20	11.2107	25.663	23.9915	497.326	664.031	594.534	IGMT4	protein_coding	Indole glucosinolate O-methyltransferase 4
AT3G47570	1.67182	3.33712e-22	2.50847e-20	55.8057	48.4372	63.9767	151.271	201.313	184.225	.	protein_coding	Probable LRR receptor-like serine/threonine-protein kinase At3g47570
AT3G07350	-2.393	3.51695e-22	2.63148e-20	122.709	116.216	78.9678	21.3038	15.499	23.425	.	protein_coding	F21O3.6 protein
AT5G07180	1.03855	3.85678e-22	2.87914e-20	668.591	574.34	658.751	1316.15	1289.83	1301.12	ERL2	protein_coding	LRR receptor-like serine/threonine-protein kinase ERL2
AT5G22930	1.47449	4.38056e-22	3.25522e-20	67.9708	63.8232	65.975	169.502	202.266	178.332	.	protein_coding	Protein of unknown function (DUF1635)
AT5G50950	-1.105	4.4358e-22	3.28876e-20	3600.84	3864.11	3461.69	1562.79	1790.49	1726.08	FUM2	protein_coding	AT5G50950 protein
AT5G58782	-4.06804	4.87562e-22	3.60663e-20	75.1371	114.047	81.9682	8.0985	1.90502	5.85272	.	protein_coding	Undecaprenyl pyrophosphate synthetase family protein
AT3G07490	4.36731	5.28625e-22	3.90152e-20	12.1721	17.4157	4.99714	309.353	222.516	188.896	CML3	protein_coding	CML3
AT3G59845	-1.28526	5.41753e-22	3.98936e-20	463.727	564.838	500.81	197.906	228.504	200.737	.	protein_coding	Allyl alcohol dehydrogenase-like protein
AT2G23770	3.42905	5.90805e-22	4.34075e-20	5.07649	5.15131	5.9978	53.8093	70.0756	54.5384	LYK4	protein_coding	LysM domain receptor-like kinase 4
AT1G08050	1.54302	6.34358e-22	4.65024e-20	75.0927	91.4783	66.9735	233.384	253.803	193.826	.	protein_coding	T6D22.13
AT1G75450	1.45887	6.39371e-22	4.67646e-20	367.302	429.998	333.872	1063.46	1149.03	897.479	CKX5	protein_coding	Cytokinin dehydrogenase 5
AT2G21640	2.10693	7.29769e-22	5.32567e-20	53.8281	78.1118	67.9744	317.567	334.534	210.284	.	protein_coding	Marker for oxidative stress response protein
AT1G10340	3.76259	7.46892e-22	5.43844e-20	1.04155	11.2516	6.99742	91.3207	103.136	72.0129	.	protein_coding	Ankyrin repeat family protein
AT4G02290	-1.35088	7.79581e-22	5.66379e-20	9217.58	7052.46	8220.89	3350.73	2995.61	3255.26	AtGH9B13	protein_coding	Endoglucanase 17
AT2G15042	2.37262	7.932e-22	5.7499e-20	34.4867	35.9817	26.989	137.077	170.104	198.964	.	protein_coding	Leucine-rich repeat (LRR) family protein
AT5G06530	1.05026	1.01438e-21	7.31183e-20	638.197	677.084	632.76	1388.18	1329.68	1316.69	ABCG22	protein_coding	ABC transporter G family member 22
AT5G24420	-1.60547	1.02847e-21	7.38952e-20	2927.2	3418.53	3425.7	1007.7	893.066	1310.15	PGL5	protein_coding	Probable 6-phosphogluconolactonase 3
AT1G59970	1.19948	1.04187e-21	7.46932e-20	255.715	302.443	263.9	568.329	789.568	530.03	5MMP	protein_coding	Metalloendoproteinase 5-MMP
AT2G01920	3.09448	1.1174e-21	7.99324e-20	11.1481	10.278	5.9972	80.1629	76.7688	79.9237	.	protein_coding	Putative clathrin assembly protein At2g01920
AT1G80920	-1.21963	1.14298e-21	8.15826e-20	5419.02	5965.48	5403.95	2105.73	2764.56	2338.09	ATJ8	protein_coding	Chaperone protein dnaJ 8%2C chloroplastic
AT5G59720	1.19006	1.24455e-21	8.86379e-20	223.273	308.498	227.912	568.281	623.14	541.824	HSP18.1	protein_coding	18.1 kDa class I heat shock protein
AT3G49630	6.39276	1.35398e-21	9.62215e-20	4.06621	7.17595	3.99827	257.969	743.442	310.629	.	protein_coding	Probable 2-oxoglutarate-dependent dioxygenase At3g49630
AT2G33530	1.0605	1.42884e-21	1.0132e-19	180.639	194.51	215.919	372.474	402.382	458.186	SCPL46	protein_coding	Serine carboxypeptidase-like 46
AT5G25930	2.24002	1.69429e-21	1.19882e-19	33.5165	47.2667	39.9848	206.973	205.159	159.709	.	protein_coding	Kinase family with leucine-rich repeat domain-containing protein
AT1G02550	3.35569	1.70174e-21	1.20148e-19	8.1158	11.2732	3.99788	105.434	66.9638	70.099	.	protein_coding	Invertase
AT5G37820	3.15923	1.75972e-21	1.23705e-19	5.07867	4.13908	7.99736	55.7967	41.7008	59.5103	NIP4%3B2	protein_coding	NOD26-like intrinsic protein 4%3B2
AT1G68200	2.21983	1.90912e-21	1.33918e-19	49.7367	51.4801	60.9777	312.423	246.865	197.663	.	protein_coding	Zinc finger CCCH domain-containing protein 15
AT2G07652	3.152	1.9517e-21	1.3661e-19	5.09452	10.2686	9.99646	57.9144	106.193	64.2407	.	protein_coding	.
AT1G05810	1.36425	2.03864e-21	1.42085e-19	88.3423	135.661	105.96	257.799	328.698	263.082	ARA	protein_coding	RAB GTPase homolog A5E
AT4G19530	1.42649	2.19014e-21	1.52318e-19	213.101	223.336	249.907	593.661	558.792	693.091	.	protein_coding	disease resistance protein (TIR-NBS-LRR class) family
AT5G22860	-1.2323	2.22308e-21	1.54279e-19	2090	1708.38	1771.33	857.425	847.668	665.499	.	protein_coding	Prolylcarboxypeptidase-like protein
AT4G39210	1.00599	2.24455e-21	1.55438e-19	1000.38	889.223	1003.62	1672.43	2228.01	1910.24	APL3	protein_coding	Glucose-1-phosphate adenylyltransferase
AT4G11890	3.21241	2.28997e-21	1.58246e-19	10.2064	34.824	19.9922	176.63	230.492	198.808	.	protein_coding	Protein kinase superfamily protein
AT1G65790	2.61047	2.62144e-21	1.80768e-19	18.3292	29.8625	45.9848	162.436	182.688	232.131	SD17	protein_coding	Receptor-like serine/threonine-protein kinase SD1-7
AT3G45860	4.29181	2.86743e-21	1.97313e-19	2.0747	2.14801	29.9922	234.394	184.51	259.376	CRK4	protein_coding	Cysteine-rich receptor-like protein kinase 4
AT3G49570	2.21826	3.43221e-21	2.35182e-19	63.9396	73.0267	67.9742	311.546	288.586	354.87	LSU3	protein_coding	Protein RESPONSE TO LOW SULFUR 3
AT1G61120	2.51983	3.52804e-21	2.41241e-19	24.3457	22.65	22.9912	119.788	120.445	162.915	GES	protein_coding	(E%2CE)-geranyllinalool synthase
AT3G48080	3.01	3.60058e-21	2.45685e-19	2.05719	13.2894	5.99751	42.6885	68.1271	63.3905	EDS1B	protein_coding	Protein EDS1B
AT4G00390	1.83332	3.6405e-21	2.47889e-19	35.5244	43.1678	34.9863	148.117	108.712	149.19	.	protein_coding	Probable transcription factor At4g00390
AT2G16890	1.09276	3.79528e-21	2.57889e-19	762.945	687.481	707.732	1616.49	1470.58	1516.5	UGT90A1	protein_coding	UDP-glycosyltransferase 90A1
AT4G00330	1.18418	3.97037e-21	2.69224e-19	479.895	518.534	408.843	1174.02	1111.04	913.063	CRCK2	protein_coding	Calmodulin-binding receptor-like cytoplasmic kinase 2
AT5G38240	1.93743	4.07036e-21	2.7543e-19	83.2238	106.897	79.9688	279.164	450.367	305.923	.	protein_coding	Protein kinase family protein
AT3G10740	-1.15169	4.46646e-21	3.01606e-19	7747.52	8380.71	7305.23	3361.95	3953.28	3231.75	ASD1	protein_coding	Alpha-L-arabinofuranosidase 1
AT3G24420	1.38158	4.6613e-21	3.14112e-19	570.262	665.74	643.757	1542.48	1762.33	1593.48	.	protein_coding	Alpha/beta-Hydrolases superfamily protein
AT2G27300	4.16409	5.02579e-21	3.37974e-19	9.15106	12.3491	14.9948	335.612	221.621	102.913	NTL8	protein_coding	NAC domain-containing protein 40
AT1G56250	2.32249	5.0489e-21	3.38828e-19	29.462	38.0656	42.9846	151.283	228.634	174.41	VBF	protein_coding	F-box protein VBF
AT5G63710	1.04594	5.22019e-21	3.49602e-19	238.41	204.886	239.91	413.081	487.983	509.811	.	protein_coding	Leucine-rich repeat protein kinase family protein
AT1G26355	4.57052	5.31986e-21	3.55546e-19	6.06855	2.07676	1.99899	79.1688	63.033	107.378	SP1L1	protein_coding	Protein SPIRAL1-like 1
AT3G11840	1.96642	5.46407e-21	3.64435e-19	28.4229	39.014	24.9897	116.712	127.371	117.912	PUB24	protein_coding	E3 ubiquitin-protein ligase PUB24
AT2G42610	1.98183	5.85774e-21	3.89893e-19	77.1124	84.331	70.9724	266.953	384.207	267.905	LSH10	protein_coding	LSH10
AT2G32160	1.13817	6.31044e-21	4.19168e-19	252.69	306.575	285.892	546.018	610.394	703.821	.	protein_coding	AT2G32160 protein
AT4G00970	2.80921	6.3557e-21	4.21314e-19	10.1946	18.5306	27.9909	112.702	121.428	165.863	CRK41	protein_coding	Cysteine-rich receptor-like protein kinase 41
AT3G08770	-1.59705	6.56151e-21	4.33193e-19	17412.6	15801.6	19504.6	6190.03	4441.73	6794.3	LTP6	protein_coding	Non-specific lipid-transfer protein
AT5G06730	2.94115	8.1012e-21	5.33761e-19	7.12006	14.3468	7.99665	98.3386	61.1205	69.1475	PER54	protein_coding	Peroxidase 54
AT1G54120	-3.57436	8.21156e-21	5.39939e-19	39.5757	37.084	44.9835	5.06189	0.945113	3.90393	.	protein_coding	F15I1.22
AT1G72830	1.1271	8.40668e-21	5.5162e-19	593.505	539.279	540.795	1124.41	1427.11	1104.14	HAP2C	protein_coding	Nuclear factor Y%2C subunit A3
AT1G56415	-6.73034	8.4231e-21	5.5162e-19	50.7182	53.4613	39.9839	0.00119689	0	0.980689	.	protein_coding	Expressed protein
AT1G71380	2.12318	8.64216e-21	5.6483e-19	98.4168	120.241	75.9692	452.554	377.979	454.233	CEL3	protein_coding	Endoglucanase
AT5G17000	1.51637	8.91622e-21	5.81573e-19	156.288	159.568	196.927	475.943	504.5	487.305	.	protein_coding	AT5g16970/F2K13_120
AT4G02410	1.28093	9.27922e-21	6.0404e-19	186.636	160.574	154.941	379.562	422.86	418.138	LECRK43	protein_coding	L-type lectin-domain containing receptor kinase IV.3
AT2G42885	-2.254	9.60579e-21	6.2405e-19	177.598	150.452	256.907	38.5737	24.148	59.6286	.	protein_coding	Defensin-like protein 54
AT1G21090	-1.23217	9.80467e-21	6.34438e-19	727.425	626.8	676.744	286.169	283.806	294.354	.	protein_coding	At1g21090
AT2G02020	2.19748	1.00291e-20	6.47676e-19	22.3204	16.5283	26.9906	86.3084	91.299	125.882	NPF8.4	protein_coding	Protein NRT1/ PTR FAMILY 8.4
AT2G16130	2.50192	1.01516e-20	6.54283e-19	35.5708	52.4455	56.9795	329.691	242.886	250.399	PLT2	protein_coding	Putative polyol transporter 2
AT4G18550	-1.51493	1.14694e-20	7.34854e-19	578.319	615.302	524.8	236.354	194.37	170.437	.	protein_coding	alpha/beta-Hydrolases superfamily protein
AT4G28790	2.27478	1.18171e-20	7.55399e-19	23.3028	15.4676	14.9938	92.3251	92.3759	76.9261	BHLH23	protein_coding	Uncharacterized protein At4g28790 (Fragment)
AT3G01990	1.62445	1.18365e-20	7.55399e-19	109.496	71.135	84.9675	269.936	305.324	244.535	ACR6	protein_coding	ACT domain repeat 6
AT3G48090	1.09165	1.31007e-20	8.34448e-19	473.847	542.217	472.82	1059.42	1131.49	982.339	EDS1	protein_coding	Protein EDS1
AT3G63010	1.45273	1.48349e-20	9.39393e-19	209.988	210.888	164.936	609.79	605.707	388.605	GID1B	protein_coding	Gibberellin receptor GID1B
AT4G18220	1.46867	1.5071e-20	9.52485e-19	61.9619	79.2506	99.9642	236.411	220.632	211.448	PUP21	protein_coding	Purine permease 21
AT1G44542	1.16317	1.57681e-20	9.90775e-19	1762.4	1821.49	1965.26	3322.48	5132.47	3972.51	CYCLASE3	protein_coding	Cyclase-like protein 3
AT4G15630	-1.34181	1.60277e-20	1.00515e-18	747.829	908.569	852.678	302.447	397.766	289.347	.	protein_coding	CASP-like protein 1E1
AT5G08070	-2.67421	1.66998e-20	1.04528e-18	56.8307	50.505	70.9745	9.13465	4.8077	13.6978	TCP17	protein_coding	Transcription factor TCP17
AT1G72130	-1.28789	1.7247e-20	1.07745e-18	229.306	227.445	236.911	75.1632	95.2581	113.177	NPF5.11	protein_coding	Protein NRT1/ PTR FAMILY 5.11
AT5G13220	-1.05406	1.79587e-20	1.11977e-18	1055.21	1091.86	1153.56	497.274	586.236	505.781	JAZ10	protein_coding	jasmonate-zim-domain protein 10
AT3G28940	1.08522	2.05255e-20	1.27493e-18	1418.47	1551.85	1689.36	2603.02	3662.63	3620.84	AIG2B	protein_coding	Protein AIG2 B
AT5G61440	-1.71651	2.05859e-20	1.27625e-18	635.235	739.926	873.672	204.021	219.634	260.346	ACHT5	protein_coding	Thioredoxin-like 1-2%2C chloroplastic
AT5G48490	-1.63821	2.17907e-20	1.34837e-18	300.37	290.327	396.853	77.2181	100.076	139.583	.	protein_coding	At5g48490
AT4G04830	2.07705	2.348e-20	1.45014e-18	150.142	127.697	151.943	597.706	499.409	717.521	MSRB5	protein_coding	Peptide methionine sulfoxide reductase B5
AT1G54000	1.33871	2.45483e-20	1.51278e-18	175.473	137.997	154.941	376.506	418.995	389.834	GLL22	protein_coding	GDSL esterase/lipase 22
AT1G66220	3.34879	2.45871e-20	1.51278e-18	31.4242	13.5092	33.9883	304.362	252.657	250.414	SBT3.17	protein_coding	Subtilisin-like protease SBT3.17
AT3G14520	-3.44553	2.47085e-20	1.51738e-18	279.041	366.081	232.909	39.4987	23.2893	17.4559	TPS18	protein_coding	Terpenoid synthase 18
AT5G53870	1.8669	2.6716e-20	1.63143e-18	104.407	72.1026	64.9738	287.193	360.848	233.726	ENODL1	protein_coding	At5g53870
AT3G21550	-1.30632	2.7283e-20	1.66293e-18	1824.27	1929.47	1791.32	728.62	859.427	653.838	DMP2	protein_coding	DMP2
AT1G61260	1.34605	2.73382e-20	1.66318e-18	110.64	155.203	111.956	369.291	303.207	288.395	.	protein_coding	Protein of unknown function (DUF761)
AT2G39210	1.33334	2.84194e-20	1.72252e-18	542.882	632.847	663.75	1390.3	1884.02	1361.41	.	protein_coding	At2g39210/T16B24.15
AT4G18253	4.43809	2.96745e-20	1.79521e-18	5.08888	8.2245	8.99684	163.38	175.993	151.984	.	protein_coding	Receptor Serine/Threonine kinase-like protein
AT5G42610	7.77641	3.28189e-20	1.97813e-18	2.77556e-17	2.77556e-17	2.77556e-17	25.3812	25.2476	31.2256	.	protein_coding	Calcium uniporter protein 4%2C mitochondrial
AT1G15960	1.52099	3.53225e-20	2.12509e-18	96.4013	87.5603	115.958	236.533	356.974	267.958	NRAMP6	protein_coding	Metal transporter Nramp6
AT4G06746	4.55849	3.74031e-20	2.24612e-18	3.0427	2.06885	2.99889	76.0662	73.9323	49.5829	RAP2-9	protein_coding	Ethylene-responsive transcription factor RAP2-9
AT2G40330	1.69838	3.87045e-20	2.31572e-18	226.376	342.515	317.881	1057.32	1101.46	719.981	PYL6	protein_coding	Abscisic acid receptor PYL6
AT5G17490	-1.54407	4.24254e-20	2.52905e-18	184.661	188.309	182.931	58.8777	58.2744	73.1707	RGL3	protein_coding	DELLA protein RGL3
AT1G65500	2.59088	4.4262e-20	2.63371e-18	23.333	11.4376	32.9892	167.342	139.984	103.14	.	protein_coding	F5I14.4 protein
AT5G25250	4.3398	4.8911e-20	2.89974e-18	6.09539	6.18873	8.99691	150.175	172.191	115.832	FLOT1	protein_coding	Flotillin-like protein 1
AT1G01470	1.37205	5.46343e-20	3.22825e-18	446.437	457.935	460.826	1419.52	1004.87	1110.03	LEA14	protein_coding	LSR3
AT2G38820	-1.0847	5.46505e-20	3.22825e-18	368.258	339.603	315.879	157.3	167.215	157.873	.	protein_coding	Protein of unknown function (DUF506)
AT5G43700	-1.15371	6.4256e-20	3.78877e-18	938.522	930.326	1006.62	358.308	441.312	492.328	IAA4	protein_coding	IAA4
AT5G06720	1.9457	6.43931e-20	3.78999e-18	215.161	318.716	208.919	992.418	1108.28	761.938	PER53	protein_coding	Peroxidase 53
AT1G06540	2.32944	6.69367e-20	3.93259e-18	128.808	132.633	82.966	727.425	522.825	482.269	.	protein_coding	F12K11.13
AT4G39070	1.73365	8.58699e-20	5.03584e-18	40.6171	46.3206	54.9802	134.015	180.915	157.888	BBX20	protein_coding	B-box zinc finger protein 20
AT3G50900	1.15406	9.16636e-20	5.35632e-18	105.56	120.389	127.952	251.685	281.95	254.346	.	protein_coding	At3g50900
AT3G05460	-5.21506	9.3312e-20	5.44287e-18	74.0822	97.6011	61.9749	3.03766	0.95802	1.94675	.	protein_coding	Sporozoite surface protein-like protein
AT5G09370	-4.21279	9.63679e-20	5.61106e-18	168.386	205.522	89.9617	8.12008	2.85669	13.7119	.	protein_coding	Bifunctional inhibitor/lipid-transfer protein/seed storage 2S albumin superfamily protein
AT5G46330	1.3356	9.70944e-20	5.64326e-18	655.436	640.119	673.745	1529.31	1852.78	1588.59	FLS2	protein_coding	Leucine-rich repeat receptor-like protein kinase (Fragment)
AT5G10180	1.08905	1.10889e-19	6.42208e-18	497.153	465.214	520.804	1060.43	1102.3	993.076	SULTR2%3B1	protein_coding	Sulfate transporter 2.1
AT3G50930	2.78647	1.12094e-19	6.48035e-18	95.4476	126.53	134.95	916.261	798.947	749.388	HSR4	protein_coding	Protein HYPER-SENSITIVITY-RELATED 4
AT2G26580	-1.53101	1.24037e-19	7.15808e-18	162.386	192.387	190.928	69.9879	59.2593	59.4237	YAB5	protein_coding	Axial regulator YABBY 5
AT5G33290	1.53321	1.25394e-19	7.2236e-18	239.432	271.508	185.927	692.054	744.676	580.731	XGD1	protein_coding	Glycosyltransferase (Fragment)
AT3G26280	1.45375	1.25769e-19	7.23239e-18	98.4053	95.7017	90.9652	225.348	244.883	311.08	CYP71B4	protein_coding	Cytochrome P450%2C family 71%2C subfamily B%2C polypeptide 4
AT1G04040	1.14867	1.27176e-19	7.30039e-18	298.358	360.111	357.865	721.525	716.305	815.851	.	protein_coding	At1g04040/F21M11_2
AT5G66816	5.01723	1.28652e-19	7.37211e-18	1.01586	0.00714187	1.9994	27.4471	49.707	33.1017	CEP6	protein_coding	unknown protein%3B FUNCTIONS IN: molecular_function unknown%3B INVOLVED IN: biological_process unknown%3B LOCATED IN: endomembrane system%3B BEST Arabidopsis thaliana protein match is: unknown protein (TAIR:AT3G50610.1)%3B Ha.
AT2G34920	1.39748	1.32923e-19	7.60349e-18	169.429	165.682	160.939	515.394	349.707	442.492	EDA18	protein_coding	RING/U-box superfamily protein
AT1G23870	-1.07557	1.55638e-19	8.87164e-18	691.984	765.558	702.734	295.371	381.145	347.956	TPS9	protein_coding	Probable alpha%2Calpha-trehalose-phosphate synthase
AT4G14400	4.35199	1.68046e-19	9.56217e-18	7.23131	51.3581	66.9782	660.754	854.38	1056.75	ACD6	protein_coding	Protein ACCELERATED CELL DEATH 6
AT1G11120	-1.2069	1.71323e-19	9.73165e-18	314.524	281.045	340.872	132.943	126.306	146.25	.	protein_coding	unknown protein%3B BEST Arabidopsis thaliana protein match is: unknown protein (TAIR:AT1G09812.1)%3B Ha.
AT2G07718	1.2945	1.7952e-19	1.01617e-17	146.105	149.203	143.945	344.031	398.635	335.204	.	protein_coding	Uncharacterized mitochondrial cytochrome b-like protein AtMg00590
AT1G69520	1.75546	1.8536e-19	1.04741e-17	36.5503	41.1663	45.9832	147.119	120.419	151.125	.	protein_coding	S-adenosyl-L-methionine-dependent methyltransferases superfamily protein
AT1G02230	3.57589	2.19161e-19	1.23627e-17	5.06456	2.08051	3.99851	43.6464	43.7188	49.7388	NAC004	protein_coding	NAC domain-containing protein 4
AT3G28740	-1.47627	2.22429e-19	1.25253e-17	332.737	241.014	333.875	125.772	114.734	85.6328	CYP81D11	protein_coding	Cytochrome P450 81D11
AT4G36120	1.40486	2.25102e-19	1.26539e-17	131.879	125.549	118.954	352.093	354.848	290.318	FPP5	protein_coding	Filament-like plant protein 5
AT1G19320	5.87217	2.36025e-19	1.32451e-17	0.00121666	0.00239709	0.999713	32.4416	21.322	27.2903	.	protein_coding	At1g19320
AT1G48300	-1.35169	2.36889e-19	1.32707e-17	5578.21	4976.64	4538.28	1783.01	1755.29	2375.4	.	protein_coding	unknown protein%3B FUNCTIONS IN: molecular_function unknown%3B INVOLVED IN: biological_process unknown%3B LOCATED IN: endomembrane system%3B EXPRESSED IN: 24 plant structures%3B EXPRESSED DURING: 15 growth stages%3B Ha.
AT5G46260	2.0188	2.66623e-19	1.49107e-17	31.4326	25.7512	25.9899	103.538	124.49	110.115	.	protein_coding	Disease resistance protein (TIR-NBS-LRR class) family
AT4G21000	4.07545	2.79923e-19	1.56277e-17	3.03768	0.0141384	2.99902	34.5121	33.9956	39.9932	ACA6	protein_coding	Alpha carbonic anhydrase 6
AT4G21850	2.93352	2.81869e-19	1.57094e-17	16.241	16.4769	18.9931	101.57	141.965	154.106	MSRB9	protein_coding	MSRB9
AT2G29720	1.33666	2.83347e-19	1.57647e-17	83.2338	85.4699	109.96	238.464	225.463	240.751	CTF2B	protein_coding	FAD/NAD(P)-binding oxidoreductase family protein
AT3G14680	3.1239	2.8475e-19	1.58158e-17	4.08323	10.2638	9.99652	72.0482	78.7873	64.2699	CYP72A14	protein_coding	Cytochrome P450 72A14
AT4G31500	1.28543	3.08531e-19	1.70783e-17	792.451	762.681	1007.62	2250.7	2095.63	1901.39	CYP83B1	protein_coding	Cytochrome P450 83B1
AT4G31800	1.67869	3.12632e-19	1.72672e-17	183.716	234.552	231.913	780.278	697.899	604.128	WRKY18	protein_coding	WRKY like transcription factor
AT5G48480	-1.097	3.18932e-19	1.75644e-17	4646.93	4498.23	5742.83	2300.48	1911.7	2747.68	.	protein_coding	Uncharacterized protein At5g48480
AT3G29410	-2.55761	3.20296e-19	1.76098e-17	76.0351	55.6319	55.9781	8.13438	11.6764	11.7071	TPS25	protein_coding	Terpenoid synthase 25
AT3G16120	-1.933	3.28704e-19	1.80416e-17	83.2968	114.232	145.948	21.3564	26.2029	42.0308	.	protein_coding	Dynein light chain
AT1G63350	2.89988	3.43684e-19	1.8832e-17	6.09326	8.21511	5.99757	46.7022	47.5922	59.5197	.	protein_coding	Disease resistance protein (CC-NBS-LRR class) family
AT2G05914	2.21489	3.51772e-19	1.92428e-17	38.573	53.395	33.9861	191.801	209.041	185.134	.	lncRNA	Potential natural antisense gene%2C locus overlaps with AT2G05915
AT1G70250	1.0217	3.66351e-19	2.00067e-17	274.858	192.593	220.916	500.238	484.096	414.102	.	protein_coding	Receptor serine/threonine kinase
AT5G07690	3.14691	3.71161e-19	2.02354e-17	19.3014	27.7351	22.9912	227.263	270.504	125.421	MYB29	protein_coding	Transcription factor MYB29
AT1G34420	2.01469	3.88219e-19	2.113e-17	30.4604	37.0221	35.9866	135.991	153.654	129.571	.	protein_coding	F12K21.25
AT5G03810	3.23528	4.03933e-19	2.18756e-17	12.1888	10.3388	19.9934	166.322	126.31	110.985	.	protein_coding	GDSL esterase/lipase At5g03810
AT4G16730	-2.67522	4.56088e-19	2.45774e-17	313.505	284.111	327.877	66.8789	58.4171	19.2824	TPS02	protein_coding	terpene synthase 02
AT5G14740	-1.18598	5.02614e-19	2.69952e-17	3991.45	4158.45	3859.54	1850.9	1543.38	1884.03	BCA2	protein_coding	Beta carbonic anhydrase 2%2C chloroplastic
AT4G23180	1.37527	5.06403e-19	2.71539e-17	327.747	363.212	346.869	874.747	941.924	876.157	CRK10	protein_coding	Cysteine-rich receptor-like protein kinase 10
AT3G12430	2.308	5.8633e-19	3.1388e-17	20.2719	15.4561	14.994	84.2268	70.8566	97.5527	.	protein_coding	Polynucleotidyl transferase%2C ribonuclease H-like superfamily protein
AT1G73330	4.46911	5.93686e-19	3.17295e-17	2.02561	1.03557	0.999532	38.5289	33.0505	26.2548	ATDR4	protein_coding	Dr4 protein
AT2G21050	-1.11531	6.13058e-19	3.27112e-17	986.173	991.981	879.666	394.804	400.364	523.567	LAX2	protein_coding	Auxin transporter-like protein 2
AT3G50480	3.32174	6.17945e-19	3.29179e-17	33.6304	82.2717	109.962	652.579	842.863	766.069	HR4	protein_coding	RPW8-like protein 4
AT3G23550	4.06186	6.29228e-19	3.34642e-17	3.04271	5.11142	0	27.4885	59.408	54.641	DTX18	protein_coding	Protein DETOXIFICATION 18
AT2G40390	-1.92276	6.57001e-19	3.48767e-17	161.312	169.731	140.945	34.5375	45.7245	43.878	.	protein_coding	Neuronal PAS domain protein
AT2G45190	-1.04008	6.5793e-19	3.48767e-17	993.325	990.034	1131.57	559.073	400.236	555.637	YAB1	protein_coding	Axial regulator YABBY 1
AT5G06860	-2.42945	6.62492e-19	3.50615e-17	62.905	58.6931	65.9754	8.14002	7.72965	18.6024	PGIP1	protein_coding	PGIP1
AT3G03000	2.218	7.31901e-19	3.86092e-17	22.363	32.9016	34.9875	141.052	173.206	107.042	CML18	protein_coding	Probable calcium-binding protein CML18
AT2G46150	1.39182	7.90764e-19	4.16469e-17	78.1935	113.088	101.962	237.495	291.734	240.675	.	protein_coding	Late embryogenesis abundant (LEA) hydroxyproline-rich glycoprotein family
AT5G44580	2.01962	8.31733e-19	4.36633e-17	95.4047	88.6094	128.953	373.502	382.862	513.843	.	protein_coding	AT5g44580/K15C23_2
AT1G18710	1.99669	8.67919e-19	4.54896e-17	22.308	14.4711	22.9918	84.2097	71.8647	83.8426	AtMYB47	protein_coding	MYB transcription factor
AT2G32785	3.52636	8.77302e-19	4.59074e-17	1.03167	5.1327	5.99807	51.736	36.8334	55.6171	.	protein_coding	Encodes a Rapid ALkalinization Factor (RALF) family protein
AT4G36430	2.61146	9.13323e-19	4.76392e-17	35.4534	11.4619	29.9893	199.787	137.921	134.389	PER49	protein_coding	Peroxidase 49
AT5G13210	2.46373	9.64295e-19	5.02174e-17	20.2913	22.6099	16.9931	94.4287	137.228	100.324	.	protein_coding	AT5g13210/T31B5_30
AT4G28485	3.15083	9.7089e-19	5.04801e-17	11.1801	16.439	14.9944	142.02	132.221	107.1	DMP7	protein_coding	Protein DMP7
AT4G13770	2.01439	1.05171e-18	5.45948e-17	540.94	836.471	829.688	3181.25	3518.88	2217.95	CYP83A1	protein_coding	Cytochrome P450 83A1
AT1G34180	2.07546	1.05364e-18	5.46082e-17	12.2055	18.5102	20.9926	82.1587	75.8357	61.3168	anac016	protein_coding	NAC domain containing protein 16
AT5G63650	-1.09083	1.20989e-18	6.23093e-17	357.178	357.165	432.838	167.468	188.61	182.265	SRK2H	protein_coding	Serine/threonine-protein kinase SRK2H
AT1G64380	1.35912	1.23945e-18	6.37308e-17	142.042	147.123	132.949	331.875	430.804	320.543	ERF061	protein_coding	Ethylene-responsive transcription factor ERF061
AT1G58602	1.19139	1.26222e-18	6.47994e-17	548.933	573.213	617.767	1227.92	1283	1463.03	.	protein_coding	Putative uncharacterized protein
AT5G46200	2.35318	1.42626e-18	7.31055e-17	95.3312	77.2384	80.969	437.359	356.534	503.07	.	protein_coding	Carboxyl-terminal proteinase-like protein (DUF239)
AT4G09020	1.01409	1.5024e-18	7.68872e-17	2275.71	1877.19	2225.16	4661.78	4111.49	4108.96	ISA3	protein_coding	Isoamylase 3%2C chloroplastic
AT4G37220	2.12884	1.5848e-18	8.09765e-17	34.5214	41.1457	41.9845	194.775	173.996	147.056	.	protein_coding	Cold-regulated 413 plasma membrane protein 4
AT4G26150	-3.36889	1.59232e-18	8.12332e-17	30.4794	40.1201	44.9838	2.04057	1.92165	6.86356	GATA22	protein_coding	Putative GATA transcription factor 22
AT1G15170	1.08058	1.61346e-18	8.2183e-17	131.943	160.463	149.943	291.275	344.193	300.147	DTX12	protein_coding	Protein DETOXIFICATION
AT1G34760	1.80551	1.63941e-18	8.33741e-17	34.4867	36.9994	25.9893	115.678	109.808	115.991	GRF11	protein_coding	general regulatory factor 11
AT3G23510	-2.89006	1.70026e-18	8.63338e-17	42.6668	53.5227	66.9762	4.07951	9.7519	7.8016	.	protein_coding	Cyclopropane-fatty-acyl-phospholipid synthase
AT4G22710	5.53077	1.72313e-18	8.73588e-17	0.00717575	3.07452	2.99902	108.548	107.949	81.7597	CYP706A2	protein_coding	Cytochrome P450 - like protein
AT5G44820	2.73835	1.8443e-18	9.33564e-17	4.08148	8.22905	10.9964	46.7079	54.4464	56.5589	.	protein_coding	At5g44820
AT5G40780	1.81735	1.89442e-18	9.57446e-17	345.976	367.304	314.88	1138.61	1584.76	901.251	LHT1	protein_coding	Lysine histidine transporter 1
AT4G23210	3.79494	1.91064e-18	9.64147e-17	5.0671	4.11798	2.99866	63.9036	74.0162	35.8982	CRK13	protein_coding	Cysteine-rich receptor-like protein kinase 13
AT3G26460	2.33178	2.03608e-18	1.02427e-16	13.2033	16.4522	15.994	93.2915	64.0514	74.048	.	protein_coding	Major latex protein-like
AT1G66940	1.15246	2.05831e-18	1.03385e-16	331.825	387.893	373.859	624.222	905.071	901.648	.	protein_coding	protein kinase-related
AT5G03190	-1.09691	2.07399e-18	1.04013e-16	2114.34	1715.58	1750.34	754.056	902.057	952.31	CPUORF47	protein_coding	Peptide upstream protein
AT5G35732	2.30708	2.27872e-18	1.13754e-16	34.5292	35.0486	52.9816	264.702	183.621	159.668	.	protein_coding	unknown protein%3B BEST Arabidopsis thaliana protein match is: unknown protein (TAIR:AT2G04795.1)%3B Ha.
AT1G02850	1.13832	2.6247e-18	1.30625e-16	455.566	367.61	562.79	1113.14	911.606	1027.26	BGLU11	protein_coding	Beta-glucosidase 11
AT5G37660	1.40748	2.78003e-18	1.38144e-16	74.0895	77.2034	87.9675	210.062	209.941	215.404	CRRSP60	protein_coding	Cysteine-rich repeat secretory protein 60
AT2G27385	-1.28695	3.15053e-18	1.55841e-16	2776.06	3188.12	3853.55	1412.52	1131.21	1479.59	.	protein_coding	Pollen Ole e 1 allergen and extensin family protein
AT3G49930	1.60449	3.80198e-18	1.8778e-16	39.5619	38.0762	35.9861	110.627	128.386	107.159	.	protein_coding	At3g49930
AT3G52020	3.1282	3.85424e-18	1.90072e-16	16.2348	13.4139	18.9932	170.397	145.815	111.929	SCPL39	protein_coding	Serine carboxypeptidase-like 39
AT3G03828	-4.51339	4.23677e-18	2.08621e-16	30.4518	34.9675	32.9875	3.03206	0.965342	0	.	protein_coding	Transmembrane protein
AT3G45640	1.50505	4.30712e-18	2.11445e-16	710.274	790.309	823.689	2247.7	2399.01	1951.06	MPK3	protein_coding	MPK3
AT5G24780	-1.11044	4.66223e-18	2.28534e-16	97772.2	92999.9	104873	47145	39734.1	50049.9	VSP1	protein_coding	Vegetative storage protein 1
AT5G35735	2.28223	4.68792e-18	2.29447e-16	423.098	416.809	444.832	2269.97	2389.36	1591.29	.	protein_coding	Cytochrome b561 and DOMON domain-containing protein At5g35735
AT1G12020	-1.26599	4.72204e-18	2.3077e-16	254.717	287.097	304.886	97.4824	107.831	146.364	.	protein_coding	F12F1.11
AT1G50732	-1.39599	4.90334e-18	2.39271e-16	150.252	199.586	213.921	63.9621	72.9103	77.0352	.	protein_coding	unknown protein.
AT5G62280	-2.51867	5.27105e-18	2.56829e-16	93.4307	145.97	124.953	27.3605	8.6234	27.3556	.	protein_coding	At5g62280
AT2G43920	-2.00802	5.42062e-18	2.63722e-16	61.9508	87.3898	81.9695	17.2632	15.5094	24.4224	HOL2	protein_coding	HOL2
AT1G58225	2.91954	6.0711e-18	2.93178e-16	6.09952	5.17966	11.9962	67.9518	49.4849	61.4136	.	protein_coding	At1g58225
AT1G08940	1.56162	6.59209e-18	3.17866e-16	106.564	140.816	99.9608	417.958	345.067	262.936	.	protein_coding	Phosphoglycerate mutase-like protein AT74H
AT1G21240	4.33336	6.80032e-18	3.27421e-16	1.02858	5.12247	3.99857	58.9059	82.7176	70.1672	WAK3	protein_coding	Wall-associated receptor kinase 3
AT3G47340	-1.6627	6.94452e-18	3.3387e-16	4020.92	4504.22	4414.33	1459.19	1100.07	1527.37	ASN1	protein_coding	DIN6
AT5G08760	1.54613	7.03605e-18	3.37772e-16	73.1491	125.382	107.96	233.51	333.514	328.539	.	protein_coding	unknown protein%3B FUNCTIONS IN: molecular_function unknown%3B INVOLVED IN: biological_process unknown%3B LOCATED IN: endomembrane system%3B Ha.
AT5G14940	1.08766	7.14405e-18	3.42452e-16	207.961	207.81	166.935	388.69	455.981	393.7	NPF5.8	protein_coding	Protein NRT1/ PTR FAMILY 5.8
AT1G32350	3.74601	8.24222e-18	3.92779e-16	6.09327	10.2436	3.99802	120.647	109.964	46.5165	AOX3	protein_coding	AOX1D
AT2G04080	1.0512	8.32157e-18	3.9598e-16	160.327	175.929	165.937	345.025	340.176	355.759	DTX2	protein_coding	Protein DETOXIFICATION 2
AT1G71390	2.07374	8.52719e-18	4.05172e-16	16.2348	14.4312	17.9934	62.9412	73.9126	69.1997	AtRLP11	protein_coding	receptor like protein 11
AT1G05550	-2.02399	9.17127e-18	4.33246e-16	120.744	92.7981	152.945	32.4595	20.3133	37.1054	.	protein_coding	Protein of unknown function (DUF295)
AT1G74045	5.19783	9.48116e-18	4.47236e-16	2.01994	0.00477803	0	30.4377	25.2272	32.1892	TET17	protein_coding	Tetraspanin-17
AT5G63170	2.56615	9.83252e-18	4.63139e-16	24.3417	21.625	21.9915	126.871	136.085	141.353	.	protein_coding	GDSL esterase/lipase At5g63170
AT2G20950	1.024	1.01222e-17	4.76094e-16	842.096	811.94	772.707	1870.12	1668.94	1396.46	.	protein_coding	Arabidopsis phospholipase-like protein (PEARLI 4) family
AT5G02550	-1.6614	1.05388e-17	4.94973e-16	427.143	414.743	426.839	141.031	139.025	120.784	.	protein_coding	At5g02550
AT1G33590	1.09147	1.07254e-17	5.0301e-16	2475.7	2906.06	2946.89	4986.67	6427.94	6333.18	.	protein_coding	Leucine-rich repeat (LRR) family protein
AT1G25390	1.01713	1.10119e-17	5.15706e-16	270.872	240.868	257.902	492.194	542.423	523.378	LRK10L-1.1	protein_coding	LEAF RUST 10 DISEASE-RESISTANCE LOCUS RECEPTOR-LIKE PROTEIN KINASE-like 1.1
AT1G53180	-2.11054	1.18322e-17	5.53327e-16	162.233	142.961	83.9648	31.4505	29.1492	29.2297	.	protein_coding	unknown protein%3B FUNCTIONS IN: molecular_function unknown%3B INVOLVED IN: biological_process unknown%3B LOCATED IN: cellular_component unknown%3B EXPRESSED IN: 13 plant structures%3B EXPRESSED DURING: 6 growth stages%3B BEST Arabidopsis thaliana protein match /.../nknown protein (TAIR:AT3G15115.1)%3B Ha.
AT4G21380	1.18678	1.18834e-17	5.54925e-16	201.971	223.351	271.899	450.644	560.909	576.092	SD18	protein_coding	Receptor-like serine/threonine-protein kinase SD1-8
AT5G13180	1.0845	1.1966e-17	5.5798e-16	666.669	878.635	730.723	1610.44	1774.03	1442.32	NAC083	protein_coding	NAC domain-containing protein 83
AT2G11810	1.73722	1.22773e-17	5.71674e-16	91.3361	111.04	88.9656	305.477	394.863	271.77	MGD3	protein_coding	Monogalactosyldiacylglycerol synthase 3%2C chloroplastic
AT1G09540	2.43333	1.23816e-17	5.7571e-16	38.5436	42.1309	27.9883	233.305	161.194	193.939	MYB61	protein_coding	MYB61
AT1G73810	2.97913	1.26716e-17	5.88352e-16	19.2682	18.5145	14.9939	151.166	189.84	77.6783	.	protein_coding	Core-2/I-branching beta-1%2C6-N-acetylglucosaminyltransferase family protein
AT5G53900	-1.17695	1.44013e-17	6.6771e-16	368.296	325.307	399.85	158.313	141.81	183.334	.	protein_coding	Gb
AT2G47000	1.60893	1.49012e-17	6.89774e-16	79.1264	76.1509	71.9723	207.065	232.309	254.462	ABCB4	protein_coding	ABC transporter B family member 4
AT2G43440	1.77228	1.50102e-17	6.92981e-16	51.6681	23.8024	36.9859	109.654	158.621	116.891	.	protein_coding	F-box protein At2g43440
AT3G18010	-2.06416	1.58477e-17	7.30612e-16	90.3337	89.6024	118.957	35.4445	16.4449	19.4483	WOX1	protein_coding	WUSCHEL-related homeobox 1
AT2G40750	2.09768	1.67016e-17	7.68887e-16	43.7416	82.2572	94.9664	257.848	350.031	339.237	WRKY54	protein_coding	Probable WRKY transcription factor 54
AT5G54840	-1.16868	1.69496e-17	7.79202e-16	421.018	368.476	383.854	165.43	195.479	160.752	SGP1	protein_coding	Ras-related small GTP-binding family protein
AT1G13260	2.03315	1.7091e-17	7.84596e-16	154.333	232.444	227.915	886.871	822.284	807.92	RAV1	protein_coding	AP2/ERF and B3 domain-containing transcription factor RAV1
AT3G62860	-1.60133	1.74382e-17	7.99407e-16	182.659	205.765	195.926	60.9013	80.8194	50.5792	.	protein_coding	Alpha/beta-Hydrolases superfamily protein
AT5G23810	1.25776	1.8143e-17	8.29381e-16	360.116	258.498	339.872	752.968	795.141	744.582	AAP7	protein_coding	Probable amino acid permease 7
AT2G31083	-7.57254	2.03693e-17	9.27244e-16	26.365	24.6885	19.9919	2.77556e-17	2.77556e-17	2.77556e-17	CLE5	protein_coding	CLAVATA3/ESR-RELATED 5
AT5G56370	1.39211	2.22041e-17	1.00936e-15	58.9321	96.6142	88.9671	212.092	218.717	211.481	.	protein_coding	FBD-associated F-box protein At5g56370
AT1G71015	1.34646	2.25478e-17	1.02355e-15	80.1096	54.6636	73.9725	169.487	197.415	164.654	.	protein_coding	At1g71015
AT2G07719	1.74153	2.28396e-17	1.03535e-15	34.5011	27.8614	42.9848	123.783	130.326	99.3069	.	protein_coding	Uncharacterized mitochondrial protein AtMg00610
AT4G38700	1.16624	2.29716e-17	1.03989e-15	118.727	112.247	141.948	279.062	316.032	242.563	DIR15	protein_coding	Dirigent protein 15
AT5G54960	1.01427	2.48145e-17	1.1171e-15	1746.12	1758.67	1660.37	3416.73	3912.46	3104.05	PDC2	protein_coding	Pyruvate decarboxylase 2
AT3G48340	-1.89528	2.55244e-17	1.14747e-15	1974.35	1836.88	1586.4	497.22	600.975	352.55	CEP2	protein_coding	KDEL-tailed cysteine endopeptidase CEP2
AT4G15350	3.47673	2.7717e-17	1.24432e-15	21.2933	15.4786	19.9926	173.612	321.267	141.056	CYP705A2	protein_coding	Cytochrome P450 like protein
AT4G21650	-1.33034	2.80416e-17	1.25716e-15	12898.6	11075	10105.2	4464.98	4852.31	4234.66	SBT3.13	protein_coding	Subtilisin-like protease SBT3.13
AT1G01420	1.85431	2.87979e-17	1.28929e-15	29.3924	22.6576	19.9918	83.2271	91.3971	86.7366	UGT72B3	protein_coding	UDP-glucosyl transferase 72B3
AT2G33080	3.34222	2.98145e-17	1.33297e-15	10.1309	8.22908	4.99763	121.594	70.8862	47.5494	AtRLP28	protein_coding	.
AT2G07599	2.32783	3.22262e-17	1.43882e-15	18.2399	13.3945	11.995	52.8505	95.4348	72.1096	.	protein_coding	unknown protein%3B BEST Arabidopsis thaliana protein match is: unknown protein (TAIR:ATMG01040.1).
AT5G33340	-4.31601	3.23566e-17	1.44266e-15	22.3851	36.011	46.9839	2.02809	0	2.93876	CDR1	protein_coding	Aspartic proteinase CDR1
AT2G24700	2.05964	3.64277e-17	1.61974e-15	166.373	136.983	170.936	964.74	654.143	359.198	REM10	protein_coding	B3 domain-containing protein REM10
AT5G08260	-1.11441	3.97238e-17	1.76389e-15	2096.19	2024.27	2318.12	1111.09	933.044	929.72	SCPL35	protein_coding	Serine carboxypeptidase-like 35
AT4G20990	3.16021	4.06143e-17	1.80097e-15	21.2752	11.3782	15.9939	139.044	125.273	173.624	ACA4	protein_coding	Alpha carbonic anhydrase 4
AT5G22540	7.53397	4.07147e-17	1.80297e-15	2.77556e-17	2.77556e-17	2.77556e-17	27.3736	22.3459	19.4547	.	protein_coding	At5g22540
AT2G16120	3.39889	4.40996e-17	1.94492e-15	3.06645	9.22955	7.99716	58.913	86.6207	72.1164	PLT1	protein_coding	Putative polyol transporter 1
AT2G07020	3.84349	4.46957e-17	1.96855e-15	3.0427	2.06885	2.99889	44.6292	39.8434	37.003	.	protein_coding	Kinase with adenine nucleotide alpha hydrolases-like domain-containing protein
AT2G07698	1.32715	4.57683e-17	2.01306e-15	208.006	228.388	202.923	491.197	663.183	450.114	.	protein_coding	ATPase%2C F1 complex%2C alpha subunit protein
AT3G59210	1.06637	4.64619e-17	2.04081e-15	150.126	123.577	140.947	275.03	301.358	292.393	.	protein_coding	F-box/LRR-repeat protein At3g59210
AT4G39955	1.02265	4.6764e-17	2.05131e-15	232.385	262.377	261.901	556.042	556.078	425.739	.	protein_coding	Alpha/beta-Hydrolases superfamily protein
AT4G39190	1.22531	4.7429e-17	2.07768e-15	108.608	137.802	121.954	326.682	272.105	263.07	.	protein_coding	Nucleolar-like protein
AT2G15390	3.1508	5.06251e-17	2.21174e-15	4.09306	14.3518	11.9958	91.3294	104.097	77.8837	FUT4	protein_coding	Probable fucosyltransferase 4
AT1G34060	1.35946	5.62902e-17	2.45594e-15	359.228	461.884	381.855	872.797	1165.59	1048.71	TAR4	protein_coding	Tryptophan aminotransferase-related protein 4
AT1G72760	3.0334	5.63657e-17	2.45594e-15	17.1907	7.22981	2.99798	79.1387	70.9166	77.0025	.	protein_coding	Protein kinase superfamily protein
AT5G51910	-1.46492	5.96947e-17	2.59752e-15	117.706	126.544	118.955	51.7132	37.8498	41.8903	TCP19	protein_coding	Transcription factor TCP19
AT3G56710	2.57813	6.42046e-17	2.78631e-15	54.7753	49.4197	50.9806	285.193	350.054	293.311	SIB1	protein_coding	SIB1
AT5G46540	-1.83924	6.90405e-17	2.98423e-15	133.901	117.365	123.953	34.5053	31.0632	39.0223	ABCB7	protein_coding	ABC transporter B family member 7
AT3G28600	4.36243	7.17557e-17	3.09749e-15	2.03879	6.13556	1.99899	77.1021	74.8641	64.2675	.	protein_coding	AAA-ATPase At3g28600
AT1G13430	2.26149	7.5719e-17	3.25992e-15	16.2581	22.614	21.9919	103.486	93.2788	96.4776	STO9	protein_coding	Cytosolic sulfotransferase 9
AT1G53340	2.36948	8.10801e-17	3.48612e-15	10.1712	15.4231	16.994	60.9395	86.6087	74.0702	.	protein_coding	Cysteine/Histidine-rich C1 domain family protein
AT4G17660	3.45342	8.21137e-17	3.52591e-15	5.06955	4.12245	3.99839	55.7817	52.515	39.8806	PBL20	protein_coding	Probable serine/threonine-protein kinase PBL20
AT1G73040	1.59812	8.29344e-17	3.55177e-15	46.6794	50.4041	46.9821	172.431	137.979	126.605	JAL19	protein_coding	Jacalin-related lectin 19
AT1G59960	1.15701	8.31407e-17	3.55593e-15	81.2312	105.948	109.959	220.208	197.214	245.699	.	protein_coding	NAD(P)-linked oxidoreductase superfamily protein
AT2G41230	-2.50609	9.17314e-17	3.91821e-15	118.64	83.4695	96.963	19.2703	6.69409	26.4158	ORS1	protein_coding	Protein ORGAN SIZE RELATED 1
AT1G78440	-1.42638	9.97019e-17	4.25308e-15	247.589	265.484	267.899	105.505	77.6287	107.274	GA2OX1	protein_coding	Gibberellin 2-beta-dioxygenase 1
AT2G27430	-2.08539	1.11756e-16	4.75061e-15	78.1903	101.844	109.96	19.3013	16.4547	32.2646	.	protein_coding	ARM repeat superfamily protein
AT5G45220	3.7094	1.13055e-16	4.79754e-15	9.09654	3.10606	0.999136	44.7134	87.7423	44.7225	.	protein_coding	Disease resistance protein (TIR-NBS-LRR class) family
AT1G66970	1.00098	1.13754e-16	4.82092e-15	1145.52	1219.44	1247.53	2061.09	2407.64	2761.28	SVL2	protein_coding	SHV3-like 2
AT2G15480	1.80333	1.24695e-16	5.27089e-15	26.4204	29.8898	45.9843	119.743	124.445	113.998	UGT73B5	protein_coding	Glycosyltransferase
AT1G09720	3.00098	1.26719e-16	5.34949e-15	23.3163	11.4141	24.9913	193.726	141.815	145.146	NET2B	protein_coding	Protein NETWORKED 2B
AT1G07620	2.91076	1.34125e-16	5.64749e-15	2.05101	7.18598	7.99736	37.5793	40.7906	53.6889	ATOBGM	protein_coding	GTP-binding protein Obg/CgtA
AT1G54790	-1.46128	1.37473e-16	5.78098e-15	673.648	619.515	577.78	210.093	275.283	193.828	.	protein_coding	GDSL esterase/lipase At1g54790
AT3G05727	5.11068	1.42112e-16	5.96832e-15	4.04111	1.03947	0	47.7588	80.8335	59.4246	.	protein_coding	Defensin-like protein 204
AT3G48720	1.41262	1.5063e-16	6.30981e-15	124.881	199.395	143.945	403.895	367.288	475.76	.	protein_coding	HXXXD-type acyl-transferase family protein
AT4G13130	5.48744	1.5342e-16	6.41839e-15	0.00362552	3.0571	0	31.5456	96.6851	25.1472	.	protein_coding	Cysteine/Histidine-rich C1 domain family protein
AT1G17480	1.04562	1.54591e-16	6.4591e-15	123.785	121.452	127.952	263.827	251.725	255.343	IQD7	protein_coding	At1g17480
AT5G06510	1.30004	1.55873e-16	6.50431e-15	124.83	119.471	162.941	365.266	314.864	323.542	NFYA10	protein_coding	NF-YA10
AT5G55250	-1.11369	1.65261e-16	6.88722e-15	413.92	380.78	366.86	168.479	167.125	200.87	IAMT1	protein_coding	Indole-3-acetate O-methyltransferase 1
AT3G07000	3.10213	1.77083e-16	7.35166e-15	5.08289	6.18017	7.99723	40.6599	72.0722	55.5464	.	protein_coding	At3g07000
AT4G26950	1.94122	1.78996e-16	7.42162e-15	16.258	13.4557	30.99	64.9982	84.6117	84.8372	.	protein_coding	At4g26950
AT5G19340	-1.10529	1.96214e-16	8.11482e-15	352.061	292.428	397.852	156.289	148.647	179.415	.	protein_coding	At5g19340
AT5G62920	1.28135	2.13598e-16	8.82256e-15	171.457	183.091	145.943	385.641	444.306	386.878	ARR6	protein_coding	Response regulator 6
AT1G06090	2.78097	2.19063e-16	9.03681e-15	95.3285	85.4041	70.9719	506.443	784.835	441.266	.	protein_coding	Delta-9 desaturase-like 1 protein
AT4G28530	-1.26212	2.24968e-16	9.26868e-15	727.44	725.444	624.762	251.73	363.798	250.357	anac074	protein_coding	At4g28530
AT1G23420	-2.59788	2.41294e-16	9.92875e-15	50.7569	51.5005	66.9759	11.1504	5.78949	10.7368	INO	protein_coding	Plant-specific transcription factor YABBY family protein
AT5G64810	3.95091	2.42806e-16	9.97833e-15	0.0151897	10.2031	2.9986	57.8928	75.8618	76.0637	WRKY51	protein_coding	Probable WRKY transcription factor 51
AT3G16130	3.68314	2.5241e-16	1.03469e-14	2.03682	0.020991	6.99813	47.6572	35.9174	37.9861	ATROPGEF13	protein_coding	RHO guanyl-nucleotide exchange factor 13
AT1G71140	1.15139	3.46028e-16	1.41134e-14	450.52	516.508	470.822	851.516	1380.62	961.844	DTX14	protein_coding	Protein DETOXIFICATION 14
AT5G42530	2.08391	3.47679e-16	1.4163e-14	523.764	831.545	1238.54	2631.48	3712.07	4654.15	.	protein_coding	Uncharacterized protein At5g42530%3B MDH9.23
AT2G19893	5.3975	3.48602e-16	1.41829e-14	3.03203	1.03557	0	90.1817	40.6524	55.5022	.	protein_coding	Putative defensin-like protein 12
AT1G67260	-3.47446	4.07879e-16	1.6512e-14	39.5808	38.1126	46.9829	8.08414	0.942117	1.92905	TCP1	protein_coding	Transcription factor TCP1
AT5G47440	-2.36656	4.08618e-16	1.65213e-14	46.6873	57.5545	44.9824	11.1527	8.73557	8.76064	.	protein_coding	At5g47440
AT5G52390	-1.28	4.14175e-16	1.67253e-14	1274.33	1286.31	1176.55	655.368	415.806	467.728	.	protein_coding	PAR1 protein
AT1G06830	2.1892	4.32781e-16	1.74334e-14	31.4908	49.2873	35.986	120.897	192.525	220.458	GRXS11	protein_coding	Monothiol glutaredoxin-S11
AT2G25090	-2.43371	4.49312e-16	1.80546e-14	54.7399	43.2407	36.985	8.12007	5.80039	10.7494	CIPK16	protein_coding	Non-specific serine/threonine protein kinase
AT1G66920	2.24193	4.80938e-16	1.92504e-14	15.2264	20.5291	12.9946	76.1135	87.559	68.1586	LRK10L-2.4	protein_coding	LEAF RUST 10 DISEASE-RESISTANCE LOCUS RECEPTOR-LIKE PROTEIN KINASE-like 2.4
AT3G17150	-3.38993	4.81438e-16	1.92504e-14	54.8118	51.5281	72.9739	4.07014	0	12.7651	.	protein_coding	Plant invertase/pectin methylesterase inhibitor superfamily protein
AT4G39250	4.52298	5.20409e-16	2.07577e-14	2.02561	1.03557	0.999532	30.4624	45.8117	25.2612	RL1	protein_coding	RSM2
AT2G25510	2.67472	5.23541e-16	2.08571e-14	356.415	773.843	1143.58	3636.08	5405.43	5478.51	.	protein_coding	Expressed protein
AT2G01430	-2.80703	5.37502e-16	2.13609e-14	35.5228	48.2535	28.9879	2.04921	6.82308	6.83987	ATHB-17	protein_coding	Homeobox-leucine zipper protein ATHB-17
AT3G51290	-1.11899	5.88089e-16	2.33428e-14	480.841	359.314	424.839	197.872	201.235	183.182	.	protein_coding	Pyridoxal-phosphate-dependent serine hydroxymethyltransferase%2C putative (DUF632)
AT4G17340	-1.29485	6.08118e-16	2.41084e-14	1061.29	1192.57	996.622	398.86	482.212	443.455	TIP2-2	protein_coding	TIP2
AT4G00360	1.57294	6.10923e-16	2.41902e-14	275.009	351.778	285.891	861.569	1190.12	664.412	CYP86A2	protein_coding	Cytochrome P450 86A2
AT2G07715	1.35381	6.28668e-16	2.48625e-14	90.301	102.815	77.9693	220.229	288.928	184.033	.	protein_coding	Nucleic acid-binding%2C OB-fold-like protein
AT3G56730	1.50345	6.59996e-16	2.60382e-14	43.6256	38.1252	46.9827	109.635	133.232	122.805	.	protein_coding	Putative endonuclease or glycosyl hydrolase
AT1G70800	1.4086	6.65521e-16	2.62244e-14	58.8658	72.977	56.9777	184.641	167.181	150.011	CAR6	protein_coding	Protein C2-DOMAIN ABA-RELATED 6
AT2G47270	-1.74083	6.68937e-16	2.63272e-14	782.27	885.893	715.728	143.267	267.418	302.376	UPB1	protein_coding	UPB1
AT1G28660	2.61371	6.85889e-16	2.69617e-14	18.262	15.4675	19.9927	144.988	88.3123	97.3863	.	protein_coding	GDSL esterase/lipase At1g28660
AT3G59900	-1.59312	7.08094e-16	2.7801e-14	532.623	467.269	485.816	157.308	154.496	180.381	ARGOS	protein_coding	ARGOS
AT3G25640	1.37893	7.20852e-16	2.82678e-14	79.2137	119.242	103.961	282.067	279.024	225.99	.	protein_coding	Protein of unknown function%2C DUF617
AT2G35700	1.51401	7.53934e-16	2.95295e-14	60.9098	89.3506	55.9774	241.403	191.458	156.753	ERF038	protein_coding	ERF38
AT3G50640	2.66753	7.61953e-16	2.98078e-14	7.1141	8.24217	10.9962	47.7348	57.3528	64.3872	.	protein_coding	At3g50640
AT5G38900	2.35684	9.09607e-16	3.53714e-14	108.585	98.8983	137.95	517.606	812.073	441.25	.	protein_coding	Thioredoxin superfamily protein
AT3G24510	-5.50772	9.48463e-16	3.67507e-14	68.9784	91.3544	35.9834	2.02561	0.965344	0.968627	.	protein_coding	Defensin-like protein 259
AT1G68190	-1.16469	9.73596e-16	3.76349e-14	349.062	357.144	417.844	165.413	167.182	168.615	.	protein_coding	B-box zinc finger family protein
AT5G17300	-1.20423	9.99422e-16	3.85874e-14	309.51	421.674	303.883	147.15	130.141	171.643	RVE1	protein_coding	Protein REVEILLE 1
AT3G50470	4.35608	1.03894e-15	4.00656e-14	1.01994	3.06912	0.99948	27.4486	46.7547	37.0327	HR3	protein_coding	MLA10
AT4G29240	-1.4408	1.11356e-15	4.2842e-14	286.117	263.523	304.886	94.4107	80.5175	139.59	.	protein_coding	Extensin-like protein
AT3G61028	2.24837	1.16005e-15	4.45776e-14	14.1992	15.4099	9.99568	62.9178	72.9828	53.5304	.	protein_coding	Putative endonuclease or glycosyl hydrolase
AT1G31580	1.50066	1.23993e-15	4.75911e-14	1640.81	2399.79	3035.86	5300.27	6505.55	8219.28	ECS1	protein_coding	Protein ECS1
AT5G66480	1.3707	1.25631e-15	4.8163e-14	48.7037	48.3753	49.9812	127.859	127.332	125.717	.	protein_coding	Bacteriophage N4 adsorption B protein
AT2G26190	1.57719	1.26481e-15	4.83749e-14	194.906	259.277	284.894	777.277	700.753	728.03	IQM4	protein_coding	IQ domain-containing protein IQM4
AT1G22180	1.22844	1.27141e-15	4.85702e-14	107.595	130.64	127.952	288.191	297.469	272.85	.	protein_coding	F16L1.9 protein
AT1G02340	-1.14614	1.4721e-15	5.59743e-14	458.618	491.853	465.824	190.828	242.154	206.592	HFR1	protein_coding	Transcription factor HFR1
AT3G13980	-1.11373	1.80429e-15	6.83657e-14	466.654	420.892	371.858	213.055	176.823	191.99	.	protein_coding	Protein BIG GRAIN 1-like A
AT4G33050	1.71072	1.80886e-15	6.84467e-14	219.177	247.93	220.916	689.079	901.285	662.617	EDA39	protein_coding	calmodulin-binding family protein
AT3G09830	1.32073	1.84444e-15	6.96436e-14	122.816	155.297	139.947	343.001	353.822	347.937	PCRK1	protein_coding	Serine/threonine-protein kinase PCRK1
AT1G70810	1.22351	1.87228e-15	7.05312e-14	127.916	191.21	148.943	423.067	345.001	325.421	CAR7	protein_coding	Protein C2-DOMAIN ABA-RELATED 7
AT2G25900	-1.03531	1.91618e-15	7.1946e-14	1342.37	1646.36	1402.47	739.744	664.763	737.823	ATCTH	protein_coding	Zinc finger CCCH domain-containing protein 23
AT3G18960	-1.40841	1.91647e-15	7.1946e-14	139.047	180.977	146.944	58.8563	51.453	65.3523	.	protein_coding	B3 domain-containing protein At3g18960
AT2G44290	1.10118	1.98293e-15	7.41844e-14	278.042	321.004	303.885	682.904	590.874	663.745	YLS3	protein_coding	Protein YLS3
AT5G41750	3.29009	2.00387e-15	7.48621e-14	33.4775	27.8359	35.9869	336.872	322.716	295.242	.	protein_coding	Disease resistance protein (TIR-NBS-LRR class) family
AT4G21445	-1.13493	2.00564e-15	7.48621e-14	314.568	359.089	345.869	123.886	141.841	198.066	.	protein_coding	At4g21445
AT5G65800	3.4229	2.05223e-15	7.6513e-14	4.05731	2.08051	4.99832	37.5655	44.7459	40.9305	ACS5	protein_coding	ETO2
AT3G44350	5.13659	2.1993e-15	8.19026e-14	0.00481623	1.03557	2.99916	65.8906	51.5118	37.9	anac061	protein_coding	NAC domain containing protein 61
AT1G35140	3.15448	2.21087e-15	8.22393e-14	119.8	169.668	151.943	1352.66	1728.63	852.424	EXL1	protein_coding	Protein EXORDIUM-like 1
AT3G12420	2.0753	2.26555e-15	8.41772e-14	14.2056	10.3388	17.9938	64.9248	52.4199	63.3732	.	protein_coding	Polynucleotidyl transferase%2C ribonuclease H-like superfamily protein
AT1G67800	1.12743	2.34971e-15	8.72045e-14	156.252	155.401	158.94	326.782	398.692	302.997	.	protein_coding	Copine (Calcium-dependent phospholipid-binding protein) family
AT3G25717	-1.56651	2.36696e-15	8.77446e-14	218.231	307.536	273.897	65.0358	83.5436	121.065	RTFL16	protein_coding	DVL6
AT4G29110	1.56193	2.44432e-15	9.0304e-14	129.875	152.175	111.956	510.242	331.296	322.438	.	protein_coding	At4g29110
AT5G41830	3.98281	2.46885e-15	9.11067e-14	4.0524	2.07288	2.99883	75.9731	33.88	39.8775	.	protein_coding	RNI-like superfamily protein
AT4G30650	1.61122	2.48635e-15	9.16485e-14	808.653	731.816	935.648	3099.95	2172.24	2293.18	.	protein_coding	UPF0057 membrane protein At4g30650
AT3G48280	1.28428	2.56708e-15	9.44107e-14	386.531	331.464	375.858	753.053	994.499	917.153	CYP71A25	protein_coding	Cytochrome P450 71A25
AT4G04540	5.53479	2.8181e-15	1.03525e-13	0.00121666	0.00239709	0.999713	14.2477	29.2528	20.4556	CRK39	protein_coding	Putative cysteine-rich receptor-like protein kinase 39
AT3G54720	-1.30432	3.1924e-15	1.16749e-13	510.349	521.723	504.809	219.163	178.721	224.23	AMP1	protein_coding	Probable glutamate carboxypeptidase AMP1
AT5G42230	-1.40997	3.26474e-15	1.1926e-13	325.71	351.906	339.871	154.159	97.0222	131.594	SCPL41	protein_coding	Serine carboxypeptidase-like 41
AT5G21940	-1.26592	3.51659e-15	1.28316e-13	756.979	1036.05	837.682	320.734	397.643	375.256	.	protein_coding	At5g21940
AT4G05110	1.19121	3.55904e-15	1.2972e-13	58.8819	67.9132	73.9728	161.325	149.667	148.117	ATENT6	protein_coding	equilibrative nucleoside transporter 6
AT5G26690	2.87693	3.63932e-15	1.32497e-13	7.1345	14.3852	15.9945	84.258	91.3559	102.397	HIPP02	protein_coding	Heavy metal-associated isoprenylated plant protein 2
AT1G80520	1.33073	3.66478e-15	1.33275e-13	59.9245	79.213	87.968	212.034	206.135	153.837	.	protein_coding	Sterile alpha motif (SAM) domain-containing protein
AT4G35900	1.63557	3.8829e-15	1.4105e-13	60.8587	58.6432	50.98	192.765	153.461	184.235	FD	protein_coding	Protein FD
AT2G07641	1.5266	3.91891e-15	1.42199e-13	64.9111	53.5664	59.9773	168.461	218.945	127.482	.	protein_coding	.
AT5G25970	2.67661	3.98299e-15	1.44364e-13	44.5979	40.095	23.9893	169.596	346.527	181.095	.	protein_coding	Core-2/I-branching beta-1%2C6-N-acetylglucosaminyltransferase family protein
AT5G22310	-1.16402	4.1115e-15	1.48855e-13	284.073	272.718	268.898	132.903	132.249	103.202	.	protein_coding	AT5g22310/MWD9_9
AT1G03982	5.77853	4.26582e-15	1.54271e-13	0.00121678	1.02179	0	22.343	24.2862	29.2773	RIC8	protein_coding	CRIB domain-containing protein RIC8
AT2G38860	1.24386	4.34277e-15	1.5688e-13	124.793	110.195	134.95	311.499	311.103	254.258	DJ1E	protein_coding	DJ-1 protein homolog E
AT2G18420	-1.91828	4.40638e-15	1.59001e-13	174.544	171.932	214.92	58.8106	41.7246	47.7407	GASA11	protein_coding	Gibberellin-regulated protein 11
AT1G12220	1.46432	4.61054e-15	1.65816e-13	50.6677	32.9917	32.9867	101.499	126.486	94.4598	RPS5	protein_coding	Disease resistance protein
AT1G61820	-2.27901	4.79752e-15	1.72161e-13	56.8748	92.4307	62.9753	16.2262	14.5789	12.6483	BGLU46	protein_coding	Beta-glucosidase 46
[truncated: 2,031 more rows]

## Sheet: 1_3 swi3d DEGs
Supplementary Data set 1_3. Differentially expressed genes in swi3d relative to wild type in inflorescences
[truncated: 4,805 more rows]

[truncated: 3 more sheets: 1_4 sys123 DEGs, 1_5 minu12 DEGs, 1_6 pms2ab DEGs]
