# Supplementary material for: The SAS chromatin-remodeling complex mediates inflorescence-specific chromatin accessibility for transcription factor binding
Source: Nucleic Acids Res. 2025 Apr 29;53(8):gkaf316. doi: 10.1093/nar/gkaf316 (PMC12038394; doi:10.1093/nar/gkaf316)
Supplement: gkaf316_Supplemental_Files [file gkaf316_supplemental_files.zip › Supplementary Dataset 2.xlsx]

## Sheet: list of dataset 2
Supplementary Data set 2	Differentially accessible regions of SWI/SNF mutants identified by ATAC-seq in inflorescences
Supplementary Data set 2_1	Differentially accessible regions of brm
Supplementary Data set 2_2	Differentially accessible regions of syd
Supplementary Data set 2_3	Differentially accessible regions of swi3d
Supplementary Data set 2_4	Differentially accessible regions of sys1/2/3
Supplementary Data set 2_5	Differentially accessible regions of minu1/2
Supplementary Data set 2_6	Differentially accessible regions of pms2a/b

## Sheet: 2_1 brm_DARs
Supplementary Data set 2_1 Differentially accessible regions of brm in inflorescences (FDR<0.05, |log2(fold change)|≥0.5 )
chr	start	end	width	Conc	Conc_brm	Conc_WT	Fold	p.value	FDR	brm_1	brm_2	WT_1	WT_2	id	Strand	Gene_Name	Biotype	short_description	overlap_with_gene	dist_to_TSS	peakMidPoint	TSSloci	Feature
chr1	51182	52187	1006	9.62	9.35	9.85	-0.51	6.25e-07	3.59e-05	660	640.8	966.85	882.57	AT1G01110	+	IQD18	protein_coding	IQ-domain 18	1005	268	51684	51952	TSSup400
chr1	128094	129058	965	8.65	8.34	8.9	-0.56	7.23e-05	0.0016	342	306.27	488.73	465.64	AT1G01320	-	REC1	protein_coding	Tetratricopeptide repeat (TPR)-like superfamily protein	964	2001	128576	130577	CDS
chr1	199418	199783	366	8.46	8.14	8.72	-0.58	8.74e-05	0.00184	281	283.49	421.22	420.62	AT1G01550	+	BPS1	protein_coding	Protein of unknown function (DUF793)	365	74	199600	199526	5UTR
chr1	564500	564777	278	8.25	7.61	8.7	-1.09	1.23e-09	1.89e-07	219	171.98	456.37	373.4	AT1G02640	+	ATBXL2,BXL2	protein_coding	beta-xylosidase 2	277	621	564638	564017	CDS
chr1	590902	591678	777	8.28	7.98	8.53	-0.55	0.000882	0.00993	243	263.08	401.69	337.98	AT1G02720	+	AtGATL5,GATL5	protein_coding	galacturonosyltransferase 5	776	391	591290	591681	TSSup400
chr1	593180	593724	545	7.8	7.02	8.3	-1.28	3.27e-10	5.49e-08	149	110.73	341.44	289.27	AT1G02720	+	AtGATL5,GATL5	protein_coding	galacturonosyltransferase 5	544	1771	593452	591681	3UTR
chr1	642390	643372	983	8.44	7.95	8.8	-0.85	8.54e-08	7.06e-06	232	263.86	478.69	413.98	AT1G02880	-	TPK1	protein_coding	thiamin pyrophosphokinase1	868	2022	642881	644903	3UTR
chr1	786547	787443	897	8.56	8.23	8.82	-0.59	6.62e-05	0.00148	278	321.97	466.97	438.33	AT1G03220	+	AT1G03220	protein_coding	Eukaryotic aspartyl protease family protein	896	164	786995	786831	5UTR
chr1	851302	852252	951	8.78	8.46	9.03	-0.57	4.43e-05	0.0011	321	383.23	532.8	515.82	AT1G03440	+	AT1G03440	protein_coding	Leucine-rich repeat (LRR) family protein	950	373	851777	852150	TSSup400
chr1	956758	957373	616	8.51	8.2	8.77	-0.57	0.000144	0.00265	280	307.05	456.93	413.24	AT1G03800	-	ERF10,ATERF10	protein_coding	ERF domain protein 10	270	1318	957065	958383	intergenic
chr1	970242	970922	681	8.24	7.97	8.47	-0.5	0.00264	0.0212	251	248.94	386.63	320.26	AT1G03840	-	MGP,IDD3	protein_coding	C2H2 and C2HC zinc fingers superfamily protein	680	248	970582	970334	TSSup400
chr1	1039961	1040522	562	7.74	7.45	7.98	-0.54	0.00455	0.0307	186	162.56	266.12	239.83	AT1G04030	+	AT1G04030	protein_coding		561	133	1040241	1040374	3UTR
chr1	1114052	1114485	434	7.6	7.18	7.93	-0.75	0.000159	0.00286	140	149.99	253.85	232.45	AT1G04210	+	AT1G04210	protein_coding	Leucine-rich repeat protein kinase family protein	433	106	1114268	1114374	TSSup400
chr1	1129384	1130419	1036	9.85	9.56	10.09	-0.53	5.61e-07	3.32e-05	710	804.15	1170.49	1012.45	AT1G04240	-	IAA3,SHY2	protein_coding	AUX/IAA transcriptional regulator family protein	1035	212	1129901	1129689	TSSup400
chr1	1157673	1158000	328	8.24	7.54	8.71	-1.17	3.82e-13	1.54e-10	184	188.47	420.1	418.41	AT1G04310	-	ERS2	protein_coding	ethylene response sensor 2	327	23	1157836	1157813	TSSup400
chr1	1158410	1158783	374	6.88	5.93	7.45	-1.51	8.62e-08	7.08e-06	46	76.17	191.36	157.18	AT1G04320	+	AT1G04320	tRNA	pre-tRNA	373	426	1158596	1159022	TSSup1kTo400
chr1	1164812	1165186	375	7.5	7.08	7.82	-0.73	0.000352	0.00514	126	145.28	231.53	219.91	AT1G04350	+	AT1G04350	protein_coding	2-oxoglutarate (2OG) and Fe(II)-dependent oxygenase superfamily protein	374	90	1164999	1164909	5UTR
chr1	1166698	1167264	567	8.29	8.02	8.52	-0.5	0.0025	0.0205	233	285.06	384.96	349.78	AT1G04350	+	AT1G04350	protein_coding	2-oxoglutarate (2OG) and Fe(II)-dependent oxygenase superfamily protein	437	2072	1166981	1164909	3UTR
chr1	1197541	1198311	771	8.26	7.89	8.56	-0.68	1.94e-05	0.000563	238	234.8	395.56	361.59	AT1G04430	+	AT1G04430	protein_coding	S-adenosyl-L-methionine-dependent methyltransferases superfamily protein	770	29	1197926	1197955	TSSup400
chr1	1202038	1202312	275	6.98	6.32	7.43	-1.11	1.46e-05	0.000448	82	77.74	198.62	145.37	AT1G04440	+	CKL13	protein_coding	casein kinase like 13	274	16	1202175	1202159	5UTR
chr1	1233239	1233834	596	8.11	7.82	8.34	-0.52	0.00488	0.0322	194	259.15	335.3	312.89	AT1G04520	+	PDLP2	protein_coding	plasmodesmata-located protein 2	595	2085	1233536	1231451	CDS
chr1	1238872	1239058	187	7.28	6.68	7.7	-1.01	7.04e-06	0.000255	94	111.51	222.61	192.6	AT1G04540	+	AT1G04540	protein_coding	Calcium-dependent lipid-binding (CaLB domain) family protein	186	2212	1238965	1236753	CDS
chr1	1240107	1240498	392	8.19	7.9	8.43	-0.52	0.00148	0.0143	251	227.74	364.31	323.95	AT1G04550	+	IAA12,BDL	protein_coding	AUX/IAA transcriptional regulator family protein	391	9	1240302	1240293	5UTR
chr1	1303755	1304486	732	8.26	7.96	8.52	-0.56	0.000518	0.0068	260	236.38	389.42	343.14	AT1G04680	-	AT1G04680	protein_coding	Pectin lyase-like superfamily protein	731	3853	1304120	1307973	CDS
chr1	1468765	1469583	819	9.28	8.92	9.56	-0.65	8.04e-08	6.81e-06	444	523.79	772.14	741.63	AT1G05100	+	MAPKKK18	protein_coding	mitogen-activated protein kinase kinase kinase 18	818	366	1469174	1469540	TSSup400
chr1	1495280	1495491	212	6.97	6.38	7.39	-1	9.34e-05	0.00193	86	80.89	195.27	139.47	.	.	.	.	.	.	.	1495385	.	intergenic
chr1	1611542	1611945	404	7.44	6.83	7.87	-1.04	9.43e-07	4.99e-05	118	109.94	251.62	216.22	AT1G05470	-	CVP2	protein_coding	DNAse I-like superfamily protein	403	97	1611743	1611840	5UTR
chr1	1642899	1643241	343	7.62	7.22	7.94	-0.72	0.00107	0.0114	121	176.69	260.54	229.5	AT1G05550	-	AT1G05550	protein_coding	Protein of unknown function (DUF295)	342	847	1643070	1643917	CDS
chr1	1644099	1644515	417	7.87	7.44	8.2	-0.76	3.76e-05	0.000965	162	185.33	311.87	278.2	AT1G05550	-	AT1G05550	protein_coding	Protein of unknown function (DUF295)	416	390	1644307	1643917	TSSup400
chr1	1745468	1746494	1027	9.31	8.8	9.69	-0.89	4.25e-14	2.82e-11	463	427.2	875.92	774.83	AT1G05805	+	AKS2	protein_coding	basic helix-loop-helix (bHLH) DNA-binding superfamily protein	1026	1538	1745981	1744443	CDS
chr1	1820023	1820888	866	8.67	8.34	8.94	-0.6	6.77e-05	0.00151	296	351.03	526.11	453.83	AT1G06002	+	AT1G06002	atlncRNA		865	202	1820455	1820253	3UTR
chr1	1829589	1830880	1292	9.71	9.35	10	-0.65	2.86e-11	6.49e-09	678	631.38	1038.27	1013.19	AT1G06040	-	STO,BBX24	protein_coding	B-box zinc finger family protein	1291	251	1830234	1829983	TSSup400
chr1	1946256	1947063	808	8.66	8.27	8.97	-0.7	1.9e-06	8.88e-05	288	330.61	531.69	471.54	AT1G06390	+	GSK1,BIL2,ATSK22,ATSK2-3,ATGSK1,SK22	protein_coding	GSK3/SHAGGY-like protein kinase 1	807	86	1946659	1946745	TSSup400
chr1	2035355	2035832	478	8.14	7.82	8.4	-0.58	0.000779	0.00912	227	225.38	367.66	306.24	AT1G06650	+	AT1G06650	protein_coding	2-oxoglutarate (2OG) and Fe(II)-dependent oxygenase superfamily protein	477	124	2035593	2035717	3UTR
chr1	2195763	2196024	262	7.29	6.96	7.55	-0.59	0.00945	0.0497	120	129.57	213.68	162.35	AT1G07150	-	MAPKKK13	protein_coding	mitogen-activated protein kinase kinase kinase 13	261	103	2195893	2195996	5UTR
chr1	2212509	2212784	276	7.42	6.94	7.79	-0.85	0.000229	0.00379	136	109.16	256.64	185.22	AT1G07200	-	SMXL6	protein_coding	Double Clp-N motif-containing P-loop nucleoside triphosphate hydrolases superfamily protein	275	72	2212646	2212718	5UTR
chr1	2213257	2214713	1457	9.92	9.64	10.15	-0.5	7.37e-07	4.07e-05	782	818.28	1228.51	1041.23	AT1G07210	+	AT1G07210	protein_coding	Ribosomal protein S18	498	1230	2213985	2215215	intergenic
chr1	2219459	2220392	934	8.99	8.71	9.22	-0.51	7e-05	0.00156	400	438.2	629.32	566	AT1G07220	-	AT1G07220	protein_coding	Arabidopsis thaliana protein of unknown function (DUF821)	933	276	2219925	2219649	TSSup400
chr1	2229040	2229835	796	8.51	7.92	8.93	-1.01	1.13e-11	2.84e-09	233	249.73	503.79	469.33	AT1G07260	-	UGT71C3	protein_coding	UDP-glucosyl transferase 71C3	795	80	2229437	2229357	TSSup400
chr1	2237366	2238091	726	8.58	8.29	8.83	-0.54	0.000139	0.00257	318	308.62	454.7	453.83	AT1G07280	+	AT1G07280	protein_coding	Tetratricopeptide repeat (TPR)-like superfamily protein	725	288	2237728	2238016	TSSup400
chr1	2240019	2240702	684	8.17	7.76	8.49	-0.73	7.87e-06	0.000279	216	217.53	366.55	351.26	AT1G07280	+	AT1G07280	protein_coding	Tetratricopeptide repeat (TPR)-like superfamily protein	683	2344	2240360	2238016	3UTR
chr1	2277530	2277879	350	8.36	8.04	8.62	-0.58	0.000176	0.00309	272	256.01	408.39	378.56	AT1G07420	+	ATSMO1,SMO2-1	protein_coding	sterol 4-alpha-methyl-oxidase 2-1	349	150	2277704	2277554	5UTR
chr1	2301949	2302135	187	7.36	6.82	7.76	-0.94	5.28e-05	0.00126	113	112.3	252.73	179.32	AT1G07490	-	RTFL3,DVL9	protein_coding	ROTUNDIFOLIA like 3	186	21	2302042	2302021	3UTR
chr1	2316334	2316571	238	7.45	7.13	7.72	-0.59	0.00607	0.0372	135	145.28	235.44	185.96	AT1G07530	-	SCL14,ATGRAS2,GRAS2	protein_coding	SCARECROW-like 14	237	55	2316452	2316507	5UTR
chr1	2365220	2366121	902	9.02	8.65	9.31	-0.66	8.08e-08	6.81e-06	411	392.65	643.27	624.3	AT1G07650	-	AT1G07650	protein_coding	Leucine-rich repeat transmembrane protein kinase	901	1066	2365670	2366736	CDS
chr1	2366477	2366767	291	8.03	7.68	8.31	-0.63	0.000211	0.00356	198	212.03	320.8	315.1	AT1G07650	-	AT1G07650	protein_coding	Leucine-rich repeat transmembrane protein kinase	290	114	2366622	2366736	5UTR
chr1	2442423	2442714	292	7.75	7.37	8.05	-0.67	0.000397	0.00559	156	175.91	277.28	252.37	AT1G07900	+	LBD1	protein_coding	LOB domain-containing protein 1	291	1	2442568	2442569	TSSup400
chr1	2487873	2488085	213	7.32	6.72	7.74	-1.02	2.58e-05	0.000717	82	128.79	213.12	214	AT1G08010	-	GATA11	protein_coding	GATA transcription factor 11	212	106	2487979	2488085	5UTR
chr1	2649196	2649776	581	8.34	7.91	8.67	-0.76	8.92e-07	4.78e-05	251	230.88	412.85	402.91	AT1G08420	+	BSL2	protein_coding	BRI1 suppressor 1 (BSU1)-like 2	580	28	2649486	2649458	5UTR
chr1	2675707	2675891	185	6.96	5.93	7.55	-1.62	7.58e-11	1.5e-08	63	58.9	195.83	179.32	AT1G08465	+	YAB2	protein_coding	Plant-specific transcription factor YABBY family protein	184	13	2675799	2675812	TSSup400
chr1	2804992	2805426	435	8.66	8.36	8.91	-0.55	6.18e-05	0.00141	341	315.69	492.07	472.28	AT1G08760	+	CORD2	protein_coding	Plant protein of unknown function (DUF936)	434	166	2805209	2805043	5UTR
chr1	2866587	2867052	466	7.47	7.06	7.8	-0.74	0.00111	0.0117	137	129.57	262.77	182.27	AT1G08920	+	ESL1	protein_coding	ERD (early response to dehydration) six-like 1	465	383	2866819	2867202	TSSup400
chr1	2870488	2871262	775	8.37	8.01	8.66	-0.65	2.52e-05	0.000708	256	258.36	421.78	384.47	AT1G08920	+	ESL1	protein_coding	ERD (early response to dehydration) six-like 1	257	3673	2870875	2867202	intergenic
chr1	2949138	2949564	427	8.09	7.63	8.44	-0.81	2.36e-06	0.000106	209	186.12	365.43	327.64	AT1G09150	+	AT1G09150	protein_coding	pseudouridine synthase and archaeosine transglycosylase (PUA) domain-containing protein	21	3322	2949351	2946029	intergenic
chr1	3057040	3057899	860	8.17	7.84	8.44	-0.6	0.00184	0.0167	190	268.57	383.84	312.89	AT1G09470	-	AtNEAP3	protein_coding		859	74	3057469	3057543	5UTR
chr1	3081282	3081536	255	7.56	7.03	7.94	-0.92	8.11e-06	0.000283	146	114.65	248.27	244.26	.	.	.	.	.	.	.	3081409	.	intergenic
chr1	3167537	3168357	821	8.07	7.79	8.3	-0.51	0.00669	0.0396	195	248.15	347.58	283.37	AT1G09780	-	iPGAM1	protein_coding	Phosphoglycerate mutase, 2,3-bisphosphoglycerate-independent	820	23	3167947	3167924	TSSup400
chr1	3242041	3242225	185	7.41	7	7.73	-0.74	0.000614	0.00766	135	120.15	234.32	191.13	AT1G09950	-	RAS1	protein_coding	RESPONSE TO ABA AND SALT 1	184	270	3242133	3241863	TSSup400
chr1	3243882	3244251	370	7.89	7.6	8.13	-0.53	0.00417	0.0288	197	190.83	306.29	253.11	AT1G09960	+	ATSUC4,SUC4,ATSUT4,SUT4	protein_coding	sucrose transporter 4	369	81	3244066	3243985	5UTR
chr1	3278623	3278996	374	7.68	7.27	8	-0.73	0.000462	0.00625	154	155.49	295.13	217.69	AT1G10050	+	AT1G10050	protein_coding	glycosyl hydrolase family 10 protein / carbohydrate-binding domain-containing protein	373	18	3278809	3278791	5UTR
chr1	3305953	3306695	743	8.23	7.74	8.6	-0.86	0.0074	0.0423	177	250.51	444.09	332.81	AT1G04773	+	AT1G04773	atlncRNA		735	377	3306324	3305947	5UTR
chr1	3440771	3441041	271	7.07	6.69	7.38	-0.69	0.00376	0.027	105	101.3	186.9	146.11	AT1G10460	-	GLP7	protein_coding	germin-like protein 7	270	547	3440906	3440359	TSSup1kTo400
chr1	3495715	3496258	544	8.06	8.3	7.78	0.52	0.00325	0.0243	302	327.47	239.9	199.98	AT1G10585	-	BHLH167	protein_coding	basic helix-loop-helix (bHLH) DNA-binding superfamily protein	529	742	3495986	3495244	TSSup1kTo400
chr1	3550631	3551019	389	7.47	7.01	7.82	-0.81	6.79e-05	0.00152	126	131.14	223.16	228.76	AT1G10690	-	SMR8	protein_coding		388	23	3550825	3550848	5UTR
chr1	3570714	3572143	1430	9.01	8.64	9.31	-0.68	1.38e-06	6.74e-05	402	393.43	713.56	558.62	AT1G10740	-	AT1G10740	protein_coding	alpha/beta-Hydrolases superfamily protein	1339	375	3571428	3571053	TSSup400
chr1	3681283	3681998	716	8.31	7.92	8.62	-0.69	8.43e-05	0.0018	208	278	420.1	366.02	AT1G11050	+	AT1G11050	protein_coding	Protein kinase superfamily protein	715	38	3681640	3681678	TSSup400
chr1	3715813	3716450	638	8.81	8.32	9.18	-0.86	2.78e-10	4.9e-08	307	331.4	611.47	549.03	AT1G11120	+	AT1G11120	protein_coding		637	1048	3716131	3715083	CDS
chr1	3716765	3717050	286	7.67	7.26	7.99	-0.73	0.000256	0.0041	154	152.35	278.95	228.02	AT1G11120	+	AT1G11120	protein_coding		285	1824	3716907	3715083	CDS
chr1	3804024	3804442	419	7.85	7.48	8.14	-0.66	0.000403	0.00564	169	188.47	298.48	264.92	AT1G11310	-	ATMLO2,MLO2,PMR2	protein_coding	Seven transmembrane MLO family protein	418	0	3804233	3804233	5UTR
chr1	3931554	3932026	473	8.02	7.63	8.33	-0.71	3.78e-05	0.000967	192	203.39	325.26	319.53	AT1G11670	-	DTX36	protein_coding	MATE efflux family protein	472	89	3931790	3931701	TSSup400
chr1	4066753	4067168	416	8.2	7.86	8.48	-0.61	0.000602	0.00758	229	236.38	405.6	306.24	AT1G12030	-	AT1G12030	protein_coding	Protein of unknown function (DUF506)	415	616	4066960	4066344	TSSup1kTo400
chr1	4080511	4080873	363	7.75	7.37	8.06	-0.68	0.000331	0.00491	164	167.27	286.21	245.73	AT1G12070	-	AT1G12070	protein_coding	Immunoglobulin E-set superfamily protein	362	456	4080692	4080236	TSSup1kTo400
chr1	4167067	4167269	203	7.99	7.69	8.23	-0.54	0.00176	0.0162	211	202.61	295.69	304.77	.	.	.	.	.	.	.	4167168	.	intergenic
chr1	4348037	4348626	590	8.19	7.92	8.41	-0.5	0.00326	0.0244	231	252.08	368.78	312.89	AT1G12750	-	ATRBL6,RBL6	protein_coding	RHOMBOID-like protein 6	589	59	4348331	4348390	5UTR
chr1	4358099	4358883	785	8.54	8.2	8.82	-0.61	0.000106	0.00211	315	273.28	498.77	402.18	AT1G12780	-	UGE1,ATUGE1	protein_coding	UDP-D-glucose/UDP-D-galactose 4-epimerase 1	784	403	4358491	4358894	5UTR
chr1	4391092	4391530	439	7.73	7.33	8.05	-0.72	0.000315	0.00475	152	168.84	295.13	233.93	AT1G04983	+	AT1G04983	lncRNA		438	126	4391311	4391437	3UTR
chr1	4458861	4459146	286	7.53	7.17	7.81	-0.64	0.00232	0.0196	165	123.29	237.11	213.26	AT1G13080	+	CYP71B2	protein_coding	cytochrome P450, family 71, subfamily B, polypeptide 2	285	2	4459003	4459001	5UTR
chr1	4539543	4539817	275	7.5	7.21	7.75	-0.53	0.00923	0.049	143	153.92	230.42	199.24	.	.	.	.	.	.	.	4539680	.	intergenic
chr1	4608107	4608724	618	8.14	7.84	8.39	-0.56	0.00154	0.0147	237	219.88	373.24	298.13	AT1G13440	-	GAPC2,GAPC-2	protein_coding	glyceraldehyde-3-phosphate dehydrogenase C2	617	2463	4608415	4610878	3UTR
chr1	4849941	4850351	411	7.48	7.05	7.82	-0.76	0.000338	0.00498	143	122.51	249.38	201.46	AT1G14185	+	AT1G14185	protein_coding	Glucose-methanol-choline (GMC) oxidoreductase family protein	410	30	4850146	4850116	5UTR
chr1	4952869	4954252	1384	9.12	8.82	9.37	-0.55	9.81e-06	0.000328	455	449.98	713.56	613.23	AT1G14460	-	AT1G14460	protein_coding	AAA-type ATPase family protein	1383	276	4953560	4953284	TSSup400
chr1	4994496	4994764	269	7.29	6.87	7.61	-0.74	0.000717	0.00858	114	120.15	208.66	182.27	AT1G05097	-	AT1G05097	lncRNA		126	244	4994630	4994874	intergenic
chr1	5042136	5042692	557	8.37	7.68	8.84	-1.16	7.59e-13	2.74e-10	197	212.03	491.52	422.1	AT1G14685	+	BPC2,ATBPC2,BBR/BPC2	protein_coding	basic pentacysteine 2	556	175	5042414	5042239	5UTR
chr1	5055308	5055859	552	7.76	7.41	8.04	-0.63	0.00092	0.0102	163	177.48	276.72	248.68	AT1G14690	-	MAP65-7	protein_coding	microtubule-associated protein 65-7	551	284	5055583	5055299	TSSup400
chr1	5065058	5065609	552	8.36	8.02	8.64	-0.63	0.000211	0.00356	289	228.52	435.73	363.8	AT1G14710	-	AT1G14710	protein_coding	hydroxyproline-rich glycoprotein family protein	551	30	5065333	5065303	TSSup400
chr1	5138007	5138473	467	7.96	7.66	8.21	-0.55	0.00552	0.0351	174	229.31	330.28	261.23	AT1G14900	-	HMGA	protein_coding	high mobility group A	358	1227	5138240	5139467	3UTR
chr1	5204236	5204819	584	8.25	8.48	7.99	0.5	0.00196	0.0174	378	336.89	245.48	261.23	AT1G15125	+	AT1G15125	protein_coding	S-adenosyl-L-methionine-dependent methyltransferases superfamily protein	583	216	5204527	5204311	5UTR
chr1	5314083	5314297	215	7.42	7.02	7.73	-0.71	0.000656	0.00806	125	134.29	204.19	220.64	AT1G15460	-	BOR4,ATBOR4	protein_coding	HCO3- transporter family	214	62	5314190	5314128	TSSup400
chr1	5366405	5367107	703	9.13	8.84	9.37	-0.53	1.1e-05	0.000362	453	463.33	699.06	626.51	AT1G15580	-	ATAUX2-27,IAA5,AUX2-27	protein_coding	indole-3-acetic acid inducible 5	702	259	5366756	5366497	TSSup400
chr1	5404166	5404441	276	7.58	7.27	7.84	-0.57	0.00389	0.0275	167	141.35	230.42	228.02	AT1G15710	+	TYRAAT2	protein_coding	prephenate dehydrogenase family protein	275	174	5404303	5404129	5UTR
chr1	5425229	5425705	477	8.59	8.21	8.89	-0.68	3.28e-05	0.000865	334	259.15	523.88	426.53	AT1G15760	+	AT1G15760	protein_coding	Sterile alpha motif (SAM) domain-containing protein	476	148	5425467	5425615	TSSup400
chr1	5426444	5426667	224	7.29	6.63	7.75	-1.11	9.17e-07	4.88e-05	93	105.23	236	193.34	AT1G15760	+	AT1G15760	protein_coding	Sterile alpha motif (SAM) domain-containing protein	222	940	5426555	5425615	3UTR
chr1	5442134	5442857	724	9.75	9.39	10.03	-0.64	2.1e-11	4.99e-09	672	670.65	1067.84	1023.52	AT1G15800	-	AT1G15800	protein_coding		723	1416	5442495	5443911	CDS
chr1	5447639	5448105	467	9.01	8.7	9.25	-0.55	1.48e-05	0.000451	436	397.36	643.27	578.54	AT1G15820	-	CP24,LHCB6	protein_coding	light harvesting complex photosystem II subunit 6	466	8	5447872	5447880	5UTR
chr1	5454326	5454909	584	8	7.69	8.26	-0.57	0.00274	0.0218	200	212.03	350.37	261.23	AT1G15860	+	AT1G15860	protein_coding	Domain of unknown function (DUF298)	583	148	5454617	5454765	TSSup400
chr1	5480848	5481683	836	8.6	8.3	8.85	-0.55	0.000342	0.00503	282	347.1	481.47	438.33	AT1G05213	-	AT1G05213	atlncRNA		835	465	5481265	5481730	CDS
chr1	5488734	5489340	607	8.64	8.36	8.86	-0.5	0.000482	0.00645	322	336.89	495.98	436.12	AT1G15970	-	AT1G15970	protein_coding	DNA glycosylase superfamily protein	606	95	5489037	5489132	5UTR
chr1	5525182	5525506	325	7.55	7.22	7.82	-0.6	0.00232	0.0196	145	152.35	228.18	223.6	AT1G16130	+	WAKL2	protein_coding	wall associated kinase-like 2	324	52	5525344	5525292	5UTR
chr1	5593130	5593449	320	7.57	7.81	7.27	0.54	0.00911	0.0486	252	197.9	152.31	157.18	AT1G16360	-	AT1G16360	protein_coding	LEM3 (ligand-effect modulator 3) family protein / CDC50 family protein	180	2525	5593289	5595814	3UTR
chr1	5638886	5639183	298	7.78	7.45	8.05	-0.6	0.00108	0.0115	171	178.26	273.93	256.8	AT1G16500	+	AT1G16500	protein_coding		297	256	5639034	5638778	5UTR
chr1	5722439	5723039	601	7.68	7.35	7.94	-0.59	0.00519	0.0336	137	189.26	265.01	227.28	AT1G16720	+	HCF173	protein_coding	high chlorophyll fluorescence phenotype 173	600	151	5722739	5722890	TSSup400
chr1	5850715	5850901	187	7.75	7.36	8.06	-0.7	0.000222	0.00371	152	175.91	273.37	260.49	AT1G17110	-	UBP15	protein_coding	ubiquitin-specific protease 15	186	126	5850808	5850934	5UTR
chr1	5858342	5858720	379	8.02	7.59	8.36	-0.77	1.64e-05	0.000487	180	204.96	350.37	305.51	AT1G17140	-	ICR1,RIP1	protein_coding	interactor of constitutive active rops 1	378	19	5858531	5858550	5UTR
chr1	5859427	5860242	816	8.61	8.34	8.84	-0.5	0.00038	0.00541	313	335.32	454.14	463.42	AT1G17140	-	ICR1,RIP1	protein_coding	interactor of constitutive active rops 1	123	1284	5859834	5858550	intergenic
chr1	5976251	5976598	348	7.48	7.17	7.74	-0.57	0.00491	0.0323	139	148.42	223.16	204.41	AT1G05313	-	AT1G05313	lncRNA		347	793	5976424	5975631	TSSup1kTo400
chr1	5977082	5977616	535	8.05	7.73	8.31	-0.58	0.00369	0.0266	179	246.58	356.5	279.68	AT1G17420	+	LOX3,ATLOX3	protein_coding	lipoxygenase 3	534	27	5977349	5977322	5UTR
chr1	5978899	5979736	838	8.56	8.21	8.84	-0.63	4.16e-05	0.00105	269	323.54	437.4	478.18	AT1G17420	+	LOX3,ATLOX3	protein_coding	lipoxygenase 3	837	1995	5979317	5977322	CDS
chr1	5981538	5982271	734	8.99	8.69	9.24	-0.55	3.49e-05	0.000906	387	439.77	569.62	639.05	AT1G17430	+	AT1G17430	protein_coding	alpha/beta-Hydrolases superfamily protein	733	240	5981904	5982144	TSSup400
chr1	6063318	6063821	504	7.68	7.19	8.05	-0.85	9.46e-06	0.000319	146	146.85	279.51	250.16	AT1G17630	+	CWM1	protein_coding	Pentatricopeptide repeat (PPR-like) superfamily protein	340	912	6063569	6064481	TSSup1kTo400
chr1	6233564	6233881	318	8.48	8.71	8.2	0.51	0.00101	0.0109	446	390.29	310.75	278.2	AT1TE20170	+	HELITRONY3	RC/Helitron	.	51	205	6233722	6233517	intergenic
chr1	6278131	6279287	1157	9.02	8.73	9.26	-0.53	7.87e-05	0.00171	437	411.5	676.18	551.24	AT1G18250	-	ATLP-1	protein_coding	Pathogenesis-related thaumatin superfamily protein	1127	451	6278709	6278258	TSSup1kTo400
chr1	6333160	6333756	597	8.51	8.2	8.76	-0.55	0.000131	0.00245	298	291.35	427.36	437.6	AT1G18400	+	BEE1	protein_coding	BR enhanced expression 1	596	2061	6333458	6331397	3UTR
chr1	6351736	6352493	758	8.75	8.46	8.98	-0.53	0.000119	0.00231	362	341.61	532.8	480.4	AT1G18460	+	AT1G18460	protein_coding	alpha/beta-Hydrolases superfamily protein	757	210	6352114	6352324	TSSup400
chr1	6405333	6405989	657	8.41	7.81	8.84	-1.04	1.75e-11	4.22e-09	226	221.45	482.03	435.38	AT1G18610	+	AT1G18610	protein_coding	Galactose oxidase/kelch repeat superfamily protein	656	55	6405661	6405606	5UTR
chr1	6420348	6420797	450	7.7	7.14	8.1	-0.97	1.06e-06	5.41e-05	127	154.7	285.65	264.92	AT1G18660	+	AT1G18660	protein_coding	zinc finger (C3HC4-type RING finger) family protein	449	283	6420572	6420855	5UTR
chr1	6446227	6446790	564	8.35	8.02	8.61	-0.59	0.000408	0.0057	231	288.2	415.64	366.75	.	.	.	.	.	.	.	6446508	.	intergenic
chr1	6452817	6453214	398	7.57	7.19	7.87	-0.68	0.000878	0.00989	161	131.14	251.06	217.69	AT1G18710	+	AtMYB47,MYB47	protein_coding	myb domain protein 47	397	2431	6453015	6450584	3UTR
chr1	6504066	6504651	586	8.23	7.94	8.48	-0.54	0.00305	0.0233	220	270.14	403.93	309.93	AT1G18840	-	IQD30	protein_coding	IQ-domain 30	585	209	6504358	6504567	5UTR
chr1	6546186	6546464	279	7.14	6.79	7.42	-0.63	0.00563	0.0355	104	117.01	181.32	161.61	AT1G18950	+	AT1G18950	protein_coding	DDT domain superfamily	278	149	6546325	6546176	5UTR
chr1	6727853	6729064	1212	9.25	8.98	9.49	-0.51	1.52e-05	0.000461	476	533.22	737	697.35	AT1G19440	+	KCS4	protein_coding	3-ketoacyl-CoA synthase 4	1211	288	6728458	6728746	TSSup400
chr1	6947590	6947830	241	7.72	7.42	7.97	-0.55	0.00334	0.0248	174	168.05	252.17	247.95	.	.	.	.	.	.	.	6947710	.	intergenic
chr1	6977975	6978506	532	8.77	9.07	8.39	0.68	3.12e-07	2.09e-05	547	526.94	321.36	347.57	AT1G20130	+	APG	protein_coding	GDSL-like Lipase/Acylhydrolase superfamily protein	531	488	6978240	6977752	CDS
chr1	7089183	7089382	200	7.86	7.5	8.14	-0.64	0.000996	0.0108	158	204.96	294.58	270.09	AT1G20450	-	ERD10,LTI29,LTI45	protein_coding	Dehydrin family protein	199	324	7089282	7089606	5UTR
chr1	7099491	7100165	675	8.34	8.04	8.58	-0.54	0.00087	0.00983	252	275.64	413.97	352	AT1G20490	-	AT1G20490	protein_coding	AMP-dependent synthetase and ligase family protein	674	64	7099828	7099892	5UTR
chr1	7150526	7150849	324	7.31	6.64	7.77	-1.13	6.58e-06	0.000241	74	124.86	222.05	213.26	.	.	.	.	.	.	.	7150687	.	intergenic
chr1	7154391	7154573	183	6.96	6.23	7.44	-1.21	8.42e-07	4.55e-05	74	76.17	186.9	160.87	AT1G20640	+	NLP4	protein_coding	Plant regulator RWP-RK family protein	182	73	7154482	7154409	5UTR
chr1	7233360	7233761	402	7.86	7.48	8.16	-0.68	0.000428	0.00592	154	201.82	297.36	274.51	AT1G20816	+	OEP21A	protein_coding		401	93	7233560	7233653	3UTR
chr1	7386152	7386885	734	8.12	7.6	8.5	-0.9	0.006	0.037	168	219.88	428.47	296.65	AT1G21090	+	AT1G21090	protein_coding	Cupredoxin superfamily protein	428	1959	7386518	7384559	3UTR
chr1	7405924	7406216	293	7.36	7.01	7.64	-0.63	0.00327	0.0244	123	135.07	214.79	185.22	.	.	.	.	.	.	.	7406070	.	intergenic
chr1	7588483	7588762	280	7.49	7.17	7.75	-0.58	0.00439	0.03	137	151.56	222.61	208.84	AT1G21640	+	NADK2,ATNADK2	protein_coding	NAD kinase 2	279	209	7588622	7588413	5UTR
chr1	7661458	7661709	252	7.92	7.64	8.16	-0.53	0.0031	0.0236	200	197.9	303.5	269.35	AT1G21830	-	AT1G21830	protein_coding		251	1142	7661583	7662725	CDS
chr1	7679897	7680622	726	8.87	8.54	9.13	-0.59	1.36e-05	0.000424	351	395.79	591.38	532.05	AT1G21880	+	LYM1,LYP2	protein_coding	lysm domain GPI-anchored protein 1 precursor	725	130	7680259	7680389	TSSup400
chr1	7719477	7719712	236	9.14	9.38	8.84	0.54	3.05e-05	0.00081	711	621.96	423.45	495.16	AT1TE24850	+	ATCOPIA78	LTR/Copia	.	235	4886	7719594	7714708	intergenic
chr1	7789183	7789619	437	8.14	7.87	8.36	-0.5	0.00405	0.0282	216	250.51	352.04	306.24	AT1G22070	+	TGA3	protein_coding	TGA1A-related gene 3	436	269	7789401	7789132	5UTR
chr1	7830290	7830626	337	7.87	7.47	8.18	-0.7	0.000639	0.00789	153	202.61	325.82	253.11	AT1G22180	-	AT1G22180	protein_coding	Sec14p-like phosphatidylinositol transfer family protein	336	34	7830458	7830424	TSSup400
chr1	7886277	7886559	283	8.24	7.89	8.52	-0.63	7.28e-05	0.00161	247	226.17	373.8	360.11	AT1G22330	+	AT1G22330	protein_coding	RNA-binding (RRM/RBD/RNP motifs) family protein	282	96	7886418	7886322	5UTR
chr1	7899776	7900671	896	8.26	7.72	8.65	-0.94	8.26e-09	9.73e-07	198	222.24	411.74	391.84	AT1G22370	-	UGT85A5,AtUGT85A5	protein_coding	UDP-glucosyl transferase 85A5	895	112	7900223	7900335	5UTR
chr1	7958315	7958576	262	6.91	6.47	7.24	-0.77	0.00147	0.0143	95	82.46	155.66	147.59	AT1G22530	-	PATL2	protein_coding	PATELLIN 2	261	119	7958445	7958564	5UTR
chr1	8032968	8033319	352	7.32	6.82	7.69	-0.86	5.37e-05	0.00128	115	111.51	209.77	202.19	AT1G22710	-	SUC2,SUT1,ATSUC2	protein_coding	sucrose-proton symporter 2	351	13	8033143	8033156	5UTR
chr1	8106477	8107564	1088	9.25	8.43	9.77	-1.34	9.1e-31	5.04e-27	339	350.24	855.27	894.38	AT1G22910	+	AT1G22910	protein_coding	RNA-binding (RRM/RBD/RNP motifs) family protein	1087	2028	8107020	8104992	CDS
chr1	8134345	8134923	579	8.1	7.74	8.39	-0.65	0.00042	0.00584	209	219.1	383.28	288.53	AT1G22980	-	AT1G22980	protein_coding		578	246	8134634	8134388	TSSup400
chr1	8168438	8169485	1048	9.42	9.14	9.65	-0.51	1.65e-06	7.96e-05	582	548.92	813.99	796.97	AT1G23052	-	AT1G23052	otherRNA		1043	306	8168961	8169267	CDS
chr1	8183328	8183673	346	7.7	7.27	8.03	-0.76	9.29e-05	0.00192	149	160.2	279.51	243.52	AT1G23080	-	PIN7,ATPIN7	protein_coding	Auxin efflux carrier family protein	345	150	8183500	8183650	5UTR
chr1	8282170	8282648	479	8.26	7.98	8.5	-0.52	0.0018	0.0164	241	264.65	393.88	330.6	AT1G23330	-	AT1G23330	protein_coding	alpha/beta-Hydrolases superfamily protein	478	12	8282409	8282421	5UTR
chr1	8314691	8315110	420	8.02	7.74	8.26	-0.51	0.00248	0.0204	212	216.74	311.87	300.34	AT1G23410	+	RPS27AA	protein_coding	Ribosomal protein S27a / Ubiquitin family protein	419	48	8314900	8314852	5UTR
chr1	8431915	8432216	302	8.2	7.89	8.45	-0.57	0.000681	0.00831	221	252.87	367.1	334.29	AT1G23870	+	ATTPS9,TPS9	protein_coding	trehalose-phosphatase/synthase 9	301	113	8432065	8432178	TSSup400
chr1	8535245	8535832	588	7.47	6.77	7.94	-1.18	1.07e-07	8.72e-06	102	116.22	277.28	215.48	AT1G24130	-	AT1G24130	protein_coding	Transducin/WD40 repeat-like superfamily protein	587	122	8535538	8535660	5UTR
chr1	8697192	8697823	632	8.71	9.07	8.23	0.84	5.26e-10	8.56e-08	525	548.92	306.29	292.22	.	.	.	.	.	.	.	8697507	.	intergenic
chr1	8896966	8897711	746	8.49	8.21	8.73	-0.52	0.000598	0.00754	273	318.83	431.82	416.93	AT1G25370	-	AT1G25370	protein_coding	Protein of unknown function (DUF1639)	148	1773	8897338	8899111	intergenic
chr1	8911395	8911698	304	7.7	7.34	7.98	-0.65	0.000803	0.00932	157	166.48	238.78	267.87	AT1G25400	-	AT1G25400	protein_coding		303	1276	8911546	8912822	CDS
chr1	8933139	8934080	942	8.15	7.84	8.41	-0.57	0.00233	0.0196	202	256.01	381.05	298.86	AT1G25440	-	BBX15	protein_coding	B-box type zinc finger protein with CCT domain	365	1935	8933609	8935544	intergenic
chr1	8978227	8978602	376	8.06	7.59	8.4	-0.81	2.58e-06	0.000114	194	192.4	359.85	318.05	AT1G25550	+	HHO3	protein_coding	myb-like transcription factor family protein	78	2089	8978414	8976325	intergenic
chr1	9069155	9069635	481	8.85	8.5	9.13	-0.63	3.04e-06	0.000131	352	373.02	594.17	526.15	AT1G05987	+	AT1G05987	lncRNA		480	374	9069395	9069769	CDS
chr1	9174606	9174945	340	7.81	7.52	8.05	-0.54	0.00471	0.0314	184	182.19	292.9	238.35	AT1G26558	+	AT1G26558	otherRNA	other RNA	335	835	9174775	9175610	TSSup1kTo400
chr1	9275085	9275553	469	8.45	8.1	8.72	-0.62	3.66e-05	0.000941	263	285.85	439.07	406.6	AT1G26790	-	AT1G26790	protein_coding	Dof-type zinc finger DNA-binding family protein	468	126	9275319	9275193	TSSup400
chr1	9336276	9336605	330	7.79	7.26	8.18	-0.92	1.64e-06	7.9e-05	170	135.86	294.02	284.11	AT1G26930	-	AT1G26930	protein_coding	Galactose oxidase/kelch repeat superfamily protein	329	1498	9336440	9337938	CDS
chr1	9408550	9408878	329	8.3	7.96	8.58	-0.62	8.68e-05	0.00183	245	252.87	405.6	360.85	AT1G27100	-	AT1G27100	protein_coding	Actin cross-linking protein	328	2654	9408714	9411368	CDS
chr1	9409677	9409917	241	7.83	7.47	8.13	-0.66	0.000346	0.00507	191	163.34	277.84	281.15	AT1G27100	-	AT1G27100	protein_coding	Actin cross-linking protein	240	1571	9409797	9411368	CDS
chr1	9501291	9501996	706	9.46	9.1	9.75	-0.64	1.51e-09	2.18e-07	567	533.22	883.73	835.35	AT1G27360	+	SPL11	protein_coding	squamosa promoter-like 11	705	752	9501643	9500891	5UTR
chr1	9620775	9621639	865	8.35	7.8	8.75	-0.94	1.72e-08	1.85e-06	253	193.97	444.09	414.72	AT1G27660	+	BHLH110	protein_coding	basic helix-loop-helix (bHLH) DNA-binding superfamily protein	864	190	9621207	9621397	TSSup400
chr1	9651318	9651547	230	7.43	7.13	7.68	-0.55	0.00769	0.0434	144	135.86	213.68	195.55	.	.	.	.	.	.	.	9651432	.	intergenic
chr1	9667803	9668685	883	8.9	8.63	9.13	-0.5	0.000278	0.00433	366	425.63	589.15	527.63	AT1G27760	+	SAT32,ATSAT32	protein_coding	interferon-related developmental regulator family protein / IFRD protein family	882	263	9668244	9668507	TSSup400
chr1	9879114	9879611	498	8.96	8.68	9.2	-0.51	0.000101	0.00205	433	389.51	625.97	546.81	AT1G28260	-	SMG7L	protein_coding	Telomerase activating protein Est1	497	71	9879362	9879433	5UTR
chr1	9885417	9886246	830	8.96	8.63	9.23	-0.6	1.35e-05	0.000421	393	400.5	664.47	537.96	AT1G28280	-	MVQ1	protein_coding	VQ motif-containing protein	829	1647	9885831	9887478	3UTR
chr1	9911002	9912310	1309	8.8	8.5	9.05	-0.55	0.00021	0.00356	364	361.24	593.06	465.64	AT1G28310	-	AT1G28310	protein_coding	Dof-type zinc finger DNA-binding family protein	108	2181	9911656	9913837	intergenic
chr1	9913338	9914052	715	7.91	7.08	8.43	-1.35	1.8e-12	5.66e-10	119	151.56	357.06	332.07	AT1G28310	-	AT1G28310	protein_coding	Dof-type zinc finger DNA-binding family protein	714	142	9913695	9913837	5UTR
chr1	9996630	9996925	296	7.69	7.1	8.1	-1	9.66e-07	5.09e-05	122	153.13	294.58	255.33	AT1G28440	+	HSL1	protein_coding	HAESA-like 1	295	65	9996777	9996712	5UTR
chr1	10137551	10138238	688	7.86	7.5	8.15	-0.65	0.000268	0.00422	182	179.83	293.46	275.99	AT1G06217	+	AT1G06217	atlncRNA		687	389	10137894	10138283	CDS
chr1	10250953	10251574	622	8.49	8.18	8.75	-0.57	0.0005	0.00662	265	314.12	476.45	383.73	AT1G29310	+	AT1G29310	protein_coding	SecY protein transport family protein	334	977	10251263	10252240	TSSup1kTo400
chr1	10294542	10294948	407	7.87	7.51	8.16	-0.65	0.000487	0.00649	184	180.62	312.43	259.02	AT1G29400	-	ML5,AML5	protein_coding	MEI2-like protein 5	406	115	10294745	10294630	TSSup400
chr1	10301971	10302335	365	8.13	7.53	8.55	-1.02	2.03e-09	2.89e-07	183	186.12	401.14	349.78	AT1G29420	-	SAUR61	protein_coding	SAUR-like auxin-responsive protein family	364	54	10302153	10302099	TSSup400
chr1	10303284	10304071	788	9.1	8.79	9.35	-0.56	3.44e-06	0.000144	427	457.83	666.14	638.32	AT1G29435	+	AT1G29435	protein_coding		787	212	10303677	10303889	TSSup400
chr1	10306495	10307320	826	9.19	8.85	9.47	-0.62	8.18e-06	0.000284	474	448.41	803.39	611.01	AT1G29450	-	SAUR64	protein_coding	SAUR-like auxin-responsive protein family	825	312	10306907	10306595	TSSup400
chr1	10356460	10356731	272	7.28	6.78	7.66	-0.88	7.61e-05	0.00167	114	105.23	222.05	182.27	AT1G29640	-	AT1G29640	protein_coding	Protein of unknown function, DUF584	271	113	10356595	10356482	TSSup400
chr1	10477648	10478868	1221	9.76	9.49	9.99	-0.51	8.41e-07	4.55e-05	746	688.71	1085.69	951.94	AT1G29930	+	LHCB1.3,CAB140,AB140,CAB1	protein_coding	chlorophyll A/B binding protein 1	1220	374	10478258	10477884	CDS
chr1	10491459	10491719	261	7.37	6.93	7.71	-0.78	0.000292	0.00451	132	111.51	222.61	195.55	AT1G29950	+	SACL3	protein_coding	basic helix-loop-helix (bHLH) DNA-binding superfamily protein	260	108	10491589	10491697	TSSup400
chr1	10553163	10553863	701	8	7.64	8.29	-0.65	0.000358	0.00521	205	193.18	347.02	278.2	AT1G30080	-	AT1G30080	protein_coding	Glycosyl hydrolase superfamily protein	700	218	10553513	10553295	TSSup400
chr1	10564568	10564862	295	7.36	7.65	7	0.65	0.00164	0.0154	195	207.32	124.97	130.61	AT1TE34160	-	ATREP19	DNA	.	143	160	10564715	10564875	intergenic
chr1	10565932	10566352	421	8.14	8.42	7.8	0.61	0.000172	0.00303	331	353.38	228.74	218.43	.	.	.	.	.	.	.	10566142	.	intergenic
chr1	10715458	10715835	378	8.94	8.64	9.19	-0.55	1.17e-05	0.000379	403	394.22	592.5	573.38	AT1G30360	+	ERD4	protein_coding	Early-responsive to dehydration stress protein (ERD4)	377	165	10715646	10715481	5UTR
chr1	10800868	10801182	315	7.62	7.19	7.95	-0.75	0.000505	0.00667	121	171.98	258.31	234.66	AT1G30490	-	PHV,ATHB9	protein_coding	Homeobox-leucine zipper family protein / lipid-binding START domain-containing protein	314	68	10801025	10801093	5UTR
chr1	10927537	10928023	487	10.17	10.46	9.8	0.67	3.4e-11	7.53e-09	1517	1307.52	826.82	952.68	AT1G06363	+	AT1G06363	lncRNA		365	878	10927780	10928658	TSSup1kTo400
chr1	11180406	11180813	408	7.63	7.35	7.86	-0.51	0.00905	0.0484	154	171.98	230.97	233.19	AT1G31280	+	AGO2,AtAGO2	protein_coding	Argonaute family protein	310	894	11180609	11181503	TSSup1kTo400
chr1	11200051	11200309	259	7.4	6.69	7.87	-1.18	4.22e-08	3.92e-06	96	110.73	239.34	228.02	AT1G31310	-	AT1G31310	protein_coding	hydroxyproline-rich glycoprotein family protein	258	39	11200180	11200141	TSSup400
chr1	11340842	11341309	468	8.56	8.97	7.99	0.98	1.7e-11	4.16e-09	492	512.02	269.47	238.35	AT1G31670	+	AT1G31670	protein_coding	Copper amine oxidase family protein	467	3540	11341075	11337535	CDS
chr1	11354456	11355010	555	8.16	8.4	7.88	0.52	0.00245	0.0203	341	333.75	258.31	213.26	AT1G31710	+	AT1G31710	protein_coding	Copper amine oxidase family protein	554	5037	11354733	11349696	CDS
chr1	11377600	11378049	450	8.27	7.9	8.57	-0.67	3.43e-05	0.000897	227	251.3	398.9	361.59	AT1G31772	+	AT1G31772	protein_coding	Defensin-like (DEFL) family protein	449	54	11377824	11377878	5UTR
chr1	11436398	11436810	413	7.71	7.4	7.97	-0.57	0.00333	0.0247	173	165.7	271.7	229.5	AT1G31860	-	AT-IE,HISN2	protein_coding	histidine biosynthesis bifunctional protein (HISIE)	412	3	11436604	11436607	5UTR
chr1	11565338	11565542	205	6.94	6.49	7.28	-0.79	0.00104	0.0112	85	94.24	155.66	154.97	AT1G32150	+	AtbZIP68,bZIP68	protein_coding	basic region/leucine zipper transcription factor 68	204	53	11565440	11565493	TSSup400
chr1	11570462	11570920	459	7.55	7.09	7.9	-0.82	8.21e-05	0.00176	120	151.56	237.67	241.31	.	.	.	.	.	.	.	11570691	.	intergenic
chr1	11573574	11573971	398	8.01	7.68	8.28	-0.59	0.000584	0.00744	203	208.1	326.38	294.44	.	.	.	.	.	.	.	11573772	.	intergenic
chr1	11595373	11595995	623	8.25	7.94	8.51	-0.57	0.000374	0.00537	245	245.8	388.86	341.66	AT1G32190	-	AT1G32190	protein_coding	alpha/beta-Hydrolases superfamily protein	622	372	11595684	11596056	5UTR
chr1	11628024	11628591	568	8.21	7.93	8.44	-0.52	0.00134	0.0134	253	233.23	358.18	337.24	AT1G32240	-	KAN2	protein_coding	Homeodomain-like superfamily protein	567	2438	11628307	11630745	CDS
chr1	11630599	11630898	300	7.91	7.54	8.21	-0.67	0.000249	0.00404	196	175.12	321.36	270.82	AT1G32240	-	KAN2	protein_coding	Homeodomain-like superfamily protein	299	3	11630748	11630745	TSSup400
chr1	11685464	11685918	455	7.56	7.2	7.85	-0.65	0.00224	0.0191	134	160.2	254.41	205.88	AT1G06557	+	AT1G06557	lncRNA		454	636	11685691	11686327	TSSup1kTo400
chr1	11763268	11764037	770	8.93	9.18	8.63	0.55	8.05e-05	0.00174	556	607.04	439.07	354.21	AT1G32530	-	MIP1	protein_coding	RING/U-box superfamily protein	367	1017	11763652	11762635	intergenic
chr1	11816291	11816682	392	7.59	7.13	7.94	-0.8	0.000193	0.00332	136	144.5	283.42	206.62	.	.	.	.	.	.	.	11816486	.	intergenic
chr1	11908835	11909756	922	7.99	7.62	8.29	-0.67	0.000725	0.00865	204	189.26	367.1	258.28	AT1G32860	-	AT1G32860	protein_coding	Glycosyl hydrolase superfamily protein	921	246	11909295	11909049	TSSup400
chr1	12091467	12092001	535	7.8	7.32	8.16	-0.84	4.12e-05	0.00104	142	178.26	319.68	252.37	AT1G33350	-	PCMP-E57	protein_coding	Pentatricopeptide repeat (PPR) superfamily protein	534	9	12091734	12091743	5UTR
chr1	12144358	12144777	420	7.68	7.36	7.95	-0.59	0.00317	0.0239	161	167.27	274.49	219.17	AT1G33470	+	AT1G33470	protein_coding	RNA-binding (RRM/RBD/RNP motifs) family protein	419	128	12144567	12144439	5UTR
chr1	12146369	12147539	1171	8.73	8.46	8.96	-0.5	0.000171	0.00302	347	357.31	497.1	501.8	AT1G33475	-	PHYL1.2	protein_coding	SNARE-like superfamily protein	352	1426	12146954	12148380	3UTR
chr1	12150249	12150958	710	8.7	8.42	8.93	-0.52	0.000371	0.00534	335	348.67	534.48	444.24	AT1G33480	-	ATL58	protein_coding	RING/U-box superfamily protein	709	14	12150603	12150617	5UTR
chr1	12180596	12181056	461	7.81	7.49	8.07	-0.58	0.00438	0.0299	165	194.75	309.64	229.5	AT1G33600	+	AT1G33600	protein_coding	Leucine-rich repeat (LRR) family protein	460	344	12180826	12180482	CDS
chr1	12420810	12421403	594	8.04	7.11	8.6	-1.49	1.42e-16	2.08e-13	146	130.36	413.41	363.07	AT1G34110	-	RGI5	protein_coding	Leucine-rich receptor-like protein kinase family protein	593	686	12421106	12421792	CDS
chr1	12458512	12458958	447	8.16	7.87	8.4	-0.52	0.00148	0.0143	241	227.74	353.16	320.26	AT1G34210	+	ATSERK2,SERK2	protein_coding	somatic embryogenesis receptor-like kinase 2	446	172	12458735	12458563	5UTR
chr1	12957834	12958339	506	7.55	7.25	7.8	-0.55	0.00627	0.038	141	163.34	227.63	218.43	AT1G35310	-	MLP168	protein_coding	MLP-like protein 168	256	996	12958086	12957090	TSSup1kTo400
chr1	13030888	13031316	429	7.63	7.26	7.92	-0.66	0.00278	0.022	165	141.35	287.88	197.03	AT1G35430	-	AT1G35430	protein_coding		428	273	13031102	13031375	5UTR
chr1	13115432	13116481	1050	8.92	8.53	9.23	-0.7	5.84e-07	3.42e-05	358	380.08	665.58	537.22	AT1G35560	-	AtTCP23,TCP23	protein_coding	TCP family transcription factor	658	1279	13115956	13117235	3UTR
chr1	13116690	13117787	1098	8.85	8.06	9.36	-1.3	3.49e-07	2.3e-05	226	307.84	725.28	588.87	AT1G35560	-	AtTCP23,TCP23	protein_coding	TCP family transcription factor	1097	3	13117238	13117235	TSSup400
chr1	13258834	13259267	434	7.13	6.21	7.69	-1.48	1.65e-09	2.35e-07	75	73.03	234.88	178.58	AT1TE43335	+	VANDAL20	DNA/MuDR	.	169	23	13259050	13259027	intergenic
chr1	13350661	13350892	232	6.99	7.39	6.43	0.96	4.22e-05	0.00105	160	175.12	84.8	87.08	AT1G35895	-	AT1G35895	protein_coding		231	3449	13350776	13354225	CDS
chr1	13533148	13533491	344	8.55	7.96	8.96	-1	1.02e-11	2.63e-09	260	239.52	511.6	484.09	AT1G36160	+	ACC1,EMB22,AT-ACC1,GK,PAS3,GSD1,SFR3	protein_coding	acetyl-CoA carboxylase 1	343	152	13533319	13533167	5UTR
chr1	16488149	16488492	344	7.52	7.1	7.85	-0.75	0.000506	0.00667	130	145.28	259.99	201.46	AT1G43710	-	ATSDC1,SDC1,EMB1075	protein_coding	Pyridoxal phosphate (PLP)-dependent transferases superfamily protein	343	142	16488320	16488462	5UTR
chr1	16617012	16617230	219	7.61	7.26	7.88	-0.62	0.00228	0.0194	147	159.42	262.22	210.31	AT1G43850	+	SEU	protein_coding	SEUSS transcriptional co-regulator	218	134	16617121	16616987	5UTR
chr1	16835639	16838501	2863	10.63	10.27	10.93	-0.66	1.46e-13	7.51e-11	1201	1265.12	2070.95	1821.23	AT1G44350	-	ILL6	protein_coding	IAA-leucine resistant (ILR)-like gene 6	2862	1492	16837070	16838562	CDS
chr1	16873056	16873760	705	7.88	7.6	8.11	-0.52	0.00689	0.0402	177	210.46	303.5	250.9	AT1G44575	+	NPQ4,PSBS,CP22	protein_coding	Chlorophyll A-B binding family protein	371	3188	16873408	16870220	3UTR
chr1	16898434	16898669	236	7.65	7.22	7.99	-0.77	0.000246	0.004	147	151.56	290.67	216.95	AT1G44760	-	AT1G44760	protein_coding	Adenine nucleotide alpha hydrolases-like superfamily protein	235	94	16898551	16898645	5UTR
chr1	17224252	17224928	677	7.71	7.26	8.06	-0.8	0.000105	0.0021	162	143.71	305.18	228.02	AT1G46264	+	SCZ,HSFB4,AT-HSFB4	protein_coding	heat shock transcription factor B4	676	129	17224590	17224719	TSSup400
chr1	17375992	17376301	310	8.18	7.91	8.41	-0.5	0.00278	0.022	238	242.66	370.45	310.67	AT1G47380	-	AT1G47380	protein_coding	Protein phosphatase 2C family protein	309	55	17376146	17376091	TSSup400
chr1	17465156	17465406	251	7.74	7.36	8.04	-0.67	0.000348	0.00509	169	160.2	274.49	250.16	AT1G47550	+	SEC3A	protein_coding	exocyst complex component sec3A	39	8295	17465281	17456986	intergenic
chr1	17695458	17695839	382	9.03	8.7	9.3	-0.6	6.98e-06	0.000254	458	373.8	603.66	656.76	AT1G07463	-	AT1G07463	lncRNA		381	201	17695648	17695849	CDS
chr1	17805557	17805813	257	7.09	6.64	7.44	-0.8	0.000966	0.0106	107	91.88	196.38	149.8	AT1G48230	+	AT1G48230	protein_coding	nodulin MtN21 /EamA-like transporter family protein	256	75	17805685	17805760	TSSup400
chr1	17808277	17809401	1125	8.44	8.11	8.71	-0.61	0.000146	0.00268	270	281.14	463.62	375.61	AT1G48230	+	AT1G48230	protein_coding	nodulin MtN21 /EamA-like transporter family protein	716	3079	17808839	17805760	3UTR
chr1	17917191	17917833	643	8.29	7.92	8.58	-0.67	5.75e-05	0.00134	234	249.73	418.99	348.31	AT1G48480	+	RKL1	protein_coding	receptor-like kinase 1	627	694	17917512	17918206	TSSup1kTo400
chr1	18079964	18080551	588	8.11	7.82	8.35	-0.54	0.00242	0.0201	229	221.45	365.43	288.53	AT1G48880	+	TBL7	protein_coding	TRICHOME BIREFRINGENCE-LIKE 7	587	150	18080257	18080407	TSSup400
chr1	18200960	18201891	932	8.52	8.08	8.85	-0.77	5.34e-07	3.2e-05	273	267.79	502.68	419.89	AT1G49210	+	ATL76	protein_coding	RING/U-box superfamily protein	931	463	18201425	18201888	TSSup1kTo400
chr1	18304881	18305557	677	8.62	8.34	8.85	-0.51	0.000715	0.00858	311	338.46	501.56	420.62	AT1G49450	+	AT1G49450	protein_coding	Transducin/WD40 repeat-like superfamily protein	676	225	18305219	18305444	TSSup400
chr1	18341185	18341621	437	7.47	7.15	7.74	-0.59	0.00504	0.0329	136	147.64	233.21	193.34	AT1G49560	+	HHO6	protein_coding	Homeodomain-like superfamily protein	171	1047	18341403	18342450	intergenic
chr1	18360014	18360624	611	8.7	8.42	8.93	-0.51	0.00026	0.00412	329	357.31	501	473.02	AT1G49600	-	RBP47A,ATRBP47A	protein_coding	RNA-binding protein 47A	610	128	18360319	18360447	5UTR
chr1	18376357	18377363	1007	8.73	8.41	9	-0.58	0.000307	0.00466	288	394.22	544.52	476.71	AT1G49640	-	CXE3	protein_coding	alpha/beta-Hydrolases superfamily protein	1006	54	18376860	18376806	TSSup400
chr1	18399800	18400312	513	7.7	7.33	8	-0.67	0.000543	0.00706	150	171.98	256.08	254.59	AT1G49720	+	AtABF1,ABF1	protein_coding	abscisic acid responsive element-binding factor 1	512	54	18400056	18400002	5UTR
chr1	18416258	18416561	304	7.97	7.67	8.22	-0.55	0.00232	0.0196	204	204.18	324.14	271.56	AT1G49760	+	PABP8,PAB8	protein_coding	poly(A) binding protein 8	303	64	18416409	18416473	TSSup400
chr1	18451756	18452141	386	7.92	7.61	8.17	-0.57	0.00142	0.0139	189	201.04	298.48	278.94	AT1G49840	+	AT1G49840	protein_coding	Protein of unknown function (DUF620)	385	203	18451948	18451745	5UTR
chr1	18728184	18728757	574	8.22	7.94	8.45	-0.5	0.0026	0.0211	261	231.66	378.26	320.26	AT1G50570	-	AT1G50570	protein_coding	Calcium-dependent lipid-binding (CaLB domain) family protein	573	101	18728470	18728369	TSSup400
chr1	18756413	18756850	438	7.76	7.31	8.11	-0.8	4.45e-05	0.0011	152	165.7	301.83	249.42	.	.	.	.	.	.	.	18756631	.	intergenic
chr1	18807560	18807885	326	7.39	6.99	7.7	-0.71	0.00134	0.0133	137	117.01	233.21	182.27	AT1G50740	+	FAX5	protein_coding	Transmembrane proteins 14C	325	51	18807722	18807671	5UTR
chr1	18927591	18928052	462	7.77	7.22	8.17	-0.95	3.26e-06	0.000138	130	168.05	316.33	260.49	AT1G51070	+	bHLH115	protein_coding	basic helix-loop-helix (bHLH) DNA-binding superfamily protein	461	12	18927821	18927809	5UTR
chr1	18946399	18946605	207	7.23	6.77	7.57	-0.8	0.000502	0.00664	102	117.01	209.77	171.2	AT1G51140	-	AKS1,FBH3,CFLAP1	protein_coding	basic helix-loop-helix (bHLH) DNA-binding superfamily protein	206	690	18946502	18945812	TSSup1kTo400
chr1	18951945	18952644	700	8.41	8.11	8.66	-0.55	0.00284	0.0223	234	320.4	452.46	356.42	.	.	.	.	.	.	.	18952294	.	intergenic
chr1	18954733	18954949	217	7.28	6.68	7.7	-1.03	3.92e-06	0.00016	100	104.44	224.84	191.86	AT1G51170	-	AGC2-3,UCN	protein_coding	Protein kinase superfamily protein	216	212	18954841	18955053	5UTR
chr1	19161462	19161722	261	7.1	6.73	7.39	-0.66	0.00598	0.0369	109	103.66	190.8	144.64	AT1G51680	-	AT4CL1,4CL.1,4CL1	protein_coding	4-coumarate:CoA ligase 1	260	145	19161592	19161737	5UTR
chr1	19305058	19305457	400	7.88	7.61	8.11	-0.5	0.0047	0.0314	196	194.75	288.44	265.66	AT1G51950	+	IAA18	protein_coding	indole-3-acetic acid inducible 18	399	177	19305257	19305080	5UTR
chr1	19434454	19434614	161	7.1	6.75	7.39	-0.64	0.00596	0.0369	114	101.3	181.32	153.49	AT1G52190	+	NRT1.11,NPF1.2,AtNPF1.2	protein_coding	Major facilitator superfamily protein	160	55	19434534	19434479	5UTR
chr1	19459294	19460012	719	8.29	7.87	8.61	-0.74	4.42e-06	0.000176	250	219.1	411.74	371.92	AT1G52245	-	AT1G52245	protein_coding		718	110	19459653	19459763	5UTR
chr1	19581771	19582091	321	8.09	7.81	8.33	-0.52	0.00235	0.0198	210	237.95	335.86	306.98	AT1G52565	-	AT1G52565	protein_coding		206	954	19581931	19580977	TSSup1kTo400
chr1	19690563	19691502	940	8.37	8.09	8.61	-0.52	0.00119	0.0123	283	261.5	431.26	352	AT1G52880	-	NARS2,ATNAM,ANAC018,NAM	protein_coding	NAC (No Apical Meristem) domain transcriptional regulator superfamily protein	939	443	19691032	19690589	TSSup1kTo400
chr1	19811641	19812274	634	8.23	7.79	8.57	-0.78	1.54e-06	7.52e-05	213	230.88	389.42	370.44	AT1G53163	+	AT1G53163	protein_coding		633	129	19811957	19812086	TSSup400
chr1	19853875	19854786	912	8.62	8.31	8.87	-0.56	0.00038	0.00541	334	301.55	524.99	410.29	AT1G53240	-	mMDH1	protein_coding	Lactate/malate dehydrogenase family protein	172	2816	19854330	19857146	intergenic
chr1	19969534	19969812	279	7.96	7.66	8.21	-0.56	0.00132	0.0132	207	196.32	292.34	301.08	AT1G53500	-	ATRHM2,ATMUM4,RHM2,MUM4	protein_coding	NAD-dependent epimerase/dehydratase family protein	278	84	19969673	19969757	5UTR
chr1	19985800	19986322	523	8.41	8.01	8.72	-0.71	7.93e-06	0.00028	239	276.43	445.77	396.27	AT1G53560	-	AT1G53560	protein_coding	Ribosomal protein L18ae family	522	51	19986061	19986112	5UTR
chr1	19987128	19987308	181	7.42	6.93	7.79	-0.86	0.000218	0.00366	99	145.28	235.44	206.62	AT1G53570	+	MAP3KA,MAPKKK3	protein_coding	mitogen-activated protein kinase kinase kinase 3	180	102	19987218	19987116	5UTR
chr1	20061225	20061759	535	7.91	7.59	8.17	-0.58	0.0013	0.0131	196	189.26	306.29	268.61	AT1G53730	+	SRF6	protein_coding	STRUBBELIG-receptor family 6	534	88	20061492	20061404	5UTR
chr1	20235554	20235941	388	7.8	7.18	8.23	-1.06	1.45e-08	1.6e-06	144	145.28	314.66	287.8	AT1G54200	+	BG3	protein_coding		387	283	20235747	20235464	5UTR
chr1	20259083	20259904	822	8.71	8.43	8.95	-0.51	0.000981	0.0107	297	394.22	514.95	472.28	AT1G54270	+	EIF4A-2	protein_coding	eif4a-2	821	53	20259493	20259546	TSSup400
chr1	20310326	20311042	717	8.38	8.04	8.66	-0.62	6.25e-05	0.00142	276	248.94	424.57	382.99	AT1G54410	-	HIRD11,AtHIRD11	protein_coding	dehydrin family protein	716	166	20310684	20310850	5UTR
chr1	20345694	20345985	292	7.32	7.62	6.94	0.69	0.00122	0.0125	202	191.61	117.16	127.66	AT1G54470	+	RPP27	protein_coding	RNI-like superfamily protein	291	1142	20345839	20344697	CDS
chr1	20430538	20431947	1410	9.26	8.75	9.65	-0.9	5.65e-13	2.18e-10	403	456.26	859.18	742.36	AT1G54740	+	AT1G54740	protein_coding	Protein of unknown function (DUF3049)	1409	474	20431242	20430768	CDS
chr1	20560949	20561574	626	7.89	7.43	8.24	-0.81	6.79e-06	0.000248	172	172.77	315.78	288.53	AT1G55110	-	IDD7,REDSTART,AtIDD7	protein_coding	indeterminate(ID)-domain 7	625	2008	20561261	20563269	CDS
chr1	20647366	20649053	1688	9.78	9.47	10.03	-0.56	3.84e-08	3.64e-06	685	737.4	1110.79	984.41	AT1G55335	+	AT1G55335	protein_coding		1364	259	20648209	20648468	3UTR
chr1	20668484	20668874	391	8.19	7.85	8.47	-0.62	0.000226	0.00375	238	223.81	386.07	323.95	AT1G55360	-	AT1G55360	protein_coding	Protein of Unknown Function (DUF239)	390	138	20668679	20668817	5UTR
chr1	20773061	20773296	236	7.9	8.16	7.57	0.6	0.00166	0.0155	293	280.35	212.56	166.77	AT1TE68600	-	ATHAT1	DNA/HAT	.	156	114	20773178	20773292	intergenic
chr1	20873543	20873805	263	7.09	6.29	7.6	-1.31	1.58e-07	1.19e-05	89	67.54	216.47	171.2	AT1G55840	+	AT1G55840	protein_coding	Sec14p-like phosphatidylinositol transfer family protein	262	250	20873674	20873424	5UTR
chr1	20905844	20906324	481	8.1	7.67	8.44	-0.77	4.12e-05	0.00104	177	229.31	379.38	312.89	AT1G55910	+	ZIP11	protein_coding	zinc transporter 11 precursor	480	171	20906084	20905913	5UTR
chr1	21153232	21153416	185	9.51	9.82	9.1	0.72	2.81e-10	4.9e-08	977	836.34	518.85	579.28	AT1TE69930	+	ATREP4	RC/Helitron	.	184	328	21153324	21152996	intergenic
chr1	21341616	21342818	1203	8.63	8.27	8.91	-0.64	1.57e-05	0.00047	318	299.2	526.67	437.6	AT1G57620	+	CYB	protein_coding	emp24/gp25L/p24 family/GOLD family protein	1192	409	21342217	21342626	TSSup1kTo400
chr1	21535546	21536218	673	8.74	8.38	9.02	-0.64	5.82e-06	0.000219	336	332.18	556.79	481.14	AT1G58170	+	DIR19	protein_coding	Disease resistance-responsive (dirigent-like protein) family protein	672	12	21535882	21535894	TSSup400
chr1	21623469	21624499	1031	8.27	8	8.5	-0.5	0.00253	0.0206	245	267.79	390.54	332.81	AT1G58280	-	AT1G58280	protein_coding	Phosphoglycerate mutase family protein	142	1373	21623984	21622611	3UTR
chr1	21979280	21979522	243	7.67	7.27	7.98	-0.72	0.000506	0.00667	165	142.92	286.76	219.91	AT1G59750	+	ARF1	protein_coding	auxin response factor 1	242	113	21979401	21979288	5UTR
chr1	22108017	22108369	353	7.98	8.44	7.31	1.13	5.66e-11	1.16e-08	349	343.96	156.21	160.13	.	.	.	.	.	.	.	22108193	.	intergenic
chr1	22111607	22111901	295	7.4	7.68	7.05	0.63	0.00229	0.0195	210	200.25	130.55	135.04	.	.	.	.	.	.	.	22111754	.	intergenic
chr1	22137512	22137984	473	7.76	7.4	8.04	-0.64	0.00142	0.0139	151	186.9	290.11	237.62	.	.	.	.	.	.	.	22137748	.	intergenic
chr1	22329997	22330617	621	8.22	7.78	8.56	-0.79	2.71e-06	0.000118	212	226.95	409.5	347.57	AT1G60610	-	AT1G60610	protein_coding	SBP (S-ribonuclease binding protein) family protein	620	11	22330307	22330318	5UTR
chr1	22396077	22396326	250	7.64	7.89	7.34	0.55	0.00533	0.0342	243	230.09	172.95	151.28	AT1G60830	-	AT1G60830	protein_coding	RNA-binding (RRM/RBD/RNP motifs) family protein	249	68	22396201	22396133	TSSup400
chr1	22522389	22522897	509	7.72	8.17	7.08	1.09	3.3e-08	3.2e-06	319	256.79	138.36	131.35	AT1G08357	-	AT1G08357	lncRNA		409	82	22522643	22522725	CDS
chr1	22546990	22548185	1196	9.4	9.1	9.66	-0.56	1.03e-06	5.34e-05	536	561.49	860.29	752.7	AT1G61165	+	AT1G61165	protein_coding		1163	435	22547587	22548022	TSSup1kTo400
chr1	22799253	22799706	454	8.03	7.73	8.28	-0.54	0.00289	0.0226	206	219.88	347.02	273.77	AT1G61740	-	AT1G61740	protein_coding	Sulfite exporter TauE/SafE family protein	453	1937	22799479	22801416	CDS
chr1	22822539	22823098	560	8.52	8.76	8.24	0.52	0.000311	0.0047	422	442.91	302.39	302.55	.	.	.	.	.	.	.	22822818	.	intergenic
chr1	22866510	22869434	2925	10.15	9.81	10.43	-0.62	2.14e-11	4.99e-09	862	936.08	1452.79	1307.63	AT1G08443	+	AT1G08443	lncRNA		1031	657	22867972	22867315	3UTR
chr1	22884934	22885181	248	8.23	7.9	8.5	-0.59	0.00021	0.00356	233	245.8	355.95	366.02	AT1G61900	-	AT1G61900	protein_coding		247	68	22885057	22885125	5UTR
chr1	22936334	22937036	703	8.75	8.44	9.01	-0.58	1.7e-05	0.000502	353	339.25	530.57	501.8	AT1G62045	-	AT1G62045	protein_coding		124	1227	22936685	22935458	CDS
chr1	23061470	23062214	745	8.4	7.81	8.82	-1.01	1.4e-10	2.62e-08	214	234.8	481.47	424.31	AT1G62360	-	BUM,BUM1,WAM1,SHL,STM,WAM	protein_coding	KNOX/ELK homeobox transcription factor	744	221	23061842	23062063	5UTR
chr1	23098944	23099165	222	7.06	6.63	7.4	-0.76	0.00111	0.0117	98	100.52	181.32	155.7	AT1G62421	+	AT1G62421	protein_coding		221	429	23099054	23099483	TSSup1kTo400
chr1	23239967	23240383	417	8.28	8.52	7.99	0.53	0.000697	0.00841	377	357.31	262.77	244.26	AT1TE76620	-	TAG2	DNA/HAT	.	151	2498	23240175	23242673	intergenic
chr1	23291682	23292052	371	7.62	7.31	7.87	-0.56	0.00529	0.0341	156	161.77	256.08	211.79	AT1G62880	+	AT1G62880	protein_coding	Cornichon family protein	370	32	23291867	23291899	TSSup400
chr1	23322092	23322327	236	7.63	7.32	7.88	-0.56	0.00548	0.0349	156	164.13	259.43	211.79	AT1G62970	+	AT1G62970	protein_coding	Chaperone DnaJ-domain superfamily protein	70	1048	23322209	23323257	intergenic
chr1	23396328	23396931	604	7.56	7.13	7.9	-0.77	0.000142	0.00262	132	147.64	251.62	225.07	.	.	.	.	.	.	.	23396629	.	intergenic
chr1	23619726	23620283	558	8.58	7.94	9.02	-1.08	2.55e-13	1.14e-10	233	257.58	543.4	495.89	AT1G63690	+	SPPL2,ATSPPL2	protein_coding	SIGNAL PEPTIDE PEPTIDASE-LIKE 2	557	1993	23620004	23618011	CDS
chr1	23690284	23690713	430	8.04	7.65	8.35	-0.7	3.47e-05	0.000903	204	197.9	335.86	318.05	AT1G63840	-	AT1G63840	protein_coding	RING/U-box superfamily protein	429	309	23690498	23690807	5UTR
chr1	23857285	23857551	267	7.13	6.72	7.45	-0.73	0.00223	0.019	106	105.23	200.85	149.8	AT1G64290	-	AT1G64290	protein_coding	F-box protein-related	266	1126	23857418	23858544	CDS
chr1	23888939	23889615	677	8.66	8.95	8.3	0.65	3.96e-06	0.000161	489	498.67	333.63	295.91	AT1G64370	+	AT1G64370	protein_coding		676	446	23889277	23888831	CDS
chr1	23946101	23946580	480	8.14	7.8	8.4	-0.6	0.000351	0.00512	208	238.73	339.77	337.98	AT1G64460	-	AT1G64460	nontranslating_CDS	Protein kinase superfamily protein	479	530	23946340	23945810	TSSup1kTo400
chr1	23952732	23953215	484	7.79	7.45	8.07	-0.62	0.0012	0.0124	167	182.97	294.02	244.26	AT1G64500	+	AT1G64500	protein_coding	Glutaredoxin family protein	483	125	23952973	23953098	TSSup400
chr1	24028180	24028843	664	8.7	8.3	9.02	-0.72	1.34e-06	6.58e-05	309	321.19	571.3	464.9	AT1G64660	+	ATMGL,MGL	protein_coding	methionine gamma-lyase	663	318	24028511	24028829	TSSup400
chr1	24056084	24056746	663	8.67	8.14	9.06	-0.91	1.86e-10	3.39e-08	269	296.84	560.14	506.23	AT1G64760	-	ZET	protein_coding	O-Glycosyl hydrolases family 17 protein	662	76	24056415	24056491	5UTR
chr1	24060852	24061782	931	8.91	8.54	9.21	-0.68	2.02e-07	1.45e-05	352	391.08	605.33	581.49	AT1G64780	-	AMT1;2,ATAMT1;2	protein_coding	ammonium transporter 1;2	930	1487	24061317	24062804	CDS
chr1	24081842	24082886	1045	8.97	8.58	9.29	-0.71	1.44e-07	1.11e-05	384	379.3	681.76	566	AT1G64795	+	AT1G64795	protein_coding		1006	214	24082364	24082578	CDS
chr1	24169181	24169514	334	7.3	6.82	7.66	-0.84	0.000123	0.00235	118	107.59	214.24	188.91	AT1G65060	-	4CL3	protein_coding	4-coumarate:CoA ligase 3	333	2288	24169347	24171635	CDS
chr1	24261649	24262219	571	7.62	6.93	8.09	-1.16	3.39e-07	2.24e-05	136	107.59	319.68	223.6	AT1G65320	-	CBSX6	protein_coding	Cystathionine beta-synthase (CBS) family protein	570	1064	24261934	24262998	CDS
chr1	24263333	24263552	220	7.59	7.25	7.87	-0.63	0.00297	0.0229	135	168.84	256.08	212.53	AT1G65320	-	CBSX6	protein_coding	Cystathionine beta-synthase (CBS) family protein	219	444	24263442	24262998	TSSup1kTo400
chr1	24503289	24503818	530	8.14	7.34	8.65	-1.31	1.1e-14	1.02e-11	170	153.13	413.41	389.63	AT1G65870	+	DIR21	protein_coding	Disease resistance-responsive (dirigent-like protein) family protein	529	239	24503553	24503314	5UTR
chr1	24684540	24685272	733	8.19	7.89	8.44	-0.55	0.0028	0.0221	264	209.67	395	300.34	AT1G66235	-	AT1G66235	protein_coding		456	910	24684906	24683996	TSSup1kTo400
chr1	24750747	24751150	404	7.49	7.19	7.74	-0.55	0.00662	0.0394	143	149.99	220.93	207.36	AT1G66360	+	CAR2	protein_coding	Calcium-dependent lipid-binding (CaLB domain) family protein	403	361	24750948	24751309	TSSup400
chr1	24769142	24769535	394	7.56	7.84	7.21	0.63	0.00796	0.0444	230	228.52	184.11	112.17	.	.	.	.	.	.	.	24769338	.	intergenic
chr1	24805176	24805813	638	7.86	7.56	8.11	-0.55	0.00231	0.0196	182	194.75	285.65	266.4	AT1G66480	-	AT1G66480	protein_coding	plastid movement impaired 2	396	2063	24805494	24807557	3UTR
chr1	25334431	25335510	1080	9.54	9.18	9.82	-0.64	5.63e-09	6.87e-07	596	563.84	966.85	841.25	AT1G67590	-	AT1G67590	protein_coding	Remorin family protein	1079	55	25334970	25335025	5UTR
chr1	25344281	25344652	372	7.35	6.75	7.77	-1.02	4.6e-06	0.000182	108	106.8	243.81	192.6	AT1G67630	-	EMB2814,POLA2	protein_coding	DNA polymerase alpha 2	213	3940	25344466	25348406	3UTR
chr1	25391253	25391679	427	7.82	7.41	8.13	-0.73	7.88e-05	0.00171	172	167.27	295.13	266.4	AT1G67730	+	ATKCR1,KCR1,YBR159	protein_coding	beta-ketoacyl reductase 1	426	129	25391466	25391337	5UTR
chr1	25403011	25403636	626	8.92	8.57	9.2	-0.63	5.13e-06	0.000198	361	398.93	639.92	536.48	AT1G67750	+	AT1G67750	protein_coding	Pectate lyase family protein	584	1810	25403323	25401513	3UTR
chr1	25436657	25437916	1260	9.06	8.78	9.29	-0.51	0.000146	0.00268	390	487.67	647.73	605.11	AT1G67850	+	AT1G67850	protein_coding	Protein of unknown function (DUF707)	1017	613	25437286	25437899	TSSup1kTo400
chr1	25453554	25453886	333	7.75	7.45	7.99	-0.53	0.00404	0.0282	175	175.91	263.33	245	AT1G67880	-	AT1G67880	protein_coding	beta-1,4-N-acetylglucosaminyltransferase family protein	64	2103	25453720	25455823	intergenic
chr1	25531503	25532431	929	9.05	8.61	9.38	-0.78	1.28e-08	1.45e-06	393	386.37	741.46	594.04	AT1G68130	+	IDD14beta,IDD14alpha,IDD14,AtIDD14	protein_coding	indeterminate(ID)-domain 14	928	40	25531967	25532007	TSSup400
chr1	25594939	25595406	468	7.67	7.95	7.32	0.63	0.00153	0.0146	239	255.22	176.3	143.16	AT1TE83950	+	ATGP3	LTR/Gypsy	.	382	205	25595172	25594967	intergenic
chr1	25622470	25622801	332	8.11	7.68	8.43	-0.75	1.18e-05	0.000379	204	207.32	369.89	321	AT1G68360	-	GIS3	protein_coding	C2H2 and C2HC zinc fingers superfamily protein	331	42	25622635	25622593	TSSup400
chr1	25627532	25627797	266	7.14	6.61	7.53	-0.92	7.71e-05	0.00169	104	91.88	200.85	168.99	.	.	.	.	.	.	.	25627664	.	intergenic
chr1	25646913	25647685	773	8.18	7.74	8.53	-0.79	1.72e-05	0.000507	186	240.3	405.04	332.07	AT1G08987	+	AT1G08987	snRNA		483	23	25647299	25647322	CDS
chr1	25649784	25650068	285	7.16	6.81	7.45	-0.64	0.00854	0.0465	91	132.72	182.99	166.77	AT1G68400	-	AT1G68400	protein_coding	leucine-rich repeat transmembrane protein kinase family protein	284	672	25649926	25649254	3UTR
chr1	25658908	25659318	411	8.14	7.67	8.49	-0.82	1.25e-06	6.27e-05	191	217.53	360.97	357.9	AT1G68440	+	AT1G68440	protein_coding		410	1357	25659113	25657756	3UTR
chr1	25668983	25669297	315	7.34	6.95	7.65	-0.7	0.00119	0.0123	133	114.65	215.91	186.7	AT1G68460	-	ATIPT1,IPT1	protein_coding	isopentenyltransferase 1	314	1205	25669140	25670345	CDS
chr1	25691214	25691808	595	8.91	8.62	9.16	-0.53	7.37e-05	0.00163	385	402.86	617.05	523.94	AT1TE84230	+	ATREP3	RC/Helitron	.	594	1310	25691511	25690201	intergenic
chr1	25693423	25693638	216	8.34	8.07	8.57	-0.5	0.00117	0.0122	272	267	390.54	369.71	AT1G68490	+	AT1G68490	protein_coding		215	82	25693530	25693448	5UTR
chr1	25710607	25711374	768	9.34	9.05	9.57	-0.52	5.85e-06	0.000219	565	497.09	785.53	736.46	AT1G68520	-	BBX14	protein_coding	B-box type zinc finger protein with CCT domain	767	1	25710990	25710989	TSSup400
chr1	25849467	25849944	478	7.85	7.5	8.14	-0.63	0.00117	0.0122	203	159.42	308.52	253.85	AT1G68800	-	BRC2,TCP12	protein_coding	TCP domain protein 12	477	426	25849705	25850131	5UTR
chr1	25869833	25871715	1883	10.24	9.97	10.47	-0.5	2.01e-08	2.09e-06	1041	965.92	1495.75	1348.21	AT1G68825	-	RTFL15,DVL5	protein_coding	ROTUNDIFOLIA like 15	1587	354	25870774	25870420	TSSup400
chr1	25875335	25875819	485	7.88	7.59	8.12	-0.53	0.00458	0.0309	183	202.61	303.5	253.11	AT1G68830	-	STN7	protein_coding	STT7 homolog STN7	484	85	25875577	25875662	5UTR
chr1	25972176	25972470	295	7.7	7.41	7.95	-0.54	0.00494	0.0324	159	180.62	252.17	241.31	AT1G69070	-	AT1G69070	protein_coding		294	781	25972323	25971542	CDS
chr1	26049347	26051027	1681	9.39	9.05	9.67	-0.61	6.25e-07	3.59e-05	509	553.64	892.09	732.03	AT1G69300	+	AT1G69300	tRNA	pre-tRNA	204	710	26050187	26049477	3UTR
chr1	26059073	26059612	540	8.13	7.84	8.36	-0.53	0.00384	0.0274	196	261.5	321.36	337.98	AT1G69310	-	ATWRKY57,WRKY57	protein_coding	WRKY DNA-binding protein 57	310	959	26059342	26058383	TSSup1kTo400
chr1	26092882	26093548	667	8.6	8.16	8.94	-0.78	3.7e-07	2.38e-05	258	314.91	518.85	464.16	AT1G69420	+	PAT22	protein_coding	DHHC-type zinc finger family protein	666	190	26093215	26093025	5UTR
chr1	26097635	26097906	272	7.8	7.42	8.09	-0.67	0.000364	0.00528	159	184.55	267.8	278.94	AT1G69430	+	AT1G69430	protein_coding		271	42	26097770	26097728	5UTR
chr1	26123419	26123815	397	7.66	7.32	7.94	-0.62	0.00163	0.0154	146	172.77	243.25	246.47	AT1G69500	+	CYP704B1	protein_coding	cytochrome P450, family 704, subfamily B, polypeptide 1	396	322	26123617	26123939	TSSup400
chr1	26163343	26163597	255	8.22	7.81	8.53	-0.72	1.14e-05	0.00037	239	209.67	389.98	351.26	AT1G69570	-	CDF5	protein_coding	Dof-type zinc finger DNA-binding family protein	254	245	26163470	26163715	5UTR
chr1	26215924	26216624	701	9.23	8.81	9.56	-0.75	1.04e-10	2.03e-08	446	451.55	779.4	726.13	AT1G69690	+	AtTCP15,TCP15	protein_coding	TCP family transcription factor	700	266	26216274	26216008	5UTR
chr1	26260751	26261054	304	7.78	7.48	8.03	-0.55	0.00699	0.0405	148	208.1	263.33	259.02	AT1G69780	+	ATHB13	protein_coding	Homeobox-leucine zipper protein family	30	2115	26260902	26258787	intergenic
chr1	26460727	26461282	556	7.84	7.28	8.24	-0.96	5.38e-07	3.21e-05	147	164.13	330.28	275.25	.	.	.	.	.	.	.	26461004	.	intergenic
chr1	26534653	26535611	959	8.6	8.25	8.88	-0.63	2.8e-05	0.000761	314	296.84	514.95	428.74	AT1G70410	-	ATBCA4,BCA4,CA4	protein_coding	beta carbonic anhydrase 4	958	3305	26535132	26538437	CDS
chr1	26561565	26562192	628	8.62	8.25	8.92	-0.66	1.74e-05	0.000512	266	343.18	486.5	478.92	AT1G70480	+	AT1G70480	protein_coding	Domain of unknown function (DUF220)	627	163	26561878	26561715	5UTR
chr1	26640260	26640677	418	8.08	7.77	8.33	-0.56	0.00122	0.0125	205	232.45	338.65	305.51	AT1G70660	+	MMZ2,UEV1B	protein_coding	MMS ZWEI homologue 2	417	96	26640468	26640564	CDS
chr1	26700735	26701451	717	8.48	8.18	8.73	-0.55	0.000423	0.00586	318	262.29	405.6	442.02	AT1G70790	+	CAR9	protein_coding	Calcium-dependent lipid-binding (CaLB domain) family protein	716	1773	26701093	26699320	5UTR
chr1	26727424	26727943	520	7.83	7.37	8.18	-0.81	1.43e-05	0.00044	155	176.69	301.83	278.94	AT1G70895	+	CLE17	protein_coding	CLAVATA3/ESR-RELATED 17	519	129	26727683	26727554	5UTR
chr1	26741942	26742519	578	8.84	8.57	9.07	-0.5	0.000416	0.00579	372	388.72	596.4	481.87	AT1G70940	+	PIN3,ATPIN3	protein_coding	Auxin efflux carrier family protein	577	709	26742230	26742939	TSSup1kTo400
chr1	26743011	26743171	161	7.22	6.85	7.52	-0.66	0.00284	0.0223	119	112.3	197.5	168.99	AT1G70940	+	PIN3,ATPIN3	protein_coding	Auxin efflux carrier family protein	160	152	26743091	26742939	5UTR
chr1	26781894	26782280	387	7.85	7.53	8.11	-0.58	0.00183	0.0167	189	180.62	296.81	253.85	AT1G71010	+	FAB1C	protein_coding	FORMS APLOID AND BINUCLEATE CELLS 1C	386	40	26782087	26782047	5UTR
chr1	26799173	26799610	438	8.11	7.72	8.42	-0.7	8.68e-05	0.00183	212	210.46	383.28	302.55	AT1G71040	-	LPR2	protein_coding	Cupredoxin superfamily protein	437	1092	26799391	26800483	CDS
chr1	26960104	26960373	270	7.15	6.59	7.55	-0.96	5.38e-05	0.00128	92	100.52	209.77	164.56	.	.	.	.	.	.	.	26960238	.	intergenic
chr1	26993620	26993809	190	7.4	6.99	7.72	-0.73	0.00139	0.0137	108	146.07	229.86	191.13	AT1G71770	-	PAB5	protein_coding	poly(A)-binding protein 5	189	545	26993714	26994259	CDS
chr1	27094068	27094649	582	8.05	7.67	8.35	-0.67	0.000246	0.00401	203	204.96	367.66	283.37	.	.	.	.	.	.	.	27094358	.	intergenic
chr1	27148357	27148653	297	8.15	7.73	8.48	-0.75	1.42e-05	0.000439	230	195.54	381.61	332.07	AT1G72150	+	PATL1	protein_coding	PATELLIN 1	296	245	27148505	27148260	5UTR
chr1	27187734	27188397	664	8.46	8.16	8.7	-0.54	0.000948	0.0104	278	294.49	470.32	363.8	AT1G72230	+	AT1G72230	protein_coding	Cupredoxin superfamily protein	663	30	27188065	27188035	5UTR
chr1	27265536	27265804	269	7.98	7.7	8.21	-0.51	0.00381	0.0272	218	197.11	277.28	315.84	AT1G72430	-	SAUR78	protein_coding	SAUR-like auxin-responsive protein family	268	136	27265670	27265806	5UTR
chr1	27303053	27303412	360	7.94	7.64	8.18	-0.53	0.00287	0.0225	192	208.1	307.97	271.56	AT1G72510	+	AT1G72510	protein_coding	Protein of unknown function (DUF1677)	359	90	27303232	27303322	TSSup400
chr1	27338895	27339211	317	7.38	6.8	7.79	-0.99	3.81e-06	0.000156	118	105.23	235.44	208.1	AT1G09327	-	AT1G09327	atlncRNA		316	224	27339053	27338829	CDS
chr1	27373015	27373549	535	7.36	6.32	7.96	-1.64	7.99e-14	4.74e-11	83	76.96	255.52	242.78	AT1G72710	+	CKL2	protein_coding	casein kinase 1-like protein 2	534	1086	27373282	27372196	CDS
chr1	27394707	27395021	315	6.97	6.6	7.27	-0.66	0.00847	0.0463	82	112.3	161.79	146.11	AT1G72790	+	AT1G72790	protein_coding	hydroxyproline-rich glycoprotein family protein	314	267	27394864	27394597	CDS
chr1	27400291	27400611	321	7.74	7.21	8.12	-0.91	5.55e-06	0.00021	138	157.85	307.97	248.68	AT1G72810	-	TS2	protein_coding	Pyridoxal-5'-phosphate-dependent enzyme family protein	320	23	27400451	27400474	5UTR
chr1	27483812	27484654	843	8.94	8.62	9.21	-0.59	5.56e-06	0.00021	369	415.42	616.49	568.21	AT1G73080	+	PEPR1,ATPEPR1	protein_coding	PEP1 receptor 1	842	6	27484233	27484239	TSSup400
chr1	27628745	27628980	236	7.47	7.1	7.76	-0.66	0.00137	0.0135	130	144.5	226.51	207.36	AT1G73480	+	MAGL4	protein_coding	alpha/beta-Hydrolases superfamily protein	235	185	27628862	27628677	5UTR
chr1	27706109	27706748	640	7.75	7.36	8.05	-0.69	0.000384	0.00545	180	149.21	283.42	247.21	AT1G73680	-	ALPHA,alpha-DOX2	protein_coding	alpha dioxygenase	639	1229	27706428	27707657	CDS
chr1	27733470	27734454	985	8.97	8.58	9.27	-0.69	8.17e-08	6.85e-06	374	391.86	652.75	583.71	AT1G73740	+	AT1G73740	protein_coding	UDP-Glycosyltransferase superfamily protein	984	61	27733962	27734023	TSSup400
chr1	27768258	27768440	183	6.92	6.38	7.31	-0.93	0.000811	0.00938	61	105.23	157.33	159.39	AT1G73850	+	AT1G73850	protein_coding	Protein of unknown function (DUF1666)	182	1409	27768349	27766940	CDS
chr1	27770246	27770792	547	8.21	7.87	8.48	-0.62	0.000202	0.00345	225	242.66	382.17	334.29	AT1G73850	+	AT1G73850	protein_coding	Protein of unknown function (DUF1666)	546	3579	27770519	27766940	3UTR
chr1	27836243	27836761	519	7.67	7.25	7.99	-0.73	0.000243	0.00397	164	141.35	275.05	231.71	AT1G74020	-	SS2	protein_coding	strictosidine synthase 2	518	941	27836502	27837443	CDS
chr1	27885997	27886532	536	8.24	7.92	8.49	-0.57	0.000548	0.00711	259	226.95	384.96	336.5	AT1G74160	+	TRM4	protein_coding		535	354	27886264	27885910	5UTR
chr1	27914505	27914751	247	7.58	7.29	7.82	-0.53	0.00834	0.0459	158	155.49	243.25	208.1	AT1G74230	+	RBGA2,GR-RBP5,ORRM4	protein_coding	glycine-rich RNA-binding protein 5	246	27	27914628	27914601	5UTR
chr1	27966252	27966871	620	8.08	7.32	8.57	-1.24	2.5e-11	5.76e-09	136	184.55	387.75	371.18	AT1G74410	+	ATL24	protein_coding	RING/U-box superfamily protein	619	1028	27966561	27965533	CDS
chr1	28115444	28115940	497	7.68	7.38	7.93	-0.55	0.00385	0.0274	165	168.84	252.17	236.14	AT1G74830	-	MYOB6	protein_coding	Protein of unknown function, DUF593	496	411	28115692	28115281	3UTR
chr1	28138614	28139278	665	8.39	8.11	8.63	-0.52	0.000597	0.00754	287	264.65	411.74	380.78	AT1G74910	-	KJC1	protein_coding	ADP-glucose pyrophosphorylase family protein	664	25	28138946	28138971	5UTR
chr1	28170771	28171126	356	7.9	7.46	8.24	-0.78	3e-05	0.0008	191	160.99	323.03	279.68	AT1G75020	+	LPAT4	protein_coding	lysophosphatidyl acyltransferase 4	355	197	28170948	28170751	5UTR
chr1	28176120	28176816	697	8.1	7.74	8.39	-0.65	0.000689	0.00836	177	250.51	352.04	318.05	AT1G75040	+	PR5,PR-5	protein_coding	pathogenesis-related gene 5	147	1201	28176468	28177669	intergenic
chr1	28183459	28185647	2189	10.89	10.62	11.12	-0.5	3.31e-09	4.33e-07	1559	1589.45	2304.16	2137.07	AT1G75070	+	AT1G75070	tRNA	pre-tRNA	1072	22	28184553	28184531	CDS
chr1	28216754	28217078	325	8.18	7.42	8.67	-1.26	1.05e-13	5.6e-11	183	158.63	424.01	393.32	AT1G09543	+	AT1G09543	atlncRNA		324	557	28216916	28216359	CDS
chr1	28275676	28276039	364	7.84	7.57	8.07	-0.5	0.00607	0.0372	182	197.11	259.43	277.46	AT1G75360	+	AT1G75360	protein_coding		363	1270	28275857	28274587	CDS
chr1	28318417	28319164	748	8.91	8.59	9.17	-0.58	1.19e-05	0.000383	386	384.01	537.82	613.23	AT1G75450	-	CKX5,ATCKX5,ATCKX6	protein_coding	cytokinin oxidase 5	747	415	28318790	28318375	TSSup1kTo400
chr1	28326656	28328006	1351	9.64	9.34	9.88	-0.54	1e-06	5.23e-05	635	663.58	1020.41	862.65	AT1G75460	+	AT1G75460	protein_coding	ATP-dependent protease La (LON) domain protein	1309	366	28327331	28327697	TSSup400
chr1	28367016	28367367	352	7.26	6.49	7.76	-1.27	4.59e-08	4.23e-06	97	83.24	239.9	193.34	AT1G75540	+	BBX21,LHUS,AtBBX21,STH2	protein_coding	salt tolerance homolog2	351	1368	28367191	28365823	CDS
chr1	28515834	28516146	313	8.18	7.91	8.41	-0.5	0.00207	0.0181	241	240.3	336.42	342.4	AT1G75945	-	AT1G75945	protein_coding		312	74	28515990	28515916	TSSup400
chr1	28552571	28553226	656	8.86	8.51	9.14	-0.62	2.01e-06	9.26e-05	348	382.44	572.97	553.45	AT1G76090	-	SMT3	protein_coding	sterol methyltransferase 3	265	1062	28552898	28551836	intergenic
chr1	28603764	28604153	390	7.77	7.48	8.01	-0.53	0.00392	0.0276	179	178.26	258.31	257.54	AT1G76240	-	AT1G76240	protein_coding	Arabidopsis protein of unknown function (DUF241)	389	26	28603958	28603932	TSSup400
chr1	28688744	28689727	984	8.76	8.34	9.09	-0.75	1.33e-07	1.04e-05	301	347.89	574.09	515.82	AT1G76460	-	AT1G76460	protein_coding	RNA-binding (RRM/RBD/RNP motifs) family protein	983	27	28689235	28689208	TSSup400
chr1	28695633	28696179	547	8.5	8.09	8.82	-0.73	1.37e-06	6.73e-05	273	271.71	485.94	418.41	AT1G76490	+	MAD3,AtHMGR1,HMGR1,HMG1	protein_coding	hydroxy methylglutaryl CoA reductase 1	546	147	28695906	28695759	CDS
chr1	28940170	28940834	665	8.02	7.66	8.31	-0.65	0.00105	0.0113	173	230.88	354.27	278.94	AT1G77000	+	ATSKP2;2,SKP2B	protein_coding	RNI-like superfamily protein	664	356	28940502	28940146	5UTR
chr1	29005034	29005376	343	7.57	7.29	7.81	-0.52	0.00938	0.0495	170	142.14	233.76	214	AT1G77200	-	ERF037	protein_coding	Integrase-type DNA-binding superfamily protein	342	76	29005205	29005281	5UTR
chr1	29085135	29085990	856	8.66	8.22	8.99	-0.77	7.3e-08	6.22e-06	309	288.2	542.84	477.45	AT1G77400	+	AT1G77400	protein_coding		855	12	29085562	29085574	TSSup400
chr1	29120436	29121325	890	8.86	8.54	9.13	-0.58	3.23e-05	0.000855	348	398.15	603.66	515.08	AT1G77500	+	AT1G77500	protein_coding	Protein of unknown function (DUF630 and DUF632)	889	345	29120880	29121225	3UTR
chr1	29206558	29206738	181	7.06	6.67	7.36	-0.69	0.00395	0.0278	98	105.23	184.11	144.64	AT1G77710	+	AtCCP2,CCP2	protein_coding		180	82	29206648	29206566	5UTR
chr1	29250077	29250532	456	8.05	7.77	8.29	-0.52	0.00225	0.0192	227	210.46	321.36	304.03	AT1G77780	-	AT1G77780	protein_coding	Glycosyl hydrolase superfamily protein	451	776	29250304	29249528	TSSup1kTo400
chr1	29270352	29270872	521	7.7	7.39	7.95	-0.56	0.0093	0.0492	148	187.69	283.42	211.05	AT1G77840	+	AT1G77840	protein_coding	Translation initiation factor IF2/IF5	348	2277	29270612	29268335	3UTR
chr1	29272057	29272563	507	8.23	7.86	8.53	-0.66	6.42e-05	0.00145	234	231.66	401.69	336.5	AT1G77850	+	ARF17	protein_coding	auxin response factor 17	506	237	29272310	29272073	5UTR
chr1	29318702	29319199	498	8.16	8.45	7.79	0.67	0.000259	0.00412	396	303.91	203.64	237.62	AT1G77990	-	SULTR2;2,AST56	protein_coding	STAS domain / Sulfate transporter family	497	4402	29318950	29323352	CDS
chr1	29396918	29397443	526	7.99	7.66	8.26	-0.6	0.000633	0.00785	193	211.25	325.82	288.53	AT1G78120	-	TPR12	protein_coding	Tetratricopeptide repeat (TPR)-like superfamily protein	187	1075	29397180	29396105	intergenic
chr1	29446855	29447111	257	8.5	8.08	8.82	-0.75	5.52e-07	3.29e-05	286	254.44	440.19	466.38	AT1G78260	+	AT1G78260	protein_coding	RNA-binding (RRM/RBD/RNP motifs) family protein	256	123	29446983	29446860	5UTR
chr1	29448632	29449170	539	8.65	8.24	8.97	-0.73	1.88e-06	8.86e-05	282	321.97	551.77	451.62	AT1G78260	+	AT1G78260	protein_coding	RNA-binding (RRM/RBD/RNP motifs) family protein	538	2041	29448901	29446860	CDS
chr1	29459108	29459500	393	7.38	6.89	7.74	-0.86	0.000245	0.004	109	128	249.38	179.32	AT1G78290	-	SRK2C,SNRK2-8,SNRK2.8	protein_coding	Protein kinase superfamily protein	392	189	29459304	29459493	5UTR
chr1	29485212	29485862	651	7.93	7.5	8.27	-0.77	4.2e-05	0.00105	160	201.04	323.03	292.22	AT1G78370	-	ATGSTU20,GSTU20	protein_coding	glutathione S-transferase TAU 20	650	148	29485537	29485389	TSSup400
chr1	29504308	29504582	275	8.02	7.75	8.25	-0.5	0.00446	0.0303	210	219.88	326.93	280.42	AT1G78420	+	DA2	protein_coding	RING/U-box superfamily protein	274	86	29504445	29504531	TSSup400
chr1	29508419	29509054	636	7.64	7.18	7.99	-0.81	0.000192	0.00332	141	149.99	297.92	211.05	AT1G78430	+	RIP2	protein_coding	ROP interactive partner 2	635	214	29508736	29508950	TSSup400
chr1	29537336	29537696	361	8.21	7.73	8.57	-0.83	4.18e-07	2.62e-05	209	215.96	402.25	355.69	AT1G78510	-	SPS1,AtSPS1	protein_coding	solanesyl diphosphate synthase 1	360	34	29537516	29537482	TSSup400
chr1	29638382	29639065	684	8.58	8.19	8.89	-0.69	1.18e-05	0.000379	308	278	528.9	417.67	AT1G78830	-	AT1G78830	protein_coding	Curculin-like (mannose-binding) lectin family protein	683	50	29638723	29638773	5UTR
chr1	29702910	29703397	488	7.81	7.17	8.25	-1.08	1.14e-08	1.31e-06	140	148.42	324.7	284.84	AT1G78970	+	LUP1,ATLUP1	protein_coding	lupeol synthase 1	487	99	29703153	29703054	5UTR
chr1	29760202	29760610	409	9.16	8.64	9.54	-0.9	1.49e-13	7.51e-11	383	414.64	713.01	773.36	AT1G79110	+	BRG2	protein_coding	zinc ion binding	408	1377	29760406	29759029	CDS
chr1	29803566	29804971	1406	8.88	8.55	9.15	-0.61	2.6e-05	0.000721	331	417.78	545.63	593.3	AT1G79240	+	AT1G79240	tRNA	pre-tRNA	629	146	29804268	29804122	intergenic
chr1	29805155	29805969	815	8.27	7.99	8.5	-0.51	0.00406	0.0283	217	292.13	353.71	369.71	.	.	.	.	.	.	.	29805562	.	intergenic
chr1	29889738	29890623	886	8.64	8.31	8.9	-0.59	4.77e-05	0.00116	300	336.89	503.23	454.57	AT1G79460	+	GA2,ATKS,KS,KS1,ATKS1	protein_coding	Terpenoid cyclases/Protein prenyltransferases superfamily protein	885	186	29890180	29890366	3UTR
chr1	29914816	29915672	857	9.21	8.93	9.44	-0.51	0.000126	0.0024	476	500.24	781.07	611.01	AT1G79520	-	AT1G79520	protein_coding	Cation efflux family protein	856	277	29915244	29914967	TSSup400
chr1	29952565	29952930	366	7.64	7.25	7.95	-0.7	0.00032	0.00481	142	161.77	251.62	243.52	AT1G79600	-	ABC1K3	protein_coding	Protein kinase superfamily protein	365	21	29952747	29952726	TSSup400
chr1	29992603	29993506	904	8.8	8.48	9.06	-0.58	9.94e-06	0.000331	353	360.45	527.78	539.43	AT1G09907	+	AT1G09907	atlncRNA		456	350	29993054	29992704	5UTR
chr1	30114826	30115403	578	8.72	9.13	8.13	1	6.51e-13	2.46e-10	563	560.7	299.04	261.97	AT1G80050	-	ATAPT2,PHT1.1,APT2	protein_coding	adenine phosphoribosyl transferase 2	184	1104	30115114	30114010	3UTR
chr1	30338639	30339311	673	8.39	8.06	8.66	-0.59	0.000118	0.00228	263	272.5	428.47	380.04	.	.	.	.	.	.	.	30338975	.	intergenic
chr1	30383318	30383737	420	7.81	7.47	8.09	-0.62	0.000781	0.00914	178	176.69	285.65	258.28	AT1G80840	+	WRKY40,ATWRKY40	protein_coding	WRKY DNA-binding protein 40	419	33	30383527	30383560	TSSup400
chr1	30404647	30405144	498	7.82	7.36	8.16	-0.8	8.54e-05	0.00181	194	134.29	304.62	268.61	AT1G80920	-	Toc12,AtJ8,AtToc12,DJC22,J8	protein_coding	Chaperone DnaJ-domain superfamily protein	497	182	30404895	30404713	TSSup400
chr2	117736	118010	275	7.68	7.24	8.02	-0.78	5.09e-05	0.00123	161	140.57	263.33	254.59	AT2G01200	+	IAA32,MEE10	protein_coding	indole-3-acetic acid inducible 32	274	95	117873	117968	TSSup400
chr2	134215	134516	302	7.62	7.19	7.95	-0.76	0.000113	0.00222	154	138.21	256.08	237.62	AT2G01250	-	RPL7B	protein_coding	Ribosomal protein L30/L7 family protein	301	90	134365	134455	5UTR
chr2	150262	150601	340	7.61	7.03	8.02	-0.99	1.56e-05	0.000469	107	153.92	294.02	224.33	AT2G01290	-	RPI2	protein_coding	ribose-5-phosphate isomerase 2	339	154	150431	150585	5UTR
chr2	180949	181765	817	9.55	9.13	9.88	-0.75	6.94e-13	2.56e-10	585	533.22	968.53	916.52	AT2G01420	-	PIN4,ATPIN4	protein_coding	Auxin efflux carrier family protein	816	2407	181357	183764	CDS
chr2	183085	183773	689	8.84	8.45	9.15	-0.7	2.02e-07	1.45e-05	358	341.61	607.56	531.31	AT2G01420	-	PIN4,ATPIN4	protein_coding	Auxin efflux carrier family protein	688	335	183429	183764	5UTR
chr2	202164	202435	272	7.45	6.95	7.82	-0.87	0.00025	0.00404	135	112.3	272.82	180.06	AT2G01450	-	MPK17,ATMPK17	protein_coding	MAP kinase 17	271	827	202299	203126	5UTR
chr2	273583	273890	308	7.98	7.46	8.37	-0.91	5.22e-07	3.14e-05	177	174.34	360.97	299.6	.	.	.	.	.	.	.	273736	.	intergenic
chr2	431090	431766	677	8.14	7.82	8.4	-0.58	0.000569	0.00731	242	210.46	349.25	325.43	AT2G01940	+	SGR5,ATIDD15,IDD15	protein_coding	C2H2-like zinc finger protein	572	766	431428	432194	TSSup1kTo400
chr2	432025	432803	779	8.54	7.89	8.99	-1.1	2.62e-13	1.15e-10	255	218.31	522.2	492.2	AT2G01940	+	SGR5,ATIDD15,IDD15	protein_coding	C2H2-like zinc finger protein	778	220	432414	432194	5UTR
chr2	905281	905734	454	8.08	8.36	7.74	0.62	0.000996	0.0108	327	329.04	247.71	178.58	AT2G03070	+	MED8	protein_coding	mediator subunit 8	453	5	905507	905512	TSSup400
chr2	918579	919445	867	8.7	8.38	8.96	-0.58	9.1e-05	0.00189	311	353.38	541.73	453.09	AT2G03090	-	EXP15,EXPA15,ATEXP15,ATHEXP,ATEXPA15	protein_coding	expansin A15	866	341	919012	918671	TSSup400
chr2	1076729	1077193	465	8.15	7.26	8.7	-1.44	1.5e-16	2.08e-13	143	163.34	439.63	391.84	AT2G03550	+	CXE7	protein_coding	alpha/beta-Hydrolases superfamily protein	464	99	1076961	1076862	5UTR
chr2	1112226	1112612	387	8.54	8.82	8.18	0.64	1.95e-05	0.000564	490	414.64	291.23	288.53	AT2TE05025	+	ATREP5	RC/Helitron	.	4	609	1112419	1111810	intergenic
chr2	1137239	1137715	477	7.78	7.44	8.06	-0.62	0.00118	0.0123	163	184.55	282.3	250.16	AT2G03730	-	ACR5	protein_coding	ACT domain repeat 5	144	2727	1137477	1140204	intergenic
chr2	1140079	1140390	312	7.68	7.28	7.99	-0.7	0.000292	0.00451	150	161.77	270.59	237.62	AT2G03730	-	ACR5	protein_coding	ACT domain repeat 5	311	30	1140234	1140204	TSSup400
chr2	1179837	1180092	256	7.46	7.14	7.72	-0.58	0.00464	0.0311	139	142.14	223.16	197.77	AT2G03870	+	LSM7,EMB2816	protein_coding	Small nuclear ribonucleoprotein family protein	255	6	1179964	1179970	TSSup400
chr2	1418826	1419140	315	7.87	8.1	7.58	0.52	0.00365	0.0264	269	280.35	195.83	188.17	AT2G04170	-	AT2G04170	protein_coding	TRAF-like family protein	314	638	1418983	1419621	5UTR
chr2	1515280	1515935	656	8.38	8.11	8.61	-0.5	0.00176	0.0162	261	291.35	425.13	357.9	AT2G04350	+	LACS8	protein_coding	AMP-dependent synthetase and ligase family protein	655	26	1515607	1515633	TSSup400
chr2	2023853	2024332	480	8.36	8.62	8.06	0.56	0.00128	0.0129	383	402.07	306.85	226.55	AT2G05518	+	AT2G05518	otherRNA		142	798	2024092	2023294	intergenic
chr2	2080469	2081051	583	8.08	7.71	8.38	-0.66	0.000131	0.00245	212	208.1	359.85	304.77	AT2G05620	-	AtPGR5,PGR5	protein_coding	proton gradient regulation 5	405	1099	2080760	2081859	3UTR
chr2	2198774	2199507	734	8.66	8.27	8.96	-0.69	2.58e-06	0.000114	296	321.19	538.38	458.26	AT2G05790	+	AT2G05790	protein_coding	O-Glycosyl hydrolases family 17 protein	733	10	2199140	2199150	TSSup400
chr2	2282515	2282778	264	11.92	12.16	11.63	0.53	5.23e-05	0.00125	4927	4256.32	2800.7	3545.05	.	.	.	.	.	.	.	2282646	.	intergenic
chr2	4142453	4142747	295	8.07	7.74	8.33	-0.59	0.000768	0.00905	217	212.03	350.37	293.7	AT2G10606	-	MIR396A	miRNA	MIR396A; miRNA	294	127	4142600	4142473	TSSup400
chr2	4311458	4312970	1513	9.43	9.1	9.7	-0.6	3.81e-08	3.64e-06	554	541.07	866.99	791.07	AT2G10940	-	AT2G10940	protein_coding	Bifunctional inhibitor/lipid-transfer protein/seed storage 2S albumin superfamily protein	1512	52	4312214	4312162	TSSup400
chr2	4346880	4347947	1068	8.96	8.67	9.19	-0.52	5.17e-05	0.00124	429	387.15	611.47	559.36	AT2G11000	-	MAK10,ATMAK10	protein_coding	MAK10 homologue	1067	561	4347413	4347974	CDS
chr2	4843969	4844209	241	12.38	12.63	12.07	0.56	0.000259	0.00412	6881	5787.66	3730.73	4874.81	AT2TE20075	+	ATHILA4C	LTR/Gypsy	.	240	5607	4844089	4838482	intergenic
chr2	5296411	5296584	174	8.28	8.54	7.97	0.56	0.00201	0.0177	385	358.1	205.87	296.65	AT2G12905	+	AT2G12905	protein_coding		171	134	5296497	5296363	CDS
chr2	5924922	5925404	483	7.79	7.39	8.1	-0.7	0.000464	0.00626	161	175.12	310.75	236.14	AT2G14080	+	AT2G14080	protein_coding	Disease resistance protein (TIR-NBS-LRR class) family	482	45	5925163	5925118	5UTR
chr2	6313324	6314059	736	8.11	7.81	8.36	-0.54	0.00172	0.0159	209	241.09	347.58	307.72	AT2G14750	+	ATAKN1,APK,AKN1,APK1	protein_coding	APS kinase	735	191	6313691	6313882	TSSup400
chr2	6667287	6668610	1324	9.46	9.15	9.72	-0.57	2.62e-06	0.000115	544	592.12	928.92	757.12	AT2G15320	-	AT2G15320	protein_coding	Leucine-rich repeat (LRR) family protein	1323	98	6667948	6668046	5UTR
chr2	6708093	6709049	957	9.15	9.46	8.76	0.7	9.88e-08	8.08e-06	764	647.87	466.97	401.44	AT2TE27415	-	ATCOPIA68	LTR/Copia	.	180	298	6708571	6708273	intergenic
chr2	6811494	6811742	249	7.06	6.13	7.63	-1.5	2.06e-09	2.9e-07	71	69.11	223.16	171.94	AT2G15620	+	ATHNIR,NIR,NIR1	protein_coding	nitrite reductase 1	248	1224	6811618	6810394	CDS
chr2	6866767	6866973	207	6.93	6.51	7.26	-0.75	0.00181	0.0165	92	90.31	160.68	146.11	AT2G15760	-	AT2G15760	protein_coding	Protein of unknown function (DUF1645)	206	134	6866870	6867004	5UTR
chr2	7072284	7072593	310	8.01	7.7	8.27	-0.57	0.000973	0.0106	216	198.68	296.25	319.53	AT2G16340	+	AT2G16340	protein_coding		309	695	7072438	7073133	TSSup1kTo400
chr2	7122484	7123243	760	8.12	7.75	8.42	-0.67	9.07e-05	0.00189	214	217.53	367.66	316.58	AT2G06625	+	AT2G06625	lncRNA		634	39	7122863	7122902	5UTR
chr2	7186942	7187259	318	7.78	7.2	8.19	-0.99	1.83e-07	1.35e-05	137	157.85	299.04	286.32	AT2G16580	-	SAUR8	protein_coding	SAUR-like auxin-responsive protein family	317	91	7187100	7187009	TSSup400
chr2	7190935	7191106	172	8.66	7.96	9.12	-1.16	2.52e-12	7.48e-10	286	213.6	504.35	611.01	AT2G16586	+	AT2G16586	protein_coding		171	84	7191020	7190936	5UTR
chr2	7247013	7247248	236	7.45	7.94	6.7	1.24	2.45e-09	3.38e-07	258	231.66	104.33	103.31	AT2G16710	+	AT2G16710	protein_coding	Iron-sulphur cluster biosynthesis family protein	111	1007	7247130	7248137	intergenic
chr2	7300858	7301738	881	8.95	8.64	9.21	-0.57	3.54e-05	0.000916	364	433.49	628.76	554.19	AT2G16850	+	PIP3B,PIP2;8	protein_coding	plasma membrane intrinsic protein 2;8	880	35	7301298	7301333	TSSup400
chr2	7318069	7318803	735	8.63	8.24	8.93	-0.69	2.4e-05	0.000677	285	320.4	559.02	419.15	AT2G16890	+	UGT90A1	protein_coding	UDP-Glycosyltransferase superfamily protein	734	1648	7318436	7316788	3UTR
chr2	7384138	7385124	987	9.03	8.67	9.32	-0.65	9.07e-07	4.84e-05	368	444.48	660.01	616.18	AT2G16990	+	AT2G16990	protein_coding	Major facilitator superfamily protein	986	1827	7384631	7382804	CDS
chr2	7522878	7523182	305	7.7	6.74	8.27	-1.53	2.68e-14	1.85e-11	105	108.37	333.07	284.11	AT2G17300	-	AT2G17300	protein_coding		304	147	7523030	7523177	5UTR
chr2	7549669	7549994	326	7.51	7.08	7.84	-0.76	0.000272	0.00425	126	144.5	246.04	211.79	AT2G17370	+	HMGR2,HMG2	protein_coding	3-hydroxy-3-methylglutaryl-CoA reductase 2	325	130	7549831	7549701	5UTR
chr2	7577047	7577343	297	7.19	6.78	7.51	-0.73	0.00188	0.017	108	111.51	206.43	157.18	AT2G17450	-	RHA3A	protein_coding	RING-H2 finger A3A	296	651	7577195	7577846	CDS
chr2	7579353	7579609	257	7.93	7.63	8.17	-0.54	0.00217	0.0187	202	194.75	299.04	277.46	.	.	.	.	.	.	.	7579481	.	intergenic
chr2	7637552	7637867	316	7.66	6.94	8.13	-1.18	1.32e-09	1.98e-07	127	119.37	286.21	273.77	AT2G17550	-	TRM26	protein_coding		315	123	7637709	7637832	5UTR
chr2	7689237	7690038	802	8.08	7.74	8.35	-0.6	0.00143	0.0139	184	245.01	352.6	298.86	AT2G17700	-	STY8	protein_coding	ACT-like protein tyrosine kinase family protein	801	192	7689637	7689445	TSSup400
chr2	7703817	7704239	423	7.49	6.7	8	-1.3	6.44e-10	1.02e-07	99	109.16	268.35	242.78	AT2G17730	+	NIP2	protein_coding	NEP-interacting protein 2	422	224	7704028	7703804	5UTR
chr2	7832420	7832966	547	8.74	8.47	8.97	-0.5	0.000596	0.00752	334	376.16	548.42	457.52	AT2G18010	+	SAUR10	protein_coding	SAUR-like auxin-responsive protein family	185	1088	7832693	7833781	intergenic
chr2	7851523	7851712	190	7.39	7.08	7.64	-0.56	0.00776	0.0436	137	133.5	213.68	185.22	AT2G18060	-	VND1,ANAC037	protein_coding	vascular related NAC-domain protein 1	189	11	7851617	7851606	TSSup400
chr2	7898987	7899453	467	7.69	7.31	7.99	-0.68	0.000377	0.00538	170	146.85	254.41	253.85	AT2G18160	-	ATBZIP2,FTM3,GBF5,bZIP2	protein_coding	basic leucine-zipper 2	466	22	7899220	7899242	5UTR
chr2	7960224	7960700	477	10.44	10.7	10.13	0.57	0.00839	0.046	1813	1515.63	980.24	1259.66	AT2TE33015	+	ATREP3	RC/Helitron	.	476	655	7960462	7959807	intergenic
chr2	8101863	8102487	625	8.02	7.7	8.29	-0.59	0.0011	0.0117	206	208.89	345.9	278.2	.	.	.	.	.	.	.	8102175	.	intergenic
chr2	8108617	8108914	298	7.48	7.06	7.8	-0.75	0.000602	0.00758	153	113.08	241.02	205.88	AT2G18700	+	TPS11,ATTPS11,ATTPSB	protein_coding	trehalose phosphatase/synthase 11	297	132	8108765	8108897	TSSup400
chr2	8183624	8183957	334	8.1	7.82	8.34	-0.52	0.00669	0.0396	229	223.03	378.82	267.87	AT2G18890	+	AT2G18890	protein_coding	Protein kinase superfamily protein	333	153	8183790	8183637	5UTR
chr2	8222754	8223060	307	7.36	6.69	7.81	-1.12	2.43e-07	1.68e-05	108	98.95	212.56	236.14	AT2G18960	+	PMA,HA1,AHA1,OST2	protein_coding	H(+)-ATPase 1	306	1394	8222907	8221513	5UTR
chr2	8268204	8268725	522	7.88	7.45	8.21	-0.76	0.000259	0.00412	149	201.04	333.63	258.28	AT2G19090	-	AT2G19090	protein_coding	Protein of unknown function (DUF630 and DUF632)	521	48	8268464	8268416	TSSup400
chr2	8445093	8445296	204	7.17	7.45	6.83	0.62	0.00667	0.0396	167	182.97	125.53	101.84	AT2G19500	-	ATCKX2,CKX2	protein_coding	cytokinin oxidase 2	203	2161	8445194	8447355	CDS
chr2	8469919	8470275	357	7.53	7.1	7.86	-0.77	0.000185	0.00321	144	129.57	250.5	214.74	AT2G19572	+	AT2G19572	atlncRNA		356	146	8470097	8470243	TSSup400
chr2	8473648	8473902	255	7.77	7.39	8.07	-0.67	0.000515	0.00677	185	151.56	286.76	249.42	AT2G19582	+	AT2G19582	atlncRNA	other RNA	254	171	8473775	8473604	CDS
chr2	8488646	8488964	319	7.89	7.57	8.14	-0.57	0.00204	0.0179	178	202.61	304.06	261.97	AT2G19620	-	NDL3	protein_coding	N-MYC downregulated-like 3	318	158	8488805	8488963	5UTR
chr2	8511327	8511833	507	7.67	7.36	7.93	-0.57	0.00298	0.023	169	159.42	261.66	227.28	AT2G19730	+	RPL28A	protein_coding	Ribosomal L28e protein family	506	95	8511580	8511485	5UTR
chr2	8913523	8913788	266	8.65	8.36	8.9	-0.55	0.000346	0.00507	363	292.13	513.83	442.76	AT2G20670	-	AT2G20670	protein_coding	Protein of unknown function (DUF506)	265	92	8913655	8913747	5UTR
chr2	8942289	8943234	946	9.35	8.99	9.64	-0.64	1.43e-08	1.6e-06	544	475.11	787.21	805.83	AT2G20750	+	EXPB1,ATHEXP,ATEXPB1	protein_coding	expansin B1	417	1929	8942761	8940832	3UTR
chr2	9084380	9084979	600	9.17	8.57	9.6	-1.02	2.41e-18	6.67e-15	377	384.8	769.36	779.26	AT2G21200	-	SAUR7	protein_coding	SAUR-like auxin-responsive protein family	599	124	9084679	9084803	5UTR
chr2	9233105	9233617	513	7.87	7.5	8.15	-0.65	0.000541	0.00704	163	200.25	290.67	278.94	.	.	.	.	.	.	.	9233361	.	intergenic
chr2	9283969	9284203	235	7.13	6.74	7.44	-0.69	0.00216	0.0187	110	104.44	171.28	174.89	AT2G21770	+	CESA9,CESA09	protein_coding	cellulose synthase A9	234	304	9284086	9284390	TSSup400
chr2	9326242	9327294	1053	8.21	7.79	8.53	-0.74	5.48e-06	0.000209	212	231.66	363.2	377.82	AT2G21880	-	ATRAB7A,RAB7A,ATRABG2	protein_coding	RAB GTPase homolog 7A	1052	342	9326768	9326426	TSSup400
chr2	9369273	9369579	307	8.91	8.63	9.15	-0.52	8.93e-05	0.00187	377	413.85	599.75	534.27	AT2G22010	-	RKP	protein_coding	related to KPC1	306	35	9369426	9369461	5UTR
chr2	9386171	9386613	443	8.65	8.32	8.92	-0.59	3.05e-05	0.00081	302	338.46	499.89	467.11	AT2G22080	+	AT2G22080	protein_coding		442	38	9386392	9386430	TSSup400
chr2	9436552	9436961	410	8.21	7.89	8.48	-0.59	0.000551	0.00713	214	259.93	378.26	335.76	AT2G22190	-	TPPE	protein_coding	Haloacid dehalogenase-like hydrolase (HAD) superfamily protein	409	98	9436756	9436658	TSSup400
chr2	9442538	9443269	732	7.98	7.65	8.24	-0.6	0.00286	0.0224	175	226.17	343.67	262.71	AT2G22200	-	ERF056	protein_coding	Integrase-type DNA-binding superfamily protein	197	1525	9442903	9444428	intergenic
chr2	9453962	9454506	545	9.91	9.58	10.18	-0.6	5.02e-11	1.06e-08	764	768.02	1198.39	1126.83	AT2G22241	+	AT2G22241	protein_coding		437	9	9454234	9454243	5UTR
chr2	9494696	9494965	270	7.5	7.18	7.77	-0.58	0.00669	0.0396	130	160.99	236.55	198.51	AT2G07575	+	AT2G07575	otherRNA		269	347	9494830	9495177	TSSup400
chr2	9538898	9539251	354	7.87	7.49	8.17	-0.69	0.000551	0.00713	150	208.89	291.23	286.32	AT2G22470	-	AGP2,ATAGP2	protein_coding	arabinogalactan protein 2	353	111	9539074	9538963	TSSup400
chr2	9561376	9561905	530	8.29	7.96	8.57	-0.61	0.000124	0.00237	250	246.58	401.14	356.42	.	.	.	.	.	.	.	9561640	.	intergenic
chr2	9565584	9565939	356	7.85	7.5	8.13	-0.63	0.00176	0.0162	151	210.46	289.55	269.35	AT2G22500	-	DIC1,UCP5,ATPUMP5	protein_coding	uncoupling protein 5	266	911	9565761	9564850	TSSup1kTo400
chr2	9578428	9578764	337	7.98	7.49	8.34	-0.85	2.11e-06	9.6e-05	173	186.9	348.69	301.08	AT2G22530	-	AT2G22530	protein_coding	Alkaline-phosphatase-like family protein	188	980	9578596	9577616	TSSup1kTo400
chr2	9579519	9579930	412	8.2	7.71	8.57	-0.86	1.15e-07	9.19e-06	208	209.67	387.75	369.71	AT2G22540	+	AGL22,SVP,FAQ1	protein_coding	K-box region and MADS-box transcription factor family protein	411	78	9579724	9579646	5UTR
chr2	9947322	9947703	382	7.62	7.96	7.19	0.77	0.000169	0.00299	228	269.36	160.68	130.61	AT2G23360	+	FPP7	protein_coding	Plant protein of unknown function (DUF869)	110	1081	9947512	9948593	intergenic
chr2	10041772	10042442	671	7.88	8.16	7.54	0.62	0.00149	0.0143	307	266.22	159	213.26	AT2G23600	-	ATMES2,MES2,ACL,ATME8,ME8	protein_coding	acetone-cyanohydrin lyase	623	1733	10042107	10043840	3UTR
chr2	10329711	10330110	400	8.84	8.36	9.2	-0.84	3.73e-09	4.76e-07	334	325.11	646.62	530.58	AT2G24270	-	ALDH11A3	protein_coding	aldehyde dehydrogenase 11A3	399	138	10329910	10330048	5UTR
chr2	10474173	10474638	466	7.7	6.68	8.29	-1.6	2.72e-15	3.23e-12	112	93.45	331.4	292.96	AT2G24630	-	ATCSLC8,ATCSLC08,CSLC08	protein_coding	Glycosyl transferase family 2 protein	465	205	10474405	10474610	5UTR
chr2	10727016	10727761	746	8.44	8.14	8.7	-0.56	0.000831	0.00954	305	259.15	465.3	364.54	AT2G25180	-	ARR12,RR12,AtARR12	protein_coding	response regulator 12	745	116	10727388	10727272	TSSup400
chr2	10832162	10833115	954	8.39	7.89	8.76	-0.87	1.9e-07	1.38e-05	231	245.01	487.05	382.99	AT2G25450	-	GSL-OH	protein_coding	2-oxoglutarate (2OG) and Fe(II)-dependent oxygenase superfamily protein	493	983	10832638	10831655	3UTR
chr2	11113717	11114869	1153	8.96	8.61	9.24	-0.63	5.65e-07	3.34e-05	388	393.43	614.81	590.35	AT2G26080	-	AtGLDP2,GLDP2	protein_coding	glycine decarboxylase P-protein 2	1152	2	11114293	11114291	TSSup400
chr2	11380096	11380618	523	7.91	7.35	8.31	-0.96	3.84e-06	0.000157	198	128.79	336.42	298.13	AT2G26710	+	CYP734A1,CYP72B1,BAS1	protein_coding	Cytochrome P450 superfamily protein	522	105	11380357	11380462	TSSup400
chr2	11388346	11388738	393	7.82	7.54	8.06	-0.52	0.00451	0.0305	189	182.97	276.72	255.33	AT2G26730	+	AT2G26730	protein_coding	Leucine-rich repeat protein kinase family protein	392	245	11388542	11388297	5UTR
chr2	11725786	11726668	883	8.12	7.65	8.48	-0.83	1.2e-06	6.05e-05	194	206.53	379.94	332.07	AT2G27410	-	AT2G27410	protein_coding	Domain of unknown function (DUF313)	633	808	11726227	11725419	3UTR
chr2	11762898	11763778	881	7.98	7.59	8.28	-0.69	0.000212	0.00357	189	195.54	350.92	271.56	AT2G27520	+	AT2G27520	protein_coding	F-box and associated interaction domains-containing protein	245	1278	11763338	11762060	3UTR
chr2	11780727	11781155	429	7.56	7.22	7.83	-0.61	0.00303	0.0232	153	145.28	252.17	202.93	AT2G27600	+	VPS4,SKD1,ATSKD1	protein_coding	AAA-type ATPase family protein	428	46	11780941	11780895	5UTR
chr2	11807023	11807316	294	7.96	8.21	7.66	0.55	0.00128	0.0129	301	291.35	198.06	205.15	AT2G27680	-	AT2G27680	protein_coding	NAD(P)-linked oxidoreductase superfamily protein	64	1082	11807169	11806087	intergenic
chr2	11810265	11810982	718	8.54	8.09	8.89	-0.8	1.67e-06	7.96e-05	241	303.13	523.88	422.84	AT2G27690	+	CYP94C1	protein_coding	cytochrome P450, family 94, subfamily C, polypeptide 1	717	1345	11810623	11809278	CDS
chr2	11834264	11834479	216	6.88	6.43	7.23	-0.8	0.00107	0.0114	89	83.24	153.42	146.11	AT2G27770	-	AT2G27770	protein_coding	Plant protein of unknown function (DUF868)	215	56	11834371	11834427	5UTR
chr2	11856251	11856833	583	8.7	8.35	8.99	-0.64	3.59e-06	0.000149	342	309.41	527.22	489.99	AT2G27820	+	PD1,ADT3	protein_coding	prephenate dehydratase 1	582	28	11856542	11856570	TSSup400
chr2	11903895	11904148	254	7.8	7.42	8.09	-0.67	0.000267	0.00421	169	174.34	282.3	264.18	AT2G27950	-	AT2G27950	protein_coding	Ring/U-Box superfamily protein	253	41	11904021	11904062	5UTR
chr2	11985498	11985780	283	7.1	6.73	7.39	-0.67	0.0068	0.0399	119	92.67	191.92	143.9	AT2G28120	+	OTU1	protein_coding	Major facilitator superfamily protein	282	47	11985639	11985686	TSSup400
chr2	12023076	12023563	488	7.81	7.26	8.21	-0.96	7.05e-07	3.96e-05	159	146.85	326.38	267.13	AT2G28200	+	ZAT5	protein_coding	C2H2-type zinc finger family protein	487	620	12023319	12023939	TSSup1kTo400
chr2	12023775	12024205	431	7.25	6.2	7.84	-1.64	9.41e-13	3.32e-10	76	71.46	244.36	215.48	AT2G28200	+	ZAT5	protein_coding	C2H2-type zinc finger family protein	430	51	12023990	12023939	5UTR
chr2	12024715	12025710	996	8.6	8.16	8.93	-0.77	1.85e-07	1.36e-05	262	310.98	486.5	491.47	AT2G28200	+	ZAT5	protein_coding	C2H2-type zinc finger family protein	655	1273	12025212	12023939	3UTR
chr2	12084072	12084407	336	7.13	6.77	7.41	-0.65	0.00898	0.0482	89	128.79	179.09	161.61	AT2G28310	+	AT2G28310	protein_coding	Protein of unknown function (DUF707)	52	1116	12084239	12085355	3UTR
chr2	12113908	12114508	601	8.42	7.92	8.78	-0.86	2.38e-07	1.68e-05	269	216.74	479.8	401.44	AT2G28350	+	ARF10	protein_coding	auxin response factor 10	600	320	12114208	12113888	5UTR
chr2	12224023	12224502	480	7.86	7.49	8.16	-0.68	0.000603	0.00758	159	199.47	314.1	258.28	.	.	.	.	.	.	.	12224262	.	intergenic
chr2	12278008	12278469	462	7.94	7.65	8.18	-0.53	0.00341	0.0251	185	217.53	297.92	282.63	AT2G28630	-	KCS12	protein_coding	3-ketoacyl-CoA synthase 12	409	821	12278238	12277417	TSSup1kTo400
chr2	12367077	12367318	242	8.71	8.95	8.43	0.51	0.000432	0.00595	531	456.26	319.12	371.92	AT2G28815	-	AT2G28815	protein_coding		241	867	12367197	12368064	CDS
chr2	12424269	12424563	295	7.03	6.51	7.41	-0.9	0.00108	0.0115	73	109.16	200.85	138.73	AT2G28930	+	PK1B,APK1B	protein_coding	protein kinase 1B	294	114	12424416	12424302	5UTR
chr2	12499684	12499970	287	7.34	7.02	7.61	-0.59	0.00685	0.0401	125	134.29	214.79	175.63	AT2G29090	-	CYP707A2	protein_coding	cytochrome P450, family 707, subfamily A, polypeptide 2	286	104	12499827	12499723	TSSup400
chr2	12596783	12597184	402	7.37	6.99	7.68	-0.69	0.00273	0.0217	140	113.87	237.11	172.68	AT2G29340	+	AT2G29340	protein_coding	NAD-dependent epimerase/dehydratase family protein	401	34	12596983	12597017	TSSup400
chr2	12599595	12599888	294	7.45	7.07	7.75	-0.68	0.000902	0.0101	136	133.5	218.14	212.53	.	.	.	.	.	.	.	12599741	.	intergenic
chr2	12612137	12613361	1225	8.95	8.52	9.27	-0.76	3.62e-07	2.36e-05	311	422.49	635.46	602.89	AT2G29390	-	SMO2-2,ATSMO2,ATSMO2-2	protein_coding	sterol 4-alpha-methyl-oxidase 2-2	1224	188	12612749	12612937	5UTR
chr2	12624350	12624943	594	8.4	8.06	8.67	-0.61	0.000569	0.00731	225	308.62	436.84	376.35	AT2G29450	-	ATGSTU1,ATGSTU5,GSTU5,AT103-1A	protein_coding	glutathione S-transferase tau 5	541	1144	12624646	12625790	3UTR
chr2	12703339	12703758	420	7.99	7.65	8.26	-0.61	0.000743	0.00881	190	212.03	330.84	281.89	AT2G29730	+	UGT71D1	protein_coding	UDP-glucosyl transferase 71D1	419	80	12703548	12703468	5UTR
chr2	12820014	12820358	345	8.49	8.2	8.73	-0.53	0.000373	0.00535	291	298.41	450.23	400.7	.	.	.	.	.	.	.	12820186	.	intergenic
chr2	12822760	12823533	774	8.78	8.4	9.08	-0.68	3.33e-06	0.000141	308	365.95	580.22	499.58	AT2G30050	+	SEC13B	protein_coding	transducin family protein / WD-40 repeat family protein	162	1225	12823146	12824371	3UTR
chr2	12874382	12874936	555	8.6	8.12	8.96	-0.84	3.24e-09	4.27e-07	280	276.43	515.51	481.87	AT2G30150	+	AT2G30150	protein_coding	UDP-Glycosyltransferase superfamily protein	554	195	12874659	12874464	CDS
chr2	12907420	12908403	984	8.76	8.46	9.01	-0.55	0.000217	0.00365	350	355.74	574.09	456.05	AT2G30260	-	U2B''	protein_coding	U2 small nuclear ribonucleoprotein B	983	246	12907911	12907665	3UTR
chr2	13033152	13033715	564	8.61	8.21	8.91	-0.7	6.73e-07	3.83e-05	308	285.06	479.24	485.56	AT2G30590	+	WRKY21	protein_coding	WRKY DNA-binding protein 21	563	16	13033433	13033417	5UTR
chr2	13161740	13162446	707	8.13	7.7	8.46	-0.77	6.55e-06	0.00024	226	188.47	348.69	356.42	AT2G30930	+	AT2G30930	protein_coding		706	20	13162093	13162073	5UTR
chr2	13166609	13166986	378	7.3	6.83	7.65	-0.82	0.000227	0.00377	104	124.08	213.68	188.91	AT2G30933	-	AT2G30933	protein_coding	Carbohydrate-binding X8 domain superfamily protein	377	105	13166797	13166902	5UTR
chr2	13171856	13172401	546	7.67	7.33	7.94	-0.62	0.00369	0.0266	133	187.69	259.99	232.45	AT2G30945	+	AT2G30945	otherRNA		545	213	13172128	13172341	3UTR
chr2	13185681	13186203	523	8.02	7.56	8.37	-0.81	4.37e-06	0.000175	174	203.39	326.38	335.02	AT2G30980	-	ATSK23,BIL1,ATSK2-2,ASKdZeta,SKdZeta	protein_coding	SHAGGY-related protein kinase dZeta	522	31	13185942	13185973	5UTR
chr2	13219728	13220452	725	7.95	7.54	8.26	-0.72	0.000109	0.00216	176	196.32	337.53	275.99	.	.	.	.	.	.	.	13220090	.	intergenic
chr2	13248596	13248856	261	7.55	7.1	7.89	-0.79	0.000167	0.00298	137	137.43	263.33	209.57	.	.	.	.	.	.	.	13248726	.	intergenic
chr2	13304716	13305403	688	7.39	7.01	7.69	-0.67	0.00415	0.0287	122	136.64	244.92	167.51	AT2G31220	+	bHLH010	protein_coding	basic helix-loop-helix (bHLH) DNA-binding superfamily protein	153	2394	13305059	13302665	intergenic
chr2	13371453	13372675	1223	9.21	8.85	9.5	-0.65	1.89e-08	1.98e-06	457	465.68	747.04	701.04	AT2G31360	-	ADS2,AtADS2	protein_coding	16:0delta9 desaturase 2	1018	1954	13372064	13374018	3UTR
chr2	13373517	13374071	555	8.19	7.88	8.45	-0.57	0.000773	0.00908	211	259.93	349.81	350.52	AT2G31360	-	ADS2,AtADS2	protein_coding	16:0delta9 desaturase 2	554	224	13373794	13374018	5UTR
chr2	13381154	13381996	843	9.07	8.74	9.34	-0.6	3.49e-05	0.000906	433	420.92	739.79	552.72	AT2G31380	+	BBX25,STH	protein_coding	salt tolerance homologue	842	191	13381575	13381766	3UTR
chr2	13421272	13421589	318	7.61	7.1	7.98	-0.88	2.43e-05	0.000686	147	128	283.42	222.86	AT2G31510	-	ATARI7,ARI7	protein_coding	IBR domain-containing protein	317	141	13421430	13421571	5UTR
chr2	13437559	13438589	1031	9.24	8.9	9.51	-0.61	1.8e-07	1.33e-05	466	491.6	767.12	695.87	AT2G08440	+	AT2G08440	atlncRNA		130	1385	13438074	13439459	3UTR
chr2	13498179	13498470	292	8.15	7.69	8.5	-0.81	1.12e-06	5.7e-05	209	204.18	376.03	346.09	AT2G31750	+	UGT74D1	protein_coding	UDP-glucosyl transferase 74D1	291	1207	13498324	13497117	CDS
chr2	13569861	13570579	719	8.19	7.59	8.61	-1.02	3.75e-09	4.76e-07	209	175.12	421.22	360.11	AT2G31910	+	ATCHX21,CHX21	protein_coding	cation/H+ exchanger 21	718	114	13570220	13570106	5UTR
chr2	13689465	13690074	610	7.36	6.78	7.77	-0.99	3.58e-06	0.000149	107	113.08	222.05	214	AT2G32240	-	AT2G32240	protein_coding		609	1386	13689769	13691155	CDS
chr2	13691081	13691463	383	7.21	6.82	7.52	-0.7	0.00193	0.0173	102	124.08	186.9	180.79	AT2G32240	-	AT2G32240	protein_coding		382	117	13691272	13691155	TSSup400
chr2	13777789	13778467	679	7.99	7.7	8.23	-0.53	0.00381	0.0272	217	200.25	334.74	267.13	AT2G32450	+	AT2G32450	protein_coding	Calcium-binding tetratricopeptide family protein	678	191	13778128	13778319	TSSup400
chr2	13799759	13800616	858	9.09	8.8	9.33	-0.53	3.18e-05	0.000844	412	481.39	665.03	623.56	AT2G32510	-	MAPKKK17	protein_coding	mitogen-activated protein kinase kinase kinase 17	857	88	13800187	13800099	TSSup400
chr2	13826021	13826731	711	8.62	8.03	9.04	-1.01	2.43e-12	7.34e-10	261	261.5	548.98	500.32	AT2G32580	+	AT2G32580	protein_coding	Protein of unknown function (DUF1068)	307	1048	13826376	13827424	3UTR
chr2	13938768	13938984	217	6.78	6.32	7.13	-0.82	0.0026	0.0211	65	94.24	148.4	132.09	AT2G32850	-	AT2G32850	protein_coding	Protein kinase superfamily protein	216	31	13938876	13938845	TSSup400
chr2	14003970	14005105	1136	9.22	8.74	9.58	-0.84	1.96e-12	6.02e-10	421	435.84	806.73	723.92	AT2G32990	+	GH9B8,AtGH9B8	protein_coding	glycosyl hydrolase 9B8	1135	1410	14004537	14003127	CDS
chr2	14060488	14060930	443	7.96	7.62	8.24	-0.63	0.000567	0.0073	177	215.17	315.78	290.75	AT2G33170	-	AT2G33170	protein_coding	Leucine-rich repeat receptor-like protein kinase family protein	442	139	14060709	14060848	5UTR
chr2	14105207	14105931	725	8.19	7.68	8.57	-0.89	1.95e-06	9.06e-05	186	223.81	434.05	326.17	AT2G33280	+	AT2G33280	protein_coding	Major facilitator superfamily protein	724	326	14105569	14105895	TSSup400
chr2	14115706	14116224	519	8.16	7.71	8.51	-0.8	1.27e-06	6.35e-05	214	203.39	383.28	345.35	AT2G33310	-	IAA13	protein_coding	auxin-induced protein 13	518	124	14115965	14116089	5UTR
chr2	14118890	14119717	828	8.87	8.58	9.11	-0.53	4.01e-05	0.00102	395	373.02	564.05	543.12	AT2G33320	-	AT2G33320	protein_coding	Calcium-dependent lipid-binding (CaLB domain) family protein	411	2887	14119303	14122190	intergenic
chr2	14282837	14283120	284	7.77	7.22	8.17	-0.95	5.05e-07	3.06e-05	140	158.63	293.46	283.37	AT2G33770	-	ATUBC24,PHO2,UBC24	protein_coding	phosphate 2	283	135	14282978	14283113	5UTR
chr2	14328712	14329030	319	8.25	7.88	8.54	-0.66	8.48e-05	0.0018	250	221.45	408.39	337.98	AT2G33860	-	ARF3,ETT	protein_coding	Transcriptional factor B3 family protein / auxin-responsive factor AUX/IAA-related	318	107	14328871	14328978	5UTR
chr2	14479401	14480394	994	8.56	8.25	8.8	-0.55	0.000256	0.0041	321	289.78	482.59	411.77	AT2G34310	-	AT2G34310	protein_coding		993	181	14479897	14480078	5UTR
chr2	14524314	14525107	794	9.35	9	9.63	-0.63	5.74e-08	5.09e-06	494	529.29	845.79	740.89	AT2G34430	+	LHB1B1,LHCB1.4	protein_coding	light-harvesting chlorophyll-protein complex II subunit B1	793	104	14524710	14524606	5UTR
chr2	14576711	14577452	742	9.08	8.8	9.31	-0.51	5.2e-05	0.00125	463	428.77	680.65	591.09	AT2G34620	+	mTERF10	protein_coding	Mitochondrial transcription termination factor family protein	741	1	14577081	14577082	TSSup400
chr2	14591767	14592088	322	8.47	8.19	8.7	-0.52	0.000686	0.00835	305	278	446.33	388.16	AT2G34650	-	ABR,PID	protein_coding	Protein kinase superfamily protein	321	213	14591927	14592140	5UTR
chr2	14707202	14707515	314	7.26	6.73	7.65	-0.92	8.3e-05	0.00177	107	105.23	229.3	171.2	AT2G34850	-	MEE25	protein_coding	NAD(P)-binding Rossmann-fold superfamily protein	313	67	14707358	14707425	5UTR
chr2	14778562	14779359	798	8.41	8.11	8.66	-0.55	0.000649	0.00799	258	295.27	437.4	371.18	AT2G35060	-	KUP11	protein_coding	K+ uptake permease 11	797	146	14778960	14779106	5UTR
chr2	14983938	14984719	782	9.5	9.12	9.8	-0.68	6.55e-11	1.31e-08	543	569.34	897.67	884.05	AT2G35637	-	AT2G35637	atlncRNA	other RNA	781	11	14984328	14984339	3UTR
chr2	15015141	15015559	419	7.83	7.49	8.11	-0.63	0.000634	0.00785	170	188.47	269.47	284.84	AT2G35710	-	PGSIP7	protein_coding	Nucleotide-diphospho-sugar transferases superfamily protein	143	1066	15015350	15014284	intergenic
chr2	15059360	15060002	643	9.27	8.97	9.51	-0.54	2.03e-06	9.32e-05	517	486.1	758.75	703.25	AT2G35860	+	FLA16	protein_coding	FASCICLIN-like arabinogalactan protein 16 precursor	642	81	15059681	15059762	CDS
chr2	15062182	15063035	854	9.23	8.93	9.48	-0.55	2.24e-06	0.0001	470	502.59	734.21	689.23	AT2G35880	-	WDL4	protein_coding	TPX2 (targeting protein for Xklp2) protein family	180	3448	15062608	15066056	intergenic
chr2	15151767	15152137	371	7.74	7.46	7.98	-0.52	0.00658	0.0392	174	178.26	273.93	230.97	AT2G36080	-	ABS2,NGAL1	protein_coding	AP2/B3-like transcriptional factor family protein	370	318	15151952	15151634	TSSup400
chr2	15163002	15163154	153	7.59	7.85	7.29	0.55	0.00759	0.0431	233	226.95	176.86	136.52	.	.	.	.	.	.	.	15163078	.	intergenic
chr2	15192943	15193678	736	8.64	8.3	8.92	-0.62	8.14e-06	0.000283	316	314.91	499.89	470.07	AT2G08780	-	AT2G08780	atlncRNA		735	299	15193310	15193609	CDS
chr2	15280694	15281404	711	8.45	8.08	8.74	-0.66	1.48e-05	0.000451	279	263.08	457.48	399.96	AT2G36410	+	AT2G36410	protein_coding	Family of unknown function (DUF662)	32	2533	15281049	15278516	intergenic
chr2	15285980	15286389	410	7.75	7.24	8.12	-0.88	8.72e-06	0.0003	165	138.21	302.94	253.85	AT2G36420	+	TRM27	protein_coding		409	64	15286184	15286120	5UTR
chr2	15291167	15291706	540	7.72	7.23	8.09	-0.86	8.07e-06	0.000283	151	149.21	294.02	251.64	AT2G36440	+	AT2G36440	protein_coding		169	1101	15291436	15292537	CDS
chr2	15447637	15448333	697	8.62	8.32	8.87	-0.55	0.000869	0.00983	296	342.39	531.13	401.44	.	.	.	.	.	.	.	15447985	.	intergenic
chr2	15514845	15515160	316	7.94	7.66	8.18	-0.52	0.00301	0.0231	215	189.26	297.36	283.37	AT2G36950	+	HIPP05	protein_coding	Heavy metal transport/detoxification superfamily protein	315	80	15515002	15514922	5UTR
chr2	15519760	15520170	411	8.01	7.72	8.26	-0.55	0.002	0.0177	217	203.39	333.63	280.42	.	.	.	.	.	.	.	15519965	.	intergenic
chr2	15527970	15528557	588	9.02	9.3	8.68	0.63	2.69e-07	1.84e-05	614	647.87	413.97	403.65	AT2G36970	+	UGT86A1	protein_coding	UDP-Glycosyltransferase superfamily protein	587	613	15528263	15528876	TSSup1kTo400
chr2	15560378	15560938	561	8.28	7.88	8.6	-0.72	1.38e-05	0.00043	240	231.66	422.89	352	AT2G37040	-	PAL1,ATPAL1	protein_coding	PHE ammonia lyase 1	560	97	15560658	15560755	5UTR
chr2	15661888	15662714	827	8.57	8.08	8.94	-0.86	4.19e-09	5.27e-07	274	267.79	518.85	463.42	AT2G37290	-	AT2G37290	protein_coding	Ypt/Rab-GAP domain of gyp1p superfamily protein	826	566	15662301	15661735	3UTR
chr2	15724920	15725761	842	8.13	7.48	8.58	-1.09	1.35e-09	2.01e-07	191	166.48	422.89	340.19	AT2G37450	-	UMAMIT13	protein_coding	nodulin MtN21 /EamA-like transporter family protein	841	278	15725340	15725062	TSSup400
chr2	15890455	15891099	645	8.63	8.35	8.86	-0.51	0.000614	0.00766	298	354.17	486.5	442.02	AT2G37970	+	AtHBP2,SOUL-1,HBP2	protein_coding	SOUL heme-binding family protein	644	91	15890777	15890868	CDS
chr2	15906527	15906858	332	7.68	7.35	7.94	-0.59	0.00231	0.0196	174	153.13	253.85	236.88	AT2G38010	+	AtNCER2	protein_coding	Neutral/alkaline non-lysosomal ceramidase	331	138	15906692	15906554	5UTR
chr2	15991807	15992333	527	8.08	7.66	8.4	-0.74	6.25e-05	0.00142	189	215.96	379.94	296.65	AT2G38170	-	RCI4,ATCAX1,CAX1	protein_coding	cation exchanger 1	526	1256	15992070	15993326	CDS
chr2	16054283	16054715	433	8.49	8.74	8.18	0.57	0.000437	0.00599	455	401.29	319.68	259.02	AT2G38320	+	TBL34	protein_coding	TRICHOME BIREFRINGENCE-LIKE 34	427	789	16054499	16055288	TSSup1kTo400
chr2	16082131	16082602	472	8.01	7.71	8.26	-0.54	0.00582	0.0364	171	248.94	311.31	301.08	.	.	.	.	.	.	.	16082366	.	intergenic
chr2	16147429	16148159	731	7.93	7.38	8.32	-0.94	3.91e-07	2.47e-05	158	175.12	348.69	292.22	AT2G38610	-	AT2G38610	protein_coding	RNA-binding KH domain-containing protein	730	2140	16147794	16149934	CDS
chr2	16271278	16271649	372	7.13	6.64	7.49	-0.85	0.000306	0.00465	105	95.02	198.62	160.87	.	.	.	.	.	.	.	16271463	.	intergenic
chr2	16338560	16339909	1350	9.61	9.31	9.87	-0.56	1.43e-08	1.6e-06	645	620.39	948.44	921.68	AT2G09010	-	AT2G09010	lncRNA		723	297	16339234	16339531	CDS
chr2	16367747	16368688	942	8.58	8.31	8.81	-0.5	0.000438	0.006	317	319.62	442.42	455.31	AT2G39210	-	AT2G39210	protein_coding	Major facilitator superfamily protein	941	353	16368217	16368570	CDS
chr2	16432465	16433135	671	8.33	8	8.6	-0.59	0.000243	0.00397	251	261.5	420.66	352.73	AT2G39350	-	ABCG1	protein_coding	ABC-2 type transporter family protein	670	49	16432800	16432751	TSSup400
chr2	16440141	16440674	534	8.05	7.78	8.28	-0.5	0.00456	0.0307	211	227.74	336.98	283.37	AT2G39360	-	CVY1	protein_coding	Protein kinase superfamily protein	533	137	16440407	16440544	5UTR
chr2	16529426	16529977	552	8.4	8.13	8.63	-0.5	0.00223	0.0191	249	311.76	413.97	378.56	AT2G39650	-	AT2G39650	protein_coding	Protein of unknown function (DUF506)	551	207	16529701	16529494	TSSup400
chr2	16530887	16531762	876	9.05	8.75	9.3	-0.56	3.64e-05	0.000939	431	427.2	699.06	563.05	AT2G39660	+	BIK1	protein_coding	botrytis-induced kinase1	875	202	16531324	16531526	TSSup400
chr2	16544277	16544563	287	7.49	7.04	7.83	-0.8	0.000208	0.00352	147	115.44	248.83	207.36	AT2G39700	-	EXPA4,ATHEXP,ATEXP4,ATEXPA4	protein_coding	expansin A4	286	1326	16544420	16545746	CDS
chr2	16689937	16690208	272	7.65	7.19	8	-0.82	2.18e-05	0.000624	149	142.14	252.73	260.49	AT2G39980	-	AT2G39980	protein_coding	HXXXD-type acyl-transferase family protein	271	110	16690072	16690182	5UTR
chr2	16701787	16702233	447	8.08	7.75	8.34	-0.59	0.000848	0.00966	232	197.9	354.83	294.44	AT2G40000	-	ATHSPRO2,HSPRO2	protein_coding	ortholog of sugar beet HS1 PRO-1 2	446	326	16702010	16702336	5UTR
chr2	16712700	16713333	634	8.04	7.74	8.28	-0.55	0.0025	0.0205	228	198.68	343.11	279.68	AT2G40020	+	AT2G40020	protein_coding	Nucleolar histone methyltransferase-related protein	633	2088	16713016	16710928	3UTR
chr2	16757466	16757783	318	7.5	7.18	7.76	-0.58	0.0061	0.0374	153	137.43	241.57	191.86	AT2G40120	-	AT2G40120	protein_coding	Protein kinase superfamily protein	317	25	16757624	16757599	TSSup400
chr2	16765585	16766202	618	8.32	7.71	8.75	-1.04	2.91e-10	4.98e-08	205	212.82	468.08	391.11	AT2G09115	-	AT2G09115	lncRNA		617	29	16765893	16765864	5UTR
chr2	16779114	16779339	226	7.27	6.84	7.59	-0.75	0.000646	0.00797	108	121.72	196.94	188.91	AT2G40165	-	AT2G40165	protein_coding		225	89	16779226	16779137	3UTR
chr2	16897916	16898623	708	8.55	7.86	9.02	-1.16	3.41e-13	1.45e-10	226	239.52	574.09	462.69	AT2G40460	+	NPF5.1	protein_coding	Major facilitator superfamily protein	707	1363	16898269	16896906	CDS
chr2	16930562	16931345	784	8.76	8.32	9.09	-0.77	2.39e-07	1.68e-05	296	343.96	595.29	495.16	AT2G40540	+	ATKT2,SHY3,TRK2,KT2,ATKUP2,KUP2	protein_coding	potassium transporter 2	783	399	16930953	16930554	5UTR
chr2	17040138	17040566	429	7.66	7.18	8.02	-0.84	4.59e-05	0.00113	124	165.7	267.8	251.64	AT2G40820	-	AT2G40820	protein_coding		428	6	17040352	17040358	5UTR
chr2	17040852	17041320	469	7.67	7.19	8.03	-0.84	1.53e-05	0.000462	156	136.64	270.03	253.11	AT2G40820	-	AT2G40820	protein_coding		468	728	17041086	17040358	TSSup1kTo400
chr2	17066498	17066767	270	7.5	6.98	7.88	-0.9	6.57e-05	0.00148	111	141.35	266.68	203.67	AT2G40900	-	UMAMIT11	protein_coding	nodulin MtN21 /EamA-like transporter family protein	269	819	17066632	17065813	TSSup1kTo400
chr2	17069033	17069480	448	7.57	7.17	7.88	-0.71	0.000437	0.00599	143	145.28	255.52	216.22	.	.	.	.	.	.	.	17069256	.	intergenic
chr2	17112691	17113770	1080	8.52	7.7	9.03	-1.33	6.69e-18	1.59e-14	193	223.03	547.87	499.58	AT2G41000	+	AT2G41000	protein_coding	Chaperone DnaJ-domain superfamily protein	945	1790	17113230	17111440	CDS
chr2	17170392	17170596	205	7.21	6.88	7.49	-0.61	0.00626	0.038	129	106.02	183.55	174.89	AT2G41190	-	AVT1A	protein_coding	Transmembrane amino acid transporter family protein	204	65	17170494	17170559	5UTR
chr2	17251667	17252061	395	7.39	6.93	7.74	-0.81	0.000232	0.00381	105	138.21	220.37	207.36	AT2G41380	+	AT2G41380	protein_coding	S-adenosyl-L-methionine-dependent methyltransferases superfamily protein	394	46	17251864	17251818	5UTR
chr2	17262598	17262983	386	7.69	7.22	8.04	-0.82	0.000139	0.00256	156	142.14	311.87	216.22	AT2G41410	-	CML35	protein_coding	Calcium-binding EF-hand family protein	385	227	17262790	17263017	5UTR
chr2	17270519	17271043	525	7.95	7.65	8.21	-0.55	0.00298	0.023	226	175.91	315.78	274.51	AT2G41440	+	AT2G41440	protein_coding		524	361	17270781	17271142	TSSup400
chr2	17330767	17331698	932	9.48	9.21	9.71	-0.51	3.27e-06	0.000138	553	627.45	826.26	853.79	AT2G41550	-	AT2G41550	protein_coding	Rho termination factor	931	59	17331232	17331173	TSSup400
chr2	17359815	17360500	686	8.43	8.14	8.67	-0.53	0.000399	0.00561	288	276.43	401.14	411.77	AT2G41640	+	AT2G41640	protein_coding	Glycosyltransferase family 61 protein	685	216	17360157	17360373	TSSup400
chr2	17368921	17369682	762	8.14	7.72	8.47	-0.75	5.17e-06	0.000199	209	212.82	363.2	346.09	AT2G09295	-	AT2G09295	lncRNA		205	477	17369301	17369778	intergenic
chr2	17446247	17446940	694	8.1	7.42	8.56	-1.14	4.72e-11	1e-08	172	169.62	405.6	349.78	AT2G41820	+	PXC3	protein_coding	Leucine-rich repeat protein kinase family protein	693	150	17446593	17446743	TSSup400
chr2	17530651	17530910	260	7.31	7.57	6.98	0.59	0.00608	0.0372	198	182.19	132.22	120.28	AT2G42000	-	AtMT4a	protein_coding	Plant EC metallothionein-like protein, family 15	259	337	17530780	17530443	TSSup400
chr2	17544178	17544367	190	7.32	6.63	7.78	-1.15	4.71e-07	2.92e-05	113	84.81	237.11	202.93	AT2G42040	+	AT2G42040	protein_coding		189	1268	17544272	17543004	CDS
chr2	17570227	17570472	246	6.85	6.31	7.24	-0.94	0.000366	0.00529	91	67.54	169.05	134.3	AT2G42140	-	VQ17	protein_coding	VQ motif-containing protein	245	680	17570349	17569669	TSSup1kTo400
chr2	17587033	17587648	616	8.42	7.93	8.79	-0.86	4.84e-08	4.37e-06	237	251.3	474.78	408.82	AT2G42200	+	AtSPL9,SPL9	protein_coding	squamosa promoter binding protein-like 9	615	172	17587340	17587168	5UTR
chr2	17591847	17592159	313	8.06	7.79	8.29	-0.5	0.00589	0.0366	196	245.8	328.05	295.91	AT2G42220	+	STR9	protein_coding	Rhodanese/Cell cycle control phosphatase superfamily protein	312	34	17592003	17592037	TSSup400
chr2	17622547	17623163	617	9.17	8.72	9.51	-0.79	3.24e-11	7.28e-09	446	398.15	734.21	726.13	AT2G42300	+	BHLH48	protein_coding	basic helix-loop-helix (bHLH) DNA-binding superfamily protein	616	1961	17622855	17620894	3UTR
chr2	17626822	17627470	649	8.73	8.43	8.98	-0.55	5.05e-05	0.00122	361	329.83	501.56	509.18	AT2G42320	+	AT2G42320	protein_coding	nucleolar protein gar2-related	648	184	17627146	17627330	TSSup400
chr2	17640050	17640524	475	7.76	7.4	8.04	-0.65	0.00178	0.0164	153	183.76	301.27	226.55	AT2G42360	+	ATL41	protein_coding	RING/U-box superfamily protein	474	258	17640287	17640545	3UTR
chr2	17648965	17649862	898	9.39	9.08	9.64	-0.57	1.5e-07	1.15e-05	538	541.86	782.74	816.9	AT2G42380	-	BZIP34,ATBZIP34	protein_coding	Basic-leucine zipper (bZIP) transcription factor family protein	897	351	17649413	17649062	TSSup400
chr2	17711899	17712511	613	8.34	8.06	8.57	-0.5	0.0012	0.0124	266	269.36	396.11	361.59	AT2G42540	-	COR15,COR15A,AtCOR15A	protein_coding	cold-regulated 15a	612	125	17712205	17712330	5UTR
chr2	17720527	17720824	298	7.8	7.5	8.04	-0.55	0.0038	0.0272	169	192.4	280.07	247.95	AT2G42570	-	TBL39	protein_coding	TRICHOME BIREFRINGENCE-LIKE 39	297	309	17720675	17720366	TSSup400
chr2	17797220	17797925	706	8.41	8.07	8.69	-0.61	4.07e-05	0.00103	268	270.93	416.2	408.08	AT2G42760	-	AT2G42760	protein_coding		705	159	17797572	17797413	TSSup400
chr2	17809510	17810326	817	9.49	9.11	9.79	-0.68	1.28e-09	1.96e-07	584	519.08	930.59	834.61	AT2G42800	-	RLP29,AtRLP29	protein_coding	receptor like protein 29	816	347	17809918	17810265	5UTR
chr2	17819616	17820035	420	7.58	7.23	7.87	-0.64	0.00135	0.0134	152	148.42	250.5	216.95	AT2G42830	+	AGL5,SHP2	protein_coding	K-box region and MADS-box transcription factor family protein	419	288	17819825	17820113	TSSup400
chr2	17844159	17844553	395	8.09	7.77	8.34	-0.57	0.00091	0.0101	237	200.25	338.65	310.67	AT2G42880	-	ATMPK20,MPK20	protein_coding	MAP kinase 20	394	24	17844356	17844380	5UTR
chr2	18005577	18005903	327	7.99	7.65	8.26	-0.6	0.000682	0.00831	186	216.74	311.87	299.6	AT2G09450	+	AT2G09450	lncRNA		326	161	18005740	18005901	TSSup400
chr2	18145425	18145893	469	8.35	7.98	8.63	-0.65	6.58e-05	0.00148	234	271.71	426.8	368.23	AT2G43800	+	FH2	protein_coding	Actin-binding FH2 (formin homology 2) family protein	468	221	18145659	18145438	5UTR
chr2	18175040	18175298	259	7.95	7.68	8.17	-0.5	0.00629	0.0381	206	203.39	316.89	260.49	.	.	.	.	.	.	.	18175169	.	intergenic
chr2	18186375	18186533	159	7.75	7.35	8.06	-0.71	0.000133	0.00248	160	165.7	264.45	269.35	AT2G43910	-	ATHOL1,HOL1	protein_coding	HARMLESS TO OZONE LAYER 1	158	904	18186454	18187358	CDS
chr2	18315624	18316326	703	8.22	7.87	8.5	-0.63	0.000147	0.00269	229	237.95	388.3	333.55	AT2G44350	+	CSY4,ATCS	protein_coding	Citrate synthase family protein	702	302	18315975	18316277	TSSup400
chr2	18373931	18374371	441	8.37	8.06	8.62	-0.56	0.000298	0.00458	287	246.58	397.23	390.37	AT2G44500	+	AT2G44500	protein_coding	O-fucosyltransferase family protein	440	10	18374151	18374161	TSSup400
chr2	18408344	18408731	388	7.62	7.3	7.88	-0.58	0.00887	0.0477	140	175.91	274.49	197.77	AT2G44600	+	AT2G44600	protein_coding		387	41	18408537	18408578	TSSup400
chr2	18441630	18442195	566	8.06	7.56	8.43	-0.88	3.66e-07	2.37e-05	199	177.48	334.19	356.42	AT2G44740	-	CYCP4;1	protein_coding	cyclin p4;1	368	1493	18441912	18443405	3UTR
chr2	18602872	18603421	550	8.02	7.65	8.31	-0.65	0.000253	0.00408	184	219.1	332.51	301.82	AT2G45120	+	ZAT4	protein_coding	C2H2-like zinc finger protein	549	308	18603146	18603454	TSSup400
chr2	18610332	18610992	661	8.66	8.3	8.95	-0.65	4.41e-06	0.000176	338	291.35	505.46	484.09	AT2G45140	+	PVA12	protein_coding	plant VAP homolog 12	660	143	18610662	18610805	TSSup400
chr2	18706020	18706775	756	8.32	7.97	8.61	-0.64	0.000104	0.00209	243	256.79	428.47	350.52	AT2G45400	-	BEN1	protein_coding	NAD(P)-binding Rossmann-fold superfamily protein	755	4	18706397	18706401	5UTR
chr2	18962740	18963261	522	7.85	7.47	8.15	-0.68	0.000334	0.00493	161	194.75	300.15	269.35	AT2G46160	+	ATL67	protein_coding	RING/U-box superfamily protein	521	258	18963000	18962742	5UTR
chr2	18976886	18977214	329	7.86	7.48	8.17	-0.69	0.000247	0.00401	168	189.26	310.2	264.92	AT2G46210	+	AtSLD2,SLD2	protein_coding	Fatty acid/sphingolipid desaturase	328	293	18977050	18977343	5UTR
chr2	19033566	19033895	330	7.64	7.18	7.99	-0.81	6.17e-05	0.00141	132	157.85	272.82	236.14	AT2G46370	+	AtGH3.11,JAR1,FIN219	protein_coding	Auxin-responsive GH3 family protein	329	145	19033730	19033585	5UTR
chr2	19175540	19176042	503	8.33	7.69	8.77	-1.08	7.57e-12	2.06e-09	203	209.67	455.25	418.41	AT2G46685	+	MIR166,MIR166A	miRNA	MIR166/MIR166A; miRNA	502	316	19175791	19176107	TSSup400
chr2	19271745	19272310	566	7.64	7.31	7.91	-0.6	0.0019	0.0171	154	164.13	249.94	232.45	AT2G46910	+	PAP10	protein_coding	Plastid-lipid associated protein PAP / fibrillin family protein	565	253	19272027	19272280	3UTR
chr2	19318723	19319935	1213	9.66	9.39	9.89	-0.5	8.78e-07	4.73e-05	638	706.77	965.18	934.23	AT2G47015	+	MIR408	miRNA	MIR408; miRNA	1122	484	19319329	19319813	3UTR
chr2	19362532	19363341	810	8.3	7.86	8.63	-0.78	1.97e-06	9.12e-05	234	230.09	430.7	363.8	.	.	.	.	.	.	.	19362936	.	intergenic
chr2	19422466	19422836	371	7.56	7.21	7.84	-0.63	0.00154	0.0147	147	149.99	223.72	234.66	AT2G09875	-	AT2G09875	lncRNA		33	501	19422651	19423152	TSSup1kTo400
chr2	19467991	19468512	522	8.75	8.48	8.99	-0.51	0.000121	0.00232	355	357.31	504.35	510.65	.	.	.	.	.	.	.	19468251	.	intergenic
chr2	19469565	19469813	249	7.95	7.04	8.5	-1.46	5.13e-15	5.68e-12	147	117.01	354.27	371.92	AT2G47440	+	AT2G47440	protein_coding	Tetratricopeptide repeat (TPR)-like superfamily protein	248	119	19469689	19469570	5UTR
chr2	19540030	19540619	590	8.3	7.81	8.67	-0.86	5.09e-07	3.07e-05	198	251.3	431.82	382.99	AT2G47650	-	UXS4	protein_coding	UDP-xylose synthase 4	589	1261	19540324	19541585	CDS
chr2	19557496	19558528	1033	9.17	8.8	9.47	-0.67	3.74e-07	2.4e-05	489	399.72	760.99	656.03	AT2G47730	+	ATGSTF5,ATGSTF8,GST6,GSTF8	protein_coding	glutathione S-transferase phi 8	1032	1687	19558012	19556325	5UTR
chr2	19583676	19584208	533	7.95	7.65	8.2	-0.56	0.0015	0.0144	209	191.61	304.06	284.84	AT2G47810	-	NF-YB5	protein_coding	nuclear factor Y, subunit B5	532	324	19583942	19583618	TSSup400
chr3	41784	42136	353	7.91	7.58	8.18	-0.6	0.000697	0.00841	195	188.47	291.23	288.53	AT3G01120	-	MTO1,AtCYS1,AtCGS1,CGS1,CGS	protein_coding	Pyridoxal phosphate (PLP)-dependent transferases superfamily protein	352	199	41960	42159	5UTR
chr3	101849	102549	701	8.59	8.27	8.84	-0.57	7.82e-05	0.0017	295	323.54	477.01	442.02	AT3G01310	-	VIH2,VIP1,AtVIP1	protein_coding	Phosphoglycerate mutase-like family protein	700	189	102199	102010	TSSup400
chr3	268906	269705	800	9.71	9.42	9.96	-0.54	3.04e-08	2.98e-06	667	699.7	1022.65	966.7	AT3G01750	+	AT3G01750	protein_coding	Ankyrin repeat family protein	485	915	269305	270220	3UTR
chr3	360432	361104	673	8.38	8.1	8.62	-0.52	0.000911	0.0101	292	256.79	375.47	409.56	AT3G02070	+	AT3G02070	protein_coding	Cysteine proteinases superfamily protein	672	152	360768	360920	3UTR
chr3	505124	505648	525	8.58	8.25	8.84	-0.59	4.5e-05	0.00111	308	301.55	481.47	434.65	AT3G02460	+	AT3G02460	protein_coding	Ypt/Rab-GAP domain of gyp1p superfamily protein	524	47	505386	505433	TSSup400
chr3	520422	520600	179	7.31	6.85	7.65	-0.8	0.00022	0.00367	126	105.23	203.08	199.98	AT3G02500	+	AT3G02500	protein_coding		178	1301	520511	519210	CDS
chr3	550850	551526	677	7.99	7.58	8.31	-0.73	2.64e-05	0.00073	189	193.18	333.63	301.82	AT3G02600	+	LPP3,ATLPP3	protein_coding	lipid phosphate phosphatase 3	676	214	551188	550974	5UTR
chr3	607751	608257	507	8.33	7.91	8.65	-0.73	4.24e-06	0.000171	248	234.02	429.03	372.66	AT3G02800	-	PFA-DSP3,AtPFA-DSP3	protein_coding	Tyrosine phosphatase family protein	506	97	608004	607907	TSSup400
chr3	613358	613937	580	8.61	8.31	8.86	-0.55	0.000104	0.00209	313	321.97	477.01	450.14	AT3G02830	+	PNT1,ZFN1	protein_coding	zinc finger protein 1	579	124	613647	613771	TSSup400
chr3	815180	815841	662	7.98	7.52	8.33	-0.81	2.5e-05	0.000702	157	209.67	342.56	300.34	AT3G03440	+	AT3G03440	protein_coding	ARM repeat superfamily protein	661	39	815510	815549	TSSup400
chr3	909360	911042	1683	9.74	9.45	9.98	-0.53	1.63e-06	7.9e-05	634	764.88	1052.21	962.27	AT3G03680	+	MCTP14	protein_coding	C2 calcium/lipid-binding plant phosphoribosyltransferase family protein	1568	2818	910201	907383	CDS
chr3	977277	977755	479	8.39	8.03	8.69	-0.66	0.000231	0.0038	300	221.45	460.27	363.8	AT3G03820	-	SAUR29	protein_coding	SAUR-like auxin-responsive protein family	478	42	977516	977474	TSSup400
chr3	980455	981204	750	9.33	9.05	9.56	-0.51	3.26e-06	0.000138	548	512.8	763.78	749.74	AT3G03840	+	SAUR27	protein_coding	SAUR-like auxin-responsive protein family	749	242	980829	981071	TSSup400
chr3	1085970	1086902	933	8.68	8.35	8.95	-0.6	1.24e-05	0.000394	332	322.76	500.44	489.25	AT3G04140	+	AT3G04140	protein_coding	Ankyrin repeat family protein	932	79	1086436	1086515	TSSup400
chr3	1186194	1186600	407	7.75	7.44	8.01	-0.57	0.00304	0.0232	159	188.47	266.68	248.68	AT3G04460	+	APM4,ATPEX12,PEX12	protein_coding	peroxin-12	406	42	1186397	1186439	3UTR
chr3	1395865	1396352	488	7.91	7.5	8.23	-0.73	0.000132	0.00247	174	188.47	338.65	263.44	AT3G01555	+	AT3G01555	lncRNA		183	1061	1396108	1397169	CDS
chr3	1397384	1397694	311	7.88	7.59	8.12	-0.53	0.00561	0.0354	174	212.03	299.6	256.8	AT3G05030	-	ATNHX2,NHX2	protein_coding	sodium hydrogen exchanger 2	310	88	1397539	1397627	5UTR
chr3	1548534	1549953	1420	9.42	9.09	9.68	-0.59	3.69e-07	2.38e-05	546	545	886.52	753.43	AT3G05400	+	SUGTL5	protein_coding	Major facilitator superfamily protein	1419	202	1549243	1549445	TSSup400
chr3	1582685	1583305	621	8.07	7.74	8.33	-0.59	0.00155	0.0148	190	238.73	354.83	290.75	AT3G05470	-	FH11	protein_coding	Actin-binding FH2 (formin homology 2) family protein	620	78	1582995	1583073	5UTR
chr3	1726057	1726980	924	8.56	8.22	8.83	-0.61	7.65e-05	0.00168	296	300.77	501.56	408.08	AT3G05800	+	AIF1	protein_coding	AtBS1(activation-tagged BRI1 suppressor 1)-interacting factor 1	830	632	1726518	1727150	TSSup1kTo400
chr3	1730542	1730871	330	7.57	7.8	7.29	0.51	0.00921	0.0489	212	234.8	162.91	149.8	AT3G01765	-	AT3G01765	lncRNA		329	637	1730706	1730069	TSSup1kTo400
chr3	1755263	1755829	567	8.32	7.98	8.6	-0.62	0.000126	0.0024	229	275.64	402.25	375.61	AT3G01795	+	AT3G01795	atlncRNA		566	339	1755546	1755885	3UTR
chr3	1756559	1757173	615	8.09	7.65	8.42	-0.77	5.11e-06	0.000198	211	190.83	350.92	334.29	AT3G05880	-	RCI2A	protein_coding	Low temperature and salt responsive protein family	614	58	1756866	1756924	5UTR
chr3	1759443	1759793	351	8.27	7.99	8.51	-0.52	0.00106	0.0113	262	245.01	349.81	377.09	AT3G05890	-	LTI6b,RCI2B	protein_coding	Low temperature and salt responsive protein family	350	811	1759618	1758807	TSSup1kTo400
chr3	1812656	1813203	548	7.78	7.43	8.07	-0.64	0.000586	0.00745	183	161.77	276.16	260.49	AT3G06020	+	FAF4	protein_coding	Protein of unknown function (DUF3049)	547	234	1812929	1813163	TSSup400
chr3	1848649	1849261	613	8.23	7.96	8.46	-0.5	0.003	0.023	270	226.95	383.28	321.74	AT3G06125	+	sORF22	otherRNA	other RNA	612	108	1848955	1848847	CDS
chr3	1858409	1858984	576	7.64	7.2	7.98	-0.78	0.000161	0.00288	134	160.2	278.95	226.55	AT3G06140	-	LUL4	protein_coding	RING/U-box superfamily protein	575	250	1858696	1858946	CDS
chr3	1884905	1885162	258	7.24	6.77	7.6	-0.83	0.000182	0.00317	110	108.37	205.87	181.53	AT3G06220	-	AT3G06220	protein_coding	AP2/B3-like transcriptional factor family protein	257	63	1885033	1884970	TSSup400
chr3	1895625	1896327	703	8.45	8.17	8.69	-0.51	0.000481	0.00644	293	283.49	420.66	402.91	AT3G06270	+	AT3G06270	protein_coding	Protein phosphatase 2C family protein	702	119	1895976	1895857	5UTR
chr3	1929770	1930292	523	7.78	7.39	8.08	-0.69	0.000625	0.00777	144	192.4	282.3	259.02	AT3G06370	-	ATNHX4,NHX4	protein_coding	sodium hydrogen exchanger 4	347	4042	1930031	1934073	3UTR
chr3	1949696	1949989	294	7.62	7.26	7.91	-0.65	0.00129	0.013	168	139	259.43	222.12	AT3G06410	-	AT3G06410	protein_coding	Zinc finger C-x8-C-x5-C-x3-H type family protein	293	74	1949842	1949916	5UTR
chr3	2167414	2167851	438	7.75	7.4	8.03	-0.63	0.00307	0.0234	136	201.82	277.28	247.21	AT3G06868	+	AT3G06868	protein_coding		437	97	2167632	2167729	TSSup400
chr3	2175731	2175916	186	6.68	5.86	7.19	-1.33	7.22e-07	4.02e-05	55	61.25	153.98	138.73	AT3G06880	-	AT3G06880	protein_coding	Transducin/WD40 repeat-like superfamily protein	185	52	2175823	2175771	TSSup400
chr3	2253402	2254034	633	8.12	7.84	8.36	-0.51	0.00232	0.0196	217	241.87	342.56	312.89	AT3G07115	-	AT3G07115	tRNA	pre-tRNA	360	38	2253718	2253756	CDS
chr3	2354431	2354760	330	8.63	8.3	8.9	-0.6	1.61e-05	0.000479	319	310.19	485.94	467.85	AT3G07360	+	PUB9,ATPUB9	protein_coding	plant U-box 9	329	44	2354595	2354639	TSSup400
chr3	2366038	2366624	587	8.25	7.95	8.49	-0.54	0.00113	0.0119	253	242.66	395	326.17	AT3G07400	+	AT3G07400	protein_coding	lipase class 3 family protein	403	890	2366331	2367221	3UTR
chr3	2394298	2394738	441	7.76	7.39	8.05	-0.65	0.000449	0.00612	175	160.99	271.7	256.8	AT3G07510	-	AT3G07510	protein_coding		440	176	2394518	2394694	5UTR
chr3	2463749	2464280	532	8	7.47	8.39	-0.92	5.75e-06	0.000217	141	213.6	335.86	332.81	AT3G07700	-	abc1k7,AtSIA1,SIA1	protein_coding	Protein kinase superfamily protein	531	49	2464014	2463965	TSSup400
chr3	2509572	2509938	367	7.8	7.53	8.03	-0.5	0.00629	0.0381	179	190.04	273.93	249.42	AT3G07870	+	FBX92	protein_coding	F-box and associated interaction domains-containing protein	366	814	2509755	2510569	TSSup1kTo400
chr3	2513328	2514225	898	9.16	8.85	9.42	-0.57	1.9e-06	8.88e-05	451	471.18	717.47	651.6	AT3G07880	+	SCN1	protein_coding	Immunoglobulin E-set superfamily protein	897	148	2513776	2513924	TSSup400
chr3	2561713	2561920	208	7.76	7.45	8.02	-0.57	0.00237	0.0198	165	184.55	253.85	265.66	AT3G08020	-	AT3G08020	protein_coding	PHD finger family protein	207	32	2561816	2561848	5UTR
chr3	2563882	2564195	314	8.24	7.55	8.71	-1.16	2.29e-10	4.14e-08	171	203.39	473.11	363.8	AT3G08030	+	AT3G08030	protein_coding	Protein of unknown function, DUF642	313	236	2564038	2563802	5UTR
chr3	2571993	2572266	274	7.42	7.02	7.74	-0.71	0.00155	0.0148	112	148.42	233.21	193.34	.	.	.	.	.	.	.	2572129	.	intergenic
chr3	2582086	2582532	447	7.94	7.53	8.26	-0.73	0.0001	0.00203	166	203.39	328.61	284.11	AT3G08505	-	MKRN	protein_coding	zinc finger (CCCH-type/C3HC4-type RING finger) family protein	446	61	2582309	2582248	TSSup400
chr3	2620400	2620934	535	8.23	7.96	8.46	-0.51	0.002	0.0177	232	264.65	363.2	341.66	AT3G08630	+	RER2	protein_coding	Protein of unknown function (DUF3411)	534	45	2620667	2620712	3UTR
chr3	2654105	2654407	303	8.06	7.77	8.31	-0.54	0.00124	0.0126	223	212.82	328.05	306.98	AT3G08730	-	ATPK1,ATPK6,PK1,PK6,ATS6K1,S6K1	protein_coding	protein-serine kinase 1	302	44	2654256	2654212	TSSup400
chr3	2660767	2661137	371	8.46	8.06	8.76	-0.7	8.96e-06	0.000306	245	289.78	460.27	408.82	AT3G08760	-	ATSIK	protein_coding	Protein kinase superfamily protein	370	143	2660952	2661095	5UTR
chr3	2756607	2757309	703	8.53	8.23	8.79	-0.56	0.000473	0.00636	282	317.26	490.96	391.84	.	.	.	.	.	.	.	2756958	.	intergenic
chr3	2758070	2758943	874	8.61	8.09	8.99	-0.9	8.19e-09	9.71e-07	248	298.41	552.89	467.11	AT3G09032	-	AT3G09032	protein_coding		873	157	2758506	2758349	TSSup400
chr3	2760309	2760863	555	8.26	7.86	8.57	-0.71	8.03e-06	0.000282	228	237.16	384.96	374.13	AT3G09035	+	AT3G09035	protein_coding	Concanavalin A-like lectin family protein	73	1775	2760586	2758811	3UTR
chr3	2889006	2889281	276	7.69	7.41	7.92	-0.51	0.00886	0.0477	189	150.78	246.6	237.62	.	.	.	.	.	.	.	2889143	.	intergenic
chr3	2923475	2923823	349	7.55	7.21	7.83	-0.62	0.00158	0.015	149	146.85	224.84	230.97	AT3G09520	+	EXO70H4,ATEXO70H4	protein_coding	exocyst subunit exo70 family protein H4	348	132	2923649	2923517	5UTR
chr3	2997606	2998299	694	8.48	8.18	8.73	-0.55	0.000278	0.00433	302	278.78	456.93	394.8	AT3G09770	-	AIRP3,LOG2,AtAIRP3	protein_coding	RING/U-box superfamily protein	693	303	2997952	2998255	5UTR
chr3	3154710	3155687	978	8.29	8	8.53	-0.53	0.0023	0.0195	225	287.42	402.25	339.45	AT3G10190	+	CML36	protein_coding	Calcium-binding EF-hand family protein	977	24	3155198	3155222	TSSup400
chr3	3197158	3197823	666	8.42	8	8.74	-0.74	7.47e-07	4.11e-05	252	259.93	419.55	438.33	AT3G10320	-	MUM5,MUCI21	protein_coding	Glycosyltransferase family 61 protein	665	33	3197490	3197457	TSSup400
chr3	3203383	3203996	614	8.73	8.3	9.06	-0.76	1.75e-08	1.88e-06	315	315.69	543.96	524.67	AT3G10340	+	PAL4	protein_coding	phenylalanine ammonia-lyase 4	613	298	3203689	3203987	TSSup400
chr3	3371298	3371720	423	8.42	8.12	8.67	-0.55	0.000255	0.00409	269	288.2	415.64	399.96	AT3G10760	+	AT3G10760	protein_coding	Homeodomain-like superfamily protein	277	2031	3371509	3369478	3UTR
chr3	3386567	3386943	377	7.97	7.66	8.23	-0.56	0.00126	0.0128	213	192.4	289.55	309.93	AT3G10815	-	AT3G10815	protein_coding	RING/U-box superfamily protein	376	222	3386755	3386533	TSSup400
chr3	3426429	3426985	557	8.15	7.87	8.38	-0.5	0.00279	0.0221	232	237.16	356.5	307.72	AT3G10960	-	ATAZG1,AZG1	protein_coding	AZA-guanine resistant1	556	351	3426707	3427058	CDS
chr3	3442279	3443938	1660	9.88	9.6	10.12	-0.52	4.66e-08	4.23e-06	739	813.57	1139.81	1086.24	AT3G10985	+	WI12,SAG20,ATWI-12	protein_coding	senescence associated gene 20	1401	872	3443108	3442236	CDS
chr3	3475443	3476212	770	8.74	8.13	9.16	-1.03	7.19e-14	4.42e-11	269	292.13	574.65	569.69	AT3G11090	+	LBD21	protein_coding	LOB domain-containing protein 21	405	906	3475827	3474921	3UTR
chr3	3651203	3651508	306	7.69	7.07	8.12	-1.05	3.55e-07	2.33e-05	120	149.21	302.39	253.85	AT3G11580	-	SOD7,NGAL2	protein_coding	AP2/B3-like transcriptional factor family protein	305	371	3651355	3651726	5UTR
chr3	3677192	3678707	1516	9.28	8.91	9.58	-0.67	2.13e-08	2.17e-06	445	518.3	778.28	749.74	AT3G11650	-	NHL2	protein_coding	NDR1/HIN1-like 2	1087	670	3677949	3677279	TSSup1kTo400
chr3	3722641	3722811	171	7.28	6.94	7.57	-0.63	0.00376	0.027	116	128.79	197.5	181.53	AT3G11770	-	RICE1	protein_coding	Polynucleotidyl transferase, ribonuclease H-like superfamily protein	170	15	3722726	3722741	5UTR
chr3	3723761	3724331	571	8.07	7.69	8.37	-0.67	9.34e-05	0.00193	224	190.04	340.88	319.53	AT3G11773	-	AT3G11773	protein_coding	Thioredoxin superfamily protein	570	33	3724046	3724013	3UTR
chr3	3725531	3726237	707	9.11	8.81	9.35	-0.54	3.5e-05	0.000908	495	405.21	626.53	681.12	AT3G11800	+	AT3G11800	protein_coding		706	104	3725884	3725988	TSSup400
chr3	3825675	3826335	661	7.97	7.69	8.2	-0.51	0.00332	0.0247	215	198.68	302.39	286.32	AT3G12020	+	Kin7.3	protein_coding	P-loop containing nucleoside triphosphate hydrolases superfamily protein	660	26	3826005	3825979	5UTR
chr3	3862900	3864013	1114	10.05	9.76	10.28	-0.52	3.37e-09	4.37e-07	859	881.11	1272.59	1219.07	AT3G12120	-	AtFAD2,FAD2	protein_coding	fatty acid desaturase 2	1113	206	3863456	3863250	TSSup400
chr3	3950434	3950593	160	7.25	6.8	7.59	-0.79	0.000325	0.00486	107	116.22	201.96	184.48	AT3G12430	-	AT3G12430	protein_coding	Polynucleotidyl transferase, ribonuclease H-like superfamily protein	159	83	3950513	3950430	TSSup400
chr3	3954026	3954256	231	7.05	6.6	7.39	-0.78	0.00092	0.0102	108	86.38	174.07	160.87	.	.	.	.	.	.	.	3954141	.	intergenic
chr3	4007749	4008517	769	9.07	8.62	9.41	-0.79	0.00131	0.0132	338	450.76	751.5	610.27	AT3G12610	-	DRT100	protein_coding	Leucine-rich repeat (LRR) family protein	768	115	4008133	4008018	TSSup400
chr3	4104565	4104889	325	7.72	8.18	7.04	1.15	3.09e-08	3.01e-06	317	263.86	112.7	149.8	AT3G12900	+	AT3G12900	protein_coding	2-oxoglutarate (2OG) and Fe(II)-dependent oxygenase superfamily protein	324	265	4104727	4104462	CDS
chr3	4121273	4122421	1149	9.84	9.56	10.09	-0.53	1.47e-08	1.62e-06	738	766.45	1119.72	1054.51	AT3G12920	-	BRG3	protein_coding	SBP (S-ribonuclease binding protein) family protein	633	1735	4121847	4123582	3UTR
chr3	4161034	4161446	413	7.8	7.48	8.06	-0.58	0.002	0.0177	193	163.34	285.09	249.42	AT3G13000	-	AT3G13000	protein_coding	Protein of unknown function, DUF547	412	825	4161240	4162065	5UTR
chr3	4235600	4236419	820	8.68	8.41	8.91	-0.5	0.00111	0.0118	321	357.31	538.38	423.58	AT3G13175	-	PRCE1	protein_coding		819	195	4236009	4235814	3UTR
chr3	4239961	4240794	834	8.91	8.59	9.17	-0.57	2.78e-05	0.000756	371	402.07	620.95	527.63	AT3G13190	+	AT3G13190	protein_coding	Plant protein of unknown function (DUF827)	833	239	4240377	4240138	CDS
chr3	4289284	4290418	1135	9.06	8.77	9.3	-0.53	1.64e-05	0.000487	419	453.12	648.29	611.01	AT3G13275	-	AT3G13275	protein_coding		1134	9	4289851	4289860	5UTR
chr3	4465847	4466151	305	7.74	7.45	7.99	-0.54	0.00519	0.0336	175	173.55	278.95	228.02	AT3G13662	+	DIR8	protein_coding	Disease resistance-responsive (dirigent-like protein) family protein	62	1090	4465999	4467089	intergenic
chr3	4474218	4474971	754	8.53	8.79	8.21	0.58	4.8e-05	0.00117	440	442.91	295.69	295.17	AT3G13672	-	SINAT6,SINA2	protein_coding	TRAF-like superfamily protein	753	216	4474594	4474378	TSSup400
chr3	4510754	4511081	328	7.81	7.53	8.05	-0.52	0.00646	0.0387	202	166.48	286.21	242.78	AT3G13750	+	BGAL1	protein_coding	beta galactosidase 1	327	47	4510917	4510964	TSSup400
chr3	4594842	4595084	243	7.51	7.1	7.84	-0.74	0.000301	0.00461	137	136.64	247.15	210.31	AT3G13920	-	RH4,TIF4A1,EIF4A1	protein_coding	eukaryotic translation initiation factor 4A1	242	117	4594963	4595080	5UTR
chr3	4607802	4608305	504	7.69	7.32	7.98	-0.66	0.000886	0.00996	144	175.91	261.1	243.52	AT3G13960	+	GRF5,AtGRF5	protein_coding	growth-regulating factor 5	503	22	4608053	4608075	TSSup400
chr3	4620209	4620808	600	8.36	7.95	8.67	-0.73	4.51e-06	0.000179	246	248.15	438.52	378.56	AT3G13980	-	BG4	protein_coding		599	203	4620508	4620305	TSSup400
chr3	4666880	4667447	568	8.2	7.84	8.49	-0.64	0.000122	0.00233	241	218.31	385.51	331.33	AT3G14075	-	AT3G14075	protein_coding	Mono-/di-acylglycerol lipase, N-terminal;Lipase, class 3	567	84	4667163	4667079	TSSup400
chr3	4744044	4744679	636	9.08	8.81	9.31	-0.51	0.000156	0.00282	494	401.29	679.53	594.04	AT3G14240	-	SBT1.5	protein_coding	Subtilase family protein	635	98	4744361	4744263	TSSup400
chr3	4773186	4774327	1142	9.15	8.75	9.46	-0.71	2.95e-09	3.92e-07	419	441.34	725.28	679.64	AT3G14310	-	OZS2,PME3,ATPME3	protein_coding	pectin methylesterase 3	1141	1502	4773756	4775258	CDS
chr3	4835664	4835869	206	7.55	7.26	7.8	-0.55	0.00689	0.0402	169	136.64	228.74	217.69	.	.	.	.	.	.	.	4835766	.	intergenic
chr3	4921654	4922357	704	8.3	7.98	8.56	-0.58	0.00213	0.0185	234	271.71	445.77	309.93	AT3G14650	+	CYP72A11	protein_coding	cytochrome P450, family 72, subfamily A, polypeptide 11	703	125	4922005	4922130	TSSup400
chr3	4957159	4957684	526	7.64	7.26	7.94	-0.68	0.000431	0.00594	156	150.78	243.25	247.21	AT3G14760	+	AT3G14760	protein_coding		147	1073	4957421	4956348	3UTR
chr3	4974340	4974758	419	7.68	7.27	8	-0.73	0.000162	0.0029	159	149.99	272.26	239.83	AT3G14810	-	MSL5	protein_coding	mechanosensitive channel of small conductance-like 5	418	15	4974549	4974534	TSSup400
chr3	5003146	5003921	776	8.75	8.37	9.05	-0.68	5.01e-07	3.05e-05	329	332.18	556.23	506.23	AT3G14870	+	AT3G14870	protein_coding	Plant protein of unknown function (DUF641)	775	1263	5003533	5002270	5UTR
chr3	5073545	5074278	734	8.28	8.02	8.51	-0.5	0.00181	0.0165	259	258.36	387.19	342.4	AT3G15080	+	AT3G15080	protein_coding	Polynucleotidyl transferase, ribonuclease H-like superfamily protein	733	304	5073911	5074215	TSSup400
chr3	5193021	5193381	361	7.43	7.04	7.74	-0.7	0.00355	0.0259	102	161.77	224.28	202.93	AT3G15380	+	CHER1,AtCTL1	protein_coding	Plasma-membrane choline transporter family protein	360	1	5193201	5193202	TSSup400
chr3	5212670	5213229	560	8.23	7.93	8.48	-0.55	0.00319	0.024	284	204.18	390.54	321.74	AT3G15450	+	AT3G15450	protein_coding	Aluminium induced protein with YGL and LRDR motifs	559	34	5212949	5212983	TSSup400
chr3	5225390	5226223	834	8.67	8.37	8.92	-0.55	0.000105	0.0021	354	307.84	509.93	461.95	AT3G15480	-	AT3G15480	protein_coding	Protein of unknown function (DUF1218)	63	2129	5225806	5227935	intergenic
chr3	5327536	5327814	279	7.57	7.22	7.86	-0.64	0.0017	0.0158	166	131.93	238.23	225.07	AT3G15720	-	AT3G15720	protein_coding	Pectin lyase-like superfamily protein	278	3	5327675	5327672	TSSup400
chr3	5347852	5348435	584	8.64	8.07	9.05	-0.98	3.34e-12	9.56e-10	273	265.43	522.76	535.74	AT3G15810	-	AT3G15810	protein_coding	Protein of unknown function (DUF567)	583	1178	5348143	5349321	CDS
chr3	5349050	5349434	385	7.91	7.39	8.29	-0.9	9.73e-07	5.1e-05	154	181.4	313.54	310.67	AT3G15810	-	AT3G15810	protein_coding	Protein of unknown function (DUF567)	384	79	5349242	5349321	5UTR
chr3	5350853	5352406	1554	9.73	9.35	10.03	-0.67	1.86e-10	3.39e-08	674	633.74	1122.51	963.75	AT3G15820	+	ROD1	protein_coding	phosphatidic acid phosphatase-related / PAP2-related	1553	816	5351629	5350813	CDS
chr3	5376579	5377167	589	8.02	7.71	8.27	-0.56	0.00124	0.0126	201	217.53	323.59	293.7	AT3G15900	-	AT3G15900	protein_coding		588	306	5376873	5377179	CDS
chr3	5396841	5397104	264	7.28	6.91	7.56	-0.65	0.00798	0.0445	96	145.28	204.19	174.15	AT3G15940	-	AT3G15940	protein_coding	UDP-Glycosyltransferase superfamily protein	263	22	5396972	5396994	5UTR
chr3	5518266	5519155	890	8.68	8.39	8.92	-0.53	0.000158	0.00286	318	353.38	493.75	474.49	AT3G16280	+	AT3G16280	protein_coding	Integrase-type DNA-binding superfamily protein	889	500	5518710	5518210	CDS
chr3	5620653	5621052	400	8.13	7.75	8.42	-0.67	0.000157	0.00284	219	212.82	383.28	303.29	AT3G16520	-	UGT88A1	protein_coding	UDP-glucosyl transferase 88A1	399	117	5620852	5620969	5UTR
chr3	5637820	5638047	228	6.74	5.84	7.29	-1.45	5.84e-08	5.11e-06	61	53.4	169.6	143.16	AT3G16560	-	AT3G16560	protein_coding	Protein phosphatase 2C family protein	227	865	5637933	5638798	5UTR
chr3	5710566	5711209	644	7.98	7.64	8.25	-0.62	0.000688	0.00836	183	215.17	323.59	286.32	AT3G16785	+	PLD,PLDP1,PLDZ1,PLDZETA1	protein_coding	phospholipase D P1	643	1	5710887	5710888	TSSup400
chr3	5845333	5845895	563	8.34	7.89	8.68	-0.79	3.78e-06	0.000155	234	241.09	465.3	357.16	AT3G17130	-	AT3G17130	protein_coding	Plant invertase/pectin methylesterase inhibitor superfamily protein	562	394	5845614	5845220	TSSup400
chr3	5850008	5850260	253	7.45	7.12	7.72	-0.6	0.00452	0.0306	155	124.08	218.7	202.93	AT3G17155	+	AT3G17155	protein_coding	Cysteine-rich protein	252	609	5850134	5850743	TSSup1kTo400
chr3	5872016	5872392	377	7.8	8.17	7.31	0.86	1.28e-05	0.000406	279	296.84	180.2	137.26	AT3G17205	+	UPL6	protein_coding	ubiquitin protein ligase 6	342	846	5872204	5873050	TSSup1kTo400
chr3	5920098	5920560	463	8.3	8	8.55	-0.54	0.000618	0.00769	260	253.65	398.9	349.78	AT3G17330	-	ECT6	protein_coding	evolutionarily conserved C-terminal region 6	462	48	5920329	5920281	TSSup400
chr3	6145819	6146316	498	8.08	7.69	8.39	-0.69	3.8e-05	0.00097	200	214.39	342	328.38	AT3G17950	+	Y-3	protein_coding		497	53	6146067	6146014	5UTR
chr3	6171373	6171919	547	8.01	7.62	8.32	-0.7	4.63e-05	0.00113	191	202.61	326.93	312.89	AT3G18035	-	HON4	protein_coding	winged-helix DNA-binding transcription factor family protein	546	359	6171646	6172005	5UTR
chr3	6301579	6302079	501	8.34	8.03	8.6	-0.56	0.00028	0.00435	270	254.44	406.16	368.97	AT3G18360	-	VQ20	protein_coding	VQ motif-containing protein	500	17	6301829	6301812	TSSup400
chr3	6393745	6394025	281	7.22	6.89	7.49	-0.6	0.00856	0.0466	114	122.51	201.4	157.92	AT3G18560	+	AT3G18560	protein_coding		280	139	6393885	6393746	5UTR
chr3	6435449	6436290	842	9.81	9.54	10.04	-0.5	1.17e-07	9.28e-06	768	724.05	1072.86	1033.85	AT3G18710	-	ATPUB29,PUB29	protein_coding	plant U-box 29	841	177	6435869	6436046	5UTR
chr3	6467346	6467764	419	7.82	7.37	8.17	-0.8	2.05e-05	0.000591	178	153.13	301.83	273.04	AT3G18775	-	AT3G18775	protein_coding		418	460	6467555	6468015	CDS
chr3	6479366	6479805	440	7.9	7.58	8.16	-0.58	0.00151	0.0145	187	196.32	311.87	261.97	AT3G18800	+	AT3G18800	protein_coding		439	1	6479585	6479586	TSSup400
chr3	6554976	6556529	1554	9.15	8.47	9.61	-1.14	4.43e-16	5.66e-13	390	319.62	865.87	701.04	AT3G19000	-	AT3G19000	protein_coding	2-oxoglutarate (2OG) and Fe(II)-dependent oxygenase superfamily protein	1171	605	6555752	6555147	CDS
chr3	6605186	6605815	630	8.49	8.19	8.74	-0.55	0.000385	0.00546	294	290.56	465.3	388.16	AT3G19100	+	TAGK2	protein_coding	Protein kinase superfamily protein	629	205	6605500	6605295	5UTR
chr3	6616503	6616982	480	8.12	7.62	8.49	-0.87	3e-07	2.02e-05	186	208.1	349.25	370.44	AT3G19150	-	ACK1,ICK4,KRP6,AtKRP6	protein_coding	KIP-related protein 6	479	1209	6616742	6617951	3UTR
chr3	6882096	6882321	226	7.97	7.42	8.37	-0.95	5.44e-08	4.88e-06	172	170.41	327.49	333.55	AT3G19820	-	DWF1,CBB1,EVE1,DIM1,DIM	protein_coding	cell elongation protein / DWARF1 / DIMINUTO (DIM)	225	107	6882208	6882315	5UTR
chr3	6978260	6979128	869	8.5	8.07	8.84	-0.77	2.7e-07	1.84e-05	279	258.36	482.03	433.17	AT3G20015	-	ASPG2	protein_coding	Eukaryotic aspartyl protease family protein	652	1829	6978694	6980523	3UTR
chr3	6994749	6994941	193	7.04	6.65	7.35	-0.7	0.00293	0.0227	97	103.66	172.95	152.75	AT3G20040	+	ATHXK4,HKL2	protein_coding	Hexokinase	192	76	6994845	6994769	5UTR
chr3	7084896	7085396	501	7.79	7.29	8.17	-0.88	4.72e-06	0.000186	148	164.91	310.2	264.92	AT3G20310	-	ATERF-7,ERF7,ATERF7	protein_coding	ethylene response factor 7	500	1748	7085146	7086894	3UTR
chr3	7160478	7160908	431	7.63	7.27	7.92	-0.65	0.00268	0.0214	128	179.83	259.43	223.6	AT3G20510	+	FAX6	protein_coding	Transmembrane proteins 14C	430	17	7160693	7160676	5UTR
chr3	7209584	7210048	465	7.41	7	7.74	-0.74	0.000375	0.00537	129	126.43	223.72	202.93	.	.	.	.	.	.	.	7209816	.	intergenic
chr3	7277167	7277503	337	7.87	7.47	8.18	-0.71	0.000205	0.00348	170	184.55	320.8	258.28	AT3G20810	+	JMJ30,JMJD5	protein_coding	2-oxoglutarate (2OG) and Fe(II)-dependent oxygenase superfamily protein	336	1691	7277335	7275644	CDS
chr3	7285788	7286464	677	8.25	7.64	8.67	-1.03	1.37e-09	2.01e-07	183	216.74	431.82	382.25	AT3G20830	-	UCNL,AGC2-4	protein_coding	AGC (cAMP-dependent, cGMP-dependent and protein kinase C) kinase family protein	676	316	7286126	7286442	CDS
chr3	7413483	7413944	462	8.11	7.82	8.36	-0.54	0.00465	0.0311	204	247.37	376.03	280.42	AT3G21150	-	EIP6,BBX32,AtBBX32	protein_coding	B-box 32	461	14	7413713	7413727	5UTR
chr3	7434544	7434930	387	8.15	7.82	8.42	-0.6	0.000281	0.00436	215	237.16	343.11	342.4	AT3G21190	-	AtMSR1,MSR1	protein_coding	O-fucosyltransferase family protein	386	6	7434737	7434743	5UTR
chr3	7481918	7482443	526	8.04	7.69	8.33	-0.63	0.00189	0.017	163	250.51	336.98	304.77	AT3G21280	-	UBP7	protein_coding	ubiquitin-specific protease 7	525	55	7482180	7482125	5UTR
chr3	7608537	7609066	530	8.02	7.74	8.26	-0.52	0.00307	0.0234	218	209.67	329.17	282.63	AT3G21600	-	AT3G21600	protein_coding	Senescence/dehydration-associated protein-related	529	324	7608801	7608477	TSSup400
chr3	7629007	7629677	671	8.49	7.9	8.91	-1.01	2.95e-09	3.92e-07	206	272.5	522.2	440.55	AT3G21670	-	AtNPF6.4,NPF6.4	protein_coding	Major facilitator superfamily protein	670	137	7629342	7629205	TSSup400
chr3	7643399	7644353	955	8.58	8.27	8.84	-0.56	0.00013	0.00245	320	299.2	492.07	423.58	AT3G21700	+	SGP2,ATSGP2	protein_coding	Ras-related small GTP-binding family protein	954	388	7643876	7644264	TSSup400
chr3	8076817	8077343	527	8.3	7.89	8.62	-0.73	1.3e-05	0.000409	216	258.36	418.99	366.75	AT3TE33890	-	ATREP15	RC/Helitron	.	40	223	8077080	8076857	intergenic
chr3	8194557	8194816	260	7.96	7.56	8.28	-0.71	0.000152	0.00278	208	169.62	341.44	278.2	AT3G23050	+	AXR2,IAA7	protein_coding	indole-3-acetic acid 7	259	81	8194686	8194605	5UTR
chr3	8311523	8311960	438	7.91	7.59	8.17	-0.58	0.00188	0.017	187	199.47	316.33	259.75	AT3G23255	+	AT3G23255	protein_coding		437	20	8311741	8311721	5UTR
chr3	8381073	8381296	224	7.45	7.13	7.71	-0.57	0.00508	0.0331	135	146.07	214.24	204.41	.	.	.	.	.	.	.	8381184	.	intergenic
chr3	8482083	8482841	759	8.14	7.87	8.37	-0.5	0.00533	0.0342	267	200.25	354.83	307.72	AT3G23620	+	AT3G23620	protein_coding	Ribosomal RNA processing Brix domain protein	139	2438	8482462	8480024	intergenic
chr3	8651295	8651727	433	8.34	8	8.62	-0.62	0.000259	0.00412	284	227.74	430.15	356.42	AT3G23940	+	DHAD	protein_coding	dehydratase family	432	2843	8651511	8648668	CDS
chr3	8903880	8904276	397	7.84	7.43	8.16	-0.73	5.62e-05	0.00132	171	172.77	294.02	276.73	.	.	.	.	.	.	.	8904078	.	intergenic
chr3	8941143	8941580	438	8.57	8.18	8.88	-0.69	2.16e-06	9.72e-05	295	285.85	499.89	439.81	AT3G24520	+	HSFC1,AT-HSFC1	protein_coding	heat shock transcription factor C1	437	296	8941361	8941065	5UTR
chr3	9210505	9211184	680	7.68	7.23	8.02	-0.79	0.000153	0.00278	147	153.13	299.04	220.64	AT3G25290	+	AT3G25290	protein_coding	Auxin-responsive family protein	148	1984	9210844	9208860	intergenic
chr3	9352725	9353916	1192	9.13	8.85	9.36	-0.5	2.67e-05	0.000734	465	460.97	689.57	624.3	AT3G25690	+	CHUP1,AtCHUP1	protein_coding	Hydroxyproline-rich glycoprotein family protein	1191	877	9353320	9352443	5UTR
chr3	9517044	9517538	495	7.95	7.54	8.27	-0.73	0.000348	0.00509	155	216.74	342.56	274.51	AT3G26030	+	ATB'	protein_coding	serine/threonine protein phosphatase 2A 55 kDa regulatory subunit B prime delta	494	339	9517291	9516952	5UTR
chr3	9710531	9711759	1229	9.26	8.89	9.55	-0.66	6e-09	7.27e-07	467	480.6	771.03	728.34	AT3G26512	+	AT3G26512	protein_coding		991	623	9711145	9711768	3UTR
chr3	9712461	9712786	326	8.3	8.02	8.54	-0.52	0.00184	0.0167	292	227.74	367.1	376.35	AT3G26510	-	AT3G26510	protein_coding	Octicosapeptide/Phox/Bem1p family protein	325	277	9712623	9712900	5UTR
chr3	9832184	9832623	440	7.69	7.04	8.14	-1.1	5.93e-08	5.15e-06	134	129.57	314.1	250.16	.	.	.	.	.	.	.	9832403	.	intergenic
chr3	9835016	9835386	371	7.91	7.57	8.18	-0.61	0.000818	0.00943	199	182.19	313.54	267.87	AT3G26744	-	SCRM,ATICE1,ICE1	protein_coding	basic helix-loop-helix (bHLH) DNA-binding superfamily protein	370	78	9835201	9835279	5UTR
chr3	9958667	9959317	651	8.06	7.76	8.3	-0.54	0.00212	0.0184	229	204.96	343.67	287.8	AT3G27010	-	PCF1,ATTCP20,AT-TCP20,TCP20	protein_coding	TEOSINTE BRANCHED 1, cycloidea, PCF (TCP)-domain family protein 20	650	47	9958992	9958945	TSSup400
chr3	10057454	10057640	187	9.64	9.92	9.3	0.62	0.0058	0.0363	1057	880.32	544.52	712.85	AT3G27240	-	CYC11	protein_coding	Cytochrome C1 family	186	1226	10057547	10058773	CDS
chr3	10060364	10060615	252	8.02	7.43	8.44	-1.02	4.67e-08	4.23e-06	174	170.41	391.09	305.51	AT3G27250	+	AITR1	protein_coding		251	519	10060489	10061008	TSSup1kTo400
chr3	10127714	10128785	1072	8.82	8.06	9.31	-1.25	4.74e-07	2.93e-05	244	291.35	726.95	544.6	AT3G27355	-	AT3G27355	protein_coding		889	527	10128249	10128776	3UTR
chr3	10358700	10359306	607	8.52	7.84	8.98	-1.13	1.78e-12	5.66e-10	202	256.79	530.01	477.45	AT3G27910	-	AT3G27910	protein_coding	Galactose oxidase/kelch repeat superfamily protein	581	722	10359003	10358281	TSSup1kTo400
chr3	10434694	10435381	688	8.85	8.55	9.1	-0.55	0.000105	0.0021	342	409.93	577.99	519.51	AT3G28040	+	AT3G28040	protein_coding	Leucine-rich receptor-like protein kinase family protein	687	114	10435037	10434923	5UTR
chr3	10442687	10442912	226	7.29	6.9	7.59	-0.69	0.00243	0.0202	122	117.01	219.82	166.04	AT3G28050	+	UMAMIT41	protein_coding	nodulin MtN21 /EamA-like transporter family protein	225	192	10442799	10442607	5UTR
chr3	10514920	10515376	457	7.39	7.04	7.67	-0.63	0.0028	0.0221	140	122.51	214.79	191.86	AT3G28193	-	AT3G28193	protein_coding		456	386	10515148	10514762	TSSup400
chr3	10517939	10518363	425	7.76	7.22	8.15	-0.93	6.47e-07	3.69e-05	150	148.42	294.02	275.25	AT3G28200	+	PER31	protein_coding	Peroxidase superfamily protein	424	175	10518151	10517976	CDS
chr3	10591423	10591843	421	7.54	7.26	7.78	-0.53	0.00743	0.0425	151	154.7	222.61	218.43	AT3G28340	-	GATL10,GolS8	protein_coding	galacturonosyltransferase-like 10	262	948	10591633	10590685	TSSup1kTo400
chr3	10670939	10671809	871	8.38	7.61	8.88	-1.27	1.55e-14	1.36e-11	189	201.82	518.85	425.79	AT3G28455	-	CLE25	protein_coding	CLAVATA3/ESR-RELATED 25	870	271	10671374	10671645	5UTR
chr3	10877361	10877625	265	7.86	7.36	8.23	-0.87	3.68e-06	0.000152	169	160.2	326.38	273.77	AT3G28860	-	PGP19,ATMDR11,ATPGP19,ABCB19,MDR1,ATABCB19,ATMDR1,MDR11	protein_coding	ATP binding cassette subfamily B19	264	85	10877493	10877578	5UTR
chr3	11114176	11114419	244	7.79	8.1	7.4	0.69	0.000136	0.00252	280	268.57	166.26	172.68	AT3G29152	-	AT3G29152	protein_coding	Bifunctional inhibitor/lipid-transfer protein/seed storage 2S albumin superfamily protein	243	194	11114297	11114491	CDS
chr3	11166196	11166523	328	8.13	7.71	8.45	-0.74	7.39e-06	0.000266	203	215.17	349.25	350.52	AT3G29200	-	ATCM1,CM1	protein_coding	chorismate mutase 1	327	99	11166359	11166458	5UTR
chr3	11485711	11486199	489	7.63	7.22	7.94	-0.72	0.000428	0.00592	153	145.28	275.61	216.22	AT3G05915	+	AT3G05915	lncRNA		381	863	11485955	11486818	TSSup1kTo400
chr3	11647804	11648459	656	8.05	7.67	8.36	-0.68	0.000472	0.00635	192	215.96	382.17	273.04	AT3G29770	+	ATMES11,MES11	protein_coding	methyl esterase 11	655	36	11648131	11648095	5UTR
chr3	11862844	11863018	175	6.64	6.05	7.06	-1.01	0.000171	0.00303	72	60.47	143.94	123.24	.	.	.	.	.	.	.	11862931	.	intergenic
chr3	11923988	11924541	554	8.39	8.11	8.63	-0.53	0.00272	0.0217	294	257.58	459.72	335.02	AT3G30300	-	AT3G30300	protein_coding	O-fucosyltransferase family protein	553	353	11924264	11924617	5UTR
chr3	13434043	13434222	180	8.11	8.37	7.8	0.57	0.00384	0.0274	379	283.49	189.13	256.06	AT3TE54760	+	ATGP5	LTR/Gypsy	.	179	4366	13434132	13429766	intergenic
chr3	13534074	13534223	150	11.18	11.41	10.9	0.51	2.79e-06	0.000121	2859	2585.99	1709.99	2111.98	AT3TE55095	-	ATHILA4C	LTR/Gypsy	.	91	17	13534148	13534165	intergenic
chr3	13536462	13536716	255	12.59	12.82	12.31	0.51	0.0012	0.0124	7695	6739.44	4425.33	5734.51	.	.	.	.	.	.	.	13536589	.	intergenic
chr3	14273438	14273641	204	7.09	6.5	7.51	-1.01	1.45e-05	0.000447	93	87.95	193.04	171.2	AT3TE58655	-	HELITRON5	RC/Helitron	.	203	11913	14273539	14285452	intergenic
chr3	14689870	14690335	466	9.17	9.59	8.58	1.01	2.46e-14	1.85e-11	812	725.62	421.78	342.4	AT3G42570	+	AT3G42570	protein_coding	peroxidase family protein	465	1045	14690102	14689057	CDS
chr3	14905404	14905642	239	7.09	6.46	7.53	-1.07	6.21e-06	0.00023	99	76.96	188.02	181.53	AT3G42800	+	AT3G42800	protein_coding		238	294	14905523	14905229	CDS
chr3	15331542	15331977	436	7.73	7.99	7.41	0.59	0.00386	0.0274	273	237.16	145.61	194.08	AT3G43400	+	AT3G43400	protein_coding	ELMO/CED-12 family protein	435	376	15331759	15332135	TSSup400
chr3	15775683	15776291	609	8.15	7.72	8.48	-0.76	9.87e-06	0.00033	208	214.39	388.86	325.43	AT3G43960	-	RDL3	protein_coding	Cysteine proteinases superfamily protein	608	114	15775987	15775873	TSSup400
chr3	15986539	15987049	511	8.57	8.12	8.92	-0.8	2.36e-07	1.68e-05	251	303.91	511.6	453.83	AT3G44310	+	NIT1,NITI,ATNIT1	protein_coding	nitrilase 1	510	171	15986794	15986623	5UTR
chr3	16074640	16074914	275	7.94	7.61	8.21	-0.6	0.00222	0.019	182	208.1	337.53	253.11	AT3G44450	-	BIC2	protein_coding		274	152	16074777	16074929	5UTR
chr3	16084674	16084971	298	8.18	8.42	7.9	0.52	0.00257	0.0209	358	327.47	209.77	267.13	.	.	.	.	.	.	.	16084822	.	intergenic
chr3	16158075	16158455	381	8.2	8.52	7.8	0.72	9.42e-06	0.000319	371	362.02	209.77	236.14	AT3G44570	+	AT3G44570	protein_coding	Arabidopsis retrotransposon ORF-1 protein	380	139	16158265	16158404	TSSup400
chr3	16271404	16272029	626	7.62	7.14	7.98	-0.84	5.76e-05	0.00134	122	160.2	266.12	239.09	AT3G44720	+	ADT4	protein_coding	arogenate dehydratase 4	625	206	16271716	16271510	5UTR
chr3	16272122	16273204	1083	9.12	8.8	9.38	-0.58	1.07e-05	0.000353	408	482.17	713.56	618.39	AT3G44720	+	ADT4	protein_coding	arogenate dehydratase 4	1082	1153	16272663	16271510	CDS
chr3	16420464	16421645	1182	8.89	8.62	9.12	-0.5	0.000247	0.00401	371	417.78	589.71	522.46	AT3G44950	+	AT3G44950	protein_coding	glycine-rich protein	822	10	16421054	16421044	CDS
chr3	16464851	16465519	669	8.28	7.99	8.52	-0.53	0.000821	0.00944	252	256.79	379.94	352.73	AT3G45010	+	scpl48	protein_coding	serine carboxypeptidase-like 48	376	958	16465185	16466143	TSSup1kTo400
chr3	16895852	16896573	722	8.8	8.49	9.05	-0.55	0.000509	0.0067	331	390.29	458.04	599.94	AT3G45970	+	ATHEXP,ATEXLA1,EXPL1,EXLA1,ATEXPL1	protein_coding	expansin-like A1	721	47	16896212	16896165	5UTR
chr3	17205944	17206156	213	9.02	9.31	8.65	0.66	2.59e-06	0.000114	700	570.91	365.43	436.12	AT3TE69725	+	ATHILA7	LTR/Gypsy	.	36	346	17206050	17205704	intergenic
chr3	17758986	17759908	923	8.63	8.14	8.99	-0.85	2.78e-09	3.77e-07	265	299.2	503.79	515.82	AT3G48090	-	ATEDS1,EDS1	protein_coding	alpha/beta-Hydrolases superfamily protein	161	1300	17759447	17758147	CDS
chr3	17862372	17862985	614	8.07	7.48	8.49	-1	2.66e-08	2.65e-06	179	178.26	397.23	319.53	AT3G07915	+	AT3G07915	lncRNA		613	656	17862678	17863334	TSSup1kTo400
chr3	18014062	18014774	713	8.2	7.8	8.51	-0.71	0.000147	0.00269	189	256.01	400.58	328.38	AT3G48610	-	NPC6	protein_coding	non-specific phospholipase C6	712	214	18014418	18014204	TSSup400
chr3	18161288	18161681	394	8.44	8.16	8.68	-0.52	0.000768	0.00905	272	300.77	432.38	386.68	AT3G48990	-	AAE3	protein_coding	AMP-dependent synthetase and ligase family protein	393	2	18161484	18161486	5UTR
chr3	18224897	18225133	237	7.6	7.31	7.84	-0.54	0.00704	0.0408	149	167.27	243.81	215.48	AT3G49160	-	PKP4	protein_coding	pyruvate kinase family protein	236	110	18225015	18224905	TSSup400
chr3	18246131	18246576	446	8.06	7.75	8.32	-0.57	0.00187	0.0169	191	239.52	339.21	298.13	.	.	.	.	.	.	.	18246353	.	intergenic
chr3	18249622	18249931	310	7.96	7.66	8.21	-0.54	0.00431	0.0295	175	230.88	307.41	283.37	AT3G49220	+	PME34	protein_coding	Plant invertase/pectin methylesterase inhibitor superfamily	309	114	18249776	18249662	5UTR
chr3	18272025	18272652	628	8.14	7.84	8.39	-0.55	0.00206	0.018	203	255.22	360.41	311.41	AT3G49290	+	ABIL2	protein_coding	ABL interactor-like protein 2	627	56	18272338	18272282	5UTR
chr3	18373764	18374407	644	8.77	8.42	9.05	-0.63	1.3e-05	0.000409	330	356.53	578.55	481.87	AT3G49570	-	LSU3	protein_coding	response to low sulfur 3	383	938	18374085	18373147	TSSup1kTo400
chr3	18416803	18417439	637	8.96	8.66	9.21	-0.56	2.58e-05	0.000717	404	402.86	642.71	544.6	AT3G49670	+	BAM2	protein_coding	Leucine-rich receptor-like protein kinase family protein	636	446	18417121	18417567	TSSup1kTo400
chr3	18445432	18445982	551	8.22	7.89	8.49	-0.61	0.00016	0.00287	232	241.09	376.03	345.35	AT3G49725	-	AT3G49725	protein_coding	GTP-binding protein, HflX	550	250	18445707	18445457	3UTR
chr3	18449896	18450690	795	8.43	8.15	8.66	-0.51	0.00152	0.0146	261	308.62	430.7	377.82	AT3G49730	-	AT3G49730	protein_coding	Tetratricopeptide repeat (TPR)-like superfamily protein	794	112	18450293	18450181	CDS
chr3	18524341	18524717	377	8.14	8.38	7.84	0.54	0.000836	0.00957	340	328.26	230.42	228.02	AT3G49960	-	PER35	protein_coding	Peroxidase superfamily protein	376	1263	18524529	18525792	CDS
chr3	18668959	18669178	220	7.4	7.04	7.68	-0.65	0.00355	0.0259	123	139.78	230.97	180.06	.	.	.	.	.	.	.	18669068	.	intergenic
chr3	18709475	18709751	277	7.46	6.86	7.88	-1.01	1.87e-06	8.81e-05	123	109.94	255.52	214.74	AT3G50410	+	OBP1	protein_coding	OBF binding protein 1	276	1	18709613	18709612	5UTR
chr3	18720665	18720903	239	7.09	7.45	6.61	0.84	0.00061	0.00765	164	186.12	113.26	82.65	AT3TE75945	+	ATREP15	RC/Helitron	.	238	897	18720784	18719887	intergenic
chr3	18763973	18764399	427	7.98	7.68	8.23	-0.55	0.00134	0.0134	209	200.25	309.08	291.49	AT3G50560	-	AT3G50560	protein_coding	NAD(P)-binding Rossmann-fold superfamily protein	426	130	18764186	18764056	TSSup400
chr3	18797301	18797864	564	7.78	7.37	8.1	-0.73	0.00027	0.00425	143	187.69	295.69	254.59	.	.	.	.	.	.	.	18797582	.	intergenic
chr3	18877511	18878122	612	8.51	8.19	8.78	-0.58	0.000179	0.00314	306	278.78	482.03	394.8	AT3G50780	-	AT3G50780	protein_coding		611	72	18877816	18877744	TSSup400
chr3	19092053	19092898	846	8.33	8.05	8.57	-0.52	0.00311	0.0236	225	304.7	403.93	356.42	AT3G51460	+	RHD4	protein_coding	Phosphoinositide phosphatase family protein	845	42	19092475	19092517	3UTR
chr3	19136301	19136730	430	8.86	9.16	8.48	0.68	4.89e-07	3.01e-05	605	541.86	335.86	380.04	AT3G51590	-	AtLtpI-7,LTP12	protein_coding	lipid transfer protein 12	429	160	19136515	19136675	CDS
chr3	19137296	19137609	314	7.9	8.25	7.44	0.81	5.89e-06	0.00022	303	304.7	182.44	164.56	AT3G51590	-	AtLtpI-7,LTP12	protein_coding	lipid transfer protein 12	313	777	19137452	19136675	TSSup1kTo400
chr3	19186394	19186844	451	8.43	8.15	8.67	-0.52	0.00271	0.0217	255	313.33	458.6	355.69	AT3G51730	+	AT3G51730	protein_coding	saposin B domain-containing protein	450	46	19186619	19186665	3UTR
chr3	19188476	19189001	526	8.01	7.65	8.3	-0.65	0.000309	0.00468	209	192.4	348.69	282.63	AT3G51740	+	IMK2	protein_coding	inflorescence meristem receptor-like kinase 2	525	105	19188738	19188843	TSSup400
chr3	19310000	19310795	796	8.72	8.38	9	-0.63	2.57e-05	0.000717	362	302.34	555.12	470.07	AT3G52060	-	GnTL,AtGnTL	protein_coding	Core-2/I-branching beta-1,6-N-acetylglucosaminyltransferase family protein	265	1884	19310397	19312281	intergenic
chr3	19416952	19417591	640	7.88	7.28	8.3	-1.01	5.78e-08	5.1e-06	150	161.77	339.77	290.01	AT3G52370	+	FLA15	protein_coding	FASCICLIN-like arabinogalactan protein 15 precursor	639	100	19417271	19417371	TSSup400
chr3	19653607	19654094	488	7.49	7.18	7.74	-0.55	0.00785	0.044	133	157.85	223.16	203.67	AT3G53000	+	PP2-A15,AtPP2-A15	protein_coding	phloem protein 2-A15	487	59	19653850	19653909	TSSup400
chr3	19712449	19713326	878	8.38	8.01	8.67	-0.66	0.000116	0.00225	238	278	458.04	357.9	AT3G53190	+	AT3G53190	protein_coding	Pectin lyase-like superfamily protein	528	911	19712887	19713798	TSSup1kTo400
chr3	19797992	19798281	290	7.89	7.61	8.12	-0.51	0.00689	0.0402	198	192.4	310.75	245	AT3G53400	+	AT3G53400	protein_coding		289	30	19798136	19798106	5UTR
chr3	19980869	19981267	399	7.84	7.37	8.2	-0.83	2.83e-05	0.000765	147	182.97	324.14	263.44	AT3G53960	-	NPF5.7	protein_coding	Major facilitator superfamily protein	398	18	19981068	19981086	5UTR
chr3	20007844	20009941	2098	10.13	9.82	10.39	-0.57	2.65e-10	4.74e-08	870	935.29	1390.86	1285.49	AT3G54030	+	BSK6	protein_coding	Protein kinase protein with tetratricopeptide repeat domain	15	2034	20008892	20010926	intergenic
chr3	20121141	20121922	782	7.97	7.61	8.26	-0.64	0.000578	0.0074	171	220.67	316.33	295.17	AT3G54340	-	ATAP3,AP3	protein_coding	K-box region and MADS-box transcription factor family protein	781	217	20121531	20121314	TSSup400
chr3	20138900	20139967	1068	8.98	8.38	9.4	-1.02	5.76e-15	5.98e-12	312	353.38	651.08	700.3	AT3G54390	-	AT3G54390	protein_coding	sequence-specific DNA binding transcription factors	1067	189	20139433	20139244	TSSup400
chr3	20142636	20143369	734	9.04	8.68	9.32	-0.64	1.43e-07	1.1e-05	417	404.43	651.64	627.98	AT3G54400	-	AT3G54400	protein_coding	Eukaryotic aspartyl protease family protein	733	239	20143002	20142763	TSSup400
chr3	20233027	20233439	413	7.92	7.62	8.16	-0.54	0.00455	0.0307	173	220.67	302.94	269.35	AT3G54660	-	GR,ATGR2,EMB2360	protein_coding	glutathione reductase	412	22	20233233	20233211	TSSup400
chr3	20243869	20244661	793	8.43	8.06	8.72	-0.67	2.44e-05	0.000687	245	287.42	445.77	399.22	AT3G54680	+	AT3G54680	protein_coding	proteophosphoglycan-related	792	18	20244265	20244283	TSSup400
chr3	20246170	20246616	447	7.6	7.25	7.89	-0.64	0.00119	0.0123	142	161.77	237.67	236.14	AT3G54690	+	SETH3	protein_coding	Sugar isomerase (SIS) family protein	446	110	20246393	20246503	TSSup400
chr3	20296000	20296387	388	8.4	7.84	8.8	-0.95	4.05e-10	6.72e-08	224	234.8	439.07	449.4	AT3G54810	+	GATA8,BME3-ZF,BME3	protein_coding	Plant-specific GATA-type zinc finger transcription factor family protein	387	64	20296193	20296129	5UTR
chr3	20338412	20338757	346	7.81	7.47	8.09	-0.62	0.000845	0.00966	191	163.34	285.65	259.75	AT3G54880	-	AT3G54880	protein_coding		345	14	20338584	20338598	5UTR
chr3	20394789	20395582	794	8.73	8.4	9	-0.6	3.78e-05	0.000967	365	312.55	550.66	474.49	AT3G55020	-	AT3G55020	protein_coding	Ypt/Rab-GAP domain of gyp1p superfamily protein	793	198	20395185	20394987	TSSup400
chr3	20533839	20534682	844	8.36	8.03	8.62	-0.6	0.000263	0.00417	248	274.07	431.26	357.9	AT3G55390	+	CASPL4C1	protein_coding	Uncharacterised protein family (UPF0497)	843	151	20534260	20534411	TSSup400
chr3	20573403	20573986	584	7.97	7.7	8.2	-0.5	0.00897	0.0481	195	220.67	334.19	253.85	AT3G55490	-	AT3G55490	protein_coding	GINS complex protein	583	31	20573694	20573725	5UTR
chr3	20673564	20673971	408	7.41	6.8	7.83	-1.03	2.18e-05	0.000624	87	135.86	251.62	204.41	AT3G55710	+	UGT76F2	protein_coding	UDP-Glycosyltransferase superfamily protein	407	204	20673767	20673563	5UTR
chr3	20753719	20754488	770	8.19	7.9	8.44	-0.54	0.000876	0.00988	251	226.17	357.62	336.5	AT3G55950	-	ATCRR3,CCR3	protein_coding	CRINKLY4 related 3	769	2587	20754103	20756690	CDS
chr3	20763082	20763430	349	7.96	7.62	8.24	-0.62	0.000531	0.00692	181	212.03	314.66	290.75	AT3G55960	-	AT3G55960	protein_coding	Haloacid dehalogenase-like hydrolase (HAD) superfamily protein	348	200	20763256	20763056	TSSup400
chr3	20785617	20786385	769	8.24	7.94	8.48	-0.55	0.00098	0.0107	226	264.65	372.12	343.88	AT3G56000	-	ATCSLA14,CSLA14	protein_coding	cellulose synthase like A14	768	116	20786001	20785885	TSSup400
chr3	20819595	20819896	302	7.5	6.97	7.88	-0.91	7.98e-06	0.000281	134	117.01	239.9	232.45	AT3G56100	-	IMK3,MRLK	protein_coding	meristematic receptor-like kinase	301	74	20819745	20819819	CDS
chr3	20879406	20879917	512	7.92	7.42	8.29	-0.87	2.32e-05	0.000658	145	197.11	352.6	273.77	AT3G56290	-	AT3G56290	protein_coding		511	122	20879661	20879783	5UTR
chr3	20910341	20910753	413	7.93	7.53	8.25	-0.72	9.7e-05	0.00199	181	188.47	334.74	273.77	AT3G56400	-	ATWRKY70,WRKY70	protein_coding	WRKY DNA-binding protein 70	412	76	20910547	20910623	5UTR
chr3	21059724	21060142	419	8.08	7.56	8.46	-0.9	1.96e-07	1.42e-05	175	201.82	350.92	351.26	AT3G56880	+	AT3G56880	protein_coding	VQ motif-containing protein	418	149	21059933	21059784	5UTR
chr3	21076173	21076720	548	7.84	7.36	8.2	-0.84	8.26e-06	0.000286	152	177.48	307.97	280.42	AT3G56940	+	ACSF,CRD1,CHL27	protein_coding	dicarboxylate diiron protein, putative (Crd1)	547	58	21076446	21076504	TSSup400
chr3	21136238	21136781	544	7.57	7.04	7.95	-0.91	1.22e-05	0.000391	142	120.94	272.26	222.86	.	.	.	.	.	.	.	21136509	.	intergenic
chr3	21268955	21269295	341	7.6	7.9	7.22	0.68	0.000553	0.00714	244	232.45	156.21	141.68	AT3G57465	-	AT3G57465	protein_coding		340	94	21269125	21269031	TSSup400
chr3	21409495	21410463	969	10.02	9.69	10.29	-0.6	4.64e-11	1e-08	793	855.98	1214.57	1288.44	AT3G09005	-	AT3G09005	snRNA		100	1384	21409979	21408595	CDS
chr3	21434454	21435407	954	9.06	8.76	9.31	-0.55	0.000114	0.00223	387	482.17	689.02	580.02	AT3G57880	-	MCTP3	protein_coding	Calcium-dependent lipid-binding (CaLB domain) plant phosphoribosyltransferase family protein	953	282	21434930	21434648	TSSup400
chr3	21487237	21487748	512	7.98	7.59	8.29	-0.71	0.000242	0.00395	166	218.31	338.09	288.53	AT3G58035	+	AT3G58035	tRNA	pre-tRNA	161	176	21487492	21487316	TSSup1kTo400
chr3	21488103	21488574	472	7.55	7.13	7.88	-0.74	0.000271	0.00425	131	149.99	249.94	220.64	AT3G58040	+	SINAT2	protein_coding	seven in absentia of Arabidopsis 2	471	94	21488338	21488432	TSSup400
chr3	21523268	21524652	1385	9.71	9.25	10.05	-0.8	2.62e-14	1.85e-11	660	561.49	1086.25	1037.54	AT3G58120	-	BZIP61,ATBZIP61	protein_coding	Basic-leucine zipper (bZIP) transcription factor family protein	1250	442	21523960	21523518	TSSup1kTo400
chr3	21525367	21525730	364	7.96	7.65	8.22	-0.57	0.00172	0.0159	222	179.83	309.64	285.58	.	.	.	.	.	.	.	21525548	.	intergenic
chr3	21527046	21527658	613	8.32	8.04	8.55	-0.51	0.0015	0.0144	287	238.73	363.2	385.94	AT3G58130	+	AT3G58130	protein_coding	N-acetylglucosaminylphosphatidylinositol de-N-acetylase family protein	612	177	21527352	21527529	TSSup400
chr3	21611148	21611603	456	8.27	8.56	7.9	0.65	6.21e-05	0.00142	401	351.81	224.84	253.85	AT3G58420	-	AT3G58420	protein_coding	TRAF-like superfamily protein	455	1034	21611375	21612409	CDS
chr3	21744409	21745439	1031	9.07	8.37	9.54	-1.17	1.03e-20	4.28e-17	350	312.55	770.47	723.18	AT3G58795	+	AT3G58795	atlncRNA	other RNA	982	533	21744924	21745457	CDS
chr3	21917584	21918540	957	8.28	7.96	8.55	-0.58	0.00118	0.0123	235	264.65	429.03	318.79	AT3G59300	+	AT3G59300	protein_coding	Pentatricopeptide repeat (PPR) superfamily protein	956	258	21918062	21918320	TSSup400
chr3	21928275	21928675	401	7.47	7.15	7.73	-0.57	0.0048	0.0318	144	140.57	223.16	200.72	AT3G59330	-	AT3G59330	protein_coding	Eukaryotic protein of unknown function (DUF914)	400	24	21928475	21928499	5UTR
chr3	21932240	21932752	513	8.06	7.67	8.37	-0.7	8.24e-05	0.00176	187	219.1	309.64	350.52	AT3G59350	+	AT3G59350	protein_coding	Protein kinase superfamily protein	512	160	21932496	21932336	5UTR
chr3	21948069	21948640	572	7.94	7.18	8.44	-1.27	1.81e-12	5.66e-10	147	142.14	361.52	334.29	AT3G59410	+	ATGCN2,GCN2	protein_coding	protein kinase family protein	571	496	21948354	21948850	3UTR
chr3	22128903	22129748	846	8.6	8.08	8.98	-0.9	2.88e-10	4.98e-08	282	259.93	498.21	512.87	AT3G59900	+	ARGOS	protein_coding	auxin-regulated gene involved in organ size	845	179	22129325	22129504	TSSup400
chr3	22230238	22230613	376	7.63	7.87	7.35	0.52	0.00686	0.0402	220	246.58	162.91	162.35	AT3G60160	-	ATMRP9,ABCC9,MRP9	protein_coding	multidrug resistance-associated protein 9	249	938	22230425	22229487	TSSup1kTo400
chr3	22413458	22414413	956	8.54	8.21	8.8	-0.59	7.93e-05	0.00172	309	285.06	479.8	414.72	AT3G60630	-	ATHAM2,HAM2,LOM2	protein_coding	GRAS family transcription factor	205	1272	22413935	22412663	intergenic
chr3	22537037	22537325	289	7.44	7.01	7.77	-0.75	0.000298	0.00458	121	137.43	224.28	211.79	AT3G09515	+	AT3G09515	miRNA		288	101	22537181	22537282	CDS
chr3	22621641	22622154	514	8.53	8.23	8.78	-0.55	0.000133	0.00248	312	287.42	449.12	430.22	AT3G61130	+	GAUT1,LGT1	protein_coding	galacturonosyltransferase 1	513	14	22621897	22621911	TSSup400
chr3	22775710	22776684	975	9.35	9.03	9.6	-0.57	1.77e-07	1.32e-05	533	514.37	770.47	783.69	AT3G61550	+	ATL68	protein_coding	RING/U-box superfamily protein	974	44	22776197	22776241	TSSup400
chr3	22824138	22824392	255	7.92	7.34	8.34	-1	1.93e-08	2.01e-06	158	165.7	323.59	323.95	AT3G61680	+	PLIP1	protein_coding	alpha/beta-Hydrolases superfamily protein	254	843	22824265	22823422	5UTR
chr3	22859318	22860291	974	9.46	9.16	9.71	-0.55	2.93e-07	1.98e-05	579	563.06	877.59	797.71	AT3G61750	-	AT3G61750	protein_coding	Cytochrome b561/ferric reductase transmembrane with DOMON related domain	973	135	22859804	22859669	TSSup400
chr3	22938639	22939814	1176	9.29	8.93	9.58	-0.66	4.07e-08	3.79e-06	488	486.1	827.38	707.68	AT3G61950	+	BHLH67	protein_coding	basic helix-loop-helix (bHLH) DNA-binding superfamily protein	1175	161	22939226	22939387	TSSup400
chr3	22955439	22955939	501	8.25	7.98	8.48	-0.5	0.00174	0.0161	244	260.72	369.89	343.88	.	.	.	.	.	.	.	22955689	.	intergenic
chr3	22999607	23000546	940	8.67	8.25	9	-0.75	8.36e-08	6.97e-06	302	307.84	531.13	491.47	AT3G62110	-	AT3G62110	protein_coding	Pectin lyase-like superfamily protein	939	145	23000076	23000221	5UTR
chr3	23033525	23033862	338	7.54	7.24	7.78	-0.54	0.00776	0.0436	158	144.5	239.9	200.72	AT3G62240	-	AT3G62240	protein_coding	RING/U-box superfamily protein	337	3115	23033693	23036808	CDS
chr3	23150358	23150963	606	8.44	8.16	8.68	-0.52	0.000508	0.00669	275	295.27	424.57	394.8	AT3G62590	-	AT3G62590	protein_coding	alpha/beta-Hydrolases superfamily protein	605	54	23150660	23150606	TSSup400
chr3	23184791	23185222	432	8.48	8.13	8.76	-0.63	1.57e-05	0.000469	277	281.92	429.03	437.6	AT3G62695	+	AT3G62695	protein_coding		294	922	23185006	23185928	TSSup1kTo400
chr3	23347061	23348133	1073	8.82	8.51	9.08	-0.57	2.84e-05	0.000765	394	335.32	556.79	526.15	AT3G63200	+	PLP9,PLA	protein_coding	PATATIN-like protein 9	611	1844	23347597	23345753	3UTR
chr3	23354947	23355523	577	8.95	8.59	9.25	-0.66	1.9e-06	8.88e-05	355	415.42	650.52	563.05	AT3G63210	-	MARD1	protein_coding	Protein of unknown function (DUF581)	576	245	23355235	23355480	5UTR
chr4	76360	76800	441	7.84	8.2	7.36	0.84	3.71e-06	0.000152	295	292.13	170.72	157.92	AT4G03525	+	AT4G03525	lncRNA		329	170	76580	76410	CDS
chr4	78051	78502	452	7.48	7.73	7.18	0.55	0.007	0.0406	198	227.74	151.19	139.47	.	.	.	.	.	.	.	78276	.	intergenic
chr4	80305	80959	655	8.53	8.79	8.21	0.58	0.000872	0.00985	434	451.55	349.81	241.31	AT4G00190	-	ATPME38,PME38	protein_coding	pectin methylesterase 38	527	1408	80632	82040	CDS
chr4	192495	194048	1554	10.14	9.82	10.4	-0.58	4.88e-09	6.07e-07	927	879.54	1476.22	1230.88	AT4G00440	+	TRM15	protein_coding	Protein of unknown function (DUF3741)	1521	256	193271	193527	TSSup400
chr4	348970	349266	297	8.09	7.25	8.61	-1.36	2.25e-14	1.79e-11	147	157.85	420.66	360.85	AT4G00820	+	iqd17	protein_coding	IQ-domain 17	296	94	349118	349024	5UTR
chr4	431765	432506	742	7.92	7.43	8.28	-0.85	4.94e-06	0.000192	156	190.04	302.39	319.53	AT4G01000	-	AT4G01000	protein_coding	Ubiquitin-like superfamily protein	741	1894	432135	434029	3UTR
chr4	461041	461542	502	8.84	8.57	9.07	-0.5	0.000271	0.00425	370	389.51	577.99	495.16	AT4G01060	+	ETC3,CPL3	protein_coding	CAPRICE-like MYB3	205	897	461291	460394	intergenic
chr4	652196	652516	321	7.69	7.39	7.94	-0.55	0.00582	0.0364	171	164.13	274.49	216.22	.	.	.	.	.	.	.	652356	.	intergenic
chr4	810357	810761	405	8.71	8.38	8.99	-0.61	1.4e-05	0.000435	311	354.96	511.6	502.54	AT4G01870	-	AT4G01870	protein_coding	tolB protein-related	404	52	810559	810611	5UTR
chr4	945343	946100	758	8.99	8.61	9.29	-0.68	5.67e-08	5.06e-06	402	378.51	650.52	602.16	AT4G02130	-	LGT10,GATL6	protein_coding	galacturonosyltransferase 6	757	1528	945721	947249	3UTR
chr4	1116902	1117243	342	7.71	7.25	8.05	-0.81	0.000104	0.00209	158	146.07	305.73	225.81	AT4G02540	+	AT4G02540	protein_coding	Cysteine/Histidine-rich C1 domain family protein	341	101	1117072	1116971	5UTR
chr4	1149416	1150034	619	8.02	7.61	8.33	-0.72	2.87e-05	0.00077	192	199.47	312.99	332.07	AT4G04225	+	AT4G04225	atlncRNA		563	171	1149725	1149554	CDS
chr4	1184750	1185065	316	7.26	6.84	7.58	-0.74	0.000932	0.0103	110	119.37	209.22	174.15	AT4G02680	-	EOL1	protein_coding	ETO1-like 1	315	105	1184907	1185012	5UTR
chr4	1354442	1355048	607	7.87	7.49	8.17	-0.68	0.00025	0.00404	174	185.33	308.52	265.66	.	.	.	.	.	.	.	1354745	.	intergenic
chr4	1394516	1394896	381	7.58	7.29	7.82	-0.53	0.00908	0.0485	166	146.85	246.04	205.15	AT4G03150	-	AT4G03150	protein_coding		380	123	1394706	1394583	TSSup400
chr4	1586039	1586326	288	10.27	10.53	9.96	0.57	0.0016	0.0151	1575	1382.13	887.63	1109.12	AT4G03565	+	AT4G03565	protein_coding	Cystatin/monellin superfamily protein	287	564	1586182	1586746	TSSup1kTo400
chr4	2215032	2215274	243	7.31	7.61	6.93	0.67	0.00169	0.0158	202	187.69	127.2	117.33	.	.	.	.	.	.	.	2215153	.	intergenic
chr4	2331707	2332577	871	8.85	8.55	9.1	-0.55	0.000248	0.00402	426	323.54	589.71	509.18	AT4G04630	-	AT4G04630	protein_coding	Protein of unknown function, DUF584	870	672	2332142	2332814	3UTR
chr4	2497643	2498007	365	7.45	6.93	7.83	-0.91	1.06e-05	0.000349	122	121.72	224.84	231.71	AT4G04920	+	IEN1,MED16,SFR6,AtSFR6,YID1	protein_coding	sensitive to freezing 6	364	228	2497825	2497597	5UTR
chr4	2532813	2533268	456	7.77	7.21	8.18	-0.96	1.19e-06	6e-05	129	168.05	295.13	283.37	AT4G04960	+	LecRK-VII.1	protein_coding	Concanavalin A-like lectin protein kinase family protein	455	135	2533040	2532905	5UTR
chr4	2618265	2618574	310	7.19	6.8	7.5	-0.69	0.00832	0.0458	84	139	200.85	160.13	AT4G05100	+	MYB74,AtMYB74	protein_coding	myb domain protein 74	309	48	2618419	2618371	5UTR
chr4	2655719	2656141	423	7.63	7.92	7.26	0.65	0.00137	0.0135	242	241.09	172.39	135.04	AT4G05075	+	AT4G05075	lncRNA		315	237	2655930	2655693	CDS
chr4	5150553	5151332	780	8.24	7.82	8.56	-0.74	3e-05	0.0008	245	207.32	422.34	332.07	AT4G08150	-	KNAT1,BP1,BP	protein_coding	KNOTTED-like from Arabidopsis thaliana	779	217	5150942	5151159	5UTR
chr4	5267845	5268366	522	12.55	12.8	12.23	0.57	0.00017	0.00301	7583	6692.32	4244.56	5384.73	AT4G08345	-	AT4G08345	tRNA	pre-tRNA	239	108	5268105	5268213	intergenic
chr4	5421864	5422085	222	7.19	7.55	6.71	0.84	0.000131	0.00245	180	195.54	99.87	109.21	AT4G08530	+	LTP15	protein_coding	Bifunctional inhibitor/lipid-transfer protein/seed storage 2S albumin superfamily protein	221	118	5421974	5421856	CDS
chr4	5564540	5564761	222	10.59	10.84	10.29	0.56	0.00296	0.0229	1992	1684.47	1119.16	1378.47	.	.	.	.	.	.	.	5564650	.	intergenic
chr4	5565085	5565439	355	9.49	9.74	9.18	0.56	3.5e-06	0.000146	905	806.5	520.53	640.53	.	.	.	.	.	.	.	5565262	.	intergenic
chr4	5739996	5740636	641	8.63	8.31	8.89	-0.58	6.09e-05	0.0014	291	342.39	483.71	466.38	AT4G08950	+	EXO	protein_coding	Phosphate-responsive 1 family protein	640	98	5740316	5740218	5UTR
chr4	5791982	5792548	567	7.75	7.41	8.03	-0.62	0.000938	0.0104	163	177.48	262.22	260.49	AT4G09030	+	AGP10,ATAGP10	protein_coding	arabinogalactan protein 10	566	129	5792265	5792136	CDS
chr4	5992728	5993248	521	8.83	8.55	9.06	-0.5	0.000111	0.00219	372	379.3	528.34	535.74	AT4G09460	+	AtMYB6,MYB6	protein_coding	myb domain protein 6	520	81	5992988	5992907	5UTR
chr4	6044695	6044961	267	7.32	7.64	6.92	0.71	0.000992	0.0108	215	182.97	114.93	127.66	AT4G09560	-	RMR4	protein_coding	Protease-associated (PA) RING/U-box zinc finger family protein	154	979	6044828	6043849	TSSup1kTo400
chr4	6090683	6091124	442	7.89	7.56	8.16	-0.6	0.00263	0.0212	177	200.25	326.93	243.52	AT4G09640	-	AT4G09640	protein_coding	Protein of unknown function (DUF803)	441	92	6090903	6090995	5UTR
chr4	6288687	6289096	410	7.17	6.84	7.44	-0.59	0.00886	0.0477	121	108.37	187.46	158.66	AT4G10060	+	AT4G10060	protein_coding	Beta-glucosidase, GBA2 type family protein	409	71	6288891	6288820	5UTR
chr4	6313331	6313510	180	7.2	7.49	6.84	0.64	0.00459	0.0309	184	174.34	126.09	103.31	AT4G10120	+	ATSPS4F,SPS4F	protein_coding	Sucrose-phosphate synthase family protein	179	493	6313420	6313913	TSSup1kTo400
chr4	6330191	6330540	350	7.98	8.24	7.65	0.59	0.00166	0.0155	308	297.63	228.18	173.42	AT4G05770	-	AT4G05770	lncRNA		349	145	6330365	6330510	CDS
chr4	6331798	6332041	244	7.73	8.06	7.31	0.74	0.000167	0.00298	273	259.93	177.97	140.21	AT4TE26965	+	ATLINE1_5	LINE/L1	.	95	27	6331919	6331946	intergenic
chr4	6863830	6864274	445	7.92	7.38	8.31	-0.92	0.00632	0.0382	129	204.96	339.21	293.7	AT4G11280	+	ATACS6,ACS6	protein_coding	1-aminocyclopropane-1-carboxylic acid (acc) synthase 6	444	74	6864052	6863978	5UTR
chr4	6903037	6903613	577	8.09	7.79	8.34	-0.55	0.00477	0.0317	236	206.53	381.61	266.4	AT4G11350	+	AT4G11350	protein_coding	Protein of unknown function (DUF604)	576	1870	6903325	6901455	3UTR
chr4	6944600	6945003	404	7.75	7.42	8.01	-0.59	0.00153	0.0146	180	163.34	263.89	253.11	AT4G11405	+	AT4G11405	tRNA	pre-tRNA	198	75	6944801	6944726	intergenic
chr4	6953560	6953930	371	7.73	8.01	7.37	0.65	0.000456	0.00619	258	259.15	165.14	164.56	AT4G11430	+	AT4G11430	protein_coding	hydroxyproline-rich glycoprotein family protein	370	947	6953745	6952798	CDS
chr4	7100889	7101197	309	7.32	7	7.58	-0.58	0.00628	0.038	124	131.93	194.15	188.91	AT4TE30825	-	SIMPLEGUY1	DNA/Harbinger	.	9	182	7101043	7101225	intergenic
chr4	7196214	7196526	313	8.4	8.09	8.66	-0.57	0.000375	0.00538	255	290.56	435.73	373.4	AT4G12005	+	AT4G12005	protein_coding		312	7	7196370	7196363	5UTR
chr4	7229878	7230214	337	7.77	7.44	8.04	-0.59	0.00269	0.0215	151	197.11	269.47	256.06	AT4G12060	-	ClpT2	protein_coding	Double Clp-N motif protein	336	53	7230046	7229993	TSSup400
chr4	7479572	7480592	1021	8.64	8.31	8.92	-0.61	0.000178	0.00312	345	288.2	547.87	418.41	AT4G12690	+	AT4G12690	protein_coding	Plant protein of unknown function (DUF868)	1020	473	7480082	7480555	TSSup1kTo400
chr4	7589106	7590281	1176	8.66	8.33	8.93	-0.6	0.00012	0.00231	297	347.1	538.38	436.12	AT4G12980	-	AT4G12980	protein_coding	Auxin-responsive family protein	1035	1566	7589693	7591259	CDS
chr4	7631568	7631939	372	7.99	8.36	7.48	0.87	1.25e-06	6.27e-05	346	310.19	193.59	164.56	AT4G13090	-	XTH2	protein_coding	xyloglucan endotransglucosylase/hydrolase 2	371	1123	7631753	7632876	CDS
chr4	7686664	7687067	404	8.38	8.09	8.63	-0.54	0.000737	0.00876	264	279.57	432.38	358.64	AT4G13250	-	NYC1	protein_coding	NAD(P)-binding Rossmann-fold superfamily protein	403	141	7686865	7687006	5UTR
chr4	7712584	7712803	220	7.44	7.76	7.02	0.74	0.00049	0.00653	219	215.17	143.94	115.86	.	.	.	.	.	.	.	7712693	.	intergenic
chr4	7758383	7758702	320	8.06	7.77	8.31	-0.54	0.00151	0.0145	210	226.17	319.68	312.89	AT4G13340	+	LRX3	protein_coding	Leucine-rich repeat (LRR) family protein	319	268	7758542	7758274	5UTR
chr4	7961187	7961523	337	7.75	7.42	8.01	-0.58	0.00204	0.0179	173	170.41	275.61	239.09	AT4G13710	+	AT4G13710	protein_coding	Pectin lyase-like superfamily protein	96	1072	7961355	7962427	intergenic
chr4	7963358	7964349	992	9.17	8.87	9.41	-0.55	4.97e-05	0.00121	484	450.76	763.78	600.68	AT4G13710	+	AT4G13710	protein_coding	Pectin lyase-like superfamily protein	991	1426	7963853	7962427	CDS
chr4	8084137	8084515	379	8.12	7.81	8.37	-0.56	0.000868	0.00982	222	226.17	355.95	306.98	AT4G13990	+	GT14	protein_coding	Exostosin family protein	378	165	8084326	8084161	5UTR
chr4	8313380	8313636	257	7.36	7.67	6.96	0.71	0.000701	0.00846	199	207.32	118.83	129.88	AT4TE36840	+	ATCOPIA17	LTR/Copia	.	32	93	8313508	8313601	intergenic
chr4	8349826	8350349	524	8.12	7.7	8.45	-0.75	7.5e-06	0.000269	217	197.9	362.08	335.76	AT4G14550	-	SLR,IAA14	protein_coding	indole-3-acetic acid inducible 14	523	176	8350087	8350263	5UTR
chr4	8360513	8361213	701	8.97	8.59	9.27	-0.68	3.96e-07	2.49e-05	374	395.01	672.28	563.05	AT4G14560	+	AXR5,IAA1	protein_coding	indole-3-acetic acid inducible	700	132	8360863	8360995	TSSup400
chr4	8387784	8388178	395	8.02	7.68	8.29	-0.62	0.00209	0.0182	213	196.32	373.24	254.59	.	.	.	.	.	.	.	8387981	.	intergenic
chr4	8420800	8420976	177	7.2	6.85	7.49	-0.64	0.00632	0.0382	107	124.08	200.29	158.66	AT4G14695	+	MPC2	protein_coding	Uncharacterised protein family (UPF0041)	176	1319	8420888	8419569	3UTR
chr4	8436854	8437155	302	7.76	8.09	7.33	0.76	4.38e-05	0.00109	286	259.15	164.58	156.44	.	.	.	.	.	.	.	8437004	.	intergenic
chr4	8450215	8451232	1018	8.39	8.1	8.63	-0.53	0.000544	0.00707	273	275.64	412.29	377.82	AT4G14740	-	AT4G14740	protein_coding	Plant protein of unknown function (DUF828) with plant pleckstrin homology-like region	1017	3436	8450723	8454159	3UTR
chr4	8484902	8485191	290	7.73	7.25	8.09	-0.84	3.62e-05	0.000934	150	155.49	310.2	236.14	AT4G14770	-	ATTCX2,TCX2	protein_coding	TESMIN/TSO1-like CXC 2	289	70	8485046	8484976	TSSup400
chr4	8711487	8712264	778	8.7	8.4	8.95	-0.55	5.13e-05	0.00123	333	340.82	511.04	478.18	AT4G15250	-	BBX9	protein_coding	B-box type zinc finger protein with CCT domain	777	349	8711875	8711526	TSSup400
chr4	8714723	8715288	566	8.97	8.68	9.21	-0.53	2.77e-05	0.000755	411	411.5	618.72	566.74	AT4G15260	+	AT4G15260	protein_coding	UDP-Glycosyltransferase superfamily protein	565	1317	8715005	8713688	CDS
chr4	8766266	8767065	800	7.8	7.34	8.15	-0.81	6.55e-05	0.00147	145	179.83	317.45	251.64	.	.	.	.	.	.	.	8766665	.	intergenic
chr4	8827224	8827747	524	7.95	7.49	8.29	-0.8	1.3e-05	0.000409	183	177.48	342	284.11	AT4G15430	+	AT4G15430	protein_coding	ERD (early-responsive to dehydration stress) family protein	523	114	8827485	8827599	TSSup400
chr4	8852697	8853151	455	7.81	7.43	8.11	-0.68	0.000715	0.00858	148	197.11	291.79	259.75	AT4G15490	-	UGT84A3	protein_coding	UDP-Glycosyltransferase superfamily protein	454	1782	8852924	8854706	CDS
chr4	8853844	8854508	665	8.01	7.65	8.29	-0.65	0.000215	0.00362	190	210.46	328.05	299.6	AT4G15490	-	UGT84A3	protein_coding	UDP-Glycosyltransferase superfamily protein	664	530	8854176	8854706	CDS
chr4	8879082	8880116	1035	9.58	9.24	9.85	-0.6	2.42e-07	1.68e-05	637	576.41	1008.14	831.66	AT4G15550	-	IAGLU	protein_coding	indole-3-acetate beta-D-glucosyltransferase	1034	272	8879599	8879327	TSSup400
chr4	8883735	8884066	332	8.47	8.16	8.72	-0.56	0.000332	0.00491	289	283.49	460.27	382.25	AT4G15560	+	DXS,DXPS2,CLA1,CLA,AtCLA1,DXS1,DEF	protein_coding	Deoxyxylulose-5-phosphate synthase	331	76	8883900	8883824	5UTR
chr4	8985478	8986350	873	8.97	8.69	9.2	-0.51	3.8e-05	0.00097	430	396.58	589.15	591.09	AT4G06335	-	AT4G06335	lncRNA		650	221	8985914	8986135	3UTR
chr4	9112526	9112825	300	7.04	6.57	7.4	-0.83	0.00127	0.0128	84	106.02	196.94	140.95	AT4G16110	+	ARR2,RR2	nontranslating_CDS	response regulator 2	299	10	9112675	9112685	TSSup400
chr4	9317978	9318201	224	7.34	7.02	7.6	-0.58	0.00812	0.045	141	118.58	213.68	174.89	AT4G16540	-	AT4G16540	protein_coding	Heat shock protein HSP20/alpha crystallin family	223	827	9318089	9317262	TSSup1kTo400
chr4	9331710	9332309	600	7.83	7.38	8.18	-0.79	4.45e-05	0.0011	190	143.71	304.06	274.51	AT4G16563	-	AT4G16563	protein_coding	Eukaryotic aspartyl protease family protein	599	363	9332009	9331646	TSSup400
chr4	9415293	9415554	262	7.4	7.08	7.66	-0.58	0.0067	0.0396	126	144.5	220.37	185.22	AT4G06425	-	AT4G06425	lncRNA		261	735	9415423	9414688	TSSup1kTo400
chr4	9557808	9558605	798	8.71	8.37	8.99	-0.62	7.52e-06	0.000269	346	315.69	522.76	491.47	AT4G16990	+	RLM3	protein_coding	disease resistance protein (TIR-NBS class), putative	797	364	9558206	9558570	TSSup400
chr4	9559899	9560081	183	7.13	6.51	7.57	-1.06	4.87e-06	0.00019	86	95.81	200.85	178.58	AT4G16990	+	RLM3	protein_coding	disease resistance protein (TIR-NBS class), putative	182	1420	9559990	9558570	5UTR
chr4	9739414	9739751	338	8.13	7.82	8.38	-0.56	0.000663	0.00812	226	226.17	340.88	325.43	AT4G17460	+	JAB,HAT1	protein_coding	Homeobox-leucine zipper protein 4 (HB-4) / HD-ZIP protein	337	65	9739582	9739517	5UTR
chr4	9740534	9741054	521	8.64	8.02	9.07	-1.06	8.59e-14	4.75e-11	249	268.57	546.75	531.31	AT4G17460	+	JAB,HAT1	protein_coding	Homeobox-leucine zipper protein 4 (HB-4) / HD-ZIP protein	520	1277	9740794	9739517	CDS
chr4	9847756	9847970	215	7.6	7.32	7.83	-0.51	0.00943	0.0496	153	166.48	230.97	223.6	AT4G17695	-	KAN3	protein_coding	Homeodomain-like superfamily protein	38	3064	9847863	9850927	intergenic
chr4	9947587	9948375	789	8.54	8.2	8.81	-0.62	0.000126	0.0024	270	316.48	495.42	402.91	AT4G17900	+	AT4G17900	protein_coding	PLATZ transcription factor family protein	570	2204	9947981	9945777	3UTR
chr4	9994160	9994615	456	7.61	6.97	8.05	-1.08	5.82e-08	5.11e-06	131	120.15	275.05	254.59	AT4G18010	-	5PTASE2,AT5PTASE2,IP5PII	protein_coding	myo-inositol polyphosphate 5-phosphatase 2	455	137	9994387	9994524	5UTR
chr4	10159642	10160509	868	8.7	8.32	9.01	-0.69	7.82e-06	0.000277	298	341.61	571.3	458.26	AT4G18380	+	AT4G18380	protein_coding	F-box family protein	106	2269	10160075	10157806	intergenic
chr4	10295976	10296495	520	9.37	9.06	9.62	-0.56	5.82e-07	3.42e-05	547	521.44	822.91	749.01	AT4G18710	+	BIN2,UCU1,ATSK21,DWF12,SK21	protein_coding	Protein kinase superfamily protein	519	98	10296235	10296137	5UTR
chr4	10307396	10307851	456	7.66	7.34	7.92	-0.58	0.00327	0.0244	149	175.12	253.85	230.97	AT4G18760	-	AtRLP51,SNC2,RLP51	protein_coding	receptor like protein 51	42	1968	10307623	10309591	3UTR
chr4	10309058	10310315	1258	9.04	8.5	9.43	-0.93	3.58e-11	7.81e-09	317	409.14	716.91	661.93	AT4G18760	-	AtRLP51,SNC2,RLP51	protein_coding	receptor like protein 51	1257	95	10309686	10309591	TSSup400
chr4	10353079	10353645	567	8.31	7.96	8.6	-0.64	0.000106	0.00211	225	271.71	408.95	366.02	AT4G18890	+	BEH3	protein_coding	BES1/BZR1 homolog 3	566	977	10353362	10352385	5UTR
chr4	10463179	10463534	356	7.8	7.23	8.21	-0.98	9.38e-07	4.97e-05	162	138.21	331.4	260.49	AT4G19120	-	ERD3	protein_coding	S-adenosyl-L-methionine-dependent methyltransferases superfamily protein	355	950	10463356	10464306	5UTR
chr4	10488380	10488954	575	7.71	7.24	8.06	-0.83	1.81e-05	0.000529	148	153.92	283.98	250.9	AT4G19180	-	APY7,AtAPY7	protein_coding	GDA1/CD39 nucleoside phosphatase family protein	574	133	10488667	10488534	TSSup400
chr4	10497941	10498928	988	8.39	8.11	8.63	-0.52	0.000658	0.00809	271	280.35	412.29	377.82	AT4G19200	+	AT4G19200	protein_coding	proline-rich family protein	987	313	10498434	10498747	TSSup400
chr4	10521023	10521391	369	7.81	7.08	8.29	-1.22	1.15e-10	2.22e-08	145	124.86	318.01	308.46	AT4G19230	+	CYP707A1	protein_coding	cytochrome P450, family 707, subfamily A, polypeptide 1	368	51	10521207	10521258	TSSup400
chr4	10585618	10586281	664	7.92	7.64	8.16	-0.53	0.00358	0.026	193	204.96	309.64	264.18	AT4G19410	-	PAE7,AtPAE7	protein_coding	Pectinacetylesterase family protein	663	88	10585949	10585861	TSSup400
chr4	10861216	10861552	337	7.85	7.35	8.22	-0.88	1.33e-06	6.57e-05	165	160.2	296.25	300.34	AT4G20070	+	ATAAH,AAH	protein_coding	allantoate amidohydrolase	336	3	10861384	10861381	5UTR
chr4	10958234	10959008	775	8.53	8.26	8.76	-0.5	0.0011	0.0117	317	296.84	473.66	393.32	AT4G20300	+	AT4G20300	protein_coding	Protein of unknown function (DUF1639)	774	3311	10958621	10955310	3UTR
chr4	11021267	11022130	864	8.68	8.33	8.97	-0.64	6.02e-06	0.000224	329	314.91	531.69	470.07	AT4G20430	-	SBT2.2	protein_coding	Subtilase family protein	863	310	11021698	11021388	TSSup400
chr4	11155309	11155736	428	7.63	6.84	8.14	-1.3	1.36e-10	2.57e-08	109	119.37	301.83	261.97	AT4G20830	+	AtBBE19,AtBBE20	protein_coding	FAD-binding Berberine family protein	427	70	11155522	11155452	CDS
chr4	11176724	11176892	169	6.91	6.4	7.29	-0.89	0.00051	0.00671	87	81.67	180.2	132.83	AT4G20870	-	ATFAH2,FAH2	protein_coding	fatty acid hydroxylase 2	168	73	11176808	11176881	5UTR
chr4	11180705	11180999	295	7.16	6.5	7.62	-1.12	8.24e-07	4.49e-05	89	91.88	200.85	191.86	AT4G20880	-	AT4G20880	protein_coding	ethylene-responsive nuclear protein / ethylene-regulated nuclear protein (ERT2)	294	197	11180852	11181049	5UTR
chr4	11462622	11463020	399	7.86	7.57	8.1	-0.54	0.0047	0.0314	204	175.12	304.06	246.47	AT4G21550	+	VAL3	protein_coding	VP1/ABI3-like 3	398	147	11462821	11462968	TSSup400
chr4	11630952	11631290	339	7.75	7.37	8.05	-0.67	0.00134	0.0133	138	193.97	285.65	244.26	AT4G21910	-	AT4G21910	protein_coding	MATE efflux family protein	338	134	11631121	11631255	5UTR
chr4	11864358	11864999	642	8.17	7.45	8.65	-1.21	1.03e-11	2.63e-09	153	195.54	420.66	384.47	AT4G22540	-	ORP2A	protein_coding	OSBP(oxysterol binding protein)-related protein 2A	641	1797	11864678	11866475	5UTR
chr4	11971255	11971734	480	8.4	8.06	8.68	-0.62	0.000232	0.00382	238	295.27	445.21	373.4	AT4G22780	-	ACR7	protein_coding	ACT domain repeat 7	479	137	11971494	11971357	TSSup400
chr4	11988912	11989631	720	8.92	8.63	9.15	-0.52	7.68e-05	0.00168	396	398.15	609.79	529.84	AT4G22820	-	SAP9,AtSAP9	protein_coding	A20/AN1-like zinc finger family protein	719	184	11989271	11989087	TSSup400
chr4	12067271	12068151	881	8.83	8.21	9.26	-1.04	8.58e-14	4.75e-11	283	310.98	653.87	569.69	AT4G23020	-	TRM11	protein_coding		880	913	12067711	12068624	CDS
chr4	12143774	12144485	712	7.83	7.53	8.08	-0.55	0.00434	0.0297	199	171.2	299.04	242.04	AT4G23190	-	CRK11,AT-RLK3	protein_coding	cysteine-rich RLK (RECEPTOR-like protein kinase) 11	711	271	12144129	12143858	TSSup400
chr4	12252124	12252716	593	8.42	8.07	8.69	-0.62	0.000202	0.00344	251	287.42	461.95	366.02	AT4G23490	-	AT4G23490	protein_coding	Protein of unknown function (DUF604)	592	1855	12252420	12254275	CDS
chr4	12278144	12279225	1082	8.41	8.02	8.72	-0.7	3.45e-05	0.0009	235	285.06	464.74	378.56	AT4G23530	+	AT4G23530	protein_coding	Protein of unknown function (DUF793)	1081	230	12278684	12278914	TSSup400
chr4	12365976	12366404	429	7.86	7.52	8.14	-0.62	0.000753	0.00891	190	176.69	305.73	259.02	AT4G23740	+	AT4G23740	protein_coding	Leucine-rich repeat protein kinase family protein	428	109	12366190	12366081	5UTR
chr4	12550062	12550798	737	8.45	8.03	8.77	-0.74	2.44e-06	0.000109	235	288.2	439.63	435.38	AT4G24180	-	TLP1,ATTLP1	protein_coding	THAUMATIN-LIKE PROTEIN 1	736	948	12550430	12551378	CDS
chr4	12673854	12674342	489	7.82	7.49	8.09	-0.6	0.00379	0.0271	192	167.27	317.45	225.81	AT4G24540	-	AGL24	protein_coding	AGAMOUS-like 24	488	8	12674098	12674106	5UTR
chr4	12754036	12755146	1111	9.07	8.74	9.34	-0.6	8.82e-07	4.74e-05	435	418.56	674.51	619.87	AT4G24730	-	AT4G24730	protein_coding	Calcineurin-like metallo-phosphoesterase superfamily protein	1110	285	12754591	12754306	3UTR
chr4	12777301	12777761	461	8.52	8.04	8.88	-0.84	4.24e-07	2.65e-05	285	241.87	528.34	412.51	AT4G24790	+	AT4G24790	protein_coding	AAA-type ATPase family protein	460	92	12777531	12777439	5UTR
chr4	12836626	12837452	827	8.69	8.33	8.97	-0.64	3.22e-06	0.000137	324	320.4	516.06	487.04	AT4G24972	+	TPD1	protein_coding	tapetum determinant 1	826	313	12837039	12837352	TSSup400
chr4	12838530	12838900	371	6.86	6.03	7.38	-1.35	2.37e-07	1.68e-05	71	59.68	184.67	148.33	AT4G24972	+	TPD1	protein_coding	tapetum determinant 1	370	1363	12838715	12837352	CDS
chr4	12936665	12937267	603	8.51	7.98	8.89	-0.91	4.33e-10	7.12e-08	254	250.51	481.47	467.85	AT4G25260	-	PMEI7	protein_coding	Plant invertase/pectin methylesterase inhibitor superfamily protein	602	270	12936966	12937236	5UTR
chr4	13016143	13016609	467	9.02	8.7	9.28	-0.58	2.13e-06	9.68e-05	423	408.36	612.03	630.2	AT4G25470	-	CBF2,DREB1C,ATCBF2,FTQ4	protein_coding	C-repeat/DRE binding factor 2	466	141	13016376	13016235	TSSup400
chr4	13094514	13094729	216	7.19	5.7	7.91	-2.21	0.000201	0.00344	30	73.82	257.2	224.33	AT4G25700	-	BCH1,chy1,B1,BETA-OHASE	protein_coding	beta-hydroxylase 1	215	1428	13094621	13096049	3UTR
chr4	13381452	13382162	711	7.81	7.18	8.25	-1.07	8.17e-09	9.71e-07	140	149.99	312.99	296.65	AT4G26488	-	AT4G26488	atlncRNA	other RNA	710	115	13381807	13381692	5UTR
chr4	13399801	13400387	587	8.08	7.7	8.38	-0.69	0.000134	0.00249	185	230.09	352.6	315.1	.	.	.	.	.	.	.	13400094	.	intergenic
chr4	13417632	13418030	399	7.98	8.26	7.63	0.63	0.000328	0.00487	288	325.9	204.19	193.34	AT4G26590	-	OPT5,ATOPT5	protein_coding	oligopeptide transporter 5	398	686	13417831	13417145	TSSup1kTo400
chr4	13444840	13445199	360	7.51	7.12	7.81	-0.69	0.000531	0.00692	141	137.43	225.95	224.33	AT4G26650	+	AT4G26650	protein_coding	RNA-binding (RRM/RBD/RNP motifs) family protein	359	223	13445019	13444796	5UTR
chr4	13462575	13463461	887	9.38	9.09	9.63	-0.54	6.46e-07	3.69e-05	555	535.57	808.41	774.1	AT4G26700	+	ATFIM1,FIM1	protein_coding	fimbrin 1	886	78	13463018	13463096	TSSup400
chr4	13595092	13595765	674	8.67	8.4	8.89	-0.5	0.000505	0.00667	315	359.67	488.17	462.69	AT4G27100	+	AT4G27100	protein_coding	Ypt/Rab-GAP domain of gyp1p superfamily protein	673	29	13595428	13595457	TSSup400
chr4	13653305	13653658	354	7.84	7.43	8.15	-0.72	8.66e-05	0.00183	167	178.26	299.6	270.09	AT4G27260	+	WES1,GH3.5	protein_coding	Auxin-responsive GH3 family protein	353	97	13653481	13653578	TSSup400
chr4	13664074	13664615	542	8.76	8.35	9.08	-0.73	1.9e-07	1.38e-05	317	335.32	580.22	502.54	AT4G27280	-	AT4G27280	protein_coding	Calcium-binding EF-hand family protein	541	277	13664344	13664621	5UTR
chr4	13751770	13752599	830	9.19	8.9	9.43	-0.53	1.14e-05	0.00037	463	489.24	730.3	645.7	AT4G27520	-	ENODL2,AtENODL2	protein_coding	early nodulin-like protein 2	829	81	13752184	13752103	TSSup400
chr4	13812788	13813170	383	8.44	8.16	8.67	-0.51	0.00063	0.00781	293	279.57	405.6	407.34	AT4G27657	+	AT4G27657	protein_coding		382	9	13812979	13812988	TSSup400
chr4	13878611	13879147	537	8.59	8.3	8.83	-0.53	0.000235	0.00387	333	296.84	466.97	441.29	AT4G27870	+	AT4G27870	protein_coding	Vacuolar iron transporter (VIT) family protein	536	179	13878879	13878700	5UTR
chr4	13964981	13965594	614	8.06	7.5	8.46	-0.96	6.53e-08	5.62e-06	165	197.11	367.66	336.5	AT4G28090	-	sks10	protein_coding	SKU5 similar 10	248	1058	13965287	13964229	3UTR
chr4	14127934	14128449	516	7.84	7.5	8.11	-0.6	0.00354	0.0258	194	168.84	324.14	227.28	AT4G28600	+	NPGR2	protein_coding	no pollen germination related 2	270	988	14128191	14129179	TSSup1kTo400
chr4	14191969	14192350	382	8.58	8.29	8.82	-0.53	0.000297	0.00457	326	300.77	484.82	421.36	AT4G28720	+	YUC8,CKRC2	protein_coding	Flavin-binding monooxygenase family protein	381	409	14192159	14192568	TSSup1kTo400
chr4	14321678	14321891	214	7.46	7.17	7.71	-0.54	0.00916	0.0488	140	148.42	220.93	197.03	AT4G29070	+	AT4G29070	protein_coding	Phospholipase A2 family protein	213	22	14321784	14321806	TSSup400
chr4	14396672	14396953	282	8.1	7.83	8.33	-0.5	0.00265	0.0213	227	229.31	329.72	314.36	.	.	.	.	.	.	.	14396812	.	intergenic
chr4	14418490	14418784	295	7.4	6.62	7.9	-1.28	8.58e-09	9.95e-07	85	111.51	241.57	235.4	AT4G29240	+	AT4G29240	protein_coding	Leucine-rich repeat (LRR) family protein	294	82	14418637	14418555	5UTR
chr4	14516872	14517723	852	8.28	7.97	8.54	-0.57	0.000278	0.00433	243	258.36	380.49	364.54	AT4G29610	+	CDA6	protein_coding	Cytidine/deoxycytidylate deaminase family protein	851	95	14517297	14517392	TSSup400
chr4	14579388	14579932	545	7.92	7.51	8.23	-0.72	9.59e-05	0.00197	171	193.18	325.26	275.99	AT4G29780	+	AT4G29780	protein_coding		544	98	14579660	14579562	5UTR
chr4	14645897	14646378	482	7.87	7.56	8.13	-0.56	0.00193	0.0173	191	186.9	297.92	260.49	AT4G29930	+	BHLH27	protein_coding	basic helix-loop-helix (bHLH) DNA-binding superfamily protein	481	2144	14646137	14643993	3UTR
chr4	14655230	14655701	472	7.83	7.52	8.09	-0.57	0.00239	0.0199	168	197.9	284.53	259.02	.	.	.	.	.	.	.	14655465	.	intergenic
chr4	14711624	14711891	268	7.74	7.38	8.02	-0.64	0.00059	0.00747	165	168.84	257.2	263.44	AT4G30090	-	AT4G30090	protein_coding		267	72	14711757	14711685	TSSup400
chr4	14770168	14771643	1476	9.54	9.95	8.98	0.96	2.52e-17	5.23e-14	1069	904.66	526.11	485.56	AT4G30190	-	AHA2,PMA2,AtHA2,HA2	protein_coding	H(+)-ATPase 2	1249	5342	14770905	14776247	CDS
chr4	14796592	14796951	360	8	7.69	8.25	-0.57	0.00293	0.0227	174	237.95	306.85	303.29	AT4G30210	+	AR2,ATR2	protein_coding	P450 reductase 2	359	77	14796771	14796694	5UTR
chr4	14821990	14822437	448	7.73	7.35	8.03	-0.68	0.000408	0.00569	160	167.27	282.86	241.31	.	.	.	.	.	.	.	14822213	.	intergenic
chr4	14872051	14872642	592	8.93	8.51	9.25	-0.74	4.62e-08	4.23e-06	378	349.46	660.01	557.88	AT4G30410	-	IBL1	protein_coding	sequence-specific DNA binding transcription factors	591	79	14872346	14872267	TSSup400
chr4	14911131	14911458	328	7.61	6.92	8.08	-1.16	2.15e-08	2.18e-06	131	111.51	295.13	245.73	AT4G30520	-	SARK	protein_coding	Leucine-rich repeat protein kinase family protein	327	152	14911294	14911446	5UTR
chr4	15068644	15069541	898	8.72	8.45	8.95	-0.5	0.000719	0.00861	334	365.95	543.4	445.71	AT4G30960	+	ATCIPK6,SIP3,SNRK3.14,CIPK6	protein_coding	SOS3-interacting protein 3	539	2065	15069092	15067027	3UTR
chr4	15078339	15078644	306	7.85	8.13	7.51	0.62	0.00211	0.0184	247	313.33	205.31	159.39	AT4G08415	-	AT4G08415	lncRNA		305	172	15078491	15078663	CDS
chr4	15114017	15114433	417	7.53	7.05	7.9	-0.85	0.000198	0.00341	109	155.49	264.45	211.79	AT4G31050	+	LIP2	protein_coding	Biotin/lipoate A/B protein ligase family	416	24	15114225	15114249	TSSup400
chr4	15312617	15313176	560	8.76	8.37	9.07	-0.7	3.76e-07	2.4e-05	320	342.39	565.16	509.91	AT4G31590	-	ATCSLC05,ATCSLC5,CSLC5,CSLC05	protein_coding	Cellulose-synthase-like C5	559	91	15312896	15312987	5UTR
chr4	15491800	15492104	305	7.93	7.55	8.24	-0.68	0.000202	0.00345	184	191.61	330.84	272.3	AT4G32030	+	AT4G32030	protein_coding		304	1387	15491952	15490565	CDS
chr4	15527580	15527946	367	7.5	7.05	7.84	-0.78	0.000117	0.00228	141	124.86	223.72	233.93	AT4G32150	-	VAMP711,ATVAMP711	protein_coding	vesicle-associated membrane protein 711	366	163	15527763	15527926	5UTR
chr4	15551768	15552268	501	7.45	7.1	7.73	-0.62	0.00284	0.0223	150	124.86	203.08	220.64	AT4G32200	+	ASY2	protein_coding	DNA-binding HORMA family protein	500	3179	15552018	15548839	CDS
chr4	15598879	15599785	907	8.43	7.93	8.81	-0.88	4.9e-09	6.07e-07	246	240.3	434.61	461.21	AT4G32300	+	SD2-5	protein_coding	S-domain-2 5	906	142	15599332	15599474	TSSup400
chr4	15606356	15606916	561	8.32	8.04	8.55	-0.51	0.0011	0.0117	252	275.64	383.84	367.49	.	.	.	.	.	.	.	15606636	.	intergenic
chr4	15717748	15718124	377	7.51	6.13	8.2	-2.07	3.62e-20	1.2e-16	81	58.9	281.19	306.24	AT4G32570	-	TIFY8	protein_coding	TIFY domain protein 8	376	931	15717936	15718867	CDS
chr4	15931244	15932112	869	8.47	8.18	8.72	-0.54	0.00081	0.00938	258	320.4	446.88	394.06	AT4G33010	-	AtGLDP1,GLDP1	protein_coding	glycine decarboxylase P-protein 1	868	256	15931678	15931422	TSSup400
chr4	15940975	15941690	716	8.82	8.51	9.08	-0.57	0.000156	0.00283	329	399.72	590.27	488.51	AT4G33040	-	GRXC6	protein_coding	Thioredoxin superfamily protein	715	161	15941332	15941493	5UTR
chr4	15988127	15988611	485	8.53	8.15	8.82	-0.68	1.32e-05	0.000415	318	248.94	453.58	453.09	AT4G33150	-	LKR,SDH,LKR/SDH	protein_coding	lysine-ketoglutarate reductase/saccharopine dehydrogenase bifunctional enzyme	484	3264	15988369	15991633	5UTR
chr4	16053613	16054525	913	8.91	8.61	9.16	-0.55	0.000157	0.00284	443	337.68	610.35	536.48	AT4G08785	+	AT4G08785	atlncRNA		912	513	16054069	16054582	5UTR
chr4	16212760	16213058	299	7.54	7.21	7.8	-0.59	0.00358	0.026	139	157.85	229.3	216.95	.	.	.	.	.	.	.	16212909	.	intergenic
chr4	16265521	16266242	722	8.62	8.27	8.9	-0.63	1.23e-05	0.000392	295	322.76	499.33	456.05	AT4G33940	+	AT4G33940	protein_coding	RING/U-box superfamily protein	721	121	16265881	16266002	TSSup400
chr4	16354457	16354963	507	8.13	7.82	8.39	-0.57	0.00156	0.0149	209	243.44	370.45	299.6	AT4G34150	+	AT4G34150	protein_coding	Calcium-dependent lipid-binding (CaLB domain) family protein	506	146	16354710	16354856	TSSup400
chr4	16438001	16438690	690	8.29	7.67	8.72	-1.05	3.15e-10	5.34e-08	199	208.89	458.04	384.47	AT4G34380	+	AT4G34380	protein_coding	Transducin/WD40 repeat-like superfamily protein	689	123	16438345	16438468	TSSup400
chr4	16444719	16445308	590	7.85	7.54	8.1	-0.56	0.0021	0.0183	185	187.69	286.21	261.97	AT4G34400	+	AT4G34400	protein_coding	AP2/B3-like transcriptional factor family protein	589	127	16445013	16445140	3UTR
chr4	16482177	16482825	649	7.83	7.3	8.22	-0.92	3.35e-06	0.000141	134	180.62	299.6	295.17	AT4G34480	-	AT4G34480	protein_coding	O-Glycosyl hydrolases family 17 protein	648	1730	16482501	16484231	CDS
chr4	16522600	16523210	611	8.35	8.03	8.62	-0.59	0.000237	0.00388	260	262.29	429.59	357.16	AT4G34590	+	AtbZIP11,BZIP11,ATB2,GBF6	protein_coding	G-box binding factor 6	610	1045	16522905	16521860	CDS
chr4	16542058	16542422	365	8.02	7.7	8.28	-0.58	0.000902	0.0101	197	218.31	322.47	297.39	AT4G34650	+	SQS2	protein_coding	squalene synthase 2	364	1	16542240	16542241	TSSup400
chr4	16562934	16563127	194	7.58	7.27	7.84	-0.57	0.00614	0.0375	155	153.92	257.75	199.98	AT4G34710	-	ATADC2,ADC2,SPE2	protein_coding	arginine decarboxylase 2	193	14	16563030	16563044	5UTR
chr4	16563336	16564280	945	9.18	8.88	9.44	-0.56	1.39e-05	0.000433	434	507.3	740.34	644.96	AT4G34710	-	ATADC2,ADC2,SPE2	protein_coding	arginine decarboxylase 2	708	764	16563808	16563044	TSSup1kTo400
chr4	16582661	16583700	1040	9.85	9.57	10.08	-0.5	7.51e-07	4.12e-05	810	714.62	1140.92	1019.09	AT4G34760	-	SAUR50	protein_coding	SAUR-like auxin-responsive protein family	1039	105	16583180	16583075	TSSup400
chr4	16686594	16686974	381	7.73	7.28	8.07	-0.79	2.69e-05	0.000736	160	151.56	268.35	269.35	AT4G35060	-	HIPP25	protein_coding	Heavy metal transport/detoxification superfamily protein	380	34	16686784	16686818	5UTR
chr4	16738534	16738842	309	7.79	8.04	7.49	0.55	0.0029	0.0226	271	256.79	189.69	170.46	AT4G35180	-	LHT7	protein_coding	LYS/HIS transporter 7	308	1913	16738688	16740601	3UTR
chr4	16764429	16765387	959	8.62	8.03	9.04	-1.01	5.11e-11	1.06e-08	229	292.92	528.34	523.2	AT4G35240	-	AT4G35240	protein_coding	Protein of unknown function (DUF630 and DUF632)	958	2179	16764908	16767087	CDS
chr4	16921003	16921191	189	8.72	8.96	8.44	0.51	0.00166	0.0155	545	447.62	299.04	397.75	AT4G35690	+	AT4G35690	protein_coding	Arabidopsis protein of unknown function (DUF241)	188	702	16921097	16921799	TSSup1kTo400
chr4	17083336	17083642	307	7.43	6.73	7.9	-1.17	2.26e-08	2.28e-06	104	107.59	236	240.57	AT4G36105	+	AT4G36105	protein_coding		306	351	17083489	17083840	3UTR
chr4	17087135	17087455	321	8.25	7.97	8.48	-0.52	0.00184	0.0167	236	264.65	383.84	332.07	.	.	.	.	.	.	.	17087295	.	intergenic
chr4	17108992	17109278	287	7.15	6.77	7.44	-0.67	0.00449	0.0304	97	121.72	185.23	162.35	.	.	.	.	.	.	.	17109135	.	intergenic
chr4	17147277	17147679	403	7.91	7.43	8.27	-0.84	5.55e-05	0.00131	137	208.1	326.93	291.49	AT4G36240	-	GATA7	protein_coding	GATA transcription factor 7	402	1018	17147478	17148496	CDS
chr4	17148359	17148593	235	7.37	6.95	7.7	-0.75	0.0022	0.0188	127	120.15	256.08	160.13	AT4G36240	-	GATA7	protein_coding	GATA transcription factor 7	234	20	17148476	17148496	5UTR
chr4	17257576	17257824	249	7.24	6.92	7.5	-0.59	0.00724	0.0416	126	115.44	189.13	173.42	AT4G36580	+	AT4G36580	protein_coding	AAA-type ATPase family protein	248	59	17257700	17257759	TSSup400
chr4	17346442	17346777	336	8	7.68	8.26	-0.58	0.00161	0.0151	193	217.53	336.42	275.99	AT4G36820	+	MCU4	protein_coding	Protein of unknown function (DUF607)	335	195	17346609	17346804	TSSup400
chr4	17471363	17471852	490	8.2	7.91	8.44	-0.53	0.00149	0.0144	241	241.09	379.38	317.31	.	.	.	.	.	.	.	17471607	.	intergenic
chr4	17514869	17515188	320	7.46	7.15	7.71	-0.56	0.00651	0.0389	143	141.35	221.49	197.03	AT4G37220	+	AT4G37220	protein_coding	Cold acclimation protein WCOR413 family	319	13	17515028	17515041	TSSup400
chr4	17531026	17531487	462	7.96	7.67	8.2	-0.53	0.00295	0.0228	219	188.47	310.2	278.2	AT4G37250	-	AT4G37250	protein_coding	Leucine-rich repeat protein kinase family protein	461	667	17531256	17530589	TSSup1kTo400
chr4	17561183	17562977	1795	9.81	9.48	10.08	-0.61	5.86e-10	9.36e-08	684	742.89	1126.42	1044.18	AT4G37320	-	CYP81D5	protein_coding	cytochrome P450, family 81, subfamily D, polypeptide 5	1792	105	17562080	17561975	TSSup400
chr4	17606652	17607140	489	7.9	7.58	8.15	-0.57	0.00177	0.0163	177	206.53	292.9	276.73	AT4G37450	-	AGP18,ATAGP18	protein_coding	arabinogalactan protein 18	488	154	17606896	17607050	5UTR
chr4	17640682	17641311	630	8.49	8.09	8.81	-0.72	6.85e-06	0.000249	282	262.29	501	397.01	AT4G37540	-	LBD39	protein_coding	LOB domain-containing protein 39	629	71	17640996	17640925	TSSup400
chr4	17666126	17666623	498	7.67	7.14	8.05	-0.91	1.12e-05	0.000364	134	147.64	300.71	230.24	AT4G37590	-	NPY5,MEL1	protein_coding	Phototropic-responsive NPH3 family protein	497	362	17666374	17666736	5UTR
chr4	17670246	17670889	644	8.42	8.1	8.68	-0.58	0.00101	0.0109	320	229.31	446.33	374.13	AT4G37608	+	AT4G37608	protein_coding		385	1617	17670567	17668950	3UTR
chr4	17672299	17672689	391	8.48	8.16	8.73	-0.58	9.9e-05	0.00202	277	294.49	437.96	413.98	AT4G37610	-	BT5	protein_coding	BTB and TAZ domain protein 5	390	141	17672494	17672353	TSSup400
chr4	17839826	17840479	654	8.17	7.82	8.46	-0.63	0.000163	0.00291	210	242.66	365.99	336.5	AT4G37940	-	AGL21	protein_coding	AGAMOUS-like 21	143	1183	17840152	17838969	intergenic
chr4	18051910	18052167	258	7.88	7.61	8.11	-0.5	0.00581	0.0363	201	190.04	295.13	257.54	.	.	.	.	.	.	.	18052038	.	intergenic
chr4	18053420	18053781	362	8.79	8.51	9.02	-0.52	0.000252	0.00406	372	354.96	568.51	472.28	AT4G38620	+	ATMYB4,MYB4	protein_coding	myb domain protein 4	361	241	18053600	18053359	5UTR
chr4	18295908	18296854	947	9.16	8.61	9.56	-0.94	1.61e-13	7.84e-11	422	362.02	800.6	706.21	AT4G39350	+	ATH-A,ATCESA2,CESA2	protein_coding	cellulose synthase A2	946	6	18296381	18296387	TSSup400
chr4	18324576	18324791	216	8.14	7.65	8.51	-0.85	3.62e-07	2.36e-05	208	193.97	382.72	343.88	AT4G39400	+	BRI1,ATBRI1,DWF2,CBB2,BIN1	protein_coding	Leucine-rich receptor-like protein kinase family protein	215	227	18324683	18324456	5UTR
chr4	18399422	18400453	1032	8.87	8.59	9.11	-0.53	4.06e-05	0.00103	384	384.8	542.84	564.52	AT4G39640	+	GGT1	protein_coding	gamma-glutamyl transpeptidase 1	1031	15	18399937	18399922	5UTR
chr4	18406072	18406885	814	8.9	8.62	9.13	-0.52	0.000147	0.00269	406	378.51	610.35	512.87	AT4G39660	+	AGT2	protein_coding	alanine:glyoxylate aminotransferase 2	813	148	18406478	18406626	TSSup400
chr4	18471818	18472564	747	9.87	9.59	10.1	-0.51	3.71e-08	3.58e-06	762	779.02	1067.84	1127.57	AT4G39800	-	ATMIPS1,MIPS1,ATIPS1,MI-1-P	protein_coding	myo-inositol-1-phosphate synthase 1	746	143	18472191	18472048	TSSup400
chr4	18473309	18473797	489	7.72	7.38	7.99	-0.61	0.00139	0.0137	161	171.98	272.82	236.88	AT4G09915	+	AT4G09915	lncRNA		472	123	18473553	18473430	CDS
chr4	18484997	18485244	248	8.21	7.9	8.47	-0.57	0.000451	0.00613	225	251.3	362.08	346.09	AT4G39840	+	AT4G39840	protein_coding		247	220	18485120	18484900	5UTR
chr5	99728	100050	323	7.61	7.32	7.86	-0.53	0.00692	0.0402	156	164.13	248.83	214.74	AT5G01240	+	LAX1	protein_coding	like AUXIN RESISTANT 1	322	2354	99889	97535	CDS
chr5	112301	112922	622	8.28	7.98	8.52	-0.54	0.00363	0.0263	226	280.35	422.34	313.62	AT5G01270	-	CPL2,ATCPL2	protein_coding	carboxyl-terminal domain (ctd) phosphatase-like 2	621	287	112611	112324	TSSup400
chr5	305601	306433	833	9.2	8.89	9.46	-0.57	9.69e-07	5.09e-05	475	475.11	733.65	676.69	AT5G01790	-	AT5G01790	protein_coding		832	105	306017	305912	TSSup400
chr5	313432	313826	395	8.69	8.35	8.97	-0.62	9.49e-06	0.000319	325	328.26	526.67	474.49	AT5G01820	-	ATCIPK14,SnRK3.15,CIPK14,PKS24,ATSR1,SR1	protein_coding	serine/threonine protein kinase 1	394	1776	313629	315405	CDS
chr5	394711	394994	284	7.99	7.67	8.25	-0.58	0.00111	0.0118	205	202.61	328.61	279.68	AT5G02030	+	RPL,BLR,HB-6,VAN,LSN,BLH9,PNY	protein_coding	POX (plant homeobox) family protein	283	714	394852	395566	TSSup1kTo400
chr5	486493	487019	527	7.28	5.99	7.95	-1.96	2.98e-17	5.49e-14	60	66.75	258.31	236.14	AT5G02320	-	MYB3R-5,ATMYB3R5	protein_coding	myb domain protein 3r-5	526	283	486756	486473	TSSup400
chr5	547362	547632	271	7.67	7.12	8.07	-0.95	7.24e-07	4.02e-05	140	137.43	271.7	264.92	AT5G02480	+	AT5G02480	protein_coding	HSP20-like chaperones superfamily protein	270	62	547497	547435	5UTR
chr5	577162	577384	223	7.83	7.56	8.06	-0.5	0.00817	0.0452	175	202.61	254.41	278.2	AT5G02570	-	AT5G02570	protein_coding	Histone superfamily protein	222	97	577273	577176	TSSup400
chr5	712614	712940	327	7.82	7.39	8.15	-0.75	4.18e-05	0.00105	166	170.41	295.13	271.56	AT5G03040	-	iqd2	protein_coding	IQ-domain 2	326	356	712777	713133	5UTR
chr5	780194	780721	528	7.91	7.56	8.18	-0.62	0.000758	0.00896	193	185.33	319.12	262.71	AT5G03260	-	LAC11	protein_coding	laccase 11	230	1033	780457	779424	intergenic
chr5	897730	898311	582	7.84	7.5	8.11	-0.62	0.00124	0.0126	161	200.25	287.32	266.4	AT5G03552	-	MIR822A	miRNA	MIR822a; miRNA	581	664	898020	897356	TSSup1kTo400
chr5	899827	900372	546	7.94	7.58	8.23	-0.65	0.000327	0.00486	192	190.04	324.7	274.51	AT5G03555	-	NCS1,AtNCS1	protein_coding	permease, cytosine/purines, uracil, thiamine, allantoin family protein	545	199	900099	900298	CDS
chr5	957234	957729	496	7.73	6.88	8.26	-1.39	6.86e-12	1.9e-09	117	117.79	341.44	273.77	AT5G03680	+	PTL	protein_coding	Duplicated homeodomain-like superfamily protein	495	129	957481	957610	TSSup400
chr5	961984	962411	428	8.79	9.08	8.42	0.66	1.28e-06	6.37e-05	562	520.65	362.08	321	.	.	.	.	.	.	.	962197	.	intergenic
chr5	1087119	1087686	568	8.28	7.9	8.57	-0.68	0.00013	0.00245	202	274.85	393.33	368.97	AT5G04020	-	AT5G04020	protein_coding	calmodulin binding	567	630	1087402	1086772	TSSup1kTo400
chr5	1089382	1089864	483	8.4	8.08	8.66	-0.58	0.000227	0.00377	287	253.65	431.26	376.35	AT5G04040	+	SDP1	protein_coding	Patatin-like phospholipase family protein	482	282	1089623	1089341	5UTR
chr5	1129533	1129930	398	7.97	7.61	8.25	-0.64	0.000985	0.0107	187	204.18	352.6	258.28	AT5G04140	+	GLS1,GLU1,GLUS,FD-GOGAT	protein_coding	glutamate synthase 1	397	53	1129731	1129784	TSSup400
chr5	1214119	1214858	740	8.47	8.1	8.76	-0.67	1.05e-05	0.000347	265	283.49	458.04	411.77	AT5G04330	-	CYP84A4	protein_coding	Cytochrome P450 superfamily protein	739	49	1214488	1214439	TSSup400
chr5	1243448	1244078	631	8.37	8.01	8.66	-0.65	2.84e-05	0.000765	249	267	421.78	386.68	AT5G04410	+	NAC78,NTL11,NAC2,anac078	protein_coding	NAC domain containing protein 2	630	80	1243763	1243683	5UTR
chr5	1305844	1306274	431	8.55	8.15	8.87	-0.72	7.77e-07	4.24e-05	275	292.92	484.26	450.14	AT5G04550	-	AT5G04550	protein_coding	Protein of unknown function (DUF668)	430	86	1306059	1306145	5UTR
chr5	1380300	1381115	816	9.73	9.4	10	-0.6	5.37e-09	6.61e-07	720	629.81	1061.14	984.41	AT5G04770	+	CAT6,ATCAT6	protein_coding	cationic amino acid transporter 6	815	2087	1380707	1378620	CDS
chr5	1415336	1415794	459	7.54	6.95	7.96	-1	2.16e-06	9.72e-05	114	133.5	272.26	224.33	AT5G04860	-	AT5G04860	protein_coding		386	843	1415565	1414722	TSSup1kTo400
chr5	1420325	1421196	872	8.73	8.38	9.02	-0.64	7.25e-06	0.000262	344	320.4	561.26	475.23	AT5G04870	-	CPK1,ATCPK1	protein_coding	calcium dependent protein kinase 1	871	206	1420760	1420554	TSSup400
chr5	1507121	1507599	479	7.95	7.59	8.24	-0.65	0.000219	0.00366	188	196.32	316.33	287.8	AT5G05100	-	AT5G05100	protein_coding	Single-stranded nucleic acid binding R3H protein	478	136	1507360	1507224	TSSup400
chr5	1563078	1563374	297	7.57	6.94	8.01	-1.06	6.87e-07	3.87e-05	111	135.07	285.09	229.5	AT5G05270	+	CHIL,AtCHIL	protein_coding	Chalcone-flavanone isomerase family protein	296	59	1563226	1563285	TSSup400
chr5	1566490	1567102	613	7.99	7.5	8.35	-0.84	1.64e-06	7.9e-05	185	178.26	343.67	307.72	AT5G05280	-	DAF	protein_coding	RING/U-box superfamily protein	612	405	1566796	1566391	TSSup1kTo400
chr5	1704681	1705248	568	8.19	7.79	8.5	-0.7	8.61e-05	0.00182	202	241.87	400.02	322.48	AT5G05690	-	CPD,CYP90A1,CYP90,DWF3,CBB3,CYP90A	protein_coding	Cytochrome P450 superfamily protein	567	1984	1704964	1706948	CDS
chr5	1706360	1706835	476	7.94	7.64	8.19	-0.54	0.00224	0.0191	187	212.03	288.44	293.7	AT5G05690	-	CPD,CYP90A1,CYP90,DWF3,CBB3,CYP90A	protein_coding	Cytochrome P450 superfamily protein	475	351	1706597	1706948	5UTR
chr5	1747839	1748183	345	7.74	7.37	8.04	-0.66	0.00233	0.0196	133	198.68	285.09	240.57	AT5G05810	+	ATL43	protein_coding	RING/U-box superfamily protein	344	1464	1748011	1746547	3UTR
chr5	1760496	1760785	290	7.56	7.08	7.92	-0.85	8.14e-05	0.00175	116	153.92	261.66	224.33	AT5G05840	-	AT5G05840	protein_coding	Protein of unknown function (DUF620)	289	26	1760640	1760666	5UTR
chr5	1767331	1767666	336	7.22	6.82	7.54	-0.72	0.00171	0.0159	111	114.65	208.66	163.08	AT5G05870	+	UGT76C1	protein_coding	UDP-glucosyl transferase 76C1	335	131	1767498	1767629	3UTR
chr5	1918850	1919471	622	8.53	8.23	8.78	-0.55	0.000264	0.00417	287	311.76	469.2	407.34	AT5G06290	+	2-Cys,2CPB	protein_coding	2-cysteine peroxiredoxin B	621	81	1919160	1919079	5UTR
chr5	1950928	1951309	382	8.26	7.99	8.49	-0.5	0.00165	0.0155	248	260.72	366.55	351.26	.	.	.	.	.	.	.	1951118	.	intergenic
chr5	1966967	1967543	577	8.28	7.6	8.74	-1.14	9.15e-12	2.41e-09	192	196.32	467.53	389.63	AT5G06440	-	AT5G06440	protein_coding		576	245	1967255	1967500	5UTR
chr5	1973832	1975014	1183	8.44	8.15	8.68	-0.54	0.000308	0.00467	289	278	421.78	399.96	AT5G06470	-	AT5G06470	protein_coding	Glutaredoxin family protein	480	1107	1974423	1975530	3UTR
chr5	2062564	2062876	313	7.69	7.34	7.97	-0.63	0.00258	0.0209	187	137.43	277.84	225.07	AT5G06690	-	WCRKC1	protein_coding	WCRKC thioredoxin 1	312	639	2062720	2062081	TSSup1kTo400
chr5	2063173	2063721	549	8.65	8.27	8.95	-0.68	8.98e-06	0.000306	273	343.18	522.2	467.11	AT5G06700	+	TBR	protein_coding	Plant protein of unknown function (DUF828)	548	34	2063447	2063413	5UTR
chr5	2065514	2066556	1043	9.23	8.94	9.48	-0.54	3.1e-06	0.000133	502	479.03	747.6	681.12	AT5G06700	+	TBR	protein_coding	Plant protein of unknown function (DUF828)	1039	2622	2066035	2063413	3UTR
chr5	2090417	2090968	552	7.84	7.53	8.09	-0.56	0.00464	0.0311	217	152.35	278.4	267.13	AT5G06760	-	LEA4-5,AtLEA4-5	protein_coding	Late Embryogenesis Abundant 4-5	551	262	2090692	2090430	3UTR
chr5	2359005	2359277	273	7.81	8.13	7.4	0.72	9.83e-05	0.00201	278	281.92	182.44	156.44	AT5G07450	-	CYCP4;3	protein_coding	cyclin p4;3	272	170	2359141	2359311	CDS
chr5	2563104	2563655	552	8.3	7.91	8.61	-0.7	6.38e-06	0.000235	248	233.23	400.02	383.73	AT5G08000	+	E13L3,PDCB2	protein_coding	glucan endo-1,3-beta-glucosidase-like protein 3	551	14	2563379	2563365	5UTR
chr5	2609046	2609334	289	7.66	7.27	7.96	-0.68	0.000367	0.00529	151	158.63	253.29	244.26	AT5G08130	-	BIM1	protein_coding	basic helix-loop-helix (bHLH) DNA-binding superfamily protein	288	1060	2609190	2610250	CDS
chr5	2679470	2681042	1573	9.81	9.5	10.07	-0.57	2.33e-09	3.25e-07	688	757.81	1078.44	1074.44	AT5G08330	+	TCP21,AtTCP21,CHE	protein_coding	TCP family transcription factor	1572	144	2680256	2680400	TSSup400
chr5	2710380	2710972	593	7.96	7.69	8.19	-0.5	0.00697	0.0404	203	209.67	324.14	258.28	AT5G08410	-	FTRA2	protein_coding	ferredoxin/thioredoxin reductase subunit A (variable subunit) 2	592	78	2710676	2710598	TSSup400
chr5	2803016	2804155	1140	9.33	9.02	9.59	-0.57	6.13e-07	3.56e-05	549	489.24	799.48	742.36	AT5G08640	+	FLS,FLS1,ATFLS1	protein_coding	flavonol synthase 1	1139	247	2803585	2803832	TSSup400
chr5	3088896	3089499	604	8.07	7.74	8.34	-0.6	0.000814	0.00939	196	231.66	352.6	296.65	AT5G09890	-	AT5G09890	protein_coding	Protein kinase family protein	603	78	3089197	3089119	TSSup400
chr5	3157571	3157798	228	7.33	6.96	7.62	-0.66	0.0027	0.0215	128	121.72	218.7	175.63	AT5G10100	+	TPPI	protein_coding	Haloacid dehalogenase-like hydrolase (HAD) superfamily protein	227	9	3157684	3157693	TSSup400
chr5	3266987	3267800	814	8.42	7.78	8.86	-1.08	5.28e-12	1.49e-09	203	237.95	473.66	458.26	AT5G10380	+	RING1,ATRING1	protein_coding	RING/U-box superfamily protein	813	241	3267393	3267634	3UTR
chr5	3269574	3269816	243	7.59	7.24	7.87	-0.63	0.00122	0.0125	152	149.99	244.36	224.33	AT5G10390	-	H3.1,HTR13	protein_coding	Histone superfamily protein	242	101	3269695	3269594	TSSup400
chr5	3278696	3279060	365	7.84	7.55	8.08	-0.53	0.0044	0.03	196	178.26	290.11	249.42	AT5G10430	-	ATAGP4,AGP4,JAGGER	protein_coding	arabinogalactan protein 4	364	417	3278878	3278461	TSSup1kTo400
chr5	3327825	3328138	314	7.56	7.23	7.83	-0.6	0.00244	0.0202	147	153.13	241.57	214.74	AT5G10530	-	LecRK-IX.1	protein_coding	Concanavalin A-like lectin protein kinase family protein	313	113	3327981	3327868	5UTR
chr5	3447047	3447226	180	7.33	6.86	7.68	-0.82	0.000357	0.0052	128	104.44	230.42	178.58	AT5G10930	-	CIPK5,SnRK3.24	protein_coding	CBL-interacting protein kinase 5	179	142	3447136	3447278	5UTR
chr5	3457162	3457921	760	8.98	8.33	9.43	-1.1	6.1e-17	1.01e-13	333	309.41	734.76	644.96	AT5G10946	-	AT5G10946	protein_coding		759	86	3457541	3457627	5UTR
chr5	3529509	3530350	842	8.88	8.57	9.13	-0.57	9.35e-06	0.000317	385	374.59	565.16	558.62	.	.	.	.	.	.	.	3529929	.	intergenic
chr5	3661152	3661427	276	7.39	6.9	7.76	-0.85	8.8e-05	0.00185	114	125.65	237.11	195.55	.	.	.	.	.	.	.	3661289	.	intergenic
chr5	3693453	3693768	316	8.3	8	8.55	-0.55	0.000765	0.00903	280	233.23	393.33	356.42	.	.	.	.	.	.	.	3693610	.	intergenic
chr5	3705134	3706116	983	9.03	8.72	9.29	-0.57	1.11e-05	0.000362	440	401.29	675.63	577.07	AT5G11540	-	AtGulLO3,GulLO3	protein_coding	D-arabinono-1,4-lactone oxidase family protein	982	496	3705625	3705129	TSSup1kTo400
chr5	3728619	3729138	520	7.64	7.14	8.01	-0.87	2.76e-05	0.000753	147	135.86	292.9	224.33	AT5G11590	-	TINY2	protein_coding	Integrase-type DNA-binding superfamily protein	519	152	3728878	3728726	TSSup400
chr5	3743757	3745082	1326	9.91	9.59	10.17	-0.58	1.02e-09	1.59e-07	734	808.86	1172.16	1127.57	AT5G11650	+	MAGL13	protein_coding	alpha/beta-Hydrolases superfamily protein	1325	278	3744419	3744697	TSSup400
chr5	3782958	3783168	211	7.73	7.43	7.99	-0.56	0.00258	0.0209	168	175.91	252.73	255.33	AT5G11740	+	ATAGP15,AGP15	protein_coding	arabinogalactan protein 15	210	866	3783063	3783929	TSSup1kTo400
chr5	3785200	3785979	780	8.7	8.26	9.03	-0.77	8.45e-08	7.02e-06	283	331.4	532.24	512.13	AT5G01885	+	AT5G01885	lncRNA		779	481	3785589	3786070	TSSup1kTo400
chr5	3854267	3854507	241	7.62	7.28	7.89	-0.61	0.00186	0.0168	150	160.99	239.34	233.93	AT5G11950	+	MOBP2,LOG8	protein_coding	Putative lysine decarboxylase family protein	240	0	3854387	3854387	TSSup400
chr5	3857788	3858606	819	8.4	8.12	8.63	-0.5	0.00113	0.0119	285	272.5	422.89	367.49	AT5G11960	-	AT5G11960	protein_coding	Protein of unknown function (DUF803)	179	3331	3858197	3861528	intergenic
chr5	3872789	3873283	495	8.01	7.53	8.36	-0.83	1.83e-06	8.67e-05	184	186.9	316.33	342.4	AT5G11990	-	AT5G11990	protein_coding	proline-rich family protein	494	313	3873036	3873349	CDS
chr5	3922054	3922935	882	8.17	7.9	8.4	-0.5	0.00558	0.0352	206	273.28	342	333.55	AT5G12140	-	CYS1,ATCYS1	protein_coding	cystatin-1	345	1564	3922494	3924058	intergenic
chr5	3932293	3933196	904	8.7	8.42	8.93	-0.51	0.000891	0.01	354	332.18	547.31	427.27	AT5G12170	+	CLT3	protein_coding	CRT (chloroquine-resistance transporter)-like transporter 3	903	1396	3932744	3931348	CDS
chr5	3979804	3980682	879	8.44	8.06	8.74	-0.68	2.18e-05	0.000624	239	294.49	439.07	413.24	AT5G12300	-	AT5G12300	protein_coding	Calcium-dependent lipid-binding (CaLB domain) family protein	878	222	3980243	3980021	3UTR
chr5	4074281	4074839	559	8.17	7.55	8.6	-1.06	9.46e-09	1.09e-06	156	217.53	392.77	383.73	AT5G12900	-	IRKI	protein_coding		558	59	4074560	4074619	5UTR
chr5	4184807	4185227	421	7.71	7.23	8.07	-0.84	4.51e-05	0.00111	138	162.56	301.83	236.14	.	.	.	.	.	.	.	4185017	.	intergenic
chr5	4283268	4283657	390	7.77	7.35	8.1	-0.75	0.000105	0.0021	170	155.49	300.15	247.21	AT5G13360	+	AT5G13360	protein_coding	Auxin-responsive GH3 family protein	389	107	4283462	4283355	5UTR
chr5	4379164	4379603	440	7.81	7.43	8.1	-0.68	0.000402	0.00563	167	177.48	301.83	248.68	AT5G13590	-	AT5G13590	protein_coding		439	18	4379383	4379401	5UTR
chr5	4426950	4427195	246	8.5	8.22	8.73	-0.51	0.000413	0.00575	298	299.2	431.26	419.89	AT5G13710	-	SMT1,CPH	protein_coding	sterol methyltransferase 1	245	252	4427072	4427324	5UTR
chr5	4477938	4479492	1555	9.75	9.47	9.99	-0.53	1.08e-07	8.72e-06	720	694.2	1075.09	964.48	AT5G13880	-	AT5G13880	protein_coding		1368	409	4478715	4478306	TSSup1kTo400
chr5	4633614	4633956	343	8.44	8.09	8.72	-0.63	2.57e-05	0.000717	280	264.65	408.95	433.91	AT5G14370	-	AT5G14370	protein_coding	CCT motif family protein	342	140	4633785	4633925	5UTR
chr5	4694051	4694789	739	9.08	8.78	9.33	-0.55	4.74e-06	0.000186	428	451.55	633.78	655.29	AT5G14565	+	MIR398C	miRNA	MIR398C; miRNA	738	273	4694420	4694693	TSSup400
chr5	4695314	4695895	582	8.31	7.89	8.63	-0.74	7.51e-06	0.000269	214	261.5	391.65	399.96	AT5G14570	-	NRT2.7,ATNRT2.7	protein_coding	high affinity nitrate transporter 2.7	581	1474	4695604	4697078	CDS
chr5	4741375	4742345	971	8.99	8.55	9.32	-0.77	1.4e-09	2.04e-07	386	362.81	670.61	608.06	AT5G14700	-	AT5G14700	protein_coding	NAD(P)-binding Rossmann-fold superfamily protein	970	1679	4741860	4743539	CDS
chr5	4885860	4886248	389	7.28	6.9	7.58	-0.67	0.00558	0.0353	95	144.5	201.96	180.06	AT5G15080	+	PIX7	protein_coding	Protein kinase superfamily protein	388	26	4886054	4886028	5UTR
chr5	4933641	4933947	307	7.85	7.44	8.17	-0.73	7.75e-05	0.00169	168	179.05	307.41	268.61	AT5G15190	-	AT5G15190	protein_coding		306	174	4933794	4933620	TSSup400
chr5	4977266	4977573	308	7.21	6.83	7.51	-0.68	0.00215	0.0186	118	109.94	188.57	175.63	AT5G15320	+	AT5G15320	protein_coding		307	50	4977419	4977469	TSSup400
chr5	4984321	4984945	625	8.63	8.25	8.93	-0.68	1.73e-05	0.00051	300	309.41	548.98	424.31	AT5G15340	-	PCMP-H91	protein_coding	Pentatricopeptide repeat (PPR) superfamily protein	624	235	4984633	4984398	TSSup400
chr5	5038067	5038954	888	8.89	8.57	9.15	-0.58	2.92e-05	0.000782	350	410.71	607.56	531.31	AT5G15530	+	BCCP2,CAC1-B	protein_coding	biotin carboxyl carrier protein 2	887	52	5038510	5038562	5UTR
chr5	5153961	5154310	350	7.8	7.52	8.03	-0.51	0.00695	0.0404	168	198.68	257.2	264.92	AT5G15800	-	SEP1,AGL2	protein_coding	K-box region and MADS-box transcription factor family protein	349	118	5154135	5154253	5UTR
chr5	5263981	5264541	561	8.91	8.62	9.15	-0.53	9.04e-05	0.00189	360	428.77	561.26	576.33	AT5G16120	+	MAGL15	protein_coding	alpha/beta-Hydrolases superfamily protein	69	1211	5264261	5265472	intergenic
chr5	5278021	5278756	736	8.2	7.82	8.49	-0.67	0.00012	0.00231	253	200.25	384.96	335.76	AT5G16170	+	AT5G16170	protein_coding	Core-2/I-branching beta-1,6-N-acetylglucosaminyltransferase family protein	735	602	5278388	5277786	CDS
chr5	5284609	5285081	473	8.1	7.54	8.51	-0.97	1.86e-08	1.97e-06	201	170.41	382.17	347.57	AT5G16190	-	ATCSLA11,CSLA11	protein_coding	cellulose synthase like A11	472	1997	5284845	5286842	CDS
chr5	5286670	5286963	294	7.56	7.11	7.9	-0.79	0.000117	0.00227	136	140.57	262.22	216.22	AT5G16190	-	ATCSLA11,CSLA11	protein_coding	cellulose synthase like A11	293	26	5286816	5286842	5UTR
chr5	5367196	5367967	772	8.5	8.14	8.8	-0.66	5.55e-05	0.00131	260	303.91	492.63	396.27	AT5G16410	-	AT5G16410	protein_coding	HXXXD-type acyl-transferase family protein	771	31	5367581	5367612	5UTR
chr5	5609125	5609682	558	8.5	8.17	8.76	-0.6	0.000288	0.00446	249	325.9	459.16	410.29	AT5G17050	-	UGT78D2	protein_coding	UDP-glucosyl transferase 78D2	557	186	5609403	5609589	5UTR
chr5	5694745	5695395	651	8.73	8.25	9.09	-0.84	1.77e-08	1.88e-06	315	295.27	605.89	487.04	.	.	.	.	.	.	.	5695070	.	intergenic
chr5	5765958	5766696	739	8.39	7.9	8.75	-0.85	3.98e-08	3.73e-06	246	231.66	453.58	408.08	AT5G17490	-	RGL3,AtRGL3	protein_coding	RGA-like protein 3	738	81	5766327	5766246	TSSup400
chr5	5809257	5809585	329	7.2	6.72	7.56	-0.83	0.000272	0.00425	96	115.44	196.94	179.32	AT5G17630	+	XPT	protein_coding	Nucleotide/sugar transporter family protein	328	88	5809421	5809333	5UTR
chr5	5963417	5964086	670	8.74	8.08	9.19	-1.11	2.27e-14	1.79e-11	253	288.99	620.95	546.07	AT5G02835	+	AT5G02835	lncRNA		610	145	5963751	5963606	CDS
chr5	5966584	5967363	780	8.35	7.68	8.8	-1.12	1.23e-11	3.04e-09	206	204.18	490.4	402.18	AT5G18020	-	SAUR20	protein_coding	SAUR-like auxin-responsive protein family	779	188	5966973	5966785	TSSup400
chr5	5967860	5968623	764	8.93	8.58	9.22	-0.64	5.99e-06	0.000223	344	422.49	629.88	560.83	AT5G18030	+	SAUR21	protein_coding	SAUR-like auxin-responsive protein family	763	110	5968241	5968351	TSSup400
chr5	5974821	5976090	1270	8.49	7.75	8.97	-1.22	4.78e-14	3.05e-11	209	223.03	552.89	450.14	AT5G18060	+	SAUR23	protein_coding	SAUR-like auxin-responsive protein family	1269	324	5975455	5975779	TSSup400
chr5	5983077	5983787	711	9.12	8.78	9.4	-0.62	1.51e-07	1.15e-05	434	442.91	684.55	663.41	AT5G18080	+	SAUR24	protein_coding	SAUR-like auxin-responsive protein family	710	250	5983432	5983682	TSSup400
chr5	6006397	6006826	430	8.22	7.87	8.51	-0.64	5.79e-05	0.00135	237	230.09	374.91	354.21	AT5G18170	+	GDH1	protein_coding	glutamate dehydrogenase 1	429	577	6006611	6006034	CDS
chr5	6061520	6061970	451	8.38	7.94	8.72	-0.78	0.00923	0.049	216	274.07	490.96	349.78	AT5G18310	+	AT5G18310	protein_coding		450	448	6061745	6061297	5UTR
chr5	6136479	6136911	433	7.12	6.5	7.55	-1.05	1.55e-05	0.000465	77	104.44	194.71	180.06	AT5G18490	-	AT5G18490	protein_coding	Plant protein of unknown function (DUF946)	432	112	6136695	6136807	5UTR
chr5	6182429	6182867	439	8.63	8.02	9.06	-1.03	5.34e-13	2.11e-10	253	267.79	514.39	550.5	AT5G18590	-	AT5G18590	protein_coding	Galactose oxidase/kelch repeat superfamily protein	438	113	6182648	6182761	5UTR
chr5	6217535	6218163	629	8.4	8.02	8.7	-0.68	8.92e-05	0.00187	297	223.03	456.93	376.35	AT5G18650	+	MIEL1	protein_coding	CHY-type/CTCHY-type/RING-type Zinc finger protein	628	160	6217849	6217689	5UTR
chr5	6291568	6292062	495	7.94	7.43	8.32	-0.9	1.44e-06	7.01e-05	182	162.56	351.48	289.27	AT5G18860	+	NSH3	protein_coding	inosine-uridine preferring nucleoside hydrolase family protein	494	1458	6291815	6290357	CDS
chr5	6311897	6312295	399	7.47	7.13	7.75	-0.62	0.00285	0.0224	139	140.57	232.09	197.03	AT5G18930	-	BUD2,SAMDC4	protein_coding	Adenosylmethionine decarboxylase family protein	398	1276	6312096	6313372	3UTR
chr5	6408811	6409857	1047	8.4	8.05	8.69	-0.64	8.21e-05	0.00176	258	270.93	459.72	366.75	AT5G19100	-	AT5G19100	protein_coding	Eukaryotic aspartyl protease family protein	1046	332	6409334	6409666	CDS
chr5	6471145	6471542	398	7.75	7.44	8	-0.57	0.00384	0.0274	159	187.69	277.28	236.14	AT5G19250	+	AT5G19250	protein_coding	Glycoprotein membrane precursor GPI-anchored	397	483	6471343	6471826	3UTR
chr5	6516171	6516681	511	8.43	8.12	8.68	-0.56	0.000216	0.00363	290	267	434.05	388.89	AT5G19340	-	AT5G19340	protein_coding		510	271	6516426	6516697	5UTR
chr5	6670119	6670462	344	8.24	7.83	8.56	-0.73	3.97e-06	0.000161	234	221.45	384.4	372.66	AT5G19730	+	PME53	protein_coding	Pectin lyase-like superfamily protein	343	16	6670290	6670274	5UTR
chr5	6713565	6714110	546	7.84	7.51	8.1	-0.59	0.00708	0.041	145	219.1	307.97	241.31	AT5G19855	-	RbcX2,AtRbcX2	protein_coding	Chaperonin-like RbcX protein	545	100	6713837	6713937	5UTR
chr5	6717977	6718643	667	8.04	7.76	8.27	-0.52	0.00337	0.0249	201	231.66	328.61	290.75	AT5G19875	+	AT5G19875	protein_coding		666	105	6718310	6718205	5UTR
chr5	6730911	6731509	599	8.19	7.92	8.42	-0.51	0.00187	0.0169	230	252.87	349.81	336.5	AT5G19900	-	AT5G19900	protein_coding	PRLI-interacting factor, putative	496	803	6731210	6730407	3UTR
chr5	6834290	6834835	546	8.52	8.14	8.82	-0.68	5.8e-06	0.000218	298	267.79	429.59	475.23	AT5G20250	+	RS6,DIN10	protein_coding	Raffinose synthase family protein	545	999	6834562	6833563	CDS
chr5	6842775	6843681	907	8.16	7.78	8.46	-0.68	0.00012	0.00232	225	215.96	396.11	309.93	AT5G20270	-	HHP1	protein_coding	heptahelical transmembrane protein1	906	282	6843228	6842946	TSSup400
chr5	6884937	6885269	333	7.43	7.07	7.72	-0.65	0.00472	0.0315	116	153.13	239.34	183.01	AT5G20360	-	Phox3	protein_coding	Octicosapeptide/Phox/Bem1p (PB1) domain-containing protein / tetratricopeptide repeat (TPR)-containing protein	332	10	6885103	6885093	TSSup400
chr5	6892245	6892566	322	7.84	7.5	8.12	-0.62	0.000665	0.00814	178	184.55	268.35	288.53	AT5G20380	-	PHT4;5	protein_coding	phosphate transporter 4;5	321	166	6892405	6892571	5UTR
chr5	6948497	6948688	192	6.92	6.51	7.24	-0.73	0.00463	0.031	98	84.81	174.63	127.66	AT5G20540	+	ATBRXL4,BRXL4,BRX-LIKE4	protein_coding	BREVIS RADIX-like 4	191	804	6948592	6947788	CDS
chr5	6949227	6949607	381	7.38	7.06	7.64	-0.58	0.00818	0.0452	128	138.21	224.84	174.15	AT5G20540	+	ATBRXL4,BRXL4,BRX-LIKE4	protein_coding	BREVIS RADIX-like 4	380	1629	6949417	6947788	CDS
chr5	6980425	6980787	363	7.97	7.68	8.21	-0.53	0.008	0.0445	192	217.53	347.02	245	AT5G20635	-	AGG3	protein_coding		362	1557	6980606	6982163	5UTR
chr5	7005206	7005798	593	8.37	8.05	8.63	-0.57	0.00031	0.00468	245	285.85	413.41	377.09	AT5G20700	-	AT5G20700	protein_coding	Protein of unknown function (DUF581)	132	2000	7005502	7007502	intergenic
chr5	7007101	7007652	552	8.25	7.88	8.55	-0.67	0.000154	0.0028	205	266.22	398.9	349.04	AT5G20700	-	AT5G20700	protein_coding	Protein of unknown function (DUF581)	551	126	7007376	7007502	5UTR
chr5	7023180	7023698	519	8.31	8.58	7.97	0.6	0.0002	0.00343	394	369.09	271.7	230.97	AT5G03205	-	AT5G03205	lncRNA		255	484	7023439	7023923	intergenic
chr5	7069101	7069468	368	8.05	7.65	8.37	-0.72	7.94e-05	0.00172	181	219.88	357.06	303.29	AT5G20840	-	SAC4	protein_coding	Phosphoinositide phosphatase family protein	367	59	7069284	7069343	5UTR
chr5	7271173	7271895	723	9.38	9.66	9.04	0.63	8.36e-09	9.77e-07	822	799.43	506.02	545.34	AT5G03325	-	AT5G03325	lncRNA		722	76	7271534	7271458	TSSup400
chr5	7306571	7306909	339	7.86	7.59	8.09	-0.51	0.00627	0.038	176	208.89	281.19	265.66	AT5G22060	-	J2,ATJ2	protein_coding	DNAJ homologue 2	299	870	7306740	7305870	TSSup1kTo400
chr5	7375692	7376108	417	7.4	7.05	7.68	-0.63	0.00394	0.0278	145	120.15	224.84	184.48	AT5G22280	-	AT5G22280	protein_coding		416	106	7375900	7375794	3UTR
chr5	7468665	7469356	692	8.78	9.01	8.5	0.5	0.000163	0.00291	525	505.73	378.26	348.31	AT5G22500	+	FAR1	protein_coding	fatty acid reductase 1	29	1317	7469010	7470327	intergenic
chr5	7676709	7677006	298	8.66	8.29	8.95	-0.66	2.08e-06	9.53e-05	320	305.48	482.59	504.75	AT5G22940	+	F8H	protein_coding	FRA8 homolog	297	196	7676857	7676661	5UTR
chr5	7740851	7741064	214	6.85	6.08	7.35	-1.26	2.69e-06	0.000117	61	74.6	185.78	139.47	AT5G23065	-	MIR162B	miRNA	MIR162B; miRNA	213	249	7740957	7740708	TSSup400
chr5	7753192	7753684	493	8.01	7.22	8.51	-1.29	1.02e-12	3.54e-10	160	138.21	389.98	341.66	AT5G23100	+	AT5G23100	protein_coding	Protein of unknown function, DUF617	492	217	7753438	7753221	5UTR
chr5	7811524	7811898	375	7.39	7.04	7.66	-0.62	0.00548	0.0348	147	116.22	228.74	177.1	AT5G23210	+	SCPL34	protein_coding	serine carboxypeptidase-like 34	374	1067	7811711	7810644	CDS
chr5	7812126	7812573	448	7.88	7.6	8.11	-0.51	0.00799	0.0445	213	174.34	306.29	245.73	AT5G23210	+	SCPL34	protein_coding	serine carboxypeptidase-like 34	447	1705	7812349	7810644	5UTR
chr5	7844955	7845483	529	8.05	7.63	8.38	-0.75	8.96e-06	0.000306	205	190.04	333.63	332.07	AT5G23290	+	PFD5	protein_coding	prefoldin 5	403	861	7845219	7846080	TSSup1kTo400
chr5	8041878	8042146	269	7.88	7.56	8.14	-0.57	0.00142	0.0139	181	197.11	280.07	282.63	AT5G23860	+	TUB8	protein_coding	tubulin beta 8	268	840	8042012	8042852	TSSup1kTo400
chr5	8122706	8123032	327	7.84	7.51	8.12	-0.61	0.0034	0.0251	146	217.53	279.51	275.25	AT5G24030	-	SLAH3	protein_coding	SLAC1 homologue 3	326	45	8122869	8122914	5UTR
chr5	8243157	8243479	323	7.39	7.05	7.67	-0.62	0.00615	0.0375	125	139.78	237.11	171.2	AT5G24270	-	SOS3,CBL4,ATSOS3	protein_coding	Calcium-binding EF-hand family protein	322	125	8243318	8243443	5UTR
chr5	8323362	8323792	431	7.92	7.64	8.16	-0.52	0.00533	0.0342	203	194.75	319.12	251.64	AT5G24380	+	ATYSL2,YSL2	protein_coding	YELLOW STRIPE like 2	430	317	8323577	8323894	TSSup400
chr5	8337849	8338065	217	6.93	6.57	7.21	-0.64	0.00899	0.0482	90	99.73	162.35	134.3	AT5G24420	-	PGL5	protein_coding	6-phosphogluconolactonase 5	216	75	8337957	8338032	5UTR
chr5	8412155	8412576	422	8.45	8.01	8.78	-0.77	4.56e-06	0.000181	297	219.1	463.62	416.2	AT5G24580	-	HIPP09	protein_coding	Heavy metal transport/detoxification superfamily protein	421	147	8412365	8412512	5UTR
chr5	8497331	8497776	446	7.98	7.56	8.31	-0.75	6.14e-05	0.00141	168	209.67	341.44	293.7	AT5G24760	-	AT5G24760	protein_coding	GroES-like zinc-binding dehydrogenase family protein	445	57	8497553	8497610	5UTR
chr5	8709612	8710470	859	8.54	8.22	8.8	-0.58	8.53e-05	0.00181	287	308.62	465.3	423.58	.	.	.	.	.	.	.	8710041	.	intergenic
chr5	8746968	8747451	484	8.62	8.27	8.91	-0.63	1.32e-05	0.000413	298	320.4	450.79	509.18	AT5G25240	-	AT5G25240	protein_coding		483	81	8747209	8747290	5UTR
chr5	9005578	9006481	904	9.04	8.7	9.32	-0.62	1.03e-05	0.000341	427	404.43	718.03	558.62	AT5G04125	+	AT5G04125	lncRNA		724	26	9006029	9006055	TSSup400
chr5	9444458	9444767	310	8.05	8.35	7.66	0.7	6.54e-05	0.00147	339	314.12	215.91	187.44	AT5G26850	+	AT5G26850	protein_coding	Uncharacterized protein	309	619	9444612	9445231	TSSup1kTo400
chr5	9470199	9470559	361	7.43	7.1	7.7	-0.61	0.00529	0.0341	123	150.78	227.63	189.65	AT5G26910	-	TRM8	protein_coding		360	24	9470379	9470403	5UTR
chr5	9656903	9657280	378	7.49	7.08	7.81	-0.73	0.00154	0.0147	141	129.57	268.35	180.06	AT5G27360	+	SFP2	protein_coding	Major facilitator superfamily protein	377	143	9657091	9656948	5UTR
chr5	9657843	9658350	508	7.82	7.32	8.2	-0.88	3.64e-06	0.00015	148	171.2	311.87	275.25	AT5G27360	+	SFP2	protein_coding	Major facilitator superfamily protein	507	1148	9658096	9656948	CDS
chr5	9947541	9947760	220	7.85	8.09	7.56	0.54	0.00316	0.0239	283	263.08	196.94	179.32	.	.	.	.	.	.	.	9947650	.	intergenic
chr5	10455423	10455783	361	7.71	7.41	7.97	-0.56	0.00402	0.0281	182	157.06	271.7	228.76	AT5G28490	-	OBO2,LSH1	protein_coding	Protein of unknown function (DUF640)	360	78	10455603	10455681	5UTR
chr5	10649704	10650168	465	8.25	7.72	8.63	-0.91	6.26e-08	5.42e-06	215	207.32	431.82	360.11	AT5G28640	-	GIF,AN3,GIF1,ATGIF1	protein_coding	SSXT family protein	464	130	10649936	10650066	5UTR
chr5	10893039	10893470	432	7.99	8.22	7.71	0.51	0.00393	0.0277	283	313.33	222.05	197.77	AT5TE39580	-	BRODYAGA2	DNA/MuDR	.	14	201	10893254	10893053	intergenic
chr5	12088426	12088730	305	7.64	7.23	7.95	-0.72	0.000367	0.00529	134	166.48	257.75	237.62	AT5G32470	-	PALE1,TH-2,TH2	protein_coding	Haem oxygenase-like, multi-helical	304	128	12088578	12088706	5UTR
chr5	13111338	13111627	290	8.17	7.89	8.4	-0.51	0.00267	0.0214	263	211.25	350.92	325.43	AT5G34850	-	PAP26,ATPAP26	protein_coding	purple acid phosphatase 26	289	174	13111482	13111656	5UTR
chr5	13612460	13612937	478	8.16	7.81	8.43	-0.62	0.000696	0.00841	221	229.31	396.67	295.17	AT5TE48385	-	ATREP10D	RC/Helitron	.	6	916	13612698	13613614	intergenic
chr5	13748176	13748465	290	7.14	6.67	7.49	-0.82	0.000483	0.00646	94	109.16	196.94	162.35	AT5G35560	-	AT5G35560	protein_coding	DENN (AEX-3) domain-containing protein	289	2	13748320	13748318	TSSup400
chr5	14198886	14199421	536	7.87	7.58	8.12	-0.54	0.0046	0.0309	175	206.53	302.39	252.37	AT5G36120	-	atylmg3,YLMG3,CCB3	protein_coding	cofactor assembly, complex C (B6F)	535	278	14199153	14199431	CDS
chr5	14630292	14630722	431	7.54	6.76	8.05	-1.29	5.52e-10	8.9e-08	101	115.44	277.84	250.9	AT5G37020	+	ARF8,ATARF8	protein_coding	auxin response factor 8	430	1055	14630507	14629452	5UTR
chr5	14935579	14935953	375	7.83	7.54	8.07	-0.52	0.00666	0.0396	164	208.89	261.1	275.25	AT5G37600	-	ATGSR1,GLN1;1,GSR,ATGLN1;1	protein_coding	glutamine synthase clone R1	374	119	14935766	14935885	5UTR
chr5	14937985	14938544	560	8.42	8.78	7.93	0.85	6.75e-08	5.78e-06	416	465.68	263.89	224.33	AT5G37610	+	AT5G37610	protein_coding	Eukaryotic porin family protein	559	233	14938264	14938031	CDS
chr5	14992562	14993509	948	8.54	8.27	8.77	-0.51	0.00106	0.0114	277	340.03	453.58	422.1	AT5G37740	+	AT5G37740	protein_coding	Calcium-dependent lipid-binding (CaLB domain) family protein	947	1156	14993035	14991879	CDS
chr5	15011091	15011737	647	8.07	7.62	8.42	-0.79	9.21e-06	0.000313	206	188.47	377.7	306.24	AT5G37790	-	AT5G37790	protein_coding	Protein kinase superfamily protein	646	157	15011414	15011257	TSSup400
chr5	15214556	15215009	454	8.81	8.51	9.06	-0.56	2.3e-05	0.000654	377	350.24	545.63	524.67	AT5G38120	+	4CL8	protein_coding	AMP-dependent synthetase and ligase family protein	453	1190	15214782	15213592	CDS
chr5	15219666	15220081	416	8.38	8.09	8.63	-0.54	0.00124	0.0126	267	277.21	447.44	344.62	AT5G38130	-	AT5G38130	protein_coding	HXXXD-type acyl-transferase family protein	415	501	15219873	15219372	TSSup1kTo400
chr5	15538671	15539008	338	7.51	7.21	7.75	-0.54	0.00679	0.0399	150	146.85	219.82	211.79	AT5G38800	-	bZIP43,AtbZIP43	protein_coding	basic leucine-zipper 43	337	50	15538839	15538889	5UTR
chr5	15595810	15596359	550	7.65	7.21	7.98	-0.77	0.000276	0.00431	123	173.55	248.83	257.54	AT5G38970	-	BR6OX1,ATBR6OX,BR6OX,CYP85A1	protein_coding	brassinosteroid-6-oxidase 1	549	2005	15596084	15598089	CDS
chr5	15711488	15712071	584	8.31	8.01	8.56	-0.55	0.000852	0.00968	288	226.95	395	360.85	AT5G05895	-	AT5G05895	lncRNA		583	535	15711779	15711244	TSSup1kTo400
chr5	15761561	15761794	234	7.18	6.69	7.54	-0.85	0.000223	0.00371	96	110.73	198.62	173.42	AT5G39380	-	AT5G39380	protein_coding	Plant calmodulin-binding protein-related	233	70	15761677	15761747	5UTR
chr5	15827328	15827948	621	8.69	8.25	9.03	-0.78	3.77e-08	3.62e-06	298	310.19	557.35	488.51	AT5G39530	-	AT5G39530	protein_coding	Protein of unknown function (DUF1997)	620	397	15827638	15828035	5UTR
chr5	15828260	15829081	822	9.1	8.62	9.45	-0.83	8.78e-12	2.35e-09	378	410.71	715.24	687.76	AT5G39530	-	AT5G39530	protein_coding	Protein of unknown function (DUF1997)	775	635	15828670	15828035	TSSup1kTo400
chr5	15878514	15878805	292	7.06	6.37	7.52	-1.15	4.87e-06	0.00019	72	93.45	205.31	162.35	AT5G39660	+	CDF2	protein_coding	cycling DOF factor 2	291	38	15878659	15878697	TSSup400
chr5	15913787	15914280	494	8.42	8.03	8.72	-0.69	3.9e-05	0.000993	224	299.98	419.55	425.79	AT5TE57465	+	TAG1	DNA/HAT	.	55	287	15914033	15913746	intergenic
chr5	15954421	15955538	1118	9.1	8.8	9.34	-0.54	9.47e-05	0.00195	475	417.78	725.28	573.38	AT5TE57610	-	ATREP15	RC/Helitron	.	60	848	15954979	15955827	intergenic
chr5	15956366	15956615	250	7.37	7.04	7.63	-0.59	0.00691	0.0402	139	124.08	223.16	174.15	AT5G39860	+	BHLH136,PRE1,BNQ1	protein_coding	basic helix-loop-helix (bHLH) DNA-binding family protein	248	877	15956490	15957367	TSSup1kTo400
chr5	15957133	15957688	556	8.09	7.8	8.33	-0.53	0.00456	0.0308	205	240.3	360.97	280.42	AT5G39860	+	BHLH136,PRE1,BNQ1	protein_coding	basic helix-loop-helix (bHLH) DNA-binding family protein	555	43	15957410	15957367	5UTR
chr5	16173579	16174057	479	8.75	9.04	8.38	0.66	9.77e-07	5.1e-05	501	552.85	335.86	330.6	AT5G40420	-	OLEO2,OLE2	protein_coding	oleosin 2	478	965	16173818	16174783	CDS
chr5	16200504	16200931	428	8.8	9.05	8.49	0.57	0.000101	0.00204	579	482.96	382.72	335.02	.	.	.	.	.	.	.	16200717	.	intergenic
chr5	16267189	16267417	229	7.36	6.99	7.65	-0.66	0.00261	0.0211	123	131.93	222.05	180.06	AT5G40610	-	GPDHp	protein_coding	NAD-dependent glycerol-3-phosphate dehydrogenase family protein	228	103	16267303	16267406	5UTR
chr5	16276744	16277169	426	7.88	7.58	8.13	-0.56	0.00311	0.0236	193	188.47	312.43	248.68	AT5G40640	+	AT5G40640	protein_coding		425	85	16276956	16277041	TSSup400
chr5	16395031	16395434	404	7.62	7.08	8.01	-0.93	5.06e-06	0.000196	145	125.65	278.95	235.4	AT5G40910	+	AT5G40910	protein_coding	Disease resistance protein (TIR-NBS-LRR class) family	403	771	16395232	16394461	5UTR
chr5	16400183	16400580	398	7.79	7.46	8.05	-0.59	0.0046	0.0309	155	197.11	303.5	228.02	AT5G40910	+	AT5G40910	protein_coding	Disease resistance protein (TIR-NBS-LRR class) family	306	5920	16400381	16394461	3UTR
chr5	16428634	16428820	187	7.35	6.84	7.72	-0.88	0.000203	0.00346	140	89.52	220.37	201.46	AT5G41030	+	TCP6	protein_coding	TCP family transcription factor	186	22	16428727	16428705	CDS
chr5	16481837	16482176	340	7.51	7.95	6.88	1.08	1.15e-07	9.19e-06	254	241.87	124.41	110.69	.	.	.	.	.	.	.	16482006	.	intergenic
chr5	16569758	16570230	473	7.99	7.62	8.29	-0.66	0.000138	0.00256	188	206.53	314.66	309.93	AT5G41400	-	AT5G41400	protein_coding	RING/U-box superfamily protein	472	281	16569994	16570275	CDS
chr5	16581853	16582358	506	7.85	7.39	8.2	-0.81	6.19e-05	0.00141	138	197.9	295.13	294.44	AT5G41410	+	BEL1	protein_coding	POX (plant homeobox) family protein	505	2170	16582105	16579935	CDS
chr5	16726710	16727218	509	7.54	6.6	8.11	-1.51	1.21e-10	2.31e-08	82	111.51	316.89	233.93	AT5G06205	-	AT5G06205	lncRNA		314	940	16726964	16726024	CDS
chr5	16737552	16737717	166	6.71	6.24	7.06	-0.82	0.00161	0.0152	70	80.89	135.57	131.35	AT5G41810	+	AT5G41810	protein_coding		165	427	16737634	16738061	TSSup1kTo400
chr5	16830900	16831727	828	9.6	8.85	10.09	-1.24	6.68e-34	1.11e-29	468	454.69	1080.67	1093.62	AT5G42100	-	BG_PPAP,ATBG_PPAP	protein_coding	beta-1,3-glucanase_putative	827	305	16831313	16831618	5UTR
chr5	16858772	16859058	287	7.58	7.28	7.84	-0.56	0.00617	0.0376	139	171.2	238.23	219.17	.	.	.	.	.	.	.	16858915	.	intergenic
chr5	16860236	16860973	738	8.01	7.59	8.33	-0.74	3.27e-05	0.000863	205	179.83	299.6	344.62	AT5G42200	+	ATL23	protein_coding	RING/U-box superfamily protein	737	319	16860604	16860285	CDS
chr5	17065106	17065335	230	7.16	6.71	7.49	-0.78	0.00252	0.0206	81	128.79	197.5	163.08	AT5G42620	+	AT5G42620	protein_coding	metalloendopeptidases;zinc ion binding	139	976	17065220	17066196	TSSup1kTo400
chr5	17065788	17066425	638	7.91	7.63	8.15	-0.51	0.00354	0.0258	199	197.9	289.55	276.73	AT5G42620	+	AT5G42620	protein_coding	metalloendopeptidases;zinc ion binding	637	90	17066106	17066196	TSSup400
chr5	17099298	17099744	447	7.61	7.19	7.94	-0.75	0.000851	0.00968	157	134.29	294.02	197.03	AT5G42650	-	CYP74A,DDE2,AOS	protein_coding	allene oxide synthase	446	74	17099521	17099595	5UTR
chr5	17148644	17148931	288	7.53	7.15	7.84	-0.69	0.00196	0.0175	166	117.79	253.29	203.67	AT5G42760	+	AT5G42760	protein_coding	Leucine carboxyl methyltransferase	287	20	17148787	17148807	TSSup400
chr5	17166693	17166925	233	7.55	7.23	7.81	-0.58	0.00373	0.0268	155	145.28	236.55	211.79	AT5G42810	+	ATIPK1,IPK1,AtIP5	protein_coding	inositol-pentakisphosphate 2-kinase 1	232	108	17166809	17166701	5UTR
chr5	17234879	17235289	411	7.85	7.5	8.14	-0.64	0.000562	0.00724	168	193.18	272.26	290.01	AT5G42960	+	OEP24B	protein_coding		410	7	17235084	17235091	TSSup400
chr5	17238526	17239012	487	7.03	5.93	7.65	-1.72	2.84e-12	8.26e-10	60	62.04	212.01	189.65	AT5G42970	-	ATS4,COP8,FUS4,FUS8,COP14,EMB134,CSN4	protein_coding	Proteasome component (PCI) domain protein	486	2047	17238769	17240816	CDS
chr5	17270757	17271243	487	7.81	7.36	8.15	-0.79	2.38e-05	0.000674	166	162.56	302.39	264.92	AT5G43060	-	RD21B	protein_coding	Granulin repeat cysteine protease family protein	486	1298	17271000	17272298	CDS
chr5	17339991	17340595	605	7.87	7.26	8.3	-1.04	1.67e-08	1.82e-06	147	159.42	330.28	299.6	AT5G43190	-	AT5G43190	protein_coding	Galactose oxidase/kelch repeat superfamily protein	525	1521	17340293	17341814	3UTR
chr5	17535325	17536148	824	8.38	8.05	8.65	-0.6	0.000307	0.00466	232	298.41	414.53	388.89	AT5G06535	+	AT5G06535	lncRNA		546	139	17535736	17535597	CDS
chr5	17610568	17611004	437	7.58	7.16	7.9	-0.74	0.00082	0.00944	123	163.34	270.03	208.84	AT5G43810	+	AGO10,PNH,ZLL	protein_coding	Stabilizer of iron transporter SufD / Polynucleotidyl transferase	436	43	17610786	17610743	5UTR
chr5	17624303	17624516	214	6.97	6.5	7.32	-0.81	0.00106	0.0114	95	86.38	180.2	138.73	AT5G43830	-	AT5G43830	protein_coding	Aluminium induced protein with YGL and LRDR motifs	213	50	17624409	17624359	TSSup400
chr5	17635802	17636131	330	7.89	7.24	8.33	-1.09	2.62e-09	3.59e-07	161	141.35	333.63	310.67	AT5G43870	-	AT5G43870	protein_coding	Plant protein of unknown function (DUF828) with plant pleckstrin homology-like region	329	21	17635966	17635945	TSSup400
chr5	17643573	17643847	275	7.76	7.13	8.2	-1.07	1.24e-08	1.41e-06	146	134.29	296.25	292.22	AT5G43880	-	TRM21	protein_coding	Protein of unknown function (DUF3741)	274	272	17643710	17643982	5UTR
chr5	17705494	17705721	228	7.44	7.08	7.72	-0.64	0.00187	0.0169	132	139	207.54	214.74	AT5G44005	-	AT5G44005	protein_coding		227	186	17705607	17705793	5UTR
chr5	17706509	17707419	911	9.03	8.66	9.33	-0.67	3.93e-08	3.71e-06	406	401.29	657.77	627.25	AT5G44005	-	AT5G44005	protein_coding		284	1171	17706964	17705793	3UTR
chr5	17799616	17800650	1035	8.67	8.37	8.91	-0.54	0.000115	0.00224	336	325.9	508.81	454.57	AT5G44190	+	ATGLK2,GPRI2,GLK2	protein_coding	GOLDEN2-like 2	1034	1872	17800133	17798261	CDS
chr5	17830759	17831367	609	8.09	7.6	8.45	-0.84	7.22e-07	4.02e-05	185	204.18	340.88	357.9	AT5G44260	-	TZF5,AtTZF5	protein_coding	Zinc finger C-x8-C-x5-C-x3-H type family protein	608	273	17831063	17831336	CDS
chr5	17843601	17843828	228	7.36	7.05	7.62	-0.57	0.00901	0.0483	146	118.58	211.45	180.79	AT5G44290	-	AT5G44290	protein_coding	Protein kinase superfamily protein	227	92	17843714	17843806	5UTR
chr5	17905528	17906053	526	7.9	7.51	8.2	-0.68	0.000326	0.00486	159	206.53	299.04	288.53	.	.	.	.	.	.	.	17905790	.	intergenic
chr5	18022089	18022456	368	8.36	8.08	8.59	-0.5	0.0046	0.0309	255	286.63	444.65	323.95	AT5G44670	-	GALS2	protein_coding	Domain of unknown function (DUF23)	367	764	18022272	18021508	TSSup1kTo400
chr5	18093337	18094503	1167	9.73	9.27	10.07	-0.8	6.17e-15	6.02e-12	593	645.52	1125.3	1024.26	AT5G44800	-	PKR1,CHR4	protein_coding	chromatin remodeling 4	1166	13	18093920	18093907	TSSup400
chr5	18344046	18344381	336	7.57	7.26	7.83	-0.57	0.00498	0.0326	163	144.5	245.48	209.57	AT5TE66020	-	ATREP10D	RC/Helitron	.	335	699	18344213	18344912	intergenic
chr5	18370918	18371272	355	7.72	6.99	8.2	-1.21	1.33e-09	1.98e-07	121	133.5	319.68	268.61	AT5G45340	-	CYP707A3	protein_coding	cytochrome P450, family 707, subfamily A, polypeptide 3	354	74	18371095	18371021	TSSup400
chr5	18418497	18419022	526	8.22	8.54	7.81	0.72	1.3e-05	0.000409	402	340.03	225.39	224.33	AT5G45460	-	AT5G45460	protein_coding		525	773	18418759	18419532	CDS
chr5	18462006	18462292	287	7.3	6.85	7.65	-0.8	0.000848	0.00966	95	135.07	221.49	179.32	AT5G45550	+	MOB1-like,MOB1A	protein_coding	Mob1/phocein family protein	286	43	18462149	18462106	5UTR
chr5	18506318	18506577	260	7.26	6.76	7.63	-0.86	9.95e-05	0.00202	102	115.44	206.43	188.91	AT5G45630	-	AT5G45630	protein_coding	Protein of unknown function, DUF584	259	65	18506447	18506382	TSSup400
chr5	18598318	18598668	351	7.13	6.64	7.49	-0.85	0.000188	0.00326	102	97.38	187.46	171.94	AT5G45840	-	MDIS1	protein_coding	Leucine-rich repeat protein kinase family protein	350	586	18598493	18597907	TSSup1kTo400
chr5	18689227	18689992	766	7.77	7.47	8.03	-0.56	0.00386	0.0274	169	184.55	289	233.19	AT5G46080	-	AT5G46080	protein_coding	Protein kinase superfamily protein	632	1248	18689609	18690857	3UTR
chr5	18746785	18747296	512	7.65	7.06	8.07	-1	2.41e-07	1.68e-05	134	133.5	274.49	261.23	AT5G46240	-	AtKAT1,KAT1	protein_coding	potassium channel in Arabidopsis thaliana 1	511	366	18747040	18747406	5UTR
chr5	18748925	18749520	596	8.07	7.64	8.39	-0.75	2.09e-05	0.000602	207	192.4	368.22	304.77	.	.	.	.	.	.	.	18749222	.	intergenic
chr5	18824696	18825240	545	9.08	8.79	9.33	-0.54	1.5e-05	0.000457	411	472.75	633.78	653.07	AT5G46410	+	SSP4	protein_coding	SCP1-like small phosphatase 4	544	131	18824968	18825099	TSSup400
chr5	18842176	18842773	598	8.23	7.95	8.47	-0.53	0.000864	0.0098	247	246.58	361.52	349.78	AT5G46470	+	RPS6	protein_coding	disease resistance protein (TIR-NBS-LRR class) family	597	78	18842474	18842552	3UTR
chr5	18944216	18944838	623	8.45	8.18	8.67	-0.5	0.00125	0.0127	270	309.41	425.13	391.84	AT5G46690	+	bHLH071	protein_coding	beta HLH protein 71	296	1015	18944527	18945542	intergenic
chr5	18954584	18954843	260	7.33	6.81	7.71	-0.9	2.32e-05	0.000659	114	110.73	214.79	205.15	AT5G46710	-	AT5G46710	protein_coding	PLATZ transcription factor family protein	259	21	18954713	18954692	TSSup400
chr5	18971881	18972968	1088	8.77	8.48	9.02	-0.54	0.000202	0.00344	333	381.66	560.14	476.71	AT5G46750	-	AGD9	protein_coding	ARF-GAP domain 9	1087	443	18972424	18971981	TSSup1kTo400
chr5	18997161	18997739	579	7.56	7	7.96	-0.96	1.85e-05	0.00054	106	150.78	272.26	226.55	.	.	.	.	.	.	.	18997450	.	intergenic
chr5	19050778	19051626	849	8.37	8.08	8.62	-0.54	0.000865	0.00981	282	257.58	432.38	352.73	AT5G46915	-	AT5G46915	protein_coding	transcriptional factor B3 family protein	210	1998	19051202	19053200	3UTR
chr5	19278747	19279100	354	7.14	6.51	7.57	-1.06	2.67e-05	0.000735	113	69.89	193.59	186.7	AT5G47520	-	AtRABA5a,RABA5a	protein_coding	RAB GTPase homolog A5A	353	824	19278923	19279747	CDS
chr5	19280186	19280359	174	7.5	7.86	7.04	0.82	5.72e-05	0.00134	246	217.53	136.13	126.19	AT5G47520	-	AtRABA5a,RABA5a	protein_coding	RAB GTPase homolog A5A	173	525	19280272	19279747	TSSup1kTo400
chr5	19288922	19289763	842	8.68	8.3	8.99	-0.69	1.69e-06	8.02e-05	306	324.33	544.52	470.8	AT5G47560	-	ATTDT,ATSDAT,TDT	protein_coding	tonoplast dicarboxylate transporter	841	1761	19289342	19291103	CDS
chr5	19301828	19302272	445	8.65	8.35	8.9	-0.55	0.000191	0.00331	310	340.82	516.06	437.6	AT5G47610	-	ATL79	protein_coding	RING/U-box superfamily protein	444	67	19302050	19302117	5UTR
chr5	19398414	19399396	983	9.25	8.91	9.52	-0.6	5.18e-06	0.000199	459	505.73	817.89	648.65	AT5G47910	+	ATRBOHD,RBOHD	protein_coding	respiratory burst oxidase homologue D	982	1865	19398905	19397040	CDS
chr5	19422533	19422817	285	7.23	6.79	7.57	-0.77	0.000868	0.00982	104	117.79	213.12	166.04	AT5G47960	-	SMG1,ATRABA4C,RABA4C	protein_coding	RAB GTPase homolog A4C	284	142	19422675	19422533	5UTR
chr5	19464758	19464929	172	7.57	7.15	7.89	-0.73	0.000387	0.00548	126	158.63	239.9	233.19	AT5G48020	-	AT5G48020	protein_coding	2-oxoglutarate (2OG) and Fe(II)-dependent oxygenase superfamily protein	171	128	19464843	19464971	5UTR
chr5	19524449	19524837	389	8.39	8.02	8.68	-0.65	1.88e-05	0.000547	250	270.14	409.5	408.08	AT5G48150	-	PAT1	protein_coding	GRAS family transcription factor	388	145	19524643	19524788	5UTR
chr5	19542020	19542647	628	7.73	7.38	8.02	-0.64	0.00216	0.0187	150	182.97	292.34	225.07	AT5G48180	-	AtNSP5,NSP5	protein_coding	nitrile specifier protein 5	627	427	19542333	19542760	CDS
chr5	19555169	19555545	377	7.29	6.36	7.85	-1.49	6.2e-11	1.26e-08	77	87.17	245.48	214.74	AT5G48230	-	EMB1276,AACT2,ACAT2	protein_coding	acetoacetyl-CoA thiolase 2	376	174	19555357	19555531	5UTR
chr5	19608196	19608677	482	9.19	8.92	9.42	-0.5	1.39e-05	0.000431	487	482.17	697.39	672.26	AT5G48385	+	FRL3	protein_coding	FRIGIDA-like protein	481	53	19608436	19608489	TSSup400
chr5	19635527	19636095	569	8.13	7.83	8.38	-0.55	0.00136	0.0134	214	242.66	318.01	348.31	AT5G48450	-	sks3	protein_coding	SKU5 similar 3	568	132	19635811	19635679	TSSup400
chr5	19652077	19653493	1417	9.41	9.07	9.68	-0.61	4.62e-07	2.87e-05	505	570.13	890.42	751.22	AT5G48500	+	AT5G48500	protein_coding		1416	194	19652785	19652979	TSSup400
chr5	19726524	19726841	318	8.2	7.91	8.44	-0.53	0.000924	0.0102	241	240.3	340.88	354.95	AT5G48650	+	AT5G48650	protein_coding	Nuclear transport factor 2 (NTF2) family protein with RNA binding (RRM-RBD-RNP motifs) domain	317	11	19726682	19726671	5UTR
chr5	19792888	19793445	558	7.58	7.25	7.84	-0.59	0.00428	0.0294	142	162.56	253.29	205.88	AT5G48820	-	KRP3,ICK6	protein_coding	inhibitor/interactor with cyclin-dependent kinase	557	1314	19793166	19794480	CDS
chr5	19817123	19817407	285	7.74	7.43	8	-0.56	0.00639	0.0384	149	196.32	280.63	230.24	AT5G48880	-	KAT5,PKT1,PKT2	protein_coding	peroxisomal 3-keto-acyl-CoA thiolase 2	284	690	19817265	19817955	5UTR
chr5	19898931	19900120	1190	9.61	9.24	9.9	-0.66	1.02e-09	1.59e-07	579	631.38	1009.81	897.33	AT5G49100	-	AT5G49100	protein_coding		1189	224	19899525	19899301	TSSup400
chr5	19909151	19909632	482	7.68	7.14	8.07	-0.93	2.48e-06	0.00011	137	145.28	290.67	247.21	AT5G49120	-	AT5G49120	protein_coding	Protein of unknown function (DUF581)	481	61	19909391	19909452	5UTR
chr5	19939470	19939969	500	7.79	6.92	8.33	-1.41	1.68e-12	5.57e-10	122	119.37	358.18	284.84	AT5G49170	-	AT5G49170	protein_coding		499	78	19939719	19939797	5UTR
chr5	19960489	19960786	298	7.89	7.61	8.12	-0.51	0.00661	0.0393	198	193.97	309.08	247.95	AT5G49230	-	HRB1	protein_coding	Drought-responsive family protein	297	44	19960637	19960681	5UTR
chr5	20001287	20001708	422	7.62	7.25	7.91	-0.65	0.000881	0.00992	164	141.35	246.04	233.93	AT5G49330	-	MYB111,ATMYB111,PFG3	protein_coding	myb domain protein 111	421	75	20001497	20001572	5UTR
chr5	20070651	20071584	934	8.35	7.98	8.64	-0.66	5.85e-05	0.00136	246	257.58	440.75	356.42	AT5G49480	+	CP1,ATCP1	protein_coding	Ca2+-binding protein 1	933	629	20071117	20070488	CDS
chr5	20235998	20236724	727	8.71	8.25	9.05	-0.81	3.61e-09	4.64e-07	299	308.62	540.05	522.46	AT5G49800	-	AT5G49800	protein_coding	Polyketide cyclase/dehydrase and lipid transport superfamily protein	726	32	20236361	20236329	TSSup400
chr5	20506339	20506932	594	8.91	8.58	9.18	-0.6	2.72e-06	0.000118	367	397.36	591.38	569.69	AT5G50361	-	AT5G50361	protein_coding		552	57	20506635	20506578	TSSup400
chr5	20544626	20544928	303	7.36	6.9	7.71	-0.81	0.000187	0.00325	119	120.15	227.07	191.13	AT5G50450	-	AT5G50450	protein_coding	HCP-like superfamily protein with MYND-type zinc finger	302	80	20544777	20544857	5UTR
chr5	20641940	20642253	314	8.45	8.93	7.71	1.22	2.12e-13	1e-10	545	431.91	223.16	196.29	AT5G50750	+	RGP4	protein_coding	reversibly glycosylated polypeptide 4	313	1105	20642096	20640991	CDS
chr5	20662842	20663231	390	7.75	8.17	7.14	1.03	1.99e-07	1.44e-05	308	268.57	155.66	126.93	.	.	.	.	.	.	.	20663036	.	intergenic
chr5	20744197	20744774	578	8.23	7.91	8.49	-0.58	0.000435	0.00598	223	257.58	355.95	360.85	AT5G51010	+	AT5G51010	protein_coding	Rubredoxin-like superfamily protein	577	67	20744485	20744552	TSSup400
chr5	20796178	20797259	1082	8.59	8.17	8.91	-0.74	0.00567	0.0356	248	328.26	540.61	422.1	AT5G51180	+	AT5G51180	protein_coding	alpha/beta-Hydrolases superfamily protein	1081	231	20796718	20796949	TSSup400
chr5	20901308	20901719	412	7.79	7.51	8.02	-0.52	0.00732	0.0419	171	193.18	283.98	236.88	AT5G51460	+	ATTPPA,TPPA	protein_coding	Haloacid dehalogenase-like hydrolase (HAD) superfamily protein	411	655	20901513	20900858	CDS
chr5	21126219	21127262	1044	9.13	8.85	9.37	-0.52	3.29e-05	0.000867	437	484.53	707.43	617.65	AT5G52030	+	AT5G52030	protein_coding	TraB family protein	178	1344	21126740	21128084	intergenic
chr5	21240470	21240883	414	8.36	8.07	8.61	-0.54	0.00046	0.00623	281	255.22	405.04	374.87	AT5G52310	+	LTI78,LTI140,COR78,RD29A	protein_coding	low-temperature-responsive protein 78 (LTI78) / desiccation-responsive protein 29A (RD29A)	413	40	21240676	21240716	TSSup400
chr5	21271407	21271970	564	8.01	7.65	8.31	-0.66	0.000464	0.00626	171	230.09	324.7	308.46	AT5G52400	+	CYP715A1	protein_coding	cytochrome P450, family 715, subfamily A, polypeptide 1	147	1135	21271688	21272823	intergenic
chr5	21281646	21281912	267	7.36	7.03	7.62	-0.6	0.00507	0.033	134	127.22	210.89	183.75	AT5G52420	+	PRCE3	protein_coding		266	211	21281779	21281568	5UTR
chr5	21291625	21291916	292	7.04	6.58	7.39	-0.81	0.00184	0.0167	120	71.46	174.63	161.61	AT5G52450	-	DTX16	protein_coding	MATE efflux family protein	291	158	21291770	21291928	5UTR
chr5	21306573	21307116	544	9.5	9.18	9.75	-0.57	1.61e-07	1.21e-05	556	607.82	902.7	825.01	AT5G52510	+	SCL8	protein_coding	SCARECROW-like 8	543	171	21306844	21307015	TSSup400
chr5	21308652	21309124	473	8.19	7.91	8.43	-0.52	0.00218	0.0188	224	256.79	368.78	320.26	AT5G52510	+	SCL8	protein_coding	SCARECROW-like 8	472	1873	21308888	21307015	CDS
chr5	21309583	21309819	237	7.47	7.14	7.74	-0.61	0.00501	0.0327	141	140.57	244.36	184.48	.	.	.	.	.	.	.	21309701	.	intergenic
chr5	21337831	21338028	198	7.53	7.18	7.81	-0.63	0.00193	0.0173	146	143.71	239.34	208.1	AT5G52580	+	AT5G52580	protein_coding	RabGAP/TBC domain-containing protein	197	69	21337929	21337860	5UTR
chr5	21437577	21437916	340	7.43	6.76	7.89	-1.13	1.19e-07	9.41e-06	105	111.51	254.96	219.17	AT5G52882	-	AT5G52882	protein_coding	P-loop containing nucleoside triphosphate hydrolases superfamily protein	339	1387	21437746	21439133	CDS
chr5	21497888	21499670	1783	9.34	8.93	9.66	-0.73	2.03e-08	2.1e-06	512	463.33	909.95	712.85	AT5G53020	+	AT5G53020	protein_coding	Ribonuclease P protein subunit P38-related	1782	401	21498779	21498378	5UTR
chr5	21548245	21548623	379	8.45	8.14	8.7	-0.56	0.00121	0.0124	327	237.16	450.79	380.78	AT5G53140	+	AT5G53140	protein_coding	Protein phosphatase 2C family protein	378	38	21548434	21548396	5UTR
chr5	21582614	21582822	209	7.44	6.97	7.79	-0.82	0.000194	0.00334	120	130.36	252.17	191.13	AT5G53200	+	TRY	protein_coding	Homeodomain-like superfamily protein	208	105	21582718	21582613	5UTR
chr5	21700169	21700535	367	7.4	7.09	7.66	-0.56	0.00836	0.0459	124	149.21	206.43	197.03	AT5G53460	+	GLT1	protein_coding	NADH-dependent glutamate synthase 1	366	166	21700352	21700186	5UTR
chr5	21856732	21857091	360	7.86	7.48	8.17	-0.69	0.000127	0.00241	186	170.41	294.02	281.15	AT5G53830	+	MVQ3	protein_coding	VQ motif-containing protein	359	36	21856911	21856947	TSSup400
chr5	21960464	21961055	592	8.65	8.36	8.89	-0.53	0.000308	0.00467	332	324.33	518.3	430.22	AT5G54110	+	ATMAMI,MAMI	protein_coding	membrane-associated mannitol-induced	170	2701	21960759	21958058	intergenic
chr5	21987003	21987460	458	8.16	7.82	8.43	-0.61	0.00125	0.0126	229	222.24	406.71	284.11	AT5G54170	-	AT5G54170	protein_coding	Polyketide cyclase/dehydrase and lipid transport superfamily protein	457	258	21987231	21987489	5UTR
chr5	22080074	22080687	614	8.76	8.45	9.02	-0.57	8.65e-05	0.00183	386	312.55	550.1	488.51	AT5G54380	-	THE1	protein_coding	protein kinase family protein	613	39	22080380	22080341	TSSup400
chr5	22082501	22083309	809	8.44	8.09	8.72	-0.64	8.46e-05	0.0018	248	296.06	456.93	388.89	.	.	.	.	.	.	.	22082905	.	intergenic
chr5	22087701	22088282	582	8.12	7.84	8.36	-0.51	0.00232	0.0196	221	238.73	347.02	309.2	AT5G54390	+	AHL,HL,ATAHL	protein_coding	HAL2-like	393	1994	22087991	22085997	3UTR
chr5	22113787	22114181	395	7.86	7.54	8.11	-0.57	0.00202	0.0178	173	200.25	287.88	266.4	.	.	.	.	.	.	.	22113984	.	intergenic
chr5	22152497	22152841	345	7.86	7.54	8.12	-0.58	0.00167	0.0156	194	177.48	300.71	255.33	AT5G54530	+	AT5G54530	protein_coding	Protein of unknown function, DUF538	344	54	22152669	22152723	TSSup400
chr5	22447817	22448462	646	7.71	7.31	8.02	-0.71	0.000259	0.00412	151	167.27	278.4	242.04	AT5G55380	-	AT1	protein_coding	MBOAT (membrane bound O-acyl transferase) family protein	645	186	22448139	22447953	3UTR
chr5	22459399	22459903	505	8.04	7.74	8.29	-0.55	0.00239	0.02	199	227.74	344.79	281.15	AT5G55400	-	AtFIM4	protein_coding	Actin binding Calponin homology (CH) domain-containing protein	504	53	22459651	22459598	TSSup400
chr5	22492003	22493414	1412	9.22	8.82	9.54	-0.71	1.73e-07	1.29e-05	418	488.46	824.59	659.72	AT5G55530	+	AT5G55530	protein_coding	Calcium-dependent lipid-binding (CaLB domain) family protein	1411	183	22492708	22492891	TSSup400
chr5	22560269	22560842	574	7.99	7.7	8.22	-0.52	0.00322	0.0242	200	215.96	321.36	276.73	AT5G55730	-	FLA1	protein_coding	FASCICLIN-like arabinogalactan 1	573	14	22560555	22560541	TSSup400
chr5	22561002	22562054	1053	9.29	8.99	9.55	-0.56	2.55e-05	0.000713	479	535.57	839.09	657.5	AT5G55730	-	FLA1	protein_coding	FASCICLIN-like arabinogalactan 1	539	987	22561528	22560541	TSSup1kTo400
chr5	22642074	22642496	423	8.53	8.11	8.86	-0.75	3.19e-06	0.000136	315	237.16	487.05	442.76	AT5G55910	-	D6PK	protein_coding	D6 protein kinase	422	129	22642285	22642414	5UTR
chr5	22644535	22645247	713	8.39	8.12	8.62	-0.51	0.00204	0.0179	254	301.55	428.47	360.85	.	.	.	.	.	.	.	22644891	.	intergenic
chr5	22665175	22665802	628	8.71	8.35	9	-0.65	2.04e-06	9.34e-05	322	332.18	532.24	494.42	.	.	.	.	.	.	.	22665488	.	intergenic
chr5	22691568	22691891	324	7.74	7.36	8.04	-0.69	0.000625	0.00777	160	168.05	298.48	229.5	.	.	.	.	.	.	.	22691729	.	intergenic
chr5	22754220	22755128	909	8.38	7.68	8.85	-1.17	1.21e-12	4.1e-10	199	210.46	504.35	416.2	AT5G08445	-	AT5G08445	lncRNA		908	116	22754674	22754558	5UTR
chr5	22764399	22764769	371	7.54	7.13	7.86	-0.73	0.000848	0.00966	154	125.65	267.24	197.77	AT5G56240	-	AT5G56240	protein_coding		370	3	22764584	22764587	5UTR
chr5	22829249	22829885	637	8.38	8.04	8.66	-0.61	0.000226	0.00375	250	277.21	448.56	357.9	.	.	.	.	.	.	.	22829567	.	intergenic
chr5	22864475	22865317	843	8.82	8.5	9.09	-0.59	5.91e-05	0.00137	351	370.66	608.68	478.92	AT5G56460	+	PBL16	protein_coding	Protein kinase superfamily protein	842	177	22864896	22865073	TSSup400
chr5	22889085	22889358	274	7.36	6.73	7.8	-1.07	1.98e-06	9.16e-05	113	98.95	249.38	195.55	AT5G56530	+	AT5G56530	protein_coding	Protein of Unknown Function (DUF239)	273	149	22889221	22889072	5UTR
chr5	22906708	22907447	740	8.69	8.37	8.95	-0.58	0.000111	0.00219	306	356.53	536.71	453.09	AT5G56590	+	AT5G56590	protein_coding	O-Glycosyl hydrolases family 17 protein	739	186	22907077	22907263	TSSup400
chr5	22944872	22945170	299	7.71	7.41	7.95	-0.54	0.0048	0.0318	161	179.83	246.04	248.68	AT5G56710	-	RPL31C	protein_coding	Ribosomal protein L31e family protein	298	28	22945021	22944993	TSSup400
chr5	22983762	22984159	398	7.87	7.59	8.1	-0.51	0.0062	0.0377	203	182.19	297.36	250.16	.	.	.	.	.	.	.	22983960	.	intergenic
chr5	23093999	23094507	509	7.89	7.6	8.13	-0.53	0.00808	0.0448	168	219.88	306.29	252.37	.	.	.	.	.	.	.	23094253	.	intergenic
chr5	23108494	23109516	1023	9.11	8.77	9.39	-0.62	1.55e-07	1.18e-05	426	444.48	675.63	664.88	AT5G57100	-	AT5G57100	protein_coding	Nucleotide/sugar transporter family protein	1022	122	23109005	23108883	TSSup400
chr5	23167646	23168011	366	8.15	7.82	8.41	-0.59	0.00136	0.0135	220	233.23	389.98	290.75	AT5G57180	+	CIA2	protein_coding	chloroplast import apparatus 2	365	55	23167828	23167773	5UTR
chr5	23343126	23343634	509	8.27	7.99	8.5	-0.51	0.00157	0.015	236	273.28	368.78	357.16	AT5G57630	-	SnRK3.4,CIPK21	protein_coding	CBL-interacting protein kinase 21	508	109	23343380	23343489	5UTR
chr5	23355273	23355640	368	8.37	8.09	8.61	-0.51	0.00203	0.0179	251	294.49	427.92	351.26	AT5G57660	+	COL5,BBX6,ATCOL5	protein_coding	CONSTANS-like 5	367	120	23355456	23355336	5UTR
chr5	23446260	23446887	628	8.5	8.16	8.77	-0.61	3.39e-05	0.00089	273	297.63	446.88	425.79	AT5G57887	+	AT5G57887	protein_coding		627	147	23446573	23446720	CDS
chr5	23476561	23477170	610	8.15	7.25	8.7	-1.45	0.000625	0.00777	107	197.9	436.84	396.27	AT5G58000	+	AT5G58000	protein_coding	Reticulon family protein	609	135	23476865	23476730	5UTR
chr5	23516761	23517382	622	7.73	7.35	8.03	-0.68	0.000422	0.00586	168	158.63	285.65	238.35	AT5G58120	+	AT5G58120	protein_coding	Disease resistance protein (TIR-NBS-LRR class) family	621	184	23517071	23517255	TSSup400
chr5	23595683	23596319	637	7.92	7.6	8.18	-0.59	0.00137	0.0136	214	172.77	301.83	278.94	AT5G58375	+	AT5G58375	protein_coding	Methyltransferase-related protein	636	240	23596001	23596241	3UTR
chr5	23896681	23896929	249	8.28	7.83	8.62	-0.79	1.04e-06	5.34e-05	226	230.09	417.32	368.97	AT5G59220	-	SAG113,HAI1	protein_coding	highly ABA-induced PP2C gene 1	248	134	23896805	23896939	5UTR
chr5	23903711	23904082	372	7.34	6.86	7.69	-0.83	9.45e-05	0.00195	120	113.08	205.87	208.1	AT5G59250	+	HP59	protein_coding	Major facilitator superfamily protein	371	25	23903896	23903871	5UTR
chr5	23967045	23967416	372	8.61	8.3	8.86	-0.56	0.000183	0.00319	282	347.1	457.48	473.02	AT5G59430	+	TRP1,ATTRP1	protein_coding	telomeric repeat binding protein 1	371	14	23967230	23967216	5UTR
chr5	23987962	23989090	1129	9.15	8.88	9.38	-0.5	5.6e-05	0.00132	467	476.68	717.47	616.18	AT5G59505	+	MIR172E	miRNA	MIR172E; miRNA	634	55	23988526	23988471	CDS
chr5	23997539	23998159	621	8.38	7.7	8.84	-1.14	2.32e-13	1.07e-10	213	203.39	471.99	442.76	AT5G59540	-	AT5G59540	protein_coding	2-oxoglutarate (2OG) and Fe(II)-dependent oxygenase superfamily protein	620	28	23997849	23997821	TSSup400
chr5	24005104	24006075	972	8.79	8.49	9.04	-0.55	0.00013	0.00245	357	362.02	579.67	472.28	AT5G59570	+	BOA	protein_coding	Homeodomain-like superfamily protein	971	1702	24005589	24003887	3UTR
chr5	24066158	24066378	221	7.57	7.19	7.87	-0.69	0.00112	0.0118	127	164.13	249.94	219.17	AT5G59730	-	ATEXO70H7,EXO70H7	protein_coding	exocyst subunit exo70 family protein H7	220	98	24066268	24066170	TSSup400
chr5	24245970	24246897	928	9.06	8.74	9.32	-0.58	4.33e-06	0.000174	408	446.05	673.95	603.63	AT5G60215	+	AT5G60215	protein_coding		276	1188	24246433	24247621	5UTR
chr5	24312532	24312722	191	7.19	6.75	7.53	-0.78	0.00104	0.0112	125	90.31	199.17	169.73	AT5G60450	-	ARF4	protein_coding	auxin response factor 4	190	157	24312627	24312784	5UTR
chr5	24353212	24353916	705	8.39	8.01	8.69	-0.68	8.78e-06	0.000301	261	254.44	431.26	394.06	AT5G60580	+	AT5G60580	protein_coding	RING/U-box superfamily protein	704	3	24353564	24353561	5UTR
chr5	24413638	24414183	546	7.46	6.41	8.06	-1.65	3.61e-13	1.5e-10	74	96.59	291.23	243.52	AT5G60710	-	AT5G60710	protein_coding	Zinc finger (C3HC4-type RING finger) family protein	545	1235	24413910	24415145	CDS
chr5	24456860	24457300	441	8.19	8.46	7.86	0.59	0.000308	0.00467	371	331.4	239.9	225.81	AT5G60790	-	ATGCN1,GCN1,ABCF1	protein_coding	ABC transporter family protein	255	965	24457080	24456115	TSSup1kTo400
chr5	24480293	24480486	194	8.23	7.91	8.5	-0.59	0.000368	0.0053	226	253.65	385.51	337.24	AT5G60850	+	OBP4,AtDOF5.4	protein_coding	OBF binding protein 4	193	99	24480389	24480290	5UTR
chr5	24540267	24540753	487	7.97	8.28	7.56	0.72	4.6e-05	0.00113	324	298.41	199.17	178.58	.	.	.	.	.	.	.	24540510	.	intergenic
chr5	24559781	24560501	721	8.62	8.3	8.88	-0.58	0.000172	0.00303	310	318.83	528.9	413.98	AT5G61030	+	GR-RBP3,ORRM3,RBGA7	protein_coding	glycine-rich RNA-binding protein 3	720	167	24560141	24560308	TSSup400
chr5	24741083	24741438	356	7.89	7.53	8.17	-0.64	0.000336	0.00496	185	185.33	301.83	275.99	AT5G61520	-	STP3	protein_coding	Major facilitator superfamily protein	355	141	24741260	24741401	5UTR
chr5	24757005	24758411	1407	8.93	8.52	9.25	-0.73	2.1e-08	2.16e-06	361	373.02	641.59	574.85	AT5G61570	+	AT5G61570	protein_coding	Protein kinase superfamily protein	1223	480	24757708	24758188	TSSup1kTo400
chr5	24859816	24860595	780	8.36	8.04	8.62	-0.58	0.000603	0.00758	260	267.79	444.65	343.14	AT5G61900	-	CPN1,BON1,BON	protein_coding	Calcium-dependent phospholipid-binding Copine family protein	525	864	24860205	24859341	3UTR
chr5	24915062	24916181	1120	9.04	8.73	9.29	-0.56	1.26e-05	0.0004	428	421.71	674.51	578.54	AT5G62020	+	HSFB2A,AT-HSFB2A	protein_coding	heat shock transcription factor B2A	1119	185	24915621	24915806	TSSup400
chr5	24931109	24931434	326	6.85	6.08	7.35	-1.27	1.02e-06	5.29e-05	59	76.17	166.81	158.66	AT5G62070	-	IQD23	protein_coding	IQ-domain 23	325	1415	24931271	24932686	CDS
chr5	24952019	24952499	481	8.16	6.75	8.85	-2.1	1.24e-31	1.03e-27	100	115.44	482.03	443.5	AT5G62130	-	AT5G62130	protein_coding	Per1-like family protein	480	1103	24952259	24953362	5UTR
chr5	24953050	24954468	1419	9.48	9.14	9.75	-0.61	6.79e-09	8.17e-07	564	563.06	890.98	831.66	AT5G62130	-	AT5G62130	protein_coding	Per1-like family protein	1312	397	24953759	24953362	TSSup400
chr5	25070905	25072211	1307	9.27	8.95	9.53	-0.58	4.96e-06	0.000193	477	514.37	811.2	667.1	AT5G62430	-	CDF1	protein_coding	cycling DOF factor 1	1206	447	25071558	25071111	TSSup1kTo400
chr5	25113766	25114183	418	8.27	7.89	8.57	-0.68	1.46e-05	0.000448	246	228.52	379.38	382.25	AT5G62570	+	CBP60a	protein_coding	Calmodulin binding protein-like	417	27	25113974	25113947	5UTR
chr5	25587629	25588272	644	8.77	8.41	9.07	-0.66	3.5e-06	0.000146	306	372.23	542.84	529.1	AT5G63940	+	AT5G63940	protein_coding	Protein kinase protein with adenine nucleotide alpha hydrolases-like domain	643	47	25587950	25587997	TSSup400
chr5	25629205	25629917	713	8.96	8.69	9.19	-0.51	6.33e-05	0.00144	408	415.42	609.24	559.36	AT5G64040	-	PSAN	protein_coding	photosystem I reaction center subunit PSI-N, chloroplast, putative / PSI-N, putative (PSAN)	712	147	25629561	25629708	5UTR
chr5	25666172	25666428	257	7.3	6.92	7.6	-0.68	0.00633	0.0382	92	149.99	205.31	183.01	AT5G64130	-	AT5G64130	protein_coding	cAMP-regulated phosphoprotein 19-related protein	256	93	25666300	25666393	5UTR
chr5	25704592	25705107	516	9.15	8.87	9.39	-0.52	4.33e-05	0.00108	515	420.92	672.84	665.62	AT5G64260	+	EXL2	protein_coding	EXORDIUM like 2	515	1201	25704849	25703648	CDS
chr5	25801314	25801766	453	7.83	7.52	8.09	-0.57	0.0039	0.0275	174	193.97	307.41	237.62	AT5G64540	-	AT5G64540	protein_coding		452	238	25801540	25801302	3UTR
chr5	25880874	25881388	515	8.87	8.51	9.15	-0.64	6.05e-07	3.52e-05	368	361.24	577.99	559.36	AT5G64740	+	IXR2,PRC1,CESA6,E112	protein_coding	cellulose synthase 6	514	99	25881131	25881032	5UTR
chr5	25922247	25923193	947	8.8	8.51	9.05	-0.54	3.92e-05	0.000996	351	376.16	528.9	531.31	AT5G64850	+	AT5G64850	protein_coding		946	1319	25922720	25921401	CDS
chr5	26022190	26022521	332	8.45	8.06	8.75	-0.69	5.53e-06	0.00021	282	252.08	454.14	409.56	AT5G65140	-	TPPJ	protein_coding	Haloacid dehalogenase-like hydrolase (HAD) superfamily protein	331	25	26022355	26022380	5UTR
chr5	26148899	26149483	585	7.73	7.28	8.08	-0.8	0.000104	0.00209	181	129.57	286.76	253.11	AT5G65430	-	14-3-3KAPPA,GRF8,GF14,AtMIN10	protein_coding	general regulatory factor 8	584	1402	26149191	26150593	CDS
chr5	26177544	26178149	606	8.12	7.6	8.5	-0.89	3.79e-07	2.41e-05	187	201.82	396.11	326.91	AT5G65480	+	CCI1	protein_coding		373	1826	26177846	26176020	3UTR
chr5	26501833	26502500	668	8.85	8.53	9.11	-0.57	1.8e-05	0.000527	347	394.22	548.42	554.19	AT5G66330	-	AT5G66330	protein_coding	Leucine-rich repeat (LRR) family protein	667	211	26502166	26501955	TSSup400
chr5	26571869	26572686	818	10.27	9.98	10.51	-0.53	2.79e-09	3.77e-07	1076	944.72	1445.54	1466.28	AT5G66580	+	AT5G66580	protein_coding		817	13	26572277	26572264	5UTR
chr5	26581416	26581806	391	8.23	7.95	8.47	-0.52	0.00165	0.0154	233	261.5	338.09	369.71	AT5G09635	+	AT5G09635	lncRNA		91	308	26581611	26581303	CDS
chr5	26605834	26606210	377	8.47	8.05	8.8	-0.75	3.32e-07	2.2e-05	271	258.36	441.86	449.4	AT5G66650	-	AT5G66650	protein_coding	Protein of unknown function (DUF607)	376	990	26606022	26607012	5UTR
chr5	26765137	26765693	557	8.69	8.38	8.94	-0.57	5.27e-05	0.00126	333	331.4	522.2	461.95	AT5G67060	+	HEC1	protein_coding	basic helix-loop-helix (bHLH) DNA-binding superfamily protein	556	576	26765415	26765991	TSSup1kTo400
chr5	26874390	26874835	446	8.55	8.08	8.91	-0.83	1.61e-08	1.76e-06	252	288.2	480.36	482.61	AT5G67360	-	SBT1.7,ARA12	protein_coding	Subtilase family protein	445	238	26874612	26874850	5UTR
chr5	26888575	26888941	367	7.41	6.87	7.81	-0.94	3.05e-05	0.00081	103	130.36	248.83	199.24	AT5G67390	-	AT5G67390	protein_coding		366	609	26888758	26889367	5UTR
chr5	26925121	26925404	284	7.83	7.48	8.12	-0.64	0.000382	0.00544	183	173.55	279.51	276.73	AT5TE97000	+	ATHILA8B	LTR/Gypsy	.	106	35	26925262	26925227	intergenic

## Sheet: 2_2 syd_DARs
Supplementary Data set 2_2 Differentially accessible regions of syd in inflorescences (FDR<0.05, |log2(fold change)|≥0.5 )
chr	start	end	width	Conc	Conc_syd	Conc_WT	Fold	p.value	FDR	syd_1	syd_2	WT_1	WT_2	id	Strand	Gene_Name	Biotype	short_description	overlap_with_gene	dist_to_TSS	peakMidPoint	TSSloci	Feature
chr1	13639	13808	170	6.85	6.18	7.3	-1.13	1.46e-05	0.000105	82.63	62	150.43	165.09	AT1G01030	-	NGA3	protein_coding	AP2/B3-like transcriptional factor family protein	169	9	13723	13714	TSSup400
chr1	102726	103013	288	7.54	6.58	8.11	-1.53	1.91e-11	4.77e-10	77.24	114	292.68	259.52	.	.	.	.	.	.	.	102869	.	intergenic
chr1	139872	140620	749	8.69	8.39	8.95	-0.56	8.45e-05	0.000504	306.25	363	511.78	475.79	.	.	.	.	.	.	.	140246	.	intergenic
chr1	145844	146452	609	7.86	7.22	8.3	-1.07	6.42e-09	9.68e-08	149.98	149	323.2	305.66	AT1G01380	+	ETC1	protein_coding	Homeodomain-like superfamily protein	410	894	146148	147042	CDS
chr1	206394	208043	1650	11.09	10.77	11.36	-0.59	2.38e-11	5.83e-10	1656.11	1842	2618.84	2631.99	AT1G01580	+	FRD1,FRO2,ATFRO2	protein_coding	ferric reduction oxidase 2	49	1776	207218	208994	CDS
chr1	239461	240151	691	9.21	8.9	9.46	-0.56	4.48e-06	3.59e-05	438.28	515	731.42	677.64	AT1G01660	-	AT1G01660	protein_coding	RING/U-box superfamily protein	311	2897	239806	242703	intergenic
chr1	267776	268525	750	9.64	9.31	9.9	-0.59	2.72e-09	4.43e-08	627.78	643	955.97	953.74	AT1G01720	+	ANAC002,ATAF1,ANAC2	protein_coding	NAC (No Apical Meristem) domain transcriptional regulator superfamily protein	749	158	268150	267992	5UTR
chr1	356589	357401	813	8.94	8.67	9.17	-0.5	0.000223	0.0012	381.7	433	618.06	532.74	AT1G02030	-	ZAT1	protein_coding	C2H2-like zinc finger protein	812	263	356995	357258	5UTR
chr1	367543	368663	1121	10.12	9.75	10.41	-0.65	5.44e-13	1.84e-11	810.99	914	1350.02	1363.93	AT1G02067	-	AT1G02067	protein_coding		623	937	368103	367166	TSSup1kTo400
chr1	418045	418837	793	9.93	9.63	10.18	-0.55	1.77e-09	2.99e-08	798.42	784	1197.96	1123.16	AT1G02205	+	CER22,CER1	protein_coding	Fatty acid hydroxylase superfamily	792	26	418441	418415	5UTR
chr1	426378	426801	424	8.19	7.57	8.62	-1.04	1.62e-09	2.76e-08	189.5	191	430.02	354.68	.	.	.	.	.	.	.	426589	.	intergenic
chr1	434176	434379	204	7.67	7.3	7.96	-0.65	0.0018	0.00758	141.9	174	276.87	219.87	.	.	.	.	.	.	.	434277	.	intergenic
chr1	439845	440307	463	7.51	7.2	7.76	-0.55	0.00884	0.0296	143.7	151	239.27	193.2	AT1G02250	-	anac005,NAC005	protein_coding	NAC domain containing protein 5	462	517	440076	439559	TSSup1kTo400
chr1	446422	446687	266	7.22	6.81	7.55	-0.74	0.000932	0.00427	105.98	118	194.03	180.22	AT1G02270	-	AT1G02270	protein_coding	Calcium-binding endonuclease/exonuclease/phosphatase family	265	258	446554	446296	TSSup400
chr1	467769	467952	184	7.98	7.51	8.34	-0.83	2.52e-06	2.14e-05	186.81	177	310.66	338.1	AT1G02340	-	RSF1,REP1,HFR1,FBI1	protein_coding	basic helix-loop-helix (bHLH) DNA-binding superfamily protein	183	20	467860	467880	5UTR
chr1	468746	469893	1148	10.03	9.73	10.28	-0.54	1.37e-09	2.37e-08	816.38	884	1253.55	1224.8	AT1G02350	+	AT1G02350	protein_coding	protoporphyrinogen oxidase-related	1076	498	469319	469817	TSSup1kTo400
chr1	488392	489239	848	9.63	9.12	10	-0.88	4.78e-18	3.77e-16	575.69	539	1045.9	1006.37	AT1G02400	+	ATGA2OX4,ATGA2OX6,GA2OX6,DTA1	protein_coding	gibberellin 2-oxidase 6	847	2016	488815	486799	CDS
chr1	505196	505556	361	7.2	6.29	7.75	-1.46	4.76e-10	8.97e-09	82.63	74	226.73	204.01	AT1G02460	-	AT1G02460	protein_coding	Pectin lyase-like superfamily protein	360	1892	505376	507268	CDS
chr1	505843	506020	178	6.99	6.57	7.31	-0.74	0.00297	0.0117	79.93	110	151.52	165.81	AT1G02460	-	AT1G02460	protein_coding	Pectin lyase-like superfamily protein	177	1337	505931	507268	CDS
chr1	593180	593724	545	7.92	7.45	8.27	-0.81	3.13e-05	0.000208	197.58	153	333.55	282.59	AT1G02720	+	AtGATL5,GATL5	protein_coding	galacturonosyltransferase 5	544	1771	593452	591681	3UTR
chr1	642390	643372	983	8.52	8.23	8.77	-0.54	0.000303	0.00157	290.99	309	467.63	404.42	AT1G02880	-	TPK1	protein_coding	thiamin pyrophosphokinase1	868	2022	642881	644903	3UTR
chr1	766797	768184	1388	9.33	8.89	9.67	-0.78	1.63e-12	4.97e-11	469.71	478	800.64	829.75	AT1G04173	-	AT1G04173	lncRNA		1148	105	767490	767385	TSSup400
chr1	771410	771644	235	7.38	7.06	7.65	-0.59	0.0121	0.0386	146.39	120	234.36	167.25	.	.	.	.	.	.	.	771527	.	intergenic
chr1	851302	852252	951	8.69	8.29	9	-0.71	3.59e-06	2.94e-05	266.74	358	520.5	503.91	AT1G03440	+	AT1G03440	protein_coding	Leucine-rich repeat (LRR) family protein	950	373	851777	852150	TSSup400
chr1	864165	864451	287	7.72	7.43	7.97	-0.54	0.00455	0.0168	166.15	178	263.79	237.9	AT1G03457	-	BRN2,AtBRN2	protein_coding	RNA-binding (RRM/RBD/RNP motifs) family protein	286	64	864308	864372	5UTR
chr1	970242	970922	681	8.03	7.48	8.43	-0.95	4.72e-07	4.72e-06	198.48	159	377.7	312.87	AT1G03840	-	MGP,IDD3	protein_coding	C2H2 and C2HC zinc fingers superfamily protein	680	248	970582	970334	TSSup400
chr1	983196	984807	1612	10.43	10.15	10.67	-0.51	2.12e-09	3.53e-08	1072.34	1206	1636.16	1612.64	AT1G03870	-	FLA9	protein_coding	FASCICLIN-like arabinoogalactan 9	1348	457	984001	983544	TSSup1kTo400
chr1	1084372	1086210	1839	10.02	9.62	10.33	-0.71	1.65e-15	8.77e-14	792.13	782	1329.31	1252.92	AT1G04150	-	MCTP10	protein_coding	C2 calcium/lipid-binding plant phosphoribosyltransferase family protein	1059	860	1085291	1084431	TSSup1kTo400
chr1	1103273	1103496	224	7.61	7.15	7.96	-0.81	0.000104	0.000602	153.58	131	270.88	227.08	AT1G04180	+	YUC9	protein_coding	YUCCA 9	4	1108	1103384	1104492	intergenic
chr1	1114052	1114485	434	7.64	7.33	7.89	-0.56	0.00514	0.0187	175.13	146	247.99	227.08	AT1G04210	+	AT1G04210	protein_coding	Leucine-rich repeat protein kinase family protein	433	106	1114268	1114374	TSSup400
chr1	1129384	1130419	1036	9.8	9.49	10.06	-0.57	2.87e-08	3.81e-07	713.99	725	1143.46	989.07	AT1G04240	-	IAA3,SHY2	protein_coding	AUX/IAA transcriptional regulator family protein	1035	212	1129901	1129689	TSSup400
chr1	1133959	1134866	908	8.27	6.98	8.94	-1.96	9.27e-27	3.84e-24	125.73	127	548.84	431.1	AT1G04253	-	AT1G04253	lncRNA		559	585	1134412	1134997	CDS
chr1	1158410	1158783	374	6.87	6.01	7.41	-1.4	9.34e-08	1.1e-06	55.68	73	186.94	153.55	AT1G04320	+	AT1G04320	tRNA	pre-tRNA	373	426	1158596	1159022	TSSup1kTo400
chr1	1158860	1159459	600	8.07	7.8	8.31	-0.51	0.00582	0.0208	246.98	198	345	287.64	AT1G04320	+	AT1G04320	tRNA	pre-tRNA	233	137	1159159	1159022	intergenic
chr1	1233239	1233834	596	8.02	7.65	8.31	-0.66	0.000312	0.00161	176.93	225	327.56	305.66	AT1G04520	+	PDLP2	protein_coding	plasmodesmata-located protein 2	595	2085	1233536	1231451	CDS
chr1	1248714	1249289	576	7.96	7.61	8.24	-0.62	0.00175	0.00739	198.48	193	352.09	250.87	AT1G04570	-	AT1G04570	protein_coding	Major facilitator superfamily protein	575	125	1249001	1248876	TSSup400
chr1	1274124	1274324	201	6.68	5.68	7.26	-1.58	3.47e-09	5.52e-08	49.4	53	161.33	145.62	.	.	.	.	.	.	.	1274224	.	intergenic
chr1	1434413	1434878	466	8.57	8.26	8.83	-0.56	9.23e-05	0.000545	296.38	318	434.93	473.63	.	.	.	.	.	.	.	1434645	.	intergenic
chr1	1468765	1469583	819	9.1	8.5	9.53	-1.03	2.94e-15	1.48e-13	323.32	400	754.31	724.5	AT1G05100	+	MAPKKK18	protein_coding	mitogen-activated protein kinase kinase kinase 18	818	366	1469174	1469540	TSSup400
chr1	1495280	1495491	212	6.7	5.48	7.35	-1.87	7.78e-11	1.72e-09	42.21	47	190.76	136.25	.	.	.	.	.	.	.	1495385	.	intergenic
chr1	1496517	1497113	597	8.1	6.93	8.74	-1.81	3.7e-24	9.08e-22	123.94	120	446.92	408.03	AT1G04337	+	AT1G04337	lncRNA		585	81	1496815	1496734	CDS
chr1	1570538	1570857	320	8.19	7.87	8.45	-0.57	0.000735	0.00345	251.47	217	373.34	324.4	AT1G05370	-	AT1G05370	protein_coding	Sec14p-like phosphatidylinositol transfer family protein	319	1772	1570697	1572469	CDS
chr1	1587607	1588424	818	9.44	9.06	9.75	-0.69	7.17e-11	1.59e-09	526.29	540	865.5	854.26	AT1G05410	-	AT1G05410	protein_coding	Protein of unknown function (DUF1423)	817	221	1588015	1587794	TSSup400
chr1	1623889	1624896	1008	8.46	8	8.8	-0.8	6.08e-06	4.69e-05	206.56	307	438.2	453.44	AT1G05500	+	ATSYTE,NTMC2T2.1,SYT5,SYTE,NTMC2TYPE2.1	protein_coding	Calcium-dependent lipid-binding (CaLB domain) family protein	978	526	1624392	1624918	TSSup1kTo400
chr1	1642899	1643241	343	7.38	6.54	7.9	-1.36	7.51e-10	1.36e-08	92.5	94	254.53	224.2	AT1G05550	-	AT1G05550	protein_coding	Protein of unknown function (DUF295)	342	847	1643070	1643917	CDS
chr1	1644099	1644515	417	7.56	6.49	8.17	-1.68	1.08e-13	4.16e-12	105.98	74	304.67	271.78	AT1G05550	-	AT1G05550	protein_coding	Protein of unknown function (DUF295)	416	390	1644307	1643917	TSSup400
chr1	1704468	1705305	838	8.71	8.38	8.99	-0.61	3.08e-05	0.000205	318.83	347	553.2	460.65	AT1G05680	-	UGT74E2	protein_coding	Uridine diphosphate glycosyltransferase 74E2	837	48	1704886	1704838	TSSup400
chr1	1713165	1714603	1439	10.01	9.7	10.26	-0.56	2.11e-09	3.51e-08	797.52	870	1275.36	1179.39	AT1G04407	-	AT1G04407	lncRNA		1125	144	1713884	1713740	TSSup400
chr1	1743804	1744058	255	7.24	6.16	7.84	-1.68	2.55e-12	7.56e-11	69.15	74	253.98	205.46	AT1G05805	+	AKS2	protein_coding	basic helix-loop-helix (bHLH) DNA-binding superfamily protein	254	512	1743931	1744443	TSSup1kTo400
chr1	1774519	1774695	177	7.42	6.95	7.77	-0.82	9.12e-05	0.000539	123.04	124	215.83	221.31	AT1G05880	+	ARI12,ATARI12	protein_coding	RING/U-box superfamily protein	53	1035	1774607	1775642	intergenic
chr1	1880661	1880943	283	7.33	6.79	7.73	-0.94	2.29e-05	0.000157	121.24	100	211.47	212.66	.	.	.	.	.	.	.	1880802	.	intergenic
chr1	1882589	1882884	296	7.99	7.53	8.34	-0.81	4.84e-06	3.85e-05	194.89	175	334.64	313.59	AT1G06160	+	ERF59,ORA59	protein_coding	octadecanoid-responsive Arabidopsis AP2/ERF 59	295	170	1882736	1882906	TSSup400
chr1	1887404	1887557	154	7.31	6.64	7.77	-1.13	3.06e-07	3.2e-06	102.38	97	218.55	216.99	AT1G04447	+	AT1G04447	lncRNA		153	77	1887480	1887403	CDS
chr1	1934187	1934717	531	8.14	7.7	8.48	-0.78	2.18e-06	1.88e-05	206.56	208	358.63	353.96	AT1G06340	-	AT1G06340	protein_coding	Plant Tudor-like protein	530	349	1934452	1934103	TSSup400
chr1	1941548	1941824	277	7.07	6.34	7.55	-1.21	1.49e-06	1.32e-05	70.95	91	209.83	165.09	.	.	.	.	.	.	.	1941686	.	intergenic
chr1	1953247	1954303	1057	10.47	10.14	10.74	-0.6	5.28e-12	1.47e-10	1101.98	1161	1623.08	1796.47	AT1G04453	-	AT1G04453	lncRNA		570	417	1953775	1954192	CDS
chr1	2125873	2126687	815	8.75	8.46	8.99	-0.53	9.4e-05	0.000553	354.75	351	534.12	484.44	AT1G06920	-	ATOFP4,OFP4	protein_coding	ovate family protein 4	814	378	2126280	2125902	TSSup400
chr1	2176045	2176609	565	8.23	7.72	8.61	-0.89	8.36e-08	9.92e-07	199.38	221	416.4	364.05	.	.	.	.	.	.	.	2176327	.	intergenic
chr1	2195763	2196024	262	7.26	6.93	7.52	-0.59	0.0151	0.0464	103.28	141	208.74	158.6	AT1G07150	-	MAPKKK13	protein_coding	mitogen-activated protein kinase kinase kinase 13	261	103	2195893	2195996	5UTR
chr1	2213257	2214713	1457	9.86	9.55	10.11	-0.56	0.00882	0.0296	653.82	848	1200.14	1017.18	AT1G07210	+	AT1G07210	protein_coding	Ribosomal protein S18	498	1230	2213985	2215215	intergenic
chr1	2240019	2240702	684	8.12	7.7	8.45	-0.76	6.05e-06	4.67e-05	199.38	216	358.08	343.15	AT1G07280	+	AT1G07280	protein_coding	Tetratricopeptide repeat (TPR)-like superfamily protein	683	2344	2240360	2238016	3UTR
chr1	2269491	2269696	206	7.64	7.34	7.88	-0.55	0.00728	0.0251	173.33	150	256.16	216.27	AT1G07390	+	RLP1,AtRLP1	protein_coding	receptor like protein 1	205	28	2269593	2269621	TSSup400
chr1	2284201	2284632	432	8.93	8.48	9.26	-0.78	3.33e-09	5.33e-08	329.6	386	617.51	611.32	.	.	.	.	.	.	.	2284416	.	intergenic
chr1	2285041	2285462	422	8.17	7.34	8.7	-1.36	1.37e-14	6.12e-13	148.19	175	449.64	382.8	.	.	.	.	.	.	.	2285251	.	intergenic
chr1	2312970	2313859	890	8.26	7.82	8.6	-0.78	1.97e-06	1.72e-05	238	215	409.31	366.21	AT1G07520	-	AT1G07520	protein_coding	GRAS family transcription factor	415	1029	2313414	2312385	intergenic
chr1	2321662	2322774	1113	9.67	9.38	9.9	-0.52	8.76e-07	8.17e-06	635.86	698	1019.74	897.51	AT1G07540	-	TRFL2	protein_coding	TRF-like 2	1002	554	2322218	2321664	TSSup1kTo400
chr1	2389249	2390348	1100	8.23	7.58	8.68	-1.11	1.25e-10	2.64e-09	171.54	210	436.02	384.96	AT1G07710	-	AT1G07710	protein_coding	Ankyrin repeat family protein	101	1448	2389798	2388350	intergenic
chr1	2530256	2530497	242	6.78	5.8	7.36	-1.57	1.82e-09	3.07e-08	52.09	59	166.78	162.2	.	.	.	.	.	.	.	2530376	.	intergenic
chr1	2675707	2675891	185	7.1	6.51	7.52	-1	2.19e-05	0.000151	82.63	100	191.3	175.18	AT1G08465	+	YAB2	protein_coding	Plant-specific transcription factor YABBY family protein	184	13	2675799	2675812	TSSup400
chr1	2680638	2681252	615	8.03	7.03	8.61	-1.58	3.13e-17	2.2e-15	146.39	115	375.52	408.03	.	.	.	.	.	.	.	2680945	.	intergenic
chr1	2711031	2711322	292	7.69	7.42	7.93	-0.51	0.0136	0.0426	156.27	186	271.42	214.83	AT1G08560	-	SYP111,ATSYP111,KN	protein_coding	syntaxin of plants 111	291	176	2711176	2711000	TSSup400
chr1	2755088	2755986	899	9.74	9.36	10.04	-0.68	3.98e-11	9.31e-10	633.16	679	1112.39	989.07	.	.	.	.	.	.	.	2755537	.	intergenic
chr1	2769778	2770232	455	7.62	7.09	8	-0.91	1.8e-05	0.000126	155.37	117	243.08	269.61	AT1G08695	-	SCRL3	protein_coding	SCR-like 3	454	497	2770005	2769508	CDS
chr1	2842150	2842696	547	7.84	7.43	8.16	-0.73	0.000178	0.000975	152.68	193	304.12	268.17	AT1G08860	+	BON3	protein_coding	Calcium-dependent phospholipid-binding Copine family protein	546	455	2842423	2841968	CDS
chr1	2861571	2862103	533	7.65	7.19	8	-0.81	9.12e-05	0.000539	141	151	286.68	225.64	AT1G04673	-	AT1G04673	lncRNA		458	17	2861837	2861854	CDS
chr1	2931861	2932089	229	7.38	7.03	7.66	-0.63	0.00403	0.0152	122.14	140	188.03	216.99	AT1G09080	-	BIP3	protein_coding	Heat shock protein 70 (Hsp 70) family protein	228	125	2931975	2931850	TSSup400
chr1	2949138	2949564	427	8.03	7.54	8.4	-0.86	9.69e-07	8.94e-06	195.79	176	356.99	320.08	AT1G09150	+	AT1G09150	protein_coding	pseudouridine synthase and archaeosine transglycosylase (PUA) domain-containing protein	21	3322	2949351	2946029	intergenic
chr1	2990427	2992130	1704	10.14	9.74	10.46	-0.72	8.41e-15	3.9e-13	840.63	870	1486.82	1321.4	.	.	.	.	.	.	.	2991278	.	intergenic
chr1	3018827	3019786	960	9.77	9.44	10.04	-0.61	3.03e-10	5.95e-09	669.99	716	1042.63	1065.48	AT1G09350	+	GolS3,AtGolS3	protein_coding	galactinol synthase 3	959	332	3019306	3019638	TSSup400
chr1	3071738	3073225	1488	10.15	9.76	10.46	-0.7	1.02e-14	4.67e-13	816.38	921	1426.33	1392.05	AT1G09520	-	AT1G09520	protein_coding		1336	407	3072481	3072074	TSSup1kTo400
chr1	3075353	3075842	490	8.34	7.94	8.66	-0.72	1.29e-05	9.39e-05	264.04	228	437.11	371.26	AT1G09530	+	PIF3,PAP3,POC1	protein_coding	phytochrome interacting factor 3	489	170	3075597	3075767	TSSup400
chr1	3101076	3101608	533	8.59	8.18	8.91	-0.73	3.64e-07	3.75e-06	273.02	307	494.34	469.3	AT1G09570	-	FRE1,FHY2,HY8,PHYA	protein_coding	phytochrome A	532	523	3101342	3100819	3UTR
chr1	3242041	3242225	185	7.25	6.6	7.7	-1.1	3.62e-06	2.96e-05	85.32	109	228.91	186.71	AT1G09950	-	RAS1	protein_coding	RESPONSE TO ABA AND SALT 1	184	270	3242133	3241863	TSSup400
chr1	3247744	3248140	397	8.13	7.86	8.36	-0.51	0.00212	0.00868	228.12	235	339.55	318.64	AT1G04753	-	AT1G04753	lncRNA		362	116	3247942	3248058	CDS
chr1	3249998	3250549	552	7.49	7	7.86	-0.87	0.000332	0.0017	95.2	160	247.99	217.71	AT1TE10555	-	ATREP11	RC/Helitron	.	352	305	3250273	3250578	intergenic
chr1	3283681	3284373	693	8.6	8.09	8.98	-0.88	6.91e-10	1.26e-08	274.82	272	524.31	483	AT1G10060	+	BCAT1,BCAT-1,ATBCAT-1	protein_coding	branched-chain amino acid transaminase 1	692	45	3284027	3284072	TSSup400
chr1	3287213	3288149	937	9.22	8.89	9.48	-0.59	1.09e-05	8.02e-05	412.23	539	741.23	687.73	AT1G10070	+	BCAT-2,BCAT2,ATBCAT-2	protein_coding	branched-chain amino acid transaminase 2	936	405	3287681	3288086	TSSup1kTo400
chr1	3309437	3310125	689	8.06	7.5	8.47	-0.96	2.08e-08	2.84e-07	180.52	182	367.89	339.54	AT1G10130	+	ECA3,ATECA3	protein_coding	endoplasmic reticulum-type calcium-transporting ATPase 3	196	1148	3309781	3310929	intergenic
chr1	3420014	3420211	198	8.08	7.75	8.35	-0.6	0.000633	0.00303	208.36	222	300.31	351.08	AT1G10410	-	AT1G10410	protein_coding	Protein of unknown function (DUF1336)	197	421	3420112	3419691	TSSup1kTo400
chr1	3420522	3421934	1413	9.88	9.38	10.25	-0.87	2.07e-18	1.77e-16	632.27	700	1274.27	1158.48	AT1G04793	+	AT1G04793	lncRNA		215	1491	3421228	3422719	intergenic
chr1	3422463	3423063	601	8.7	8.27	9.04	-0.77	3.09e-08	4.07e-07	302.66	313	553.74	497.42	AT1G04793	+	AT1G04793	lncRNA		595	44	3422763	3422719	CDS
chr1	3423755	3423997	243	7.87	7.46	8.19	-0.74	0.000223	0.0012	180.52	171	335.73	250.15	.	.	.	.	.	.	.	3423876	.	intergenic
chr1	3440771	3441041	271	6.85	6.07	7.35	-1.27	1.36e-06	1.22e-05	72.75	62	182.58	142.74	AT1G10460	-	GLP7	protein_coding	germin-like protein 7	270	547	3440906	3440359	TSSup1kTo400
chr1	3441423	3441882	460	7.68	7.03	8.13	-1.1	3.56e-08	4.61e-07	126.63	134	299.76	260.24	.	.	.	.	.	.	.	3441652	.	intergenic
chr1	3479223	3479650	428	9.12	8.78	9.39	-0.61	6.95e-07	6.65e-06	453.54	426	639.31	702.15	AT1G10550	-	XET,XTH33	protein_coding	xyloglucan:xyloglucosyl transferase 33	427	1605	3479436	3481041	CDS
chr1	3518110	3518685	576	7.73	7.07	8.18	-1.11	5.96e-08	7.31e-07	144.6	124	318.29	260.96	AT1G10640	-	AT1G10640	protein_coding	Pectin lyase-like superfamily protein	575	362	3518397	3518035	TSSup400
chr1	3527531	3528197	667	8.7	8.17	9.08	-0.91	1.52e-10	3.15e-09	265.84	309	562.46	521.21	.	.	.	.	.	.	.	3527864	.	intergenic
chr1	3529498	3529824	327	8.09	7.46	8.52	-1.06	9.94e-09	1.45e-07	199.38	153	389.69	344.59	AT1G04813	-	AT1G04813	lncRNA		311	98	3529661	3529759	CDS
chr1	3530156	3530616	461	8.2	7.84	8.49	-0.65	0.000154	0.000855	220.93	238	395.14	323.68	AT1G10657	+	AT1G10657	protein_coding	Plant protein 1589 of unknown function	460	34	3530386	3530352	5UTR
chr1	3547967	3548494	528	7.43	6.76	7.88	-1.12	1.03e-05	7.64e-05	138.31	79	252.35	218.43	.	.	.	.	.	.	.	3548230	.	intergenic
chr1	3570714	3572143	1430	8.98	8.6	9.28	-0.68	1.76e-06	1.55e-05	376.31	399	697.09	545.72	AT1G10740	-	AT1G10740	protein_coding	alpha/beta-Hydrolases superfamily protein	1339	375	3571428	3571053	TSSup400
chr1	3575033	3576085	1053	9.1	8.74	9.38	-0.64	1.16e-07	1.34e-06	427.5	430	688.91	645.2	AT1G04817	+	AT1G04817	atlncRNA		781	183	3575559	3575376	CDS
chr1	3715813	3716450	638	8.66	7.91	9.15	-1.24	2.26e-17	1.63e-15	225.42	254	597.35	536.35	AT1G11120	+	AT1G11120	protein_coding		637	1048	3716131	3715083	CDS
chr1	3716765	3717050	286	7.45	6.68	7.95	-1.27	5.57e-08	6.86e-07	84.42	121	272.51	222.76	AT1G11120	+	AT1G11120	protein_coding		285	1824	3716907	3715083	CDS
chr1	3773077	3773937	861	8.68	8.36	8.94	-0.58	6.72e-05	0.000412	314.34	343	531.4	450.56	.	.	.	.	.	.	.	3773507	.	intergenic
chr1	3824664	3825321	658	7.69	7.16	8.07	-0.91	3.48e-06	2.86e-05	151.78	135	267.61	271.06	AT1G11362	-	AT1G11362	protein_coding	Plant invertase/pectin methylesterase inhibitor superfamily protein	657	239	3824992	3825231	CDS
chr1	3903112	3904077	966	8.41	7.84	8.83	-0.99	4.04e-09	6.36e-08	229.92	227	512.87	395.05	AT1G11600	+	CYP77B1	protein_coding	cytochrome P450, family 77, subfamily B, polypeptide 1	783	1645	3903594	3901949	CDS
chr1	3924510	3925202	693	8.14	7.58	8.55	-0.96	2.03e-08	2.78e-07	204.77	179	391.87	355.4	AT1G11660	+	HSP70-16	protein_coding	heat shock protein 70 (Hsp 70) family protein	56	4379	3924856	3920477	intergenic
chr1	3931554	3932026	473	8.03	7.71	8.3	-0.59	0.000553	0.00269	201.18	217	317.75	312.15	AT1G11670	-	DTX36	protein_coding	MATE efflux family protein	472	89	3931790	3931701	TSSup400
chr1	3943176	3943666	491	8.28	7.6	8.73	-1.14	1.28e-11	3.34e-10	188.6	199	463.27	388.56	AT1G04867	+	AT1G04867	otherRNA		254	243	3943421	3943178	CDS
chr1	3959988	3960494	507	7.9	7.57	8.17	-0.6	0.00199	0.00822	164.35	217	306.85	270.34	AT1G04877	+	AT1G04877	lncRNA		506	702	3960241	3960943	3UTR
chr1	4030956	4031500	545	8.18	7.89	8.43	-0.54	0.00116	0.00515	251.47	222	332.46	356.12	.	.	.	.	.	.	.	4031228	.	intergenic
chr1	4066753	4067168	416	7.99	7.33	8.44	-1.11	1.27e-08	1.82e-07	151.78	170	396.23	299.17	AT1G12030	-	AT1G12030	protein_coding	Protein of unknown function (DUF506)	415	616	4066960	4066344	TSSup1kTo400
chr1	4080511	4080873	363	7.79	7.52	8.02	-0.5	0.00855	0.0288	184.11	184	279.6	240.06	AT1G12070	-	AT1G12070	protein_coding	Immunoglobulin E-set superfamily protein	362	456	4080692	4080236	TSSup1kTo400
chr1	4081814	4082165	352	8.37	7.86	8.74	-0.88	4.34e-08	5.52e-07	209.26	255	410.95	446.23	.	.	.	.	.	.	.	4081989	.	intergenic
chr1	4082550	4082805	256	7.38	6.93	7.72	-0.79	0.000444	0.00222	138.31	106	221.28	200.41	AT1TE13270	-	HELITRONY1D	RC/Helitron	.	255	348	4082677	4083025	intergenic
chr1	4087703	4088038	336	7.53	6.87	7.99	-1.12	4.92e-08	6.14e-07	113.16	120	259.98	247.99	.	.	.	.	.	.	.	4087870	.	intergenic
chr1	4092368	4092754	387	7.19	5.55	7.94	-2.38	4.49e-21	6.2e-19	44.91	49	262.16	227.8	.	.	.	.	.	.	.	4092561	.	intergenic
chr1	4096448	4097374	927	8.94	8.62	9.21	-0.59	3.82e-06	3.1e-05	370.02	416	588.08	596.9	.	.	.	.	.	.	.	4096911	.	intergenic
chr1	4107599	4108186	588	8.24	7.43	8.76	-1.32	7.91e-14	3.1e-12	186.81	159	475.26	389.28	AT1G12110	+	AtNPF6.3,ATNRT1,CHL1-1,B-1,NPF6.3,NRT1.1,NRT1,CHL1	protein_coding	nitrate transporter 1.1	587	2670	4107892	4105222	CDS
chr1	4151764	4152351	588	8.63	8.22	8.95	-0.73	5.06e-06	4e-05	258.65	338	534.67	454.16	.	.	.	.	.	.	.	4152057	.	intergenic
chr1	4167067	4167269	203	7.78	7.2	8.2	-1	1.33e-07	1.51e-06	149.98	144	288.86	297.73	.	.	.	.	.	.	.	4167168	.	intergenic
chr1	4229514	4231615	2102	11.03	10.75	11.26	-0.5	3.17e-08	4.17e-07	1601.32	1850	2478.22	2419.33	AT1G12420	-	ACR8	protein_coding	ACT domain repeat 8	697	1353	4230564	4229211	intergenic
chr1	4266759	4267381	623	9.15	8.87	9.39	-0.52	2.74e-05	0.000185	490.37	444	706.35	631.5	AT1G12510	-	AT1G12510	tRNA	pre-tRNA	394	9	4267070	4267061	TSSup400
chr1	4271059	4271340	282	7.23	6.51	7.7	-1.19	1.99e-07	2.17e-06	89.81	93	221.28	195.36	AT1G12530	-	MOS9	protein_coding		281	292	4271199	4270907	TSSup400
chr1	4281565	4282946	1382	9.74	9.47	9.97	-0.5	1.96e-07	2.14e-06	693.34	725	1007.75	995.56	AT1G12580	+	PEPKR1	protein_coding	phosphoenolpyruvate carboxylase-related kinase 1	1153	538	4282255	4282793	TSSup1kTo400
chr1	4289391	4289724	334	7.66	7.36	7.9	-0.53	0.0111	0.0358	137.41	192	233.27	243.66	AT1G04963	+	AT1G04963	lncRNA		145	278	4289557	4289279	TSSup1kTo400
chr1	4292106	4292858	753	8.17	7.34	8.69	-1.35	2.34e-15	1.21e-13	159.86	164	436.56	390	AT1TE13960	-	HELITRONY3	RC/Helitron	.	68	845	4292482	4293327	intergenic
chr1	4329385	4329645	261	7.2	6.89	7.46	-0.57	0.0112	0.0362	113.16	124	189.12	163.64	AT1G12710	-	AtPP2-A12,PP2-A12	protein_coding	phloem protein 2-A12	231	899	4329515	4328616	TSSup1kTo400
chr1	4458123	4458515	393	7.34	6.73	7.77	-1.04	3.68e-06	3e-05	113.16	99	238.18	198.97	AT1G13080	+	CYP71B2	protein_coding	cytochrome P450, family 71, subfamily B, polypeptide 2	392	682	4458319	4459001	TSSup1kTo400
chr1	4523921	4524298	378	8.31	7.69	8.74	-1.04	2.02e-10	4.1e-09	205.67	208	461.09	391.45	.	.	.	.	.	.	.	4524109	.	intergenic
chr1	4554065	4554358	294	7.36	6.82	7.75	-0.94	2.03e-05	0.000141	110.47	115	233.27	198.25	.	.	.	.	.	.	.	4554211	.	intergenic
chr1	4578552	4580278	1727	9.3	8.68	9.74	-1.06	9.73e-16	5.42e-14	364.63	456	918.37	788.66	AT1G05007	-	AT1G05007	lncRNA		199	949	4579415	4580364	intergenic
chr1	4584256	4584750	495	8.15	7.88	8.38	-0.51	0.00202	0.00835	239.79	230	339.55	327.29	AT1TE14870	+	HELITRONY1D	RC/Helitron	.	43	887	4584503	4583616	intergenic
chr1	4591050	4591328	279	7.52	6.75	8.02	-1.27	2.15e-09	3.58e-08	100.59	114	276.87	242.22	AT1G13380	-	AT1G13380	protein_coding	Protein of unknown function (DUF1218)	278	688	4591189	4590501	TSSup1kTo400
chr1	4654672	4655154	483	7.78	6.84	8.35	-1.51	4.71e-14	1.92e-12	103.28	126	345	307.82	AT1TE15090	-	ATREP10D	RC/Helitron	.	482	5809	4654913	4660722	intergenic
chr1	4686364	4686864	501	7.73	7.12	8.16	-1.03	1.12e-07	1.29e-06	134.72	144	271.97	298.45	.	.	.	.	.	.	.	4686614	.	intergenic
chr1	4697349	4698995	1647	9.35	8.86	9.71	-0.85	1.87e-11	4.69e-10	467.02	464	926.54	746.85	AT1G05027	-	AT1G05027	lncRNA		1495	5	4698172	4698167	TSSup400
chr1	4708441	4708725	285	7.62	6.88	8.11	-1.24	1.49e-09	2.56e-08	106.87	128	284.5	269.61	AT1G13720	+	AT1G13720	tRNA	pre-tRNA	91	1051	4708583	4709634	intergenic
chr1	4771297	4771899	603	8.55	8.25	8.8	-0.55	0.000197	0.00106	290.09	320	471.45	420.28	.	.	.	.	.	.	.	4771598	.	intergenic
chr1	4849941	4850351	411	7.46	7.05	7.78	-0.73	0.000655	0.00312	133.82	131	243.63	196.8	AT1G14185	+	AT1G14185	protein_coding	Glucose-methanol-choline (GMC) oxidoreductase family protein	410	30	4850146	4850116	5UTR
chr1	4894502	4895166	665	8.72	8.42	8.97	-0.55	8.42e-05	0.000502	323.32	362	477.99	525.53	.	.	.	.	.	.	.	4894834	.	intergenic
chr1	4903064	4903260	197	7.64	7.12	8.02	-0.9	1.21e-05	8.8e-05	132.92	146	286.14	234.29	AT1G05073	-	AT1G05073	lncRNA		196	141	4903162	4903303	CDS
chr1	4906438	4907140	703	8.25	7.73	8.63	-0.91	5.66e-08	6.97e-07	207.46	216	432.2	362.61	AT1G14350	+	FLP,AtMYB124,MYB124	protein_coding	Duplicated homeodomain-like superfamily protein	254	1097	4906789	4907886	intergenic
chr1	4994496	4994764	269	6.94	5.79	7.58	-1.79	3.96e-12	1.13e-10	50.29	60	203.84	178.06	AT1G05097	-	AT1G05097	lncRNA		126	244	4994630	4994874	intergenic
chr1	5016594	5017401	808	8.91	8.63	9.14	-0.51	8.2e-05	0.000492	400.56	390	596.8	532.02	AT1G14620	-	DECOY	protein_coding	decoy	807	289	5016997	5016708	TSSup400
chr1	5018033	5018692	660	8.45	7.62	8.97	-1.35	6.9e-16	3.95e-14	176.93	216	550.47	453.44	.	.	.	.	.	.	.	5018362	.	intergenic
chr1	5022352	5022753	402	8.81	8.38	9.15	-0.77	5.31e-08	6.59e-07	295.48	369	575	558.69	AT1G14640	+	AT1G14640	protein_coding	SWAP (Suppressor-of-White-APricot)/surp domain-containing protein	328	873	5022552	5023425	TSSup1kTo400
chr1	5055308	5055859	552	7.7	7.31	8	-0.7	0.000532	0.0026	141	176	270.33	242.94	AT1G14690	-	MAP65-7	protein_coding	microtubule-associated protein 65-7	551	284	5055583	5055299	TSSup400
chr1	5056981	5058176	1196	8.93	8.51	9.26	-0.75	1.08e-07	1.25e-06	347.57	383	674.74	550.76	AT1G14700	+	ATPAP3,PAP3	protein_coding	purple acid phosphatase 3	594	1004	5057578	5058582	intergenic
chr1	5060351	5061889	1539	9.45	8.96	9.81	-0.86	1.25e-13	4.75e-12	493.06	500	967.96	828.31	AT1G14700	+	ATPAP3,PAP3	protein_coding	purple acid phosphatase 3	789	2538	5061120	5058582	3UTR
chr1	5066142	5066438	297	8.04	7.75	8.28	-0.53	0.00341	0.0131	199.38	231	341.73	280.43	AT1G14710	-	AT1G14710	protein_coding	hydroxyproline-rich glycoprotein family protein	161	987	5066290	5065303	TSSup1kTo400
chr1	5070525	5071477	953	9.48	9.12	9.77	-0.65	1.57e-09	2.69e-08	564.01	547	908.55	833.36	.	.	.	.	.	.	.	5071001	.	intergenic
chr1	5102253	5102685	433	7.5	7.03	7.86	-0.83	0.000164	0.000905	127.53	133	264.34	198.97	AT1G05123	+	AT1G05123	atlncRNA		432	511	5102469	5102980	3UTR
chr1	5126298	5126846	549	8.12	7.49	8.55	-1.07	6.83e-09	1.02e-07	150.88	208	368.44	383.52	.	.	.	.	.	.	.	5126572	.	intergenic
chr1	5131297	5132355	1059	9.27	8.8	9.63	-0.83	2.94e-12	8.66e-11	410.43	478	809.91	772.08	AT1G05127	+	AT1G05127	lncRNA		562	315	5131826	5131511	CDS
chr1	5136426	5137598	1173	9.05	8.71	9.32	-0.61	3.09e-05	0.000206	375.41	464	713.44	566.62	AT1G14890	+	AT1G14890	protein_coding	Plant invertase/pectin methylesterase inhibitor superfamily protein	1172	139	5137012	5136873	5UTR
chr1	5138007	5138473	467	7.94	7.67	8.17	-0.5	0.00714	0.0247	204.77	203	322.65	255.2	AT1G14900	-	HMGA	protein_coding	high mobility group A	358	1227	5138240	5139467	3UTR
chr1	5145660	5145899	240	8.15	7.43	8.63	-1.2	1.05e-11	2.78e-10	150.88	193	404.95	385.68	AT1G05133	+	AT1G05133	lncRNA		239	878	5145779	5146657	TSSup1kTo400
chr1	5146684	5147231	548	8.74	7.93	9.26	-1.33	3.07e-19	3.12e-17	212.85	274	614.79	609.88	AT1G05133	+	AT1G05133	lncRNA		547	300	5146957	5146657	CDS
chr1	5147726	5148486	761	9.46	9.15	9.72	-0.58	4.08e-08	5.21e-07	574.79	560	856.23	835.52	AT1G14920	+	RGA2,GAI	protein_coding	GRAS family transcription factor family protein	505	875	5148106	5148981	TSSup1kTo400
chr1	5196795	5197307	513	8.12	6.82	8.79	-1.97	4.69e-25	1.37e-22	94.3	132	460.55	426.05	.	.	.	.	.	.	.	5197051	.	intergenic
chr1	5204100	5204948	849	8.67	8.98	8.27	0.7	3.73e-07	3.82e-06	516.41	491	293.22	325.12	AT1G15125	+	AT1G15125	protein_coding	S-adenosyl-L-methionine-dependent methyltransferases superfamily protein	848	213	5204524	5204311	5UTR
chr1	5250322	5250985	664	7.97	8.3	7.55	0.75	2.05e-05	0.000143	301.76	328	195.66	178.06	AT1G15260	+	AT1G15260	protein_coding		251	894	5250653	5249759	3UTR
chr1	5286420	5287069	650	8.29	7.73	8.69	-0.96	2.72e-09	4.43e-08	227.22	197	422.94	403.7	AT1G15370	+	AT1G15370	protein_coding	SNARE-like superfamily protein	649	121	5286744	5286865	TSSup400
chr1	5290051	5290469	419	7.82	7.28	8.22	-0.94	2.25e-06	1.93e-05	154.47	156	334.1	260.96	AT1G15380	+	GLYI4	protein_coding	Lactoylglutathione lyase / glyoxalase I family protein	418	321	5290260	5290581	TSSup400
chr1	5314083	5314297	215	7.15	6.26	7.7	-1.43	1.26e-09	2.19e-08	72.75	81	199.48	215.55	AT1G15460	-	BOR4,ATBOR4	protein_coding	HCO3- transporter family	214	62	5314190	5314128	TSSup400
chr1	5349621	5349863	243	7.51	5.96	8.24	-2.28	8.55e-22	1.32e-19	48.5	76	299.22	306.38	.	.	.	.	.	.	.	5349742	.	intergenic
chr1	5366405	5367107	703	9.02	8.6	9.34	-0.73	5.15e-08	6.4e-07	351.16	427	682.91	612.04	AT1G15580	-	ATAUX2-27,IAA5,AUX2-27	protein_coding	indole-3-acetic acid inducible 5	702	259	5366756	5366497	TSSup400
chr1	5388065	5388643	579	8.43	8.15	8.66	-0.51	0.0006	0.00288	286.5	280	391.87	416.68	.	.	.	.	.	.	.	5388354	.	intergenic
chr1	5422099	5422357	259	7.52	6.43	8.14	-1.7	7.84e-15	3.64e-13	80.83	92	303.03	259.52	.	.	.	.	.	.	.	5422228	.	intergenic
chr1	5423150	5423806	657	8.72	8.35	9.01	-0.66	1.22e-06	1.11e-05	334.99	319	518.32	512.56	AT1TE17515	+	ATREP10D	RC/Helitron	.	48	1022	5423478	5422456	intergenic
chr1	5479310	5480398	1089	8.77	8.45	9.03	-0.58	5.33e-05	0.000335	381.7	316	552.11	493.09	AT1G15950	+	CCR1,IRX4,ATCCR1	protein_coding	cinnamoyl coa reductase 1	1088	1252	5479854	5478602	CDS
chr1	5480848	5481683	836	8.54	8.22	8.81	-0.6	4.02e-05	0.00026	301.76	293	470.36	428.21	AT1G05213	-	AT1G05213	atlncRNA		835	465	5481265	5481730	CDS
chr1	5485664	5486206	543	7.54	7.09	7.89	-0.8	0.000281	0.00147	139.21	133	272.51	201.13	AT1G15960	-	ATNRAMP6,NRAMP6	protein_coding	NRAMP metal ion transporter 6	542	170	5485935	5486105	5UTR
chr1	5506814	5507080	267	7.38	6.63	7.87	-1.24	5.41e-08	6.7e-07	110.47	87	252.35	214.83	AT1G16040	+	AT1G16040	protein_coding		245	2340	5506947	5504607	3UTR
chr1	5596076	5596579	504	7.93	7.6	8.19	-0.6	0.000719	0.00338	193.99	193	293.22	292.68	AT1G16370	+	OCT6,ATOCT6	protein_coding	organic cation/carnitine transporter 6	503	305	5596327	5596632	TSSup400
chr1	5608712	5609063	352	7.55	7.11	7.89	-0.78	0.000183	0.000996	123.04	154	241.45	233.57	AT1G16410	+	SPS1,BUS1,CYP79F1	protein_coding	cytochrome p450 79f1	351	206	5608887	5608681	CDS
chr1	5765638	5766008	371	8.22	7.83	8.53	-0.7	1.58e-05	0.000113	225.42	230	382.06	355.4	AT1G16850	-	AT1G16850	protein_coding		370	25	5765823	5765798	TSSup400
chr1	5859427	5860242	816	8.43	7.91	8.81	-0.9	2.21e-08	3.01e-07	210.16	270	443.65	452.72	AT1G17140	-	ICR1,RIP1	protein_coding	interactor of constitutive active rops 1	123	1284	5859834	5858550	intergenic
chr1	5938424	5939170	747	7.92	7.59	8.19	-0.6	0.00352	0.0135	158.07	227	322.11	261.69	AT1G17340	+	SAC5	protein_coding	Phosphoinositide phosphatase family protein	393	5018	5938797	5933779	3UTR
chr1	5941107	5941818	712	8.52	8.2	8.79	-0.59	8.22e-05	0.000492	315.24	274	455.09	428.93	AT1G17350	+	AT1G17350	protein_coding	NADH:ubiquinone oxidoreductase intermediate-associated protein 30	711	86	5941462	5941548	3UTR
chr1	5944763	5945871	1109	9.88	9.51	10.17	-0.67	2.94e-11	7.08e-10	682.56	771	1208.86	1097.92	AT1G17360	+	AT1G17360	protein_coding		424	1130	5945317	5946447	intergenic
chr1	5957537	5958666	1130	9.93	9.48	10.27	-0.8	1.01e-15	5.61e-14	660.11	766	1276.45	1198.85	AT1G17380	-	TIFY11A,JAZ5	protein_coding	jasmonate-zim-domain protein 5	974	590	5958101	5957511	TSSup1kTo400
chr1	5976251	5976598	348	7.29	6.7	7.71	-1	5.57e-06	4.35e-05	104.18	104	218.01	199.69	AT1G05313	-	AT1G05313	lncRNA		347	793	5976424	5975631	TSSup1kTo400
chr1	5977082	5977616	535	7.99	7.64	8.28	-0.64	0.000563	0.00273	198.48	200	348.27	273.22	AT1G17420	+	LOX3,ATLOX3	protein_coding	lipoxygenase 3	534	27	5977349	5977322	5UTR
chr1	6014976	6015379	404	7.31	6.28	7.91	-1.63	1.22e-11	3.18e-10	75.44	80	274.15	206.9	.	.	.	.	.	.	.	6015177	.	intergenic
chr1	6016125	6016513	389	7.3	6.52	7.8	-1.28	1.05e-07	1.22e-06	109.57	74	231.64	214.11	.	.	.	.	.	.	.	6016319	.	intergenic
chr1	6016788	6017411	624	8.34	8.05	8.58	-0.53	0.000962	0.00438	268.53	263	417.49	349.63	AT1G17500	+	ALA4	protein_coding	ATPase E1-E2 type family protein / haloacid dehalogenase-like hydrolase family protein	604	708	6017099	6017807	TSSup1kTo400
chr1	6061227	6061532	306	7.98	7.68	8.23	-0.56	0.00144	0.00623	213.75	195	304.12	297.73	AT1G17620	+	AT1G17620	protein_coding	Late embryogenesis abundant (LEA) hydroxyproline-rich glycoprotein family	305	515	6061379	6061894	TSSup1kTo400
chr1	6127405	6127702	298	7.8	7.51	8.04	-0.53	0.00412	0.0155	176.93	188	265.97	260.96	AT1G17790	-	GTE5	protein_coding	DNA-binding bromodomain-containing protein	297	14	6127553	6127567	5UTR
chr1	6174352	6174953	602	9.57	8.93	10.01	-1.08	9.52e-26	3.5e-23	493.96	484	1019.19	1048.9	.	.	.	.	.	.	.	6174652	.	intergenic
chr1	6231464	6232352	889	9.04	8.62	9.37	-0.75	3.18e-09	5.1e-08	375.41	412	694.91	629.34	.	.	.	.	.	.	.	6231908	.	intergenic
chr1	6233564	6233881	318	7.81	7.33	8.17	-0.84	2.6e-05	0.000177	182.32	139	303.58	271.78	AT1TE20170	+	HELITRONY3	RC/Helitron	.	51	205	6233722	6233517	intergenic
chr1	6268406	6269787	1382	8.64	8.19	8.98	-0.79	1.26e-08	1.81e-07	296.38	286	500.88	508.23	AT1G18210	-	CML27	protein_coding	Calcium-binding EF-hand family protein	1381	157	6269096	6268939	TSSup400
chr1	6278131	6279287	1157	8.96	8.62	9.23	-0.61	9.9e-06	7.36e-05	393.37	394	660.57	538.51	AT1G18250	-	ATLP-1	protein_coding	Pathogenesis-related thaumatin superfamily protein	1127	451	6278709	6278258	TSSup1kTo400
chr1	6330964	6331293	330	8.12	7.77	8.41	-0.65	0.000157	0.000871	200.28	235	355.36	325.84	AT1G18400	+	BEE1	protein_coding	BR enhanced expression 1	329	269	6331128	6331397	TSSup400
chr1	6333160	6333756	597	8.47	8.15	8.72	-0.57	0.000533	0.0026	241.59	328	417.49	427.49	AT1G18400	+	BEE1	protein_coding	BR enhanced expression 1	596	2061	6333458	6331397	3UTR
chr1	6334323	6334664	342	7.37	6.64	7.86	-1.22	1.29e-06	1.16e-05	75.44	124	256.16	206.9	.	.	.	.	.	.	.	6334493	.	intergenic
chr1	6335832	6336105	274	6.84	5.88	7.42	-1.53	1.26e-08	1.8e-07	52.99	65	194.03	147.78	.	.	.	.	.	.	.	6335968	.	intergenic
chr1	6426504	6426879	376	7.58	7.21	7.87	-0.66	0.00122	0.0054	156.27	140	251.26	217.71	AT1G18670	-	IBS1	protein_coding	Protein kinase superfamily protein	171	4402	6426691	6431093	intergenic
chr1	6430822	6431639	818	8.45	8.14	8.72	-0.58	0.000402	0.00203	311.64	251	455.64	384.96	AT1G18670	-	IBS1	protein_coding	Protein kinase superfamily protein	817	137	6431230	6431093	TSSup400
chr1	6443515	6444024	510	8.55	8.12	8.88	-0.76	1.55e-07	1.73e-06	265.84	291	466.54	475.07	AT1G18700	+	AT1G18700	protein_coding	DNAJ heat shock N-terminal domain-containing protein	509	6296	6443769	6437473	CDS
chr1	6446227	6446790	564	8.21	7.7	8.58	-0.88	2.41e-07	2.58e-06	191.3	225	406.04	358.29	.	.	.	.	.	.	.	6446508	.	intergenic
chr1	6453522	6453803	282	7.31	7	7.57	-0.56	0.0161	0.0489	110.47	146	212.56	166.53	AT1TE20915	-	BRODYAGA1A	DNA/MuDR	.	24	116	6453662	6453546	intergenic
chr1	6463436	6464023	588	9.5	9.19	9.75	-0.56	1.39e-07	1.57e-06	559.52	610	876.4	844.89	AT1G18740	+	AT1G18740	protein_coding	Protein of unknown function (DUF793)	587	119	6463729	6463848	TSSup400
chr1	6512383	6512888	506	8	7.03	8.57	-1.54	1.07e-16	7.03e-15	133.82	128	410.95	351.08	.	.	.	.	.	.	.	6512635	.	intergenic
chr1	6515446	6516147	702	8.48	8.2	8.71	-0.5	0.00135	0.00588	308.05	282	457.82	377.75	AT1G18870	+	ICS2,ATICS2	protein_coding	isochorismate synthase 2	701	424	6515796	6515372	CDS
chr1	6601461	6602533	1073	9.64	9.37	9.87	-0.51	3.05e-07	3.18e-06	644.84	674	950.52	924.19	AT1G19110	+	AT1G19110	protein_coding	inter-alpha-trypsin inhibitor heavy chain-related	1072	107	6601997	6602104	TSSup400
chr1	6620619	6621361	743	9.43	8.97	9.78	-0.81	3.92e-12	1.12e-10	453.54	550	882.94	873	AT1G05473	-	AT1G05473	lncRNA		508	81	6620990	6621071	CDS
chr1	6627636	6628181	546	7.82	7.27	8.22	-0.95	2.84e-06	2.39e-05	132.92	176	322.11	273.22	AT1G19210	-	ERF017,ERF17	protein_coding	Integrase-type DNA-binding superfamily protein	545	220	6627908	6627688	3UTR
chr1	6634657	6635295	639	8.64	7.78	9.17	-1.39	6.36e-20	7.01e-18	245.18	195	573.36	577.44	AT1G05477	-	AT1G05477	lncRNA		176	362	6634976	6635338	intergenic
chr1	6636816	6637145	330	7.17	6.49	7.63	-1.15	5.93e-07	5.75e-06	86.22	93	200.57	196.08	.	.	.	.	.	.	.	6636980	.	intergenic
chr1	6737663	6738456	794	9.4	9	9.71	-0.71	1.83e-10	3.75e-09	516.41	507	873.67	796.59	AT1G19460	+	AT1G19460	protein_coding	Galactose oxidase/kelch repeat superfamily protein	793	424	6738059	6738483	TSSup1kTo400
chr1	6768847	6769570	724	7.57	6.52	8.18	-1.65	2.57e-15	1.31e-13	88.91	95	289.95	288.36	AT1G19550	-	DHAR	protein_coding	Glutathione S-transferase family protein	311	1050	6769208	6768158	intergenic
chr1	6788536	6789232	697	8.16	7.2	8.73	-1.54	1.96e-19	2.09e-17	146.39	147	437.65	413.07	AT1G19630	-	CYP722A1	protein_coding	cytochrome P450, family 722, subfamily A, polypeptide 1	639	709	6788884	6788175	TSSup1kTo400
chr1	6795719	6796139	421	7.55	6.61	8.12	-1.51	3.56e-11	8.44e-10	79.03	116	297.58	257.36	AT1G19650	-	SFH4	protein_coding	Sec14p-like phosphatidylinositol transfer family protein	3	3835	6795929	6799764	intergenic
chr1	6813469	6813734	266	7.36	6.94	7.69	-0.75	0.000846	0.00392	126.63	119	229.45	182.39	AT1G05507	+	AT1G05507	lncRNA		265	45	6813601	6813646	TSSup400
chr1	6844815	6845229	415	8.13	7.02	8.75	-1.73	2.56e-23	5.3e-21	128.43	131	442.56	419.56	.	.	.	.	.	.	.	6845022	.	intergenic
chr1	6850460	6851062	603	8.13	7.47	8.58	-1.11	1.74e-10	3.59e-09	187.7	167	404.41	359.73	.	.	.	.	.	.	.	6850761	.	intergenic
chr1	6853764	6854069	306	7.66	6.62	8.26	-1.64	1.53e-15	8.18e-14	105.08	91	312.3	299.17	.	.	.	.	.	.	.	6853916	.	intergenic
chr1	6862211	6863306	1096	9.97	9.66	10.23	-0.57	1.49e-10	3.1e-09	804.7	812	1218.13	1183.71	.	.	.	.	.	.	.	6862758	.	intergenic
chr1	6875558	6876115	558	8.17	7.49	8.62	-1.13	7.44e-10	1.35e-08	149.98	210	409.31	379.91	.	.	.	.	.	.	.	6875836	.	intergenic
chr1	6884526	6884769	244	7.68	7.31	7.98	-0.66	0.000769	0.00359	160.76	157	271.42	232.13	.	.	.	.	.	.	.	6884647	.	intergenic
chr1	6927583	6928011	429	8.23	7.95	8.47	-0.52	0.00136	0.00592	255.96	238	377.7	332.33	AT1G19960	+	AT1G19960	protein_coding		428	62	6927797	6927735	5UTR
chr1	6947590	6947830	241	7.5	6.87	7.93	-1.06	2.82e-07	2.97e-06	118.55	115	246.35	242.22	.	.	.	.	.	.	.	6947710	.	intergenic
chr1	6959248	6959800	553	9.7	9.13	10.11	-0.98	1.91e-23	4.11e-21	570.3	547	1109.12	1097.92	AT1G05527	+	AT1G05527	lncRNA		357	365	6959524	6959159	CDS
chr1	6965685	6966058	374	8.51	8.21	8.75	-0.54	0.000257	0.00136	287.39	305	457.82	405.14	AT1G20090	+	ATROP2,ROP2,ATRAC4,ARAC4	protein_coding	RHO-related protein from plants 2	217	970	6965871	6966841	TSSup1kTo400
chr1	7000267	7001442	1176	8.83	8.53	9.07	-0.55	9.93e-05	0.000581	333.2	404	566.82	511.11	AT1G20190	-	ATEXPA11,ATEXP11,EXPA11,EXP11,ATHEXP	protein_coding	expansin 11	572	1015	7000854	6999839	intergenic
chr1	7031661	7032264	604	8.17	7.86	8.42	-0.56	0.000747	0.0035	218.24	247	349.91	334.5	AT1G20310	+	AT1G20310	protein_coding		603	107	7031962	7032069	TSSup400
chr1	7149718	7150244	527	8	7.54	8.34	-0.8	9.3e-06	6.97e-05	174.23	199	343.91	304.22	AT1G20630	+	CAT1	protein_coding	catalase 1	462	3346	7149981	7146635	3UTR
chr1	7150526	7150849	324	7.27	6.6	7.73	-1.14	3.55e-07	3.67e-06	92.5	101	216.92	208.34	.	.	.	.	.	.	.	7150687	.	intergenic
chr1	7250208	7252062	1855	9.6	9.27	9.87	-0.6	3.24e-07	3.37e-06	565.81	670	1013.2	860.03	AT1G20850	+	XCP2	protein_coding	xylem cysteine peptidase 2	952	975	7251135	7252110	TSSup1kTo400
chr1	7270243	7270867	625	8.83	7.94	9.38	-1.44	5.89e-26	2.27e-23	230.81	259	673.65	655.29	.	.	.	.	.	.	.	7270555	.	intergenic
chr1	7312038	7312692	655	8.28	7.36	8.83	-1.47	2.17e-19	2.26e-17	169.74	159	470.36	442.63	.	.	.	.	.	.	.	7312365	.	intergenic
chr1	7320721	7321701	981	9.1	8.51	9.51	-1	5.31e-15	2.58e-13	375.41	353	782.65	678.36	.	.	.	.	.	.	.	7321211	.	intergenic
chr1	7340421	7340952	532	9.6	9.11	9.97	-0.86	1.45e-14	6.43e-13	497.55	605	982.68	1017.18	.	.	.	.	.	.	.	7340686	.	intergenic
chr1	7368393	7369329	937	8.7	8.04	9.15	-1.11	3.25e-12	9.46e-11	292.78	233	625.69	509.67	.	.	.	.	.	.	.	7368861	.	intergenic
chr1	7369981	7370863	883	8.57	8.15	8.89	-0.73	1.38e-06	1.23e-05	306.25	263	505.78	441.19	AT1G05623	+	AT1G05623	lncRNA		882	188	7370422	7370610	TSSup400
chr1	7378111	7378553	443	7.44	7.13	7.69	-0.56	0.0113	0.0363	143.7	137	234.91	178.78	AT1G21070	-	URGT2	protein_coding	Nucleotide-sugar transporter family protein	442	105	7378332	7378227	TSSup400
chr1	7383099	7383523	425	7.29	6.82	7.64	-0.82	0.000442	0.00221	95.2	131	209.29	188.87	AT1G21080	-	AT1G21080	protein_coding	DNAJ heat shock N-terminal domain-containing protein	424	650	7383311	7382661	TSSup1kTo400
chr1	7386152	7386885	734	7.94	7.09	8.47	-1.38	5.59e-11	1.28e-09	140.1	132	418.58	289.8	AT1G21090	+	AT1G21090	protein_coding	Cupredoxin superfamily protein	428	1959	7386518	7384559	3UTR
chr1	7405924	7406216	293	7.21	6.66	7.61	-0.95	3.84e-05	0.00025	106.87	96	209.83	180.94	.	.	.	.	.	.	.	7406070	.	intergenic
chr1	7439009	7439633	625	8.19	8.58	7.66	0.92	1.82e-08	2.53e-07	392.47	371	191.85	212.66	AT1G21250	+	PRO25,WAK1,AtWAK1	protein_coding	cell wall-associated kinase	624	151	7439321	7439170	5UTR
chr1	7444217	7445143	927	8.73	9.24	7.93	1.3	3.05e-20	3.55e-18	587.36	619	224	264.57	AT1G21270	+	WAK2	protein_coding	wall-associated kinase 2	926	68	7444680	7444748	TSSup400
chr1	7513785	7514327	543	7.88	7.14	8.37	-1.23	2.24e-10	4.52e-09	139.21	143	365.71	296.29	AT1G21460	-	AtSWEET1,SWEET1	protein_coding	Nodulin MtN3 family protein	542	575	7514056	7513481	TSSup1kTo400
chr1	7514890	7515381	492	8.02	7.42	8.44	-1.02	1.78e-08	2.47e-07	178.72	164	376.07	319.36	.	.	.	.	.	.	.	7515135	.	intergenic
chr1	7518097	7519127	1031	8.81	8.26	9.2	-0.94	7.48e-12	2.03e-10	318.83	294	624.05	555.09	AT1G21470	-	AT1G21470	protein_coding		540	975	7518612	7517637	TSSup1kTo400
chr1	7609293	7609816	524	8.52	8.11	8.85	-0.74	3.94e-07	4.02e-06	275.72	276	476.35	443.35	AT1G21670	+	AT1G21670	protein_coding		523	686	7609554	7610240	TSSup1kTo400
chr1	7664788	7665386	599	8.49	8.04	8.83	-0.79	2.28e-07	2.45e-06	245.18	281	478.53	430.37	AT1G21835	+	AT1G21835	protein_coding	Plant thionin family protein	598	576	7665087	7665663	TSSup1kTo400
chr1	7700004	7700457	454	8.09	7.6	8.46	-0.86	8.7e-07	8.12e-06	194.89	192	380.43	322.24	.	.	.	.	.	.	.	7700230	.	intergenic
chr1	7719477	7719712	236	9.21	9.53	8.81	0.72	6.22e-09	9.41e-08	774.17	701	413.67	483.72	AT1TE24850	+	ATCOPIA78	LTR/Copia	.	235	4886	7719594	7714708	intergenic
chr1	7732038	7732609	572	9.54	9.18	9.83	-0.65	2.67e-10	5.3e-09	569.4	592	901.47	918.42	.	.	.	.	.	.	.	7732323	.	intergenic
chr1	7739425	7740106	682	8.27	7.51	8.77	-1.26	1.96e-11	4.87e-10	216.44	148	469.27	404.42	AT1G05697	+	AT1G05697	otherRNA		510	29	7739765	7739736	CDS
chr1	7822155	7822487	333	8.01	7.64	8.3	-0.66	0.000414	0.00208	213.75	184	351.54	278.99	AT1G22160	+	AT1G22160	protein_coding	Protein of unknown function (DUF581)	332	744	7822321	7823065	TSSup1kTo400
chr1	7832496	7833115	620	8.39	8.02	8.69	-0.67	0.000157	0.00087	211.95	306	433.84	390	AT1TE25205	+	ATREP3	RC/Helitron	.	142	168	7832805	7832973	intergenic
chr1	7887805	7889251	1447	10.49	10.13	10.78	-0.65	4.74e-14	1.92e-12	1044.5	1191	1769.15	1744.57	AT1G22330	+	AT1G22330	protein_coding	RNA-binding (RRM/RBD/RNP motifs) family protein	1446	2206	7888528	7886322	CDS
chr1	7910509	7911134	626	8.45	7.75	8.92	-1.17	9.23e-13	2.98e-11	236.2	193	522.13	445.51	AT1G22410	+	AT1G22410	protein_coding	Class-II DAHP synthetase family protein	292	1021	7910821	7911842	intergenic
chr1	7919867	7920640	774	8.16	7.82	8.44	-0.62	0.000292	0.00152	217.34	234	376.61	316.47	AT1G22430	+	AT1G22430	protein_coding	GroES-like zinc-binding dehydrogenase family protein	773	1177	7920253	7919076	CDS
chr1	7931833	7932555	723	8.62	7.66	9.19	-1.53	6.99e-23	1.38e-20	175.13	228	577.18	588.25	AT1G05747	-	AT1G05747	lncRNA		722	138	7932194	7932056	TSSup400
chr1	7938678	7939492	815	8.4	7.47	8.96	-1.49	2.88e-21	4.1e-19	175.13	180	520.5	477.23	AT1G22490	-	bHLH94,bHLH094	protein_coding	basic helix-loop-helix (bHLH) DNA-binding superfamily protein	814	1720	7939085	7940805	CDS
chr1	7974489	7975762	1274	9.53	9.25	9.77	-0.52	4.52e-07	4.54e-06	599.04	616	896.56	847.77	.	.	.	.	.	.	.	7975125	.	intergenic
chr1	8009483	8009745	263	7.89	7.39	8.26	-0.87	3.67e-06	3e-05	159.86	176	333.01	281.15	.	.	.	.	.	.	.	8009614	.	intergenic
chr1	8039592	8040204	613	8.34	7.62	8.82	-1.2	2.27e-14	9.73e-13	189.5	204	449.64	453.44	.	.	.	.	.	.	.	8039898	.	intergenic
chr1	8075578	8076160	583	8.6	8.16	8.94	-0.79	2.4e-08	3.24e-07	288.29	282	506.87	478.67	AT1G22830	+	PCMP-E24	protein_coding	Tetratricopeptide repeat (TPR)-like superfamily protein	582	126	8075869	8075995	TSSup400
chr1	8141024	8142190	1167	9.26	8.22	9.86	-1.65	3.81e-41	7e-38	289.19	306	982.13	880.93	.	.	.	.	.	.	.	8141607	.	intergenic
chr1	8155786	8156046	261	7.94	7.65	8.19	-0.54	0.00265	0.0105	187.7	214	297.04	285.47	AT1G23030	+	PUB11	protein_coding	ARM repeat superfamily protein	260	587	8155916	8156503	TSSup1kTo400
chr1	8177787	8178246	460	8.5	8	8.88	-0.88	2.87e-09	4.66e-08	268.53	243	471.99	467.86	.	.	.	.	.	.	.	8178016	.	intergenic
chr1	8180977	8182062	1086	9.3	8.98	9.55	-0.58	8.42e-07	7.9e-06	513.72	496	798.46	705.76	AT1G23080	-	PIN7,ATPIN7	protein_coding	Auxin efflux carrier family protein	1085	2131	8181519	8183650	3UTR
chr1	8188064	8188485	422	7.89	7.61	8.12	-0.52	0.00384	0.0146	198.48	191	279.6	278.27	AT1G23090	-	AST91,SULTR3;3	protein_coding	sulfate transporter 91	421	960	8188274	8189234	CDS
chr1	8193322	8194891	1570	9.67	9.09	10.09	-1	8.03e-23	1.56e-20	526.29	563	1120.02	1055.39	AT1G23100	+	AT1G23100	protein_coding	GroES-like family protein	116	1669	8194106	8195775	intergenic
chr1	8231372	8231990	619	7.95	7.52	8.27	-0.75	5.37e-05	0.000336	182.32	185	342.27	276.82	.	.	.	.	.	.	.	8231681	.	intergenic
chr1	8282170	8282648	479	8.18	7.83	8.47	-0.64	0.000156	0.000864	226.32	228	384.79	322.96	AT1G23330	-	AT1G23330	protein_coding	alpha/beta-Hydrolases superfamily protein	478	12	8282409	8282421	5UTR
chr1	8297638	8298634	997	9.72	9.37	10	-0.63	8.29e-11	1.82e-09	675.38	646	1042.63	1005.65	AT1G23360	-	MENG	protein_coding	S-adenosyl-L-methionine-dependent methyltransferases superfamily protein	303	1195	8298136	8296941	CDS
chr1	8305344	8305611	268	7.6	7.12	7.95	-0.83	6.8e-05	0.000417	120.35	158	256.16	240.06	.	.	.	.	.	.	.	8305477	.	intergenic
chr1	8384627	8385317	691	9.4	9.13	9.64	-0.51	4.15e-06	3.35e-05	574.79	545	829.53	761.99	AT1G23710	+	AT1G23710	protein_coding	Protein of unknown function (DUF1645)	690	215	8384972	8385187	TSSup400
chr1	8393217	8393385	169	6.81	5.98	7.33	-1.35	1.49e-07	1.67e-06	64.66	62	168.96	152.83	.	.	.	.	.	.	.	8393301	.	intergenic
chr1	8430667	8431037	371	8.48	7.67	9	-1.32	1.26e-17	9.49e-16	187.7	221	527.04	495.26	.	.	.	.	.	.	.	8430852	.	intergenic
chr1	8483788	8484861	1074	8.7	8.43	8.93	-0.5	0.000959	0.00437	305.36	384	524.31	451.28	AT1G23970	-	AT1G23970	protein_coding	Protein of unknown function (DUF626)	1073	449	8484324	8483875	TSSup1kTo400
chr1	8487940	8488158	219	7.12	6.43	7.59	-1.16	1.07e-06	9.84e-06	93.4	79	184.22	200.41	AT1G05847	-	AT1G05847	lncRNA		218	491	8488049	8487558	TSSup1kTo400
chr1	8493119	8493517	399	8.28	7.71	8.68	-0.97	3.99e-09	6.29e-08	223.63	196	431.66	388.56	.	.	.	.	.	.	.	8493318	.	intergenic
chr1	8517250	8518493	1244	9.1	8.43	9.56	-1.13	6.47e-18	5.05e-16	319.73	370	803.91	705.76	AT1G24070	-	CSLA10,ATCSLA10	protein_coding	cellulose synthase-like A10	1243	2113	8517871	8519984	CDS
chr1	8596061	8596846	786	8.68	8.18	9.05	-0.87	2.9e-10	5.71e-09	293.68	288	540.12	521.21	AT1G24260	-	AGL9,SEP3	protein_coding	K-box region and MADS-box transcription factor family protein	785	330	8596453	8596123	TSSup400
chr1	8689609	8689936	328	8.16	7.81	8.43	-0.62	0.00033	0.00169	202.07	248	361.35	329.45	.	.	.	.	.	.	.	8689772	.	intergenic
chr1	8719081	8720561	1481	9.21	8.71	9.58	-0.87	5.26e-13	1.8e-11	431.99	404	808.82	723.06	AT1G24600	+	AT1G24600	protein_coding		1253	487	8719821	8720308	TSSup1kTo400
chr1	8842070	8842695	626	8.46	8.08	8.75	-0.67	0.000116	0.000666	246.98	295	494.34	367.66	AT1G25230	-	AT1G25230	protein_coding	Calcineurin-like metallo-phosphoesterase superfamily protein	625	63	8842382	8842445	5UTR
chr1	8847947	8849301	1355	9.34	8.89	9.68	-0.79	4.55e-11	1.05e-09	460.73	490	889.48	756.22	AT1G25250	+	AtIDD16,IDD16	protein_coding	indeterminate(ID)-domain 16	1268	409	8848624	8849033	TSSup1kTo400
chr1	8852657	8853052	396	8.09	7.28	8.6	-1.32	2.24e-14	9.62e-13	149.98	161	396.78	379.91	AT1G05953	+	AT1G05953	lncRNA		395	136	8852854	8852718	CDS
chr1	8882201	8882481	281	7.36	6.52	7.88	-1.36	1.11e-08	1.61e-07	78.14	106	262.16	209.78	AT1G25330	-	CES,HAF	protein_coding	basic helix-loop-helix (bHLH) DNA-binding superfamily protein	280	241	8882341	8882100	TSSup400
chr1	8884137	8884450	314	7.15	5.84	7.82	-1.98	0.000149	0.00083	35.92	79	239.27	214.11	AT1G25340	+	AtMYB116,MYB116	protein_coding	myb domain protein 116	313	726	8884293	8885019	TSSup1kTo400
chr1	8886063	8886279	217	7.02	6.08	7.58	-1.5	7.87e-09	1.16e-07	69.15	66	221.28	161.48	AT1G25340	+	AtMYB116,MYB116	protein_coding	myb domain protein 116	216	1152	8886171	8885019	CDS
chr1	8912321	8913006	686	8.54	8.21	8.81	-0.6	4.13e-05	0.000267	290.09	302	474.17	423.17	AT1G25400	-	AT1G25400	protein_coding		685	159	8912663	8912822	5UTR
chr1	8918152	8919301	1150	8.73	8.44	8.98	-0.54	0.000292	0.00152	370.02	325	553.74	454.89	AT1G25422	+	AT1G25422	protein_coding		1149	62	8918726	8918788	TSSup400
chr1	8924092	8924443	352	8.44	7.99	8.77	-0.78	2.82e-07	2.97e-06	239.79	269	455.64	420.28	AT1G05963	-	AT1G05963	lncRNA		260	187	8924267	8924454	CDS
chr1	8926481	8926812	332	7.68	7.18	8.04	-0.86	1.92e-05	0.000134	137.41	153	287.23	240.78	.	.	.	.	.	.	.	8926646	.	intergenic
chr1	8927226	8927508	283	7.88	7.51	8.18	-0.67	0.000301	0.00156	175.13	190	310.66	269.61	.	.	.	.	.	.	.	8927367	.	intergenic
chr1	8944237	8944708	472	8.02	7.63	8.33	-0.7	5.37e-05	0.000336	196.69	200	311.75	331.61	AT1G25460	+	AT1G25460	protein_coding	NAD(P)-binding Rossmann-fold superfamily protein	205	1760	8944472	8942712	intergenic
chr1	8947356	8947851	496	8.24	7.96	8.48	-0.52	0.00129	0.00565	230.81	266	364.62	348.19	AT1G25480	+	ALMT4	protein_coding	Aluminium activated malate transporter family protein	495	628	8947603	8948231	TSSup1kTo400
chr1	8967579	8968589	1011	8.47	8.02	8.82	-0.79	1.05e-06	9.64e-06	235.3	285	492.7	408.75	AT1G25530	-	AT1G25530	protein_coding	Transmembrane amino acid transporter family protein	983	522	8968084	8967562	TSSup1kTo400
chr1	8978227	8978602	376	7.98	7.44	8.37	-0.94	1.78e-07	1.96e-06	173.33	173	351.54	310.71	AT1G25550	+	HHO3	protein_coding	myb-like transcription factor family protein	78	2089	8978414	8976325	intergenic
chr1	8984998	8985327	330	7.68	7.17	8.05	-0.89	8.6e-06	6.49e-05	136.51	151	284.5	247.27	.	.	.	.	.	.	.	8985162	.	intergenic
chr1	8985794	8986238	445	8.47	8.19	8.7	-0.5	0.000667	0.00317	276.62	309	415.85	414.51	.	.	.	.	.	.	.	8986016	.	intergenic
chr1	9039213	9039652	440	7.44	6.77	7.89	-1.12	3.58e-06	2.93e-05	93.4	125	276.33	197.53	AT1G26140	-	AT1G26140	protein_coding		439	108	9039432	9039540	CDS
chr1	9061512	9062048	537	8.5	7.9	8.93	-1.02	1.89e-11	4.72e-10	221.83	257	509.6	464.26	AT1G26190	-	AtTTM2,TTM2	protein_coding	Phosphoribulokinase / Uridine kinase family	536	640	9061780	9061140	TSSup1kTo400
chr1	9253286	9253756	471	7.35	6.44	7.9	-1.46	5.58e-10	1.04e-08	75.44	98	263.79	214.11	AT1G26762	+	AT1G26762	protein_coding		470	77	9253521	9253598	TSSup400
chr1	9258466	9258741	276	7.06	6.43	7.5	-1.07	1.89e-05	0.000133	97.89	74	197.3	163.64	AT1G26770	+	ATEXP10,ATHEXP,ATEXPA10,AT-EXP10,EXP10,EXPA10	protein_coding	expansin A10	275	828	9258603	9259431	TSSup1kTo400
chr1	9265237	9265611	375	7.95	6.96	8.53	-1.57	5.9e-16	3.43e-14	110.47	138	396.23	341.7	.	.	.	.	.	.	.	9265424	.	intergenic
chr1	9267940	9268232	293	7.74	6.73	8.32	-1.6	9.85e-15	4.52e-13	108.67	103	352.63	288.36	.	.	.	.	.	.	.	9268086	.	intergenic
chr1	9275085	9275553	469	8.31	7.8	8.69	-0.89	3.31e-08	4.33e-07	238	209	428.93	397.21	AT1G26790	-	AT1G26790	protein_coding	Dof-type zinc finger DNA-binding family protein	468	126	9275319	9275193	TSSup400
chr1	9306489	9307152	664	7.72	7.07	8.17	-1.1	1.5e-07	1.69e-06	112.26	156	307.39	269.61	AT1TE30000	+	HELITRON4	RC/Helitron	.	17	664	9306820	9306156	intergenic
chr1	9324907	9325410	504	8.65	8.2	8.98	-0.78	2.15e-08	2.94e-07	293.68	296	522.13	490.93	AT1G06037	+	AT1G06037	lncRNA		352	144	9325158	9325014	CDS
chr1	9325836	9326550	715	9.07	8.51	9.48	-0.97	2.3e-14	9.81e-13	346.67	382	752.68	675.48	AT1TE30070	-	ATREP3	RC/Helitron	.	451	871	9326193	9327064	intergenic
chr1	9327135	9327399	265	8.02	7.59	8.36	-0.77	2.05e-05	0.000142	171.54	213	341.18	314.31	.	.	.	.	.	.	.	9327267	.	intergenic
chr1	9328307	9329013	707	8.52	8.07	8.86	-0.79	1.35e-07	1.53e-06	264.04	273	498.15	431.82	AT1G26920	+	AT1G26920	protein_coding		521	832	9328660	9329492	TSSup1kTo400
chr1	9338045	9338687	643	8.8	8.28	9.18	-0.9	4.89e-09	7.53e-08	260.45	362	593.53	569.51	AT1G26930	-	AT1G26930	protein_coding	Galactose oxidase/kelch repeat superfamily protein	642	428	9338366	9337938	TSSup1kTo400
chr1	9339872	9340327	456	8.07	7.43	8.52	-1.09	2.72e-09	4.43e-08	156.27	188	399.5	333.77	.	.	.	.	.	.	.	9340099	.	intergenic
chr1	9350140	9350477	338	8.11	7.59	8.5	-0.91	1.67e-07	1.85e-06	190.4	195	389.15	333.05	AT1G26945	+	KDR,PRE6	protein_coding	basic helix-loop-helix (bHLH) DNA-binding superfamily protein	318	851	9350308	9351159	TSSup1kTo400
chr1	9351698	9352388	691	8.46	7.74	8.94	-1.2	2.26e-15	1.17e-13	221.83	205	488.89	490.21	AT1G26945	+	KDR,PRE6	protein_coding	basic helix-loop-helix (bHLH) DNA-binding superfamily protein	690	884	9352043	9351159	CDS
chr1	9354788	9355266	479	9.32	9.01	9.58	-0.57	9.56e-07	8.84e-06	480.49	548	799.55	731.71	AT1G26960	+	HB23,AtHB23	protein_coding	homeobox protein 23	440	799	9355027	9355826	TSSup1kTo400
chr1	9409678	9409917	240	7.73	7.24	8.09	-0.85	9.83e-06	7.33e-05	145.49	157	270.88	273.22	AT1G27100	-	AT1G27100	protein_coding	Actin cross-linking protein	239	1571	9409797	9411368	CDS
chr1	9411195	9412155	961	8.93	8.56	9.23	-0.67	2.16e-06	1.87e-05	398.76	354	660.57	538.51	AT1G27100	-	AT1G27100	protein_coding	Actin cross-linking protein	960	307	9411675	9411368	TSSup400
chr1	9460692	9462176	1485	9.32	8.62	9.79	-1.17	1.18e-21	1.79e-19	380.8	406	960.33	815.33	.	.	.	.	.	.	.	9461434	.	intergenic
chr1	9462362	9462873	512	8.27	7.95	8.53	-0.58	0.00184	0.0077	272.13	222	426.75	312.15	AT1G06057	-	AT1G06057	lncRNA		476	192	9462617	9462809	CDS
chr1	9501284	9502149	866	9.52	9.21	9.77	-0.56	5.88e-07	5.72e-06	542.46	645	894.38	854.26	AT1G27360	+	SPL11	protein_coding	squamosa promoter-like 11	865	825	9501716	9500891	5UTR
chr1	9620775	9621639	865	8.38	7.96	8.71	-0.75	7.57e-07	7.19e-06	251.47	246	433.84	405.14	AT1G27660	+	BHLH110	protein_coding	basic helix-loop-helix (bHLH) DNA-binding superfamily protein	864	190	9621207	9621397	TSSup400
chr1	9627188	9627636	449	7.83	7.3	8.21	-0.92	0.00958	0.0317	197.58	117	297.04	297.01	AT1G27670	-	AT1G27670	protein_coding		104	1337	9627412	9628749	intergenic
chr1	9634817	9635428	612	7.91	7.5	8.22	-0.72	0.000341	0.00175	149.09	213	321.56	276.82	.	.	.	.	.	.	.	9635122	.	intergenic
chr1	9725339	9726440	1102	9.01	8.53	9.37	-0.84	3.89e-11	9.13e-10	349.36	391	672.01	648.81	AT1G27920	+	MAP65-8	protein_coding	microtubule-associated protein 65-8	786	765	9725889	9726654	TSSup1kTo400
chr1	9739280	9740835	1556	9.07	8.73	9.35	-0.62	7.08e-07	6.76e-06	432.89	415	696	611.32	AT1G27950	+	LTPG1	protein_coding	glycosylphosphatidylinositol-anchored lipid protein transfer 1	1328	450	9740057	9740507	TSSup1kTo400
chr1	9787112	9788122	1011	8.41	7.64	8.9	-1.26	1.08e-13	4.17e-12	168.84	231	490.52	465.7	.	.	.	.	.	.	.	9787617	.	intergenic
chr1	9809674	9810921	1248	9.16	8.85	9.41	-0.55	5.47e-06	4.29e-05	494.86	431	686.18	672.6	.	.	.	.	.	.	.	9810297	.	intergenic
chr1	9823206	9823538	333	7.38	6.83	7.77	-0.95	4.13e-05	0.000267	131.12	96	234.91	202.57	.	.	.	.	.	.	.	9823372	.	intergenic
chr1	9831227	9832784	1558	10.63	10.27	10.92	-0.65	3.29e-16	1.96e-14	1206.16	1259	1961	1913.98	AT1G28140	-	AT1G28140	protein_coding		909	2505	9832005	9834510	3UTR
chr1	9867484	9868191	708	8.71	8.2	9.08	-0.89	2.79e-10	5.52e-09	288.29	298	575.55	509.67	AT1TE31775	+	ATREP3	RC/Helitron	.	707	2194	9867837	9865643	intergenic
chr1	9880201	9881136	936	8.65	8.15	9.01	-0.86	1.66e-09	2.83e-08	277.51	291	545.57	487.33	AT1G28260	-	SMG7L	protein_coding	Telomerase activating protein Est1	232	1235	9880668	9879433	intergenic
chr1	9892651	9892988	338	8.07	7.53	8.46	-0.93	1.26e-07	1.44e-06	197.58	173	371.71	333.77	.	.	.	.	.	.	.	9892819	.	intergenic
chr1	9938787	9939003	217	7.92	7.61	8.18	-0.57	0.00141	0.00611	202.97	187	295.95	283.31	AT1G06147	+	AT1G06147	lncRNA		216	296	9938895	9938599	CDS
chr1	9949837	9950424	588	9.4	8.77	9.84	-1.07	3e-22	5.06e-20	449.95	422	906.37	920.58	.	.	.	.	.	.	.	9950130	.	intergenic
chr1	9950732	9951129	398	7.9	7.25	8.34	-1.09	2.54e-08	3.4e-07	168.84	136	352.63	296.29	AT1G28360	+	ATERF12,ERF12	protein_coding	ERF domain protein 12	368	831	9950930	9951761	TSSup1kTo400
chr1	9952673	9953068	396	8.1	7.71	8.41	-0.71	2.36e-05	0.000161	203.87	214	347.73	334.5	AT1G28360	+	ATERF12,ERF12	protein_coding	ERF domain protein 12	395	1109	9952870	9951761	3UTR
chr1	9960021	9960463	443	8.04	7.61	8.37	-0.76	1.59e-05	0.000113	180.52	210	339.55	320.08	AT1G28375	+	AT1G28375	protein_coding		409	812	9960242	9961054	TSSup1kTo400
chr1	9991592	9992059	468	7.63	6.72	8.18	-1.46	1.11e-11	2.92e-10	104.18	107	325.38	255.2	.	.	.	.	.	.	.	9991825	.	intergenic
chr1	10014096	10014527	432	7.56	7.08	7.92	-0.84	3.62e-05	0.000237	141.9	128	249.62	234.29	AT1G28480	-	GRX480,roxy19,GRXC9	protein_coding	Thioredoxin superfamily protein	431	55	10014311	10014256	TSSup400
chr1	10137551	10138238	688	7.84	7.49	8.12	-0.63	0.000656	0.00312	167.95	191	286.68	269.61	AT1G06217	+	AT1G06217	atlncRNA		687	389	10137894	10138283	CDS
chr1	10140062	10140308	247	7.01	5.99	7.6	-1.61	1.26e-10	2.66e-09	61.97	65	208.2	178.78	AT1G29050	-	TBL38	protein_coding	TRICHOME BIREFRINGENCE-LIKE 38	166	957	10140185	10139228	TSSup1kTo400
chr1	10143519	10144071	553	8.64	8.32	8.89	-0.57	9.25e-05	0.000546	313.44	327	515.05	436.14	.	.	.	.	.	.	.	10143795	.	intergenic
chr1	10145898	10146149	252	7.85	7.4	8.19	-0.79	2e-05	0.00014	167.95	170	278.51	305.66	.	.	.	.	.	.	.	10146023	.	intergenic
chr1	10228650	10228989	340	7.74	7.04	8.21	-1.17	3.15e-09	5.06e-08	136.51	127	319.38	274.66	AT1G29270	+	AT1G29270	protein_coding		182	988	10228819	10229807	TSSup1kTo400
chr1	10242935	10243210	276	8.26	7.67	8.67	-1	1.53e-09	2.62e-08	189.5	218	431.11	384.96	.	.	.	.	.	.	.	10243072	.	intergenic
chr1	10250953	10251574	622	8.41	8.02	8.71	-0.7	2.28e-05	0.000156	273.92	245	465.45	374.87	AT1G29310	+	AT1G29310	protein_coding	SecY protein transport family protein	334	977	10251263	10252240	TSSup1kTo400
chr1	10297219	10297810	592	8.65	8.34	8.91	-0.57	9.48e-05	0.000557	308.95	337	519.41	440.47	AT1G29410	-	PAI3	protein_coding	phosphoribosylanthranilate isomerase 3	61	2559	10297514	10300073	intergenic
chr1	10320545	10321606	1062	9.63	9.31	9.89	-0.59	9.39e-08	1.1e-06	579.28	686	989.22	910.49	AT1G29500	+	SAUR66	protein_coding	SAUR-like auxin-responsive protein family	1061	65	10321075	10321010	5UTR
chr1	10353496	10354276	781	8.69	8.14	9.09	-0.95	1.35e-11	3.47e-10	296.38	267	563.55	526.97	AT1G29630	+	EXO1	protein_coding	5'-3' exonuclease family protein	337	4460	10353886	10349426	intergenic
chr1	10364893	10365615	723	8.07	7.13	8.63	-1.5	2.18e-16	1.34e-14	144.6	135	431.11	361.89	.	.	.	.	.	.	.	10365254	.	intergenic
chr1	10369849	10370231	383	7.84	7.54	8.09	-0.55	0.00578	0.0207	157.17	215	289.41	255.92	.	.	.	.	.	.	.	10370040	.	intergenic
chr1	10374715	10375964	1250	8.9	8.58	9.16	-0.59	2.84e-05	0.000191	353.85	409	622.96	523.37	AT1G29670	+	AT1G29670	protein_coding	GDSL-like Lipase/Acylhydrolase superfamily protein	1249	259	10375339	10375598	TSSup400
chr1	10521057	10521372	316	7.65	7.12	8.03	-0.91	1.11e-05	8.19e-05	142.8	136	292.13	232.13	.	.	.	.	.	.	.	10521214	.	intergenic
chr1	10521746	10521956	211	6.74	6.16	7.15	-0.99	0.000231	0.00123	79.93	63	159.15	124.71	.	.	.	.	.	.	.	10521851	.	intergenic
chr1	10537214	10538103	890	8.42	7.95	8.77	-0.81	8.27e-08	9.81e-07	258.65	237	442.56	428.21	AT1G30040	+	ATGA2OX2,GA2OX2	protein_coding	gibberellin 2-oxidase	889	202	10537658	10537456	5UTR
chr1	10550060	10550522	463	7.17	6.57	7.6	-1.03	2.47e-05	0.000168	90.71	99	222.91	164.36	.	.	.	.	.	.	.	10550291	.	intergenic
chr1	10553163	10553863	701	7.9	7.44	8.25	-0.82	2.62e-05	0.000178	186.81	160	339	271.78	AT1G30080	-	AT1G30080	protein_coding	Glycosyl hydrolase superfamily protein	700	218	10553513	10553295	TSSup400
chr1	10562288	10562989	702	7.69	6.35	8.37	-2.02	1.01e-20	1.33e-18	69.15	94	342.82	317.19	AT1G30090	-	AT1G30090	protein_coding	Galactose oxidase/kelch repeat superfamily protein	257	1093	10562638	10561545	intergenic
chr1	10565933	10566280	348	7.15	6.21	7.71	-1.51	1.59e-10	3.29e-09	72.75	75	214.74	204.73	.	.	.	.	.	.	.	10566106	.	intergenic
chr1	10574249	10574693	445	7.18	5.95	7.84	-1.88	3.72e-14	1.53e-12	70.05	54	246.35	211.22	.	.	.	.	.	.	.	10574471	.	intergenic
chr1	10590528	10590897	370	7.58	7.1	7.94	-0.84	0.000132	0.000744	123.94	150	280.69	210.5	AT1G06307	-	AT1G06307	lncRNA		242	188	10590712	10590900	CDS
chr1	10618531	10619076	546	7.95	7.64	8.2	-0.57	0.00287	0.0113	205.67	193	331.92	258.08	AT1G30190	+	AT1G30190	protein_coding		545	89	10618803	10618892	TSSup400
chr1	10620135	10621613	1479	8.89	8.5	9.19	-0.69	1.13e-07	1.3e-06	361.94	363	614.24	557.25	.	.	.	.	.	.	.	10620874	.	intergenic
chr1	10622487	10622830	344	7.27	6.46	7.79	-1.33	2.77e-08	3.69e-07	72.75	103	237.63	205.46	.	.	.	.	.	.	.	10622658	.	intergenic
chr1	10679043	10679213	171	6.99	6.5	7.36	-0.86	0.0006	0.00288	92.5	89	186.4	142.02	AT1G30320	+	AT1G30320	protein_coding	Remorin family protein	135	950	10679128	10680078	TSSup1kTo400
chr1	10695488	10696387	900	9.1	8.79	9.36	-0.56	1.1e-05	8.09e-05	424.8	462	708.53	603.39	.	.	.	.	.	.	.	10695937	.	intergenic
chr1	10702019	10702358	340	8.29	7.98	8.54	-0.57	0.000639	0.00305	225.42	278	390.24	354.68	.	.	.	.	.	.	.	10702188	.	intergenic
chr1	10713196	10714083	888	9.16	8.66	9.54	-0.88	2.71e-11	6.57e-10	371.82	437	801.18	683.41	.	.	.	.	.	.	.	10713639	.	intergenic
chr1	10756394	10758411	2018	9.87	9.46	10.19	-0.72	5.3e-15	2.58e-13	691.54	721	1177.8	1154.87	AT1G30430	+	AT1G30430	tRNA	pre-tRNA	400	681	10757402	10756721	intergenic
chr1	10795050	10795418	369	7.28	6.63	7.73	-1.1	1.42e-06	1.27e-05	106.87	91	226.73	197.53	.	.	.	.	.	.	.	10795234	.	intergenic
chr1	10800868	10801182	315	7.68	7.41	7.91	-0.51	0.0089	0.0298	166.15	173	252.35	229.24	AT1G30490	-	PHV,ATHB9	protein_coding	Homeobox-leucine zipper family protein / lipid-binding START domain-containing protein	314	68	10801025	10801093	5UTR
chr1	10801864	10802389	526	8.59	7.67	9.15	-1.48	1.01e-23	2.3e-21	195.79	211	584.27	550.04	AT1G30490	-	PHV,ATHB9	protein_coding	Homeobox-leucine zipper family protein / lipid-binding START domain-containing protein	229	1033	10802126	10801093	intergenic
chr1	10881266	10881620	355	8.56	8.28	8.8	-0.52	0.000436	0.00218	334.1	286	466.54	425.33	AT1G30680	+	ATH	protein_coding	toprim domain-containing protein	354	35	10881443	10881478	TSSup400
chr1	10927535	10928023	489	10.22	10.56	9.76	0.8	5.43e-17	3.65e-15	1587.85	1434	807.73	930.68	AT1G06363	+	AT1G06363	lncRNA		365	879	10927779	10928658	TSSup1kTo400
chr1	10953292	10953807	516	8.51	6.65	9.3	-2.65	2.2e-54	1.82e-50	103.28	97	676.37	584.65	AT1G06373	+	AT1G06373	lncRNA		515	738	10953549	10954287	TSSup1kTo400
chr1	10954257	10954613	357	8.41	7.69	8.89	-1.19	1.73e-13	6.4e-12	202.07	212	518.32	429.65	AT1G06373	+	AT1G06373	lncRNA		356	148	10954435	10954287	CDS
chr1	10956323	10956574	252	9.13	8.83	9.38	-0.55	2.55e-06	2.16e-05	446.36	463	670.38	663.94	AT1TE35395	-	BRODYAGA2	DNA/MuDR	.	22	898	10956448	10957346	intergenic
chr1	10958335	10959080	746	8.68	7.64	9.28	-1.64	1.8e-24	4.89e-22	214.65	183	688.91	551.49	.	.	.	.	.	.	.	10958707	.	intergenic
chr1	10959546	10959981	436	8.16	6.86	8.84	-1.98	2.21e-07	2.38e-06	144.6	88	516.68	398.66	AT1G30825	+	DIS2,ARPC2A	protein_coding	Arp2/3 complex, 34 kD subunit p34-Arc	74	1144	10959763	10960907	intergenic
chr1	11061417	11061672	256	7.66	7.3	7.95	-0.65	0.00194	0.00804	149.09	166	281.23	213.39	AT1G06403	-	AT1G06403	lncRNA		248	156	11061544	11061700	CDS
chr1	11062356	11062700	345	7.59	7.08	7.96	-0.87	1.49e-05	0.000107	136.51	135	258.89	237.9	AT1G06403	-	AT1G06403	lncRNA		344	828	11062528	11061700	TSSup1kTo400
chr1	11067666	11068050	385	7.86	7.03	8.39	-1.35	6.13e-13	2.07e-11	135.61	126	346.09	322.96	.	.	.	.	.	.	.	11067858	.	intergenic
chr1	11072332	11072885	554	7.84	7.45	8.16	-0.71	0.000312	0.00161	161.66	187	319.38	251.59	AT1G31040	-	AT1G31040	protein_coding	PLATZ transcription factor family protein	553	44	11072608	11072564	TSSup400
chr1	11112580	11113049	470	7.17	5.94	7.83	-1.89	1.26e-14	5.67e-13	62.87	60	246.35	208.34	.	.	.	.	.	.	.	11112814	.	intergenic
chr1	11196354	11198088	1735	9.53	8.85	9.99	-1.15	3.97e-23	7.91e-21	490.37	430	1086.78	950.14	AT1G06433	+	AT1G06433	lncRNA		1477	390	11197221	11197611	TSSup400
chr1	11200051	11200309	259	7.34	6.58	7.83	-1.25	0.0108	0.0349	129.33	62	233.82	222.76	AT1G31310	-	AT1G31310	protein_coding	hydroxyproline-rich glycoprotein family protein	258	39	11200180	11200141	TSSup400
chr1	11230995	11231375	381	8.38	7.93	8.72	-0.79	4.67e-07	4.67e-06	252.37	234	396.78	445.51	AT1G31358	-	MIR404	miRNA	MIR404; miRNA	380	573	11231185	11230612	TSSup1kTo400
chr1	11310619	11312019	1401	9.17	8.71	9.52	-0.81	2.07e-09	3.45e-08	382.59	455	807.73	663.94	AT1G31580	+	CXC750,ECS1	protein_coding	ECS1	1370	323	11311319	11310996	CDS
chr1	11340928	11341274	347	7.45	6.86	7.86	-1	2.24e-06	1.92e-05	111.37	121	243.63	222.04	AT1G31670	+	AT1G31670	protein_coding	Copper amine oxidase family protein	346	3566	11341101	11337535	CDS
chr1	11348195	11349362	1168	9.82	9.54	10.05	-0.51	3.03e-07	3.16e-06	752.61	738	1126.02	995.56	AT1G31710	+	AT1G31710	protein_coding	Copper amine oxidase family protein	666	918	11348778	11349696	TSSup1kTo400
chr1	11352680	11353880	1201	8.84	8.27	9.25	-0.98	2.7e-12	8e-11	304.46	311	660.57	555.09	AT1G31710	+	AT1G31710	protein_coding	Copper amine oxidase family protein	1200	3584	11353280	11349696	CDS
chr1	11421417	11421901	485	8.23	7.88	8.51	-0.64	7.25e-05	0.00044	231.71	238	381.52	349.63	AT1G31830	-	PUT2,AtPUT2,PQR2	protein_coding	Amino acid permease family protein	484	698	11421659	11420961	TSSup1kTo400
chr1	11444824	11445523	700	8.84	8.37	9.19	-0.82	9.42e-10	1.68e-08	335.89	325	618.06	551.49	AT1G31880	+	NLM9,BRX	protein_coding	DZC (Disease resistance/zinc finger/chromosome condensation-like region) domain containing protein	699	316	11445173	11445489	TSSup400
chr1	11570462	11570920	459	7.55	7.14	7.87	-0.73	0.00103	0.00463	112.26	169	232.18	235.73	.	.	.	.	.	.	.	11570691	.	intergenic
chr1	11572113	11572295	183	7.38	6.87	7.76	-0.89	5.6e-05	0.000349	111.37	122	237.09	195.36	.	.	.	.	.	.	.	11572204	.	intergenic
chr1	11573574	11573971	398	7.77	7.05	8.24	-1.2	9.62e-10	1.71e-08	122.14	142	318.84	287.64	.	.	.	.	.	.	.	11573772	.	intergenic
chr1	11598338	11598871	534	8.32	7.39	8.88	-1.49	1.34e-18	1.19e-16	176.93	159	509.6	431.82	AT1G06527	+	AT1G06527	lncRNA		380	266	11598604	11598338	CDS
chr1	11601309	11601833	525	8.05	7.68	8.34	-0.66	0.000118	0.000673	210.16	199	339	309.26	AT1G06533	+	AT1G06533	lncRNA		25	451	11601571	11601120	intergenic
chr1	11621561	11622235	675	8.37	7.85	8.74	-0.89	2.49e-08	3.35e-07	217.34	245	455.64	400.82	.	.	.	.	.	.	.	11621898	.	intergenic
chr1	11628024	11628591	568	7.96	7.31	8.41	-1.09	9.49e-10	1.69e-08	155.37	163	349.91	329.45	AT1G32240	-	KAN2	protein_coding	Homeodomain-like superfamily protein	567	2438	11628307	11630745	CDS
chr1	11763300	11763818	519	8	7.32	8.47	-1.15	1.22e-09	2.12e-08	162.56	156	395.69	311.43	AT1G32530	-	MIP1	protein_coding	RING/U-box superfamily protein	335	924	11763559	11762635	TSSup1kTo400
chr1	11765700	11766181	482	7.84	7.17	8.3	-1.12	2.94e-08	3.89e-07	141	148	358.08	271.06	.	.	.	.	.	.	.	11765940	.	intergenic
chr1	11770218	11770670	453	8.03	7.69	8.31	-0.62	0.000975	0.00443	220.04	192	358.63	276.1	.	.	.	.	.	.	.	11770444	.	intergenic
chr1	11771249	11771750	502	8.29	7.59	8.77	-1.18	3.24e-12	9.46e-11	208.36	176	467.63	402.98	AT1G32550	-	FdC2	protein_coding	2Fe-2S ferredoxin-like superfamily protein	130	2795	11771499	11774294	intergenic
chr1	11808428	11808707	280	7.24	6.15	7.85	-1.71	9.32e-13	3.01e-11	79.93	62	239.27	223.48	.	.	.	.	.	.	.	11808567	.	intergenic
chr1	11809650	11810676	1027	9.42	8.97	9.77	-0.8	5.03e-13	1.73e-11	510.12	494	913.46	831.91	AT1G32650	-	AT1G32650	protein_coding		146	561	11810163	11810724	TSSup1kTo400
chr1	11816291	11816682	392	7.44	6.75	7.9	-1.15	5.95e-07	5.76e-06	107.77	108	276.87	201.85	.	.	.	.	.	.	.	11816486	.	intergenic
chr1	11830781	11831519	739	9.55	9.24	9.8	-0.56	8.56e-07	8.02e-06	564.91	646	954.34	830.47	AT1G06607	-	AT1G06607	lncRNA		738	294	11831150	11831444	CDS
chr1	11837660	11837943	284	7.54	6.6	8.11	-1.51	1.05e-12	3.34e-11	100.59	94	289.95	262.41	.	.	.	.	.	.	.	11837801	.	intergenic
chr1	12026440	12027288	849	8.94	8.39	9.35	-0.96	2.03e-12	6.14e-11	334.1	336	706.9	594.02	AT1G33170	+	AT1G33170	protein_coding	S-adenosyl-L-methionine-dependent methyltransferases superfamily protein	848	71	12026864	12026935	TSSup400
chr1	12126962	12127420	459	7.5	6.92	7.92	-1	5.25e-06	4.13e-05	138.31	104	252.89	230.69	AT1G33430	-	KNS4,UPEX1	protein_coding	Galactosyltransferase family protein	458	710	12127191	12126481	TSSup1kTo400
chr1	12238985	12239953	969	9.06	8.77	9.31	-0.53	3.05e-05	0.000203	422.11	454	676.92	588.97	.	.	.	.	.	.	.	12239469	.	intergenic
chr1	12361100	12361708	609	7.61	7.15	7.96	-0.81	8.17e-05	0.00049	158.96	125	252.89	246.55	AT1G06723	+	AT1G06723	lncRNA		608	52	12361404	12361352	CDS
chr1	12422351	12422669	319	7.97	7.57	8.28	-0.71	6.88e-05	0.000421	195.79	184	329.19	292.68	AT1G34110	-	RGI5	protein_coding	Leucine-rich receptor-like protein kinase family protein	318	718	12422510	12421792	TSSup1kTo400
chr1	12919666	12919967	302	6.9	5.93	7.47	-1.54	4.87e-09	7.51e-08	64.66	57	200.02	154.99	AT1TE42125	-	HELITRON4	RC/Helitron	.	248	404	12919816	12920220	intergenic
chr1	12935976	12936760	785	7.75	7.26	8.12	-0.86	2.18e-05	0.00015	162.56	144	307.94	247.27	AT1G35255	-	AT1G35255	protein_coding		784	218	12936368	12936586	5UTR
chr1	12986501	12987503	1003	9.02	8.6	9.34	-0.74	7.53e-09	1.12e-07	407.74	369	682.91	616.37	AT1G06867	-	AT1G06867	lncRNA		784	64	12987002	12987066	CDS
chr1	13028000	13028321	322	7.88	8.44	6.97	1.46	3.75e-05	0.000245	429.29	263	125.9	125.44	.	.	.	.	.	.	.	13028160	.	intergenic
chr1	13050688	13051032	345	7.37	6.62	7.87	-1.25	1.2e-08	1.73e-07	101.49	95	224	242.94	AT1G06903	-	AT1G06903	miRNA		344	4	13050860	13050864	CDS
chr1	13067014	13067374	361	7.58	7.07	7.96	-0.89	3.19e-05	0.000212	119.45	149	275.24	223.48	AT1G35501	+	MIR773A,MIR773	miRNA	MIR773a; miRNA	321	56	13067194	13067250	TSSup400
chr1	13073788	13074638	851	8.64	8.15	9.01	-0.86	4.42e-08	5.6e-07	308.95	260	567.37	462.81	AT1G35510	+	AT1G35510	protein_coding	O-fucosyltransferase family protein	850	3049	13074213	13071164	CDS
chr1	13077751	13078015	265	7.39	6.79	7.81	-1.03	3.5e-06	2.87e-05	109.57	111	246.35	202.57	AT1G35515	+	MYB8	protein_coding		264	6	13077883	13077889	TSSup400
chr1	13118699	13118927	229	7.43	6.89	7.83	-0.94	2.02e-05	0.000141	114.06	123	252.35	201.85	.	.	.	.	.	.	.	13118813	.	intergenic
chr1	13140276	13140754	479	7.18	5.92	7.85	-1.93	6.1e-14	2.44e-12	70.95	50	253.44	206.9	.	.	.	.	.	.	.	13140515	.	intergenic
chr1	13147638	13148274	637	7.92	7.32	8.35	-1.03	2.47e-06	2.1e-05	153.58	165	396.23	254.48	AT1G35614	+	AT1G35614	protein_coding		636	635	13147956	13148591	TSSup1kTo400
chr1	13154321	13154643	323	7.93	7.42	8.31	-0.88	8.96e-06	6.73e-05	144.6	199	343.36	290.52	AT1G06913	-	AT1G06913	lncRNA		322	165	13154482	13154647	CDS
chr1	13258834	13259267	434	7.08	6.11	7.66	-1.54	1.58e-09	2.7e-08	75.44	63	229.45	174.46	AT1TE43335	+	VANDAL20	DNA/MuDR	.	169	23	13259050	13259027	intergenic
chr1	13359677	13360218	542	7.8	6.55	8.46	-1.91	5.85e-22	9.41e-20	93.4	94	359.72	342.43	.	.	.	.	.	.	.	13359947	.	intergenic
chr1	13559239	13559900	662	7.91	7.4	8.28	-0.88	7.93e-06	6.02e-05	155.37	183	349.91	272.5	AT1TE44380	+	ATCOPIA89	LTR/Copia	.	54	277	13559569	13559846	intergenic
chr1	13999414	14000394	981	9.14	8.78	9.43	-0.65	1.2e-07	1.38e-06	428.4	451	729.79	648.81	.	.	.	.	.	.	.	13999904	.	intergenic
chr1	14196282	14196461	180	11.53	11.76	11.25	0.51	0.0102	0.0334	3439.75	3487	2103.25	2776.17	AT1G07017	+	AT1G07017	lncRNA		179	351	14196371	14196020	CDS
chr1	14305448	14306066	619	8.42	7.75	8.87	-1.11	3.09e-12	9.04e-11	208.36	223	505.78	428.21	AT1TE46990	-	ATREP3	RC/Helitron	.	82	227	14305757	14305530	intergenic
chr1	14307379	14307818	440	8.06	7.27	8.56	-1.28	3.05e-13	1.09e-11	153.58	156	396.78	357.56	.	.	.	.	.	.	.	14307598	.	intergenic
chr1	15605719	15606138	420	7.82	7.11	8.29	-1.18	9.67e-10	1.72e-08	141.9	135	335.73	290.52	AT1G41830	-	SKS6	protein_coding	SKU5-similar 6	419	2038	15605928	15607966	CDS
chr1	15922554	15922976	423	8.02	7.48	8.41	-0.94	1.99e-07	2.17e-06	191.3	165	359.72	321.52	AT1TE52480	+	HELITRONY3	RC/Helitron	.	26	185	15922765	15922950	intergenic
chr1	15923716	15924010	295	7.05	5.92	7.68	-1.76	3.79e-11	8.93e-10	71.85	49	228.36	181.67	.	.	.	.	.	.	.	15923863	.	intergenic
chr1	15931820	15932584	765	8.7	8.06	9.14	-1.07	3.09e-12	9.04e-11	303.56	232	588.08	538.51	AT1G42470	+	AtNPC1	protein_coding	Patched family protein	764	5527	15932202	15926675	CDS
chr1	16417105	16418039	935	8.6	8.28	8.86	-0.57	5.18e-05	0.000326	305.36	318	478.53	447.68	AT1G07173	+	AT1G07173	lncRNA		412	288	16417572	16417284	5UTR
chr1	16658668	16659335	668	8.04	7.49	8.43	-0.94	1.18e-07	1.35e-06	162.56	197	352.09	338.82	AT1G43910	-	AT1G43910	protein_coding	P-loop containing nucleoside triphosphate hydrolases superfamily protein	18	1315	16659001	16657686	intergenic
chr1	16664451	16664843	393	7.28	6.07	7.93	-1.86	2.31e-13	8.36e-12	50.29	84	248.53	237.9	.	.	.	.	.	.	.	16664647	.	intergenic
chr1	16771409	16771627	219	6.91	6.4	7.29	-0.89	0.00036	0.00183	87.12	82	171.68	141.3	.	.	.	.	.	.	.	16771518	.	intergenic
chr1	16798506	16799066	561	8.28	7.94	8.55	-0.6	0.000177	0.000966	258.65	234	390.78	356.84	AT1G44170	-	ALDH4,ALDH3H1	protein_coding	aldehyde dehydrogenase 3H1	560	1535	16798786	16800321	CDS
chr1	16835639	16838501	2863	10.61	10.26	10.89	-0.63	6.53e-13	2.18e-11	1209.75	1244	2023.13	1779.17	AT1G44350	-	ILL6	protein_coding	IAA-leucine resistant (ILR)-like gene 6	2862	1492	16837070	16838562	CDS
chr1	16851146	16851506	361	8.09	7.81	8.33	-0.52	0.0025	0.0101	243.39	205	313.39	331.61	AT1G44446	-	CAO,CH1,ATCAO	protein_coding	Pheophorbide a oxygenase family protein with Rieske [2Fe-2S] domain	360	55	16851326	16851271	TSSup400
chr1	16877661	16877905	245	6.91	6.37	7.3	-0.93	0.000238	0.00127	75.44	90	176.04	139.85	AT1TE55885	+	ATREP6	RC/Helitron	.	78	44	16877783	16877827	intergenic
chr1	16900623	16901320	698	8.08	7.09	8.66	-1.58	4.87e-19	4.74e-17	129.33	143	418.03	393.61	.	.	.	.	.	.	.	16900971	.	intergenic
chr1	16915438	16915908	471	7.39	6.22	8.03	-1.81	3.74e-12	1.07e-10	59.28	90	308.48	214.83	AT1G44800	-	UMAMIT18,SIAR1	protein_coding	nodulin MtN21 /EamA-like transporter family protein	470	1380	16915673	16917053	CDS
chr1	16930577	16931073	497	8	7.31	8.47	-1.16	9.5e-11	2.06e-09	167.95	149	344.46	363.33	AT1TE56060	+	ATDNA12T3_2	DNA	.	171	275	16930825	16930550	intergenic
chr1	16931370	16931856	487	7.61	6.55	8.22	-1.67	7.18e-16	4.08e-14	92.5	95	301.4	293.4	.	.	.	.	.	.	.	16931613	.	intergenic
chr1	16935127	16935384	258	6.92	6.36	7.33	-0.97	0.00016	0.000883	84.42	80	183.67	137.69	.	.	.	.	.	.	.	16935255	.	intergenic
chr1	17062170	17062716	547	8.57	8.02	8.97	-0.94	2.56e-09	4.21e-08	289.19	231	535.76	464.26	.	.	.	.	.	.	.	17062443	.	intergenic
chr1	17063542	17063901	360	8.2	7.89	8.45	-0.56	0.000651	0.0031	228.12	247	364.08	334.5	AT1TE56470	+	ATREP10D	RC/Helitron	.	261	253	17063721	17063468	intergenic
chr1	17219244	17220241	998	8.18	7.53	8.63	-1.1	1.66e-08	2.31e-07	190.4	178	468.18	323.68	.	.	.	.	.	.	.	17219742	.	intergenic
chr1	17235955	17236216	262	7.42	7.05	7.72	-0.67	0.002	0.00828	116.75	148	204.38	216.99	.	.	.	.	.	.	.	17236085	.	intergenic
chr1	17241965	17242971	1007	8.54	8.09	8.88	-0.79	5.68e-07	5.56e-06	253.27	290	519.95	421.72	AT1TE57170	-	ATREP3	RC/Helitron	.	7	496	17242468	17241972	intergenic
chr1	17280870	17281065	196	6.92	6.16	7.42	-1.25	6.1e-07	5.9e-06	77.24	66	181.49	160.04	.	.	.	.	.	.	.	17280967	.	intergenic
chr1	17291049	17291322	274	7.46	6.88	7.88	-1	1.97e-05	0.000137	140.1	95	256.16	214.11	AT1G47130	+	AT1G47130	protein_coding		273	569	17291185	17291754	TSSup1kTo400
chr1	17420746	17421263	518	7.76	7.09	8.21	-1.12	6.71e-08	8.09e-07	159.86	113	297.58	296.29	.	.	.	.	.	.	.	17421004	.	intergenic
chr1	17438442	17438726	285	7.05	6.32	7.53	-1.21	1.73e-06	1.52e-05	88.91	71	206.56	162.92	AT1G47510	-	5PTASE11,AT5PTASE11	protein_coding	inositol polyphosphate 5-phosphatase 11	284	94	17438584	17438490	TSSup400
chr1	17441851	17442190	340	7.72	7.07	8.16	-1.09	2.63e-07	2.78e-06	158.07	111	281.23	290.52	AT1G07383	-	AT1G07383	lncRNA		339	42	17442020	17442062	CDS
chr1	17504301	17504784	484	7.36	6.44	7.92	-1.48	9.45e-10	1.68e-08	101.49	72	268.7	215.55	AT1G47610	+	AT1G47610	protein_coding	Transducin/WD40 repeat-like superfamily protein	483	171	17504542	17504713	TSSup400
chr1	17506381	17507003	623	7.94	6.77	8.58	-1.81	8.45e-19	7.81e-17	91.61	127	414.76	350.36	.	.	.	.	.	.	.	17506692	.	intergenic
chr1	17627621	17628450	830	8.72	8.34	9.03	-0.69	5.24e-07	5.17e-06	341.28	306	532.49	512.56	.	.	.	.	.	.	.	17628035	.	intergenic
chr1	17631888	17632274	387	8.67	8.33	8.94	-0.61	1.57e-05	0.000112	330.5	315	518.32	464.98	AT1TE58520	+	ATREP11	RC/Helitron	.	31	162	17632081	17632243	intergenic
chr1	17652892	17653174	283	7.09	6.61	7.45	-0.85	0.000395	0.002	87.12	108	186.94	163.64	AT1TE58600	-	ATREP4	RC/Helitron	.	31	110	17653033	17652923	intergenic
chr1	17699868	17700265	398	9.46	9.02	9.8	-0.78	3.44e-13	1.21e-11	519.11	518	914.55	862.19	AT1G47990	+	ATGA2OX4,GA2OX4	protein_coding	gibberellin 2-oxidase 4	397	1469	17700066	17698597	CDS
chr1	17702563	17702878	316	8.18	7.76	8.5	-0.74	1.8e-05	0.000126	219.14	214	401.14	324.4	.	.	.	.	.	.	.	17702720	.	intergenic
chr1	17712364	17712680	317	7.63	7.19	7.97	-0.77	0.000205	0.00111	132.92	160	275.24	225.64	AT1G48010	-	AT1G48010	protein_coding	Plant invertase/pectin methylesterase inhibitor superfamily protein	316	138	17712522	17712660	CDS
chr1	17763440	17763805	366	7.45	5.96	8.16	-2.2	4.3e-18	3.42e-16	79.93	45	301.4	272.5	.	.	.	.	.	.	.	17763622	.	intergenic
chr1	17816377	17816636	260	7.08	5.92	7.71	-1.8	4.05e-13	1.41e-11	53.89	67	208.74	211.22	AT1G48260	-	SnRK3.21,CIPK17	protein_coding	CBL-interacting protein kinase 17	259	935	17816506	17817441	5UTR
chr1	17834342	17835281	940	8.97	8.56	9.28	-0.72	3.62e-08	4.67e-07	396.06	361	658.93	588.25	AT1G48280	+	AT1G48280	protein_coding	hydroxyproline-rich glycoprotein family protein	939	220	17834811	17835031	TSSup400
chr1	17841219	17842236	1018	8.93	8.62	9.19	-0.56	5.24e-05	0.00033	397.86	390	645.31	519.77	.	.	.	.	.	.	.	17841727	.	intergenic
chr1	17862277	17862847	571	8.66	8.23	8.99	-0.75	9.52e-07	8.81e-06	280.21	322	560.83	454.16	AT1G48330	+	AT1G48330	protein_coding		188	1097	17862562	17863659	intergenic
chr1	17872667	17873312	646	8.16	7.85	8.41	-0.57	0.00308	0.0121	189.5	271	372.8	309.26	AT1G48360	+	FAN1	protein_coding	zinc ion binding;nucleic acid binding;hydrolases, acting on acid anhydrides, in phosphorus-containing anhydrides	594	4468	17872989	17868521	3UTR
chr1	17899420	17899718	299	7.75	7.3	8.09	-0.79	2.88e-05	0.000194	154.47	161	267.61	278.99	AT1G48420	-	DCD,AtDCD,D-CDES,ACD1,ATACD1	protein_coding	D-cysteine desulfhydrase	298	756	17899569	17898813	TSSup1kTo400
chr1	17917191	17917833	643	8.13	7.53	8.55	-1.02	1.45e-08	2.05e-07	200.28	169	409.31	340.26	AT1G48480	+	RKL1	protein_coding	receptor-like kinase 1	627	694	17917512	17918206	TSSup1kTo400
chr1	18007794	18008031	238	7.31	6.7	7.73	-1.03	7.53e-06	5.72e-05	105.98	102	238.18	186.71	.	.	.	.	.	.	.	18007912	.	intergenic
chr1	18027667	18028266	600	8	6.41	8.73	-2.32	3.76e-32	2.49e-29	93.4	77	447.46	403.7	AT1G48742	-	MIR157D	miRNA	MIR157D; miRNA	364	935	18027966	18027031	TSSup1kTo400
chr1	18028788	18029232	445	7.68	6.83	8.21	-1.38	6.73e-12	1.84e-10	105.08	122	299.22	291.96	.	.	.	.	.	.	.	18029010	.	intergenic
chr1	18029930	18030122	193	7.15	6.29	7.69	-1.4	1.85e-09	3.11e-08	78.14	78	208.74	204.01	AT1G48745	+	AT1G48745	protein_coding		192	677	18030026	18030703	TSSup1kTo400
chr1	18079964	18080551	588	7.93	7.41	8.32	-0.91	2.21e-06	1.9e-05	158.07	181	356.99	281.87	AT1G48880	+	TBL7	protein_coding	TRICHOME BIREFRINGENCE-LIKE 7	587	150	18080257	18080407	TSSup400
chr1	18131110	18131597	488	7.97	7.62	8.25	-0.63	0.00102	0.00462	188.6	205	348.82	261.69	AT1G49005	-	CLE11	protein_coding	CLAVATA3/ESR-RELATED 11	487	169	18131353	18131522	CDS
chr1	18165709	18166153	445	7.64	7.3	7.92	-0.62	0.00368	0.0141	158.07	157	279.05	204.73	AT1G49100	-	AT1G49100	protein_coding	Leucine-rich repeat protein kinase family protein	26	4174	18165931	18170105	intergenic
chr1	18200960	18201891	932	8.46	8	8.82	-0.82	1.58e-07	1.76e-06	255.06	256	491.07	410.19	AT1G49210	+	ATL76	protein_coding	RING/U-box superfamily protein	931	463	18201425	18201888	TSSup1kTo400
chr1	18306659	18307617	959	9.65	9.34	9.91	-0.57	2.02e-08	2.77e-07	611.61	685	971.23	955.91	AT1G49450	+	AT1G49450	protein_coding	Transducin/WD40 repeat-like superfamily protein	898	1694	18307138	18305444	3UTR
chr1	18321392	18321731	340	8.17	7.63	8.57	-0.94	7.07e-08	8.47e-07	189.5	206	415.85	342.43	AT1G49500	-	AT1G49500	protein_coding		339	944	18321561	18322505	3UTR
chr1	18323291	18324316	1026	8.71	7.77	9.28	-1.5	5.48e-07	5.38e-06	171.54	266	630.59	609.88	AT1G49500	-	AT1G49500	protein_coding		214	1298	18323803	18322505	intergenic
chr1	18341185	18341621	437	7.25	6.58	7.7	-1.12	1.33e-06	1.19e-05	89.81	102	227.82	188.87	AT1G49560	+	HHO6	protein_coding	Homeodomain-like superfamily protein	171	1047	18341403	18342450	intergenic
chr1	18398823	18399271	449	7.82	7.34	8.18	-0.84	9.43e-06	7.05e-05	168.84	156	310.66	271.06	AT1G07583	-	AT1G07583	lncRNA		385	80	18399047	18399127	CDS
chr1	18431190	18431421	232	7.01	6.42	7.43	-1.01	6.64e-05	0.000408	86.22	85	197.84	146.34	AT1G49780	-	PUB26	protein_coding	plant U-box 26	231	808	18431305	18430497	TSSup1kTo400
chr1	18432362	18433081	720	9.05	8.77	9.29	-0.51	7.41e-05	0.000448	394.27	481	628.41	622.13	.	.	.	.	.	.	.	18432721	.	intergenic
chr1	18583882	18584325	444	7.46	6.98	7.81	-0.83	8.28e-05	0.000495	130.23	123	214.19	235.73	AT1G50180	+	AT1G50180	protein_coding	NB-ARC domain-containing disease resistance protein	443	140	18584103	18583963	5UTR
chr1	18680679	18681266	588	8.15	7.84	8.4	-0.56	0.000666	0.00317	220.04	238	349.91	326.57	AT1G50420	-	SCL3,SCL-3	protein_coding	scarecrow-like 3	587	672	18680972	18680300	TSSup1kTo400
chr1	18735347	18735562	216	6.98	6.53	7.33	-0.8	0.00154	0.00663	76.34	108	174.95	147.06	AT1TE62080	-	BRODYAGA2	DNA/MuDR	.	14	93	18735454	18735361	intergenic
chr1	18741190	18741497	308	7.37	6.83	7.77	-0.93	6.21e-05	0.000384	133.82	94	231.09	204.01	AT1G50610	+	PRK5	protein_coding	Leucine-rich repeat protein kinase family protein	307	683	18741343	18742026	TSSup1kTo400
chr1	18886372	18886703	332	7.83	7.43	8.14	-0.7	0.000341	0.00174	158.07	188	310.66	253.03	.	.	.	.	.	.	.	18886537	.	intergenic
chr1	18932499	18932786	288	7.76	7.14	8.19	-1.05	5.65e-08	6.97e-07	148.19	134	305.76	278.99	AT1G51090	+	AtHMAD1	protein_coding	Heavy metal transport/detoxification superfamily protein	287	123	18932642	18932765	TSSup400
chr1	18942287	18942779	493	8.73	7.75	9.31	-1.56	2.2e-25	6.86e-23	213.75	218	693.27	577.44	AT1G51130	-	NSE4A	protein_coding	Nse4, component of Smc5/6 DNA repair complex	432	814	18942533	18941719	TSSup1kTo400
chr1	18945749	18945930	182	7.54	7.24	7.78	-0.54	0.0141	0.0438	141	162	253.98	186.71	AT1G51140	-	AKS1,FBH3,CFLAP1	protein_coding	basic helix-loop-helix (bHLH) DNA-binding superfamily protein	181	27	18945839	18945812	TSSup400
chr1	18946399	18946605	207	7.1	6.47	7.54	-1.07	1.52e-05	0.00011	99.69	78	204.93	167.25	AT1G51140	-	AKS1,FBH3,CFLAP1	protein_coding	basic helix-loop-helix (bHLH) DNA-binding superfamily protein	206	690	18946502	18945812	TSSup1kTo400
chr1	18951945	18952644	700	8.14	7.41	8.63	-1.21	3.57e-10	6.9e-09	194.89	146	442.01	348.19	.	.	.	.	.	.	.	18952294	.	intergenic
chr1	18954733	18954949	217	7.37	6.99	7.67	-0.68	0.00191	0.00794	116.75	137	219.64	187.43	AT1G51170	-	AGC2-3,UCN	protein_coding	Protein kinase superfamily protein	216	212	18954841	18955053	5UTR
chr1	18956476	18956876	401	7.77	6.91	8.3	-1.39	1.41e-12	4.35e-11	126.63	114	327.56	302.06	AT1G07723	+	AT1G07723	lncRNA		400	30	18956676	18956706	TSSup400
chr1	18958703	18959147	445	7.91	7.38	8.3	-0.93	2.89e-06	2.43e-05	189.5	143	342.27	289.8	.	.	.	.	.	.	.	18958925	.	intergenic
chr1	19042636	19043096	461	7.56	7.13	7.9	-0.76	0.000518	0.00254	158.96	122	262.7	213.39	.	.	.	.	.	.	.	19042866	.	intergenic
chr1	19070596	19070900	305	7.66	7.38	7.89	-0.51	0.0101	0.033	176.93	156	255.07	220.59	AT1G51440	+	DALL2	protein_coding	alpha/beta-Hydrolases superfamily protein	304	49	19070748	19070797	TSSup400
chr1	19081811	19082031	221	7.37	6.76	7.8	-1.04	2.19e-06	1.89e-05	114.06	102	237.63	207.62	AT1G51460	-	FOP2,ABCG13	protein_coding	ABC-2 type transporter family protein	220	470	19081921	19081451	TSSup1kTo400
chr1	19162267	19164112	1846	10	9.57	10.34	-0.77	2.17e-16	1.33e-14	777.76	741	1356.02	1232.01	AT1G51690	+	ATB,B	protein_coding	protein phosphatase 2A 55 kDa regulatory subunit B alpha isoform	1270	653	19163189	19163842	TSSup1kTo400
chr1	19170428	19171234	807	8.68	8.29	8.98	-0.69	1.58e-06	1.39e-05	285.6	341	519.41	491.65	AT1G51690	+	ATB,B	protein_coding	protein phosphatase 2A 55 kDa regulatory subunit B alpha isoform	21	6989	19170831	19163842	intergenic
chr1	19198610	19199163	554	7.5	7.2	7.75	-0.55	0.00657	0.0231	143.7	150	221.28	209.78	AT1G51760	+	IAR3,JR3	protein_coding	peptidase M20/M25/M40 family protein	553	464	19198886	19199350	TSSup1kTo400
chr1	19203644	19204040	397	7.65	7.33	7.91	-0.58	0.00923	0.0307	181.42	140	276.87	203.29	AT1G51780	+	ILL5	protein_coding	IAA-leucine resistant (ILR)-like gene 5	396	669	19203842	19204511	TSSup1kTo400
chr1	19252011	19252455	445	7.27	6.5	7.77	-1.28	2.43e-07	2.6e-06	107.77	73	239.27	198.25	AT1TE63810	-	ATDNA12T3_2	DNA	.	397	175	19252233	19252408	intergenic
chr1	19302381	19303452	1072	9.84	9.44	10.16	-0.72	9.38e-13	3.01e-11	670.89	718	1214.31	1071.97	AT1G07773	-	AT1G07773	lncRNA		328	525	19302916	19303441	intergenic
chr1	19427246	19428099	854	8.46	7.87	8.87	-1	3.64e-10	7.02e-09	240.69	228	511.23	423.89	AT1G07787	-	AT1G07787	lncRNA		21	708	19427672	19428380	intergenic
chr1	19432802	19433611	810	8.39	8.08	8.64	-0.56	0.00115	0.00513	231.71	311	434.38	366.21	AT1G52190	+	NRT1.11,NPF1.2,AtNPF1.2	protein_coding	Major facilitator superfamily protein	132	1273	19433206	19434479	intergenic
chr1	19511715	19513211	1497	9.39	9.12	9.63	-0.51	5.04e-06	3.99e-05	558.62	551	834.98	745.41	AT1G52390	-	AT1G52390	protein_coding		1244	184	19512463	19512279	TSSup400
chr1	19578255	19579413	1159	9.29	8.85	9.63	-0.77	4.53e-10	8.57e-09	458.93	467	864.41	717.29	.	.	.	.	.	.	.	19578834	.	intergenic
chr1	19581771	19582091	321	7.9	7.34	8.29	-0.95	3.26e-07	3.38e-06	148.19	176	328.1	299.89	AT1G52565	-	AT1G52565	protein_coding		206	954	19581931	19580977	TSSup1kTo400
chr1	19582620	19583456	837	9.18	8.81	9.47	-0.67	1.03e-07	1.19e-06	439.17	456	768.48	652.41	.	.	.	.	.	.	.	19583038	.	intergenic
chr1	19619450	19619720	271	7.43	6.62	7.95	-1.34	1.06e-09	1.88e-08	87.12	109	252.89	242.94	AT1G52690	+	LEA7	protein_coding	Late embryogenesis abundant protein (LEA) family protein	270	138	19619585	19619723	TSSup400
chr1	19673246	19674204	959	8.69	8.27	9.02	-0.75	1.48e-07	1.66e-06	279.31	336	530.85	507.51	AT1G52830	-	IAA6,SHY1	protein_coding	indole-3-acetic acid 6	958	73	19673725	19673652	TSSup400
chr1	19682027	19682401	375	7.32	6.44	7.87	-1.43	2e-09	3.35e-08	87.12	86	268.15	198.97	AT1G52857	-	AT1G52857	protein_coding		374	427	19682214	19681787	TSSup1kTo400
chr1	19690563	19691502	940	8.33	8.03	8.58	-0.55	0.000723	0.0034	257.76	264	421.3	343.87	AT1G52880	-	NARS2,ATNAM,ANAC018,NAM	protein_coding	NAC (No Apical Meristem) domain transcriptional regulator superfamily protein	939	443	19691032	19690589	TSSup1kTo400
chr1	19739987	19740981	995	8.5	8.17	8.77	-0.6	0.000249	0.00132	298.17	277	495.43	377.75	AT1G52990	-	AT1G52990	protein_coding	thioredoxin family protein	582	2965	19740484	19743449	3UTR
chr1	19744065	19744610	546	8.98	8.42	9.39	-0.97	1.5e-14	6.61e-13	351.16	332	685.09	654.57	AT1G52990	-	AT1G52990	protein_coding	thioredoxin family protein	384	888	19744337	19743449	TSSup1kTo400
chr1	19763601	19764241	641	8.14	7.82	8.41	-0.59	0.000439	0.0022	226.32	225	363.53	316.47	AT1TE65330	+	ATREP15	RC/Helitron	.	225	1221	19763921	19762700	intergenic
chr1	19770525	19770784	260	7.18	6.22	7.75	-1.54	2.39e-10	4.79e-09	62.87	86	223.46	208.34	.	.	.	.	.	.	.	19770654	.	intergenic
chr1	19781215	19781687	473	7.56	7.8	7.26	0.54	0.00649	0.0229	229.02	217	156.42	149.95	AT1G53080	+	AT1G53080	protein_coding	Legume lectin family protein	472	164	19781451	19781287	CDS
chr1	19805041	19806603	1563	9.17	8.11	9.77	-1.66	2.78e-11	6.71e-10	324.22	230	928.72	823.26	AT1G53160	+	SPL4,FTM6	protein_coding	squamosa promoter binding protein-like 4	1341	440	19805822	19806262	TSSup1kTo400
chr1	19810594	19810946	353	7.83	7.06	8.33	-1.26	6.42e-11	1.44e-09	120.35	147	330.28	311.43	.	.	.	.	.	.	.	19810770	.	intergenic
chr1	19811641	19812274	634	8.3	8.01	8.54	-0.53	0.000765	0.00358	246.08	269	380.43	361.89	AT1G53163	+	AT1G53163	protein_coding		633	129	19811957	19812086	TSSup400
chr1	19820089	19821295	1207	9.67	9.21	10.02	-0.8	6.25e-14	2.49e-12	579.28	609	1106.94	963.12	AT1G07873	+	AT1G07873	lncRNA		343	688	19820692	19820004	intergenic
chr1	19825221	19825841	621	8.75	8.29	9.09	-0.8	1.81e-08	2.52e-07	297.27	328	586.45	504.63	.	.	.	.	.	.	.	19825531	.	intergenic
chr1	19853247	19853486	240	7.89	7.53	8.19	-0.66	0.000228	0.00122	187.7	181	296.49	286.92	.	.	.	.	.	.	.	19853366	.	intergenic
chr1	19853875	19854786	912	8.56	8.23	8.84	-0.6	0.000213	0.00115	326.01	275	512.87	400.82	AT1G53240	-	mMDH1	protein_coding	Lactate/malate dehydrogenase family protein	172	2816	19854330	19857146	intergenic
chr1	19888958	19889508	551	7.56	6.54	8.15	-1.61	1.29e-11	3.35e-10	78.14	108	328.1	240.06	AT1G53310	-	ATPPC1,ATPEPC1,PPC1,PEPC1	protein_coding	phosphoenolpyruvate carboxylase 1	455	820	19889233	19888413	TSSup1kTo400
chr1	19957637	19958018	382	7.86	7.33	8.24	-0.9	1.32e-06	1.19e-05	169.74	153	316.11	287.64	AT1G53470	+	MSL4	protein_coding	mechanosensitive channel of small conductance-like 4	381	552	19957827	19958379	TSSup1kTo400
chr1	19975903	19976325	423	8.12	7.73	8.43	-0.7	4.57e-05	0.000291	210.16	213	371.16	316.47	.	.	.	.	.	.	.	19976114	.	intergenic
chr1	19990580	19991695	1116	8.69	8.37	8.96	-0.59	4.13e-05	0.000267	334.99	325	539.03	454.89	AT1G53580	-	GLX2-3,ETHE1,GLY3	protein_coding	glyoxalase II 3	425	2321	19991137	19993458	3UTR
chr1	20046405	20046920	516	8.63	8.25	8.93	-0.69	1.59e-06	1.4e-05	318.83	288	507.96	468.58	.	.	.	.	.	.	.	20046662	.	intergenic
chr1	20096731	20097123	393	7.69	7.21	8.05	-0.84	6.86e-05	0.00042	148.19	147	304.12	224.92	AT1TE66410	-	HELITRONY1B	RC/Helitron	.	392	1188	20096927	20098115	intergenic
chr1	20176983	20177212	230	7.84	7.3	8.23	-0.92	1.18e-06	1.07e-05	143.7	172	312.3	286.92	.	.	.	.	.	.	.	20177097	.	intergenic
chr1	20177878	20178205	328	7.68	7.28	8	-0.72	0.000198	0.00107	157.17	153	254.53	255.92	.	.	.	.	.	.	.	20178041	.	intergenic
chr1	20191781	20192304	524	7.58	6.82	8.08	-1.26	3.44e-08	4.49e-07	134.72	91	291.59	247.99	AT1G54095	+	AT1G54095	protein_coding	Protein of unknown function (DUF1677)	523	725	20192042	20192767	TSSup1kTo400
chr1	20234220	20234438	219	7.07	6.52	7.47	-0.94	6.89e-05	0.000421	99.69	84	179.86	173.74	.	.	.	.	.	.	.	20234329	.	intergenic
chr1	20238867	20239896	1030	9.49	9.15	9.76	-0.6	3.25e-08	4.27e-07	538.86	601	897.11	834.08	.	.	.	.	.	.	.	20239381	.	intergenic
chr1	20240527	20241304	778	8.59	8.27	8.85	-0.57	6.22e-05	0.000384	304.46	315	481.26	439.03	AT1G54210	+	APG12,ATATG12,ATG12A	protein_coding	Ubiquitin-like superfamily protein	777	310	20240915	20241225	TSSup400
chr1	20281196	20281491	296	7.54	7.03	7.91	-0.87	3.88e-05	0.000253	121.24	141	263.25	217.71	AT1G54330	-	ANAC020,NAC020	protein_coding	NAC domain containing protein 20	295	391	20281343	20280952	TSSup400
chr1	20282653	20283575	923	9.04	8.72	9.29	-0.57	4.28e-06	3.45e-05	409.54	435	656.21	599.79	AT1G54340	+	ICDH	protein_coding	isocitrate dehydrogenase	922	211	20283114	20283325	TSSup400
chr1	20385873	20386294	422	8.61	8.13	8.97	-0.84	6.86e-08	8.24e-07	265.84	294	553.74	446.23	AT1G54570	-	PES1	protein_coding	Esterase/lipase/thioesterase family protein	421	703	20386083	20385380	TSSup1kTo400
chr1	20412151	20412476	326	7.63	7.34	7.88	-0.53	0.0089	0.0298	180.52	144	236	233.57	AT1G07977	+	AT1G07977	otherRNA		325	165	20412313	20412148	CDS
chr1	20445656	20446144	489	8	7.29	8.47	-1.18	4.74e-11	1.1e-09	161.66	151	370.62	337.38	.	.	.	.	.	.	.	20445900	.	intergenic
chr1	20524550	20524939	390	7.19	6.45	7.67	-1.22	2.32e-07	2.49e-06	76.34	99	206.56	201.13	AT1G55020	+	LOX1,ATLOX1	protein_coding	lipoxygenase 1	286	909	20524744	20525653	TSSup1kTo400
chr1	20560949	20561574	626	7.94	7.61	8.21	-0.6	0.000938	0.00429	205.67	185	308.48	281.87	AT1G55110	-	IDD7,REDSTART,AtIDD7	protein_coding	indeterminate(ID)-domain 7	625	2008	20561261	20563269	CDS
chr1	20611979	20613324	1346	9.17	8.71	9.53	-0.82	3.28e-11	7.8e-10	411.33	424	789.74	685.57	AT1G55250	+	HUB2	protein_coding	histone mono-ubiquitination 2	670	5699	20612651	20606952	intergenic
chr1	20649680	20650125	446	8.25	7.79	8.59	-0.8	9.87e-07	9.1e-06	202.07	240	392.42	379.19	AT1G55330	-	ATAGP21,AGP21	protein_coding	arabinogalactan protein 21	211	1011	20649902	20648891	intergenic
chr1	20745128	20745468	341	7.94	7.65	8.17	-0.52	0.00303	0.0119	201.18	201	292.68	284.75	AT1G08057	-	AT1G08057	lncRNA		340	121	20745298	20745419	CDS
chr1	20773075	20773290	216	7.12	6.56	7.52	-0.96	7.08e-05	0.000431	91.61	97	205.47	160.76	AT1TE68600	-	ATHAT1	DNA/HAT	.	154	110	20773182	20773292	intergenic
chr1	20784653	20785057	405	7.51	6.68	8.03	-1.35	1.28e-09	2.21e-08	103.28	102	296.49	227.8	AT1G55610	-	BRL1	protein_coding	BRI1 like	364	838	20784855	20784017	TSSup1kTo400
chr1	20815103	20815408	306	7.38	6.81	7.79	-0.98	5.77e-06	4.48e-05	113.16	111	235.45	207.62	.	.	.	.	.	.	.	20815255	.	intergenic
chr1	20817823	20818318	496	8.85	8.55	9.1	-0.55	2.08e-05	0.000144	373.61	378	545.57	552.93	.	.	.	.	.	.	.	20818070	.	intergenic
chr1	20839373	20839818	446	7.67	7.2	8.02	-0.81	8.05e-05	0.000483	149.98	145	291.04	227.8	AT1G55740	-	AtSIP1,SIP1,RS1	protein_coding	seed imbibition 1	405	817	20839595	20838778	TSSup1kTo400
chr1	20898782	20899255	474	7.39	6.72	7.84	-1.13	3.63e-07	3.74e-06	104.18	106	250.17	208.34	AT1G55880	-	AT1G55880	protein_coding	Pyridoxal-5'-phosphate-dependent enzyme family protein	463	2229	20899018	20901247	3UTR
chr1	20943456	20944152	697	8.46	8.09	8.76	-0.66	2.19e-05	0.000151	296.38	250	455.64	408.75	AT1G56000	+	AT1G56000	protein_coding	FAD/NAD(P)-binding oxidoreductase family protein	696	331	20943804	20944135	TSSup400
chr1	20956077	20957252	1176	8.94	8.49	9.29	-0.79	6.55e-08	7.95e-07	347.57	372	706.35	542.11	AT1G56030	-	PUB57	protein_coding	RING/U-box superfamily protein	155	1886	20956664	20958550	intergenic
chr1	21063563	21064186	624	7.64	7.17	7.99	-0.82	6.59e-05	0.000405	151.78	137	276.87	231.41	AT1G56250	-	VBF,PP2-B14,AtPP2-B14	protein_coding	phloem protein 2-B14	484	827	21063874	21063047	TSSup1kTo400
chr1	21133273	21134304	1032	8.94	8.35	9.35	-1.01	2.93e-11	7.05e-10	361.94	290	725.43	583.2	.	.	.	.	.	.	.	21133788	.	intergenic
chr1	21153233	21153416	184	9.52	9.86	9.07	0.79	0.00146	0.00628	1084.01	771	506.87	565.9	AT1TE69930	+	ATREP4	RC/Helitron	.	183	328	21153324	21152996	intergenic
chr1	21158945	21159817	873	9.28	8.95	9.55	-0.6	2.43e-06	2.07e-05	491.26	497	833.89	667.55	AT1G56500	+	SOQ1	protein_coding	haloacid dehalogenase-like hydrolase family protein	872	354	21159381	21159735	TSSup400
chr1	21198642	21199831	1190	9.11	8.8	9.36	-0.57	5.5e-06	4.31e-05	459.83	429	697.09	618.53	AT1G56580	-	SVB	protein_coding	Protein of unknown function, DUF538	1189	110	21199236	21199126	TSSup400
chr1	21206236	21206491	256	7.42	6.89	7.81	-0.91	3.2e-05	0.000212	114.96	123	247.44	200.41	.	.	.	.	.	.	.	21206363	.	intergenic
chr1	21228046	21228496	451	7.66	6.79	8.19	-1.4	6.56e-12	1.79e-10	120.35	101	299.76	286.2	AT1G56630	-	AT1G56630	protein_coding	alpha/beta-Hydrolases superfamily protein	66	1159	21228271	21227112	intergenic
chr1	21237629	21237957	329	7.95	7.58	8.25	-0.67	0.000195	0.00106	197.58	184	324.29	284.03	AT1G56660	+	AT1G56660	protein_coding		328	45	21237793	21237838	TSSup400
chr1	21241587	21242240	654	8.02	7.64	8.31	-0.67	0.000111	0.000638	191.3	208	330.83	305.66	AT1G56670	+	LIP4	protein_coding	GDSL-like Lipase/Acylhydrolase superfamily protein	653	335	21241913	21241578	CDS
chr1	21251718	21252188	471	7.47	6.52	8.04	-1.52	1.04e-10	2.23e-09	78.14	105	297.58	228.52	AT1G56680	-	AT1G56680	protein_coding	Chitinase family protein	470	465	21251953	21251488	TSSup1kTo400
chr1	21329927	21330570	644	8.11	7.57	8.5	-0.93	1.1e-07	1.27e-06	193.99	187	391.33	332.33	AT1G57590	-	AtPAE2,PAE2	protein_coding	Pectinacetylesterase family protein	643	304	21330248	21329944	3UTR
chr1	21425114	21426008	895	8.34	8.05	8.57	-0.53	0.00216	0.00882	291.88	238	420.21	342.43	AT1G57850	+	AT1G57850	protein_coding	Toll-Interleukin-Resistance (TIR) domain family protein	894	81	21425561	21425480	CDS
chr1	21429521	21430331	811	8.04	7.72	8.3	-0.58	0.000993	0.0045	195.79	225	332.46	296.29	AT1G57860	-	RPL21E	protein_coding	Translation protein SH3-like family protein	506	984	21429926	21430910	3UTR
chr1	21444427	21444656	230	7.38	7.09	7.62	-0.53	0.0124	0.0393	133.82	138	191.3	201.13	AT1TE70780	-	ATREP15	RC/Helitron	.	22	277	21444541	21444818	intergenic
chr1	21518785	21519363	579	8.05	7.76	8.3	-0.54	0.00268	0.0106	218.24	215	347.73	281.15	AT1G58110	-	AT1G58110	protein_coding	Basic-leucine zipper (bZIP) transcription factor family protein	485	804	21519074	21518270	TSSup1kTo400
chr1	21660744	21661531	788	8.39	7.78	8.81	-1.03	5.34e-11	1.23e-09	214.65	226	474.72	423.17	.	.	.	.	.	.	.	21661137	.	intergenic
chr1	21668655	21668877	223	7.28	6.87	7.59	-0.72	0.00128	0.00561	126.63	108	200.02	185.99	.	.	.	.	.	.	.	21668766	.	intergenic
chr1	21677934	21679673	1740	9	8.45	9.39	-0.94	3.19e-10	6.22e-09	310.74	390	748.86	596.9	AT1G58360	+	AtAAP1,AAP1,NAT2	protein_coding	amino acid permease 1	1739	2416	21678803	21676387	CDS
chr1	21720212	21720665	454	8.25	7.38	8.79	-1.41	3.08e-16	1.85e-14	147.29	186	462.73	423.17	AT1G58460	+	AT1G58460	protein_coding		371	856	21720438	21721294	TSSup1kTo400
chr1	21724810	21725029	220	8.05	7.22	8.57	-1.35	1.1e-14	5.02e-13	153.58	145	383.7	378.47	.	.	.	.	.	.	.	21724919	.	intergenic
chr1	21868022	21868504	483	7.41	7.09	7.67	-0.59	0.0103	0.0335	132.92	139	237.09	170.85	AT1G59530	+	bZIP4,ATBZIP4	protein_coding	basic leucine-zipper 4	482	74	21868263	21868189	CDS
chr1	21901209	21902363	1155	8.84	8.57	9.07	-0.5	0.000152	0.000845	379	383	564.64	511.84	AT1G08257	-	AT1G08257	lncRNA		914	89	21901786	21901697	TSSup400
chr1	21912974	21913276	303	8.67	8.27	8.98	-0.7	4.64e-07	4.65e-06	292.78	325	495.43	511.11	AT1TE72310	-	ATREP10D	RC/Helitron	.	80	71	21913125	21913054	intergenic
chr1	21915450	21915772	323	7.79	7.19	8.21	-1.02	1.4e-06	1.25e-05	116.75	175	309.03	283.31	.	.	.	.	.	.	.	21915611	.	intergenic
chr1	21916304	21916757	454	7.8	6.76	8.4	-1.63	1.33e-16	8.5e-15	106.87	110	359.17	314.31	.	.	.	.	.	.	.	21916530	.	intergenic
chr1	21956012	21956251	240	6.96	6.59	7.26	-0.66	0.011	0.0356	106.87	86	178.77	126.88	.	.	.	.	.	.	.	21956131	.	intergenic
chr1	21970697	21971163	467	8.73	8.35	9.03	-0.68	8.09e-07	7.62e-06	345.77	306	527.04	517.6	AT1G59740	+	AtNPF4.3,NPF4.3	protein_coding	Major facilitator superfamily protein	466	2945	21970930	21967985	CDS
chr1	21976477	21976733	257	7.67	7.18	8.04	-0.85	3.13e-05	0.000208	155.37	135	287.77	237.17	.	.	.	.	.	.	.	21976605	.	intergenic
chr1	22023528	22023707	180	7.22	6.84	7.53	-0.68	0.00274	0.0109	126.63	103	182.04	186.71	AT1G59833	+	AT1G59833	protein_coding	Defensin-like (DEFL) family protein	179	281	22023617	22023336	CDS
chr1	22085517	22085972	456	7.78	7.37	8.1	-0.73	0.000161	0.00089	176.93	154	288.86	258.8	AT1G08287	-	AT1G08287	miRNA		166	1061	22085744	22084683	3UTR
chr1	22099382	22100138	757	8.6	8.15	8.94	-0.79	6e-08	7.34e-07	282.01	287	521.59	459.93	.	.	.	.	.	.	.	22099760	.	intergenic
chr1	22136087	22136535	449	7.94	7.2	8.43	-1.23	3.88e-11	9.13e-10	150.88	143	372.25	317.91	.	.	.	.	.	.	.	22136311	.	intergenic
chr1	22137512	22137984	473	7.43	6.43	8.01	-1.58	2.37e-12	7.12e-11	88.91	83	283.41	232.13	.	.	.	.	.	.	.	22137748	.	intergenic
chr1	22184545	22185022	478	8.95	8.62	9.22	-0.6	4.01e-06	3.25e-05	393.37	394	638.77	556.53	.	.	.	.	.	.	.	22184783	.	intergenic
chr1	22185651	22186184	534	8.46	7.78	8.91	-1.13	3e-13	1.07e-11	203.87	237	498.15	464.98	.	.	.	.	.	.	.	22185917	.	intergenic
chr1	22318194	22318736	543	8.64	7.96	9.1	-1.15	3.34e-15	1.67e-13	264.94	232	569.55	530.58	AT1TE73680	-	ATDNA12T3_2	DNA	.	115	141	22318465	22318324	intergenic
chr1	22319310	22319569	260	7.12	5.96	7.76	-1.8	3.73e-12	1.07e-10	69.15	55	245.81	186.71	.	.	.	.	.	.	.	22319439	.	intergenic
chr1	22383449	22383981	533	7.96	8.23	7.63	0.6	0.00373	0.0142	299.97	302	238.72	158.6	AT1G60800	-	NIK3,AtNIK3	protein_coding	NSP-interacting kinase 3	532	4051	22383715	22387766	CDS
chr1	22421689	22422316	628	7.87	7.32	8.26	-0.95	2.04e-06	1.77e-05	150.88	168	347.73	266.73	.	.	.	.	.	.	.	22422002	.	intergenic
chr1	22423037	22423489	453	7.75	7.39	8.04	-0.65	0.000869	0.00402	170.64	165	289.95	237.9	AT1G60900	+	U2AF65b,ATU2AF65B	protein_coding	U2 snRNP auxilliary factor, large subunit, splicing factor	452	630	22423263	22423893	TSSup1kTo400
chr1	22516425	22516776	352	7.76	7.35	8.07	-0.73	0.000222	0.00119	161.66	164	296.49	242.22	AT1G61110	+	NAC025,anac025	protein_coding	NAC domain containing protein 25	351	1	22516600	22516601	TSSup400
chr1	22519846	22520055	210	7.54	7.04	7.92	-0.88	1.85e-05	0.00013	140.1	123	243.08	240.78	.	.	.	.	.	.	.	22519950	.	intergenic
chr1	22523960	22524274	315	7.06	5.94	7.69	-1.74	7.96e-12	2.15e-10	70.05	53	220.73	191.04	AT1G61120	+	TPS04,GES,TPS4	protein_coding	terpene synthase 04	314	483	22524117	22523634	CDS
chr1	22533850	22534975	1126	8.45	8.07	8.75	-0.68	0.000104	0.000603	253.27	286	499.24	362.61	AT1G61140	-	FRG4,EDA16	protein_coding	SNF2 domain-containing protein / helicase domain-containing protein / zinc finger protein-related	313	6521	22534412	22540933	intergenic
chr1	22546990	22548185	1196	9.04	8.06	9.62	-1.56	2.57e-30	1.47e-27	287.39	248	840.43	735.31	AT1G61165	+	AT1G61165	protein_coding		1163	435	22547587	22548022	TSSup1kTo400
chr1	22548439	22549149	711	8.77	8.16	9.19	-1.03	6.35e-13	2.12e-11	275.72	297	632.23	537.79	AT1G61170	+	AT1G61170	protein_coding		627	728	22548794	22549522	TSSup1kTo400
chr1	22563927	22564367	441	7.96	7.68	8.19	-0.5	0.00664	0.0233	227.22	184	309.57	273.94	AT1G61210	+	KTN80.2,DWA3	protein_coding	Transducin/WD40 repeat-like superfamily protein	440	211	22564147	22564358	TSSup400
chr1	22571802	22572203	402	7.5	7.2	7.75	-0.55	0.0126	0.0399	144.6	150	247.44	183.11	AT1G61215	+	BRD4	protein_coding	bromodomain 4	401	606	22572002	22572608	3UTR
chr1	22590745	22590922	178	7.35	6.9	7.7	-0.8	0.00027	0.00142	115.86	123	222.91	191.76	AT1G61255	-	AT1G61255	protein_coding		44	1044	22590833	22589789	intergenic
chr1	22598160	22598785	626	8.74	8.07	9.2	-1.13	8.15e-14	3.19e-12	262.25	275	523.22	650.97	.	.	.	.	.	.	.	22598472	.	intergenic
chr1	22627853	22628098	246	7.74	7.43	7.99	-0.56	0.00767	0.0263	139.21	206	260.52	249.43	AT1G61340	+	FBS1,AtFBS1	protein_coding	F-box family protein	245	288	22627975	22628263	TSSup400
chr1	22636216	22636895	680	8.54	7.74	9.06	-1.32	3.5e-17	2.43e-15	208.36	218	582.09	483	.	.	.	.	.	.	.	22636555	.	intergenic
chr1	22732712	22732900	189	7.25	6.69	7.66	-0.97	8.27e-05	0.000495	120.35	86	225.09	178.06	AT1G61610	+	AT1G61610	protein_coding	S-locus lectin protein kinase family protein	188	552	22732806	22733358	TSSup1kTo400
chr1	22736216	22736510	295	7.64	7.17	7.98	-0.81	4.18e-05	0.00027	149.98	139	256.16	250.15	AT1G61620	+	CSU1	protein_coding	phosphoinositide binding	36	1111	22736363	22737474	3UTR
chr1	22757508	22757915	408	7.71	7.14	8.12	-0.98	5.14e-07	5.07e-06	140.1	142	293.22	263.13	.	.	.	.	.	.	.	22757711	.	intergenic
chr1	22758763	22759557	795	8.33	7.6	8.81	-1.21	7.6e-13	2.5e-11	172.44	215	479.08	418.84	.	.	.	.	.	.	.	22759160	.	intergenic
chr1	22760264	22760699	436	7.41	7.07	7.68	-0.61	0.00504	0.0184	130.23	138	227.82	182.39	.	.	.	.	.	.	.	22760481	.	intergenic
chr1	22777072	22777241	170	6.52	5.51	7.1	-1.59	6.74e-08	8.11e-07	50.29	41	159.69	115.34	.	.	.	.	.	.	.	22777156	.	intergenic
chr1	22780395	22780616	222	6.95	5.51	7.66	-2.15	3.08e-16	1.85e-14	41.31	50	195.66	209.06	.	.	.	.	.	.	.	22780505	.	intergenic
chr1	22822540	22822947	408	7.46	6.42	8.06	-1.64	3.3e-14	1.38e-12	83.52	88	265.97	268.17	.	.	.	.	.	.	.	22822743	.	intergenic
chr1	22829577	22830098	522	7.89	7.34	8.29	-0.95	4.78e-07	4.76e-06	154.47	169	342.27	284.75	AT1G61810	+	BGLU45	protein_coding	beta-glucosidase 45	521	83	22829837	22829920	TSSup400
chr1	22875793	22876235	443	8	7.03	8.58	-1.55	9.97e-16	5.53e-14	125.73	135	428.39	336.66	AT1TE75410	-	ATREP15	RC/Helitron	.	190	879	22876014	22876893	intergenic
chr1	22877359	22877739	381	8.31	7.79	8.69	-0.89	2.61e-08	3.48e-07	211.05	233	434.93	390	.	.	.	.	.	.	.	22877549	.	intergenic
chr1	22881672	22882167	496	8.99	8.62	9.29	-0.66	8.59e-07	8.04e-06	408.64	379	680.19	568.07	.	.	.	.	.	.	.	22881919	.	intergenic
chr1	22931097	22931794	698	8.35	8.04	8.61	-0.56	0.000251	0.00133	268.53	259	405.5	374.14	AT1G62035	-	MIR171C	miRNA	MIR171C; miRNA	107	1241	22931445	22930204	intergenic
chr1	22936378	22937036	659	8.73	8.46	8.96	-0.5	0.0002	0.00108	358.34	346	511.23	485.16	AT1G62045	-	AT1G62045	protein_coding		80	1249	22936707	22935458	CDS
chr1	23022598	23023013	416	7.49	6.46	8.08	-1.62	5.07e-13	1.74e-11	88.91	87	300.85	240.06	.	.	.	.	.	.	.	23022805	.	intergenic
chr1	23069133	23069437	305	7.51	6.66	8.05	-1.38	1.04e-09	1.84e-08	92.5	110	299.76	228.52	.	.	.	.	.	.	.	23069285	.	intergenic
chr1	23075433	23075778	346	9.03	8.61	9.34	-0.73	3.19e-09	5.11e-08	398.76	385	666.56	633.67	.	.	.	.	.	.	.	23075605	.	intergenic
chr1	23098944	23099165	222	6.82	5.96	7.36	-1.41	1.47e-07	1.65e-06	51.19	73	177.13	152.11	AT1G62421	+	AT1G62421	protein_coding		221	429	23099054	23099483	TSSup1kTo400
chr1	23105090	23106077	988	9.16	8.83	9.43	-0.6	6.45e-07	6.21e-06	451.75	456	727.61	649.53	AT1G62420	-	AT1G62420	protein_coding	Protein of unknown function (DUF506)	666	827	23105583	23104756	TSSup1kTo400
chr1	23112486	23112855	370	6.84	5.96	7.39	-1.43	1.77e-08	2.47e-07	60.17	64	167.87	166.53	AT1G62440	+	LRX2	protein_coding	leucine-rich repeat/extensin 2	369	262	23112670	23112932	TSSup400
chr1	23150130	23150444	315	7.96	7.27	8.42	-1.16	1.72e-08	2.39e-07	169.74	138	396.78	290.52	AT1TE76315	+	ARNOLD3	DNA/MuDR	.	30	127	23150287	23150414	intergenic
chr1	23166233	23166642	410	7.91	7.08	8.44	-1.36	1.03e-12	3.27e-11	131.12	139	378.25	315.75	.	.	.	.	.	.	.	23166437	.	intergenic
chr1	23219708	23219920	213	7.45	7.02	7.77	-0.75	0.00121	0.00536	141.9	118	254.53	183.11	AT1G08553	-	AT1G08553	lncRNA		212	421	23219814	23219393	TSSup1kTo400
chr1	23225542	23225912	371	7.62	6.86	8.11	-1.25	4.79e-08	6e-07	140.1	92	301.94	251.59	AT1G62710	-	BETAVPE,BETA-VPE,AEP2	protein_coding	beta vacuolar processing enzyme	370	1256	23225727	23226983	CDS
chr1	23239967	23240348	382	7.41	6.55	7.95	-1.4	1.43e-10	2.99e-09	87.12	100	256.16	238.62	AT1TE76620	-	TAG2	DNA/HAT	.	116	2516	23240157	23242673	intergenic
chr1	23244503	23244991	489	7.79	7.44	8.08	-0.63	0.000918	0.00422	163.46	184	289.41	250.15	.	.	.	.	.	.	.	23244747	.	intergenic
chr1	23258217	23258938	722	8.43	8.69	8.13	0.56	0.00018	0.000983	393.37	431	269.24	289.8	AT1G62800	-	ASP4	protein_coding	aspartate aminotransferase 4	329	1031	23258577	23257546	CDS
chr1	23322092	23322327	236	7.4	6.75	7.85	-1.1	1.24e-06	1.12e-05	96.1	119	253.44	206.9	AT1G62970	+	AT1G62970	protein_coding	Chaperone DnaJ-domain superfamily protein	70	1048	23322209	23323257	intergenic
chr1	23335022	23335799	778	8.57	8.09	8.93	-0.84	4.56e-08	5.75e-07	261.35	284	531.94	441.91	AT1G62981	+	AT1G62981	protein_coding	Protein of unknown function (DUF1191)	373	1792	23335410	23333618	intergenic
chr1	23344586	23344841	256	7.38	7.05	7.65	-0.6	0.00489	0.0179	132.92	132	208.2	192.48	.	.	.	.	.	.	.	23344713	.	intergenic
chr1	23395201	23395565	365	7.67	7.15	8.06	-0.91	6.75e-06	5.18e-05	131.12	152	287.77	245.1	.	.	.	.	.	.	.	23395383	.	intergenic
chr1	23396328	23396931	604	7.52	7.06	7.86	-0.81	0.000105	0.000606	140.1	126	245.81	219.87	.	.	.	.	.	.	.	23396629	.	intergenic
chr1	23450189	23450771	583	8.29	8	8.53	-0.53	0.00127	0.00559	280.21	232	382.61	356.12	AT1G63230	+	AT1G63230	protein_coding	Tetratricopeptide repeat (TPR)-like superfamily protein	582	79	23450480	23450559	3UTR
chr1	23480858	23482018	1161	8.78	8.4	9.07	-0.68	1.61e-06	1.42e-05	326.91	347	584.81	493.81	AT1G63300	+	AT1G63300	protein_coding	Myosin heavy chain-related protein	1112	468	23481438	23481906	TSSup1kTo400
chr1	23520886	23521346	461	8.09	7.69	8.4	-0.71	2.66e-05	0.00018	202.97	210	355.9	321.52	AT1TE77445	-	ATREP10D	RC/Helitron	.	289	518	23521116	23521634	intergenic
chr1	23544020	23544486	467	7.64	6.77	8.18	-1.41	5.7e-11	1.3e-09	90.71	128	287.23	292.68	.	.	.	.	.	.	.	23544253	.	intergenic
chr1	23554575	23555658	1084	8.83	8.56	9.05	-0.5	0.000192	0.00104	383.49	370	558.65	503.91	AT1G63500	+	BSK7	protein_coding	Protein kinase protein with tetratricopeptide repeat domain	1083	282	23555116	23555398	TSSup400
chr1	23597215	23598001	787	7.91	6.88	8.5	-1.62	3.36e-17	2.35e-15	117.65	118	393.51	333.05	.	.	.	.	.	.	.	23597608	.	intergenic
chr1	23619726	23620283	558	8.75	8.46	8.99	-0.53	9.44e-05	0.000555	352.96	351	530.85	484.44	AT1G63690	+	SPPL2,ATSPPL2	protein_coding	SIGNAL PEPTIDE PEPTIDASE-LIKE 2	557	1993	23620004	23618011	CDS
chr1	23688349	23688835	487	8.42	8.03	8.72	-0.69	4.6e-06	3.68e-05	246.98	276	428.39	417.4	.	.	.	.	.	.	.	23688592	.	intergenic
chr1	23690284	23690713	430	8.04	7.68	8.32	-0.64	0.000224	0.0012	194.89	216	328.1	310.71	AT1G63840	-	AT1G63840	protein_coding	RING/U-box superfamily protein	429	309	23690498	23690807	5UTR
chr1	23694760	23694923	164	7.49	7.07	7.81	-0.74	0.000524	0.00256	118.55	151	228.91	220.59	.	.	.	.	.	.	.	23694841	.	intergenic
chr1	23734516	23734719	204	7.06	6.56	7.44	-0.88	0.00017	0.000935	96.1	92	180.95	165.81	AT1G63950	+	AT1G63950	protein_coding	Heavy metal transport/detoxification superfamily protein	203	230	23734617	23734847	TSSup400
chr1	23773096	23773460	365	7.25	6.63	7.68	-1.05	4.9e-06	3.89e-05	103.28	95	222.37	187.43	AT1G64060	+	ATRBOHF,RBOHAP108,RBOHF,RBOH,ATRBOH	protein_coding	respiratory burst oxidase protein F	364	3505	23773278	23769773	CDS
chr1	23803360	23804145	786	8.84	8.48	9.13	-0.65	5.87e-06	4.55e-05	312.54	401	544.48	577.44	AT1G64130	+	AT1G64130	protein_coding	Polyketide cyclase/dehydrase and lipid transport superfamily protein	327	730	23803752	23803022	intergenic
chr1	23857285	23857551	267	7.16	6.84	7.42	-0.58	0.0145	0.0448	110.47	118	196.21	146.34	AT1G64290	-	AT1G64290	protein_coding	F-box protein-related	266	1126	23857418	23858544	CDS
chr1	23893539	23893895	357	7.63	6.78	8.17	-1.39	6.1e-11	1.38e-09	120.35	99	311.21	263.13	.	.	.	.	.	.	.	23893717	.	intergenic
chr1	23894442	23894698	257	7.42	6.6	7.94	-1.35	1.44e-09	2.49e-08	83.52	110	247.44	245.1	.	.	.	.	.	.	.	23894570	.	intergenic
chr1	23895401	23896080	680	8.9	8.3	9.32	-1.02	7.6e-15	3.54e-13	306.25	324	663.84	614.2	AT1G08673	-	AT1G08673	lncRNA		421	266	23895740	23896006	CDS
chr1	23902279	23903434	1156	9.91	9.44	10.26	-0.82	7.69e-17	5.11e-15	731.06	662	1279.17	1172.18	AT1G64385	+	AT1G64385	protein_coding		2	2863	23902856	23899993	intergenic
chr1	23905055	23906115	1061	8.92	8.25	9.38	-1.12	2e-14	8.69e-13	283.8	327	737.42	591.86	.	.	.	.	.	.	.	23905585	.	intergenic
chr1	23908384	23908767	384	7.85	7.3	8.24	-0.95	9.44e-07	8.75e-06	168.84	146	327.56	278.99	.	.	.	.	.	.	.	23908575	.	intergenic
chr1	23946101	23946580	480	8.06	7.65	8.37	-0.72	9.49e-05	0.000557	171.54	231	331.92	330.17	AT1G64460	-	AT1G64460	nontranslating_CDS	Protein kinase superfamily protein	479	530	23946340	23945810	TSSup1kTo400
chr1	23947473	23948086	614	7.96	7.24	8.44	-1.19	1.64e-10	3.38e-09	138.31	165	370.62	323.68	AT1G64480	-	CBL8	protein_coding	calcineurin B-like protein 8	293	2582	23947779	23950361	intergenic
chr1	23963265	23963534	270	7.26	6.65	7.68	-1.03	5.54e-05	0.000346	124.84	76	222.37	188.15	.	.	.	.	.	.	.	23963399	.	intergenic
chr1	24003921	24004116	196	7.82	7.1	8.3	-1.21	2.42e-10	4.85e-09	127.53	146	328.1	304.22	.	.	.	.	.	.	.	24004018	.	intergenic
chr1	24010889	24011774	886	9.94	9.62	10.2	-0.58	1.22e-09	2.12e-08	752.61	824	1232.84	1127.48	.	.	.	.	.	.	.	24011331	.	intergenic
chr1	24028180	24028843	664	8.53	7.86	8.98	-1.13	4.03e-12	1.15e-10	211.05	252	558.1	454.16	AT1G64660	+	ATMGL,MGL	protein_coding	methionine gamma-lyase	663	318	24028511	24028829	TSSup400
chr1	24043062	24043759	698	9.35	9.02	9.62	-0.6	6e-07	5.81e-06	519.11	518	852.42	716.57	AT1G64710	+	AT1G64710	protein_coding	GroES-like zinc-binding dehydrogenase family protein	74	1275	24043410	24044685	intergenic
chr1	24060852	24061782	931	8.83	8.37	9.18	-0.81	7.41e-10	1.35e-08	319.73	341	591.35	568.07	AT1G64780	-	AMT1;2,ATAMT1;2	protein_coding	ammonium transporter 1;2	930	1487	24061317	24062804	CDS
chr1	24081842	24082886	1045	8.99	8.66	9.25	-0.59	1.14e-05	8.39e-05	414.93	394	666.02	552.93	AT1G64795	+	AT1G64795	protein_coding		1006	214	24082364	24082578	CDS
chr1	24135831	24136606	776	9.07	8.78	9.3	-0.52	6.96e-05	0.000425	463.42	417	680.73	581.76	AT1G64970	-	VTE4,TMT1,G-TMT	protein_coding	gamma-tocopherol methyltransferase	775	109	24136218	24136109	TSSup400
chr1	24168718	24168928	211	7.35	6.68	7.8	-1.11	6.63e-07	6.37e-06	107.77	98	240.9	204.01	AT1G65060	-	4CL3	protein_coding	4-coumarate:CoA ligase 3	210	2812	24168823	24171635	CDS
chr1	24261649	24262219	571	7.67	7.14	8.05	-0.91	4.17e-05	0.00027	130.23	152	312.3	218.43	AT1G65320	-	CBSX6	protein_coding	Cystathionine beta-synthase (CBS) family protein	570	1064	24261934	24262998	CDS
chr1	24263333	24263552	220	7.23	6.17	7.84	-1.67	3.56e-12	1.03e-10	65.56	78	250.17	207.62	AT1G65320	-	CBSX6	protein_coding	Cystathionine beta-synthase (CBS) family protein	219	444	24263442	24262998	TSSup1kTo400
chr1	24275838	24276431	594	13.31	13.56	13.01	0.55	0.00547	0.0197	12843.8	11314	6889.65	9617.47	AT1G65349	+	AT1G65349	protein_coding		360	937	24276134	24277071	CDS
chr1	24315105	24315780	676	8.78	8.45	9.04	-0.59	3.28e-05	0.000217	325.11	374	568.46	486.6	AT1G65450	+	GLC	protein_coding	HXXXD-type acyl-transferase family protein	675	279	24315442	24315721	TSSup400
chr1	24335011	24335614	604	8.27	7.26	8.86	-1.6	4.59e-19	4.52e-17	137.41	169	509.6	418.12	.	.	.	.	.	.	.	24335312	.	intergenic
chr1	24388177	24388872	696	8.98	8.35	9.43	-1.08	2.86e-17	2.02e-15	327.81	323	715.62	659.62	AT1G65590	+	HEXO3,ATHEX1	protein_coding	beta-hexosaminidase 3	695	2973	24388524	24385551	CDS
chr1	24441624	24441931	308	7.58	7.03	7.99	-0.96	2.96e-06	2.47e-05	134.72	126	271.42	235.73	AT1G65730	+	YSL7	protein_coding	YELLOW STRIPE like 7	307	610	24441777	24442387	TSSup1kTo400
chr1	24487688	24487990	303	8.54	8.25	8.78	-0.52	0.000556	0.0027	319.73	291	476.35	402.26	AT1G65830	-	AT1G65830	tRNA	pre-tRNA	302	766	24487839	24487073	TSSup1kTo400
chr1	24532260	24532469	210	7.28	6.48	7.79	-1.31	6.88e-09	1.03e-07	89.81	89	231.64	210.5	.	.	.	.	.	.	.	24532364	.	intergenic
chr1	24554908	24555393	486	8.38	8.11	8.61	-0.5	0.00187	0.0078	291.88	261	426.21	356.12	AT1G65960	+	GAD2	protein_coding	glutamate decarboxylase 2	485	3344	24555150	24551806	5UTR
chr1	24624052	24624424	373	7.41	6.96	7.75	-0.79	0.00101	0.00456	129.33	120	258.34	172.29	.	.	.	.	.	.	.	24624238	.	intergenic
chr1	24658339	24658708	370	8.77	8.47	9.02	-0.55	3.74e-05	0.000245	347.57	362	530.31	506.79	AT1G66200	-	ATGSR2,GLN1;2,GSR2	protein_coding	glutamine synthase clone F11	364	820	24658523	24657703	TSSup1kTo400
chr1	24675202	24675455	254	7.16	6.4	7.65	-1.25	7.62e-08	9.09e-07	87.12	82	202.75	198.25	AT1G08817	-	AT1G08817	lncRNA		253	78	24675328	24675406	CDS
chr1	24680758	24681394	637	7.58	6.73	8.11	-1.39	4e-10	7.65e-09	105.98	106	316.66	237.17	.	.	.	.	.	.	.	24681076	.	intergenic
chr1	24684540	24685272	733	7.96	7.3	8.41	-1.11	1.43e-08	2.03e-07	163.46	151	385.88	293.4	AT1G66235	-	AT1G66235	protein_coding		456	910	24684906	24683996	TSSup1kTo400
chr1	24801496	24801747	252	6.95	6.2	7.44	-1.25	4.26e-07	4.31e-06	71.85	75	184.76	163.64	.	.	.	.	.	.	.	24801621	.	intergenic
chr1	24805176	24805813	638	7.68	7.12	8.07	-0.95	1.9e-06	1.66e-05	126.63	152	279.05	260.24	AT1G66480	-	AT1G66480	protein_coding	plastid movement impaired 2	396	2063	24805494	24807557	3UTR
chr1	24808473	24808740	268	8.06	7.63	8.4	-0.76	1.12e-05	8.23e-05	196.69	200	359.72	313.59	AT1G66480	-	AT1G66480	protein_coding	plastid movement impaired 2	84	1049	24808606	24807557	intergenic
chr1	24831187	24831519	333	7.62	6.88	8.11	-1.24	0.00449	0.0166	80.83	154	285.59	267.45	.	.	.	.	.	.	.	24831353	.	intergenic
chr1	25135100	25135506	407	7.36	6.58	7.86	-1.29	4.92e-09	7.57e-08	99.69	91	237.09	227.8	.	.	.	.	.	.	.	25135303	.	intergenic
chr1	25158108	25158813	706	8.13	7.77	8.43	-0.66	6.52e-05	0.000401	218.24	217	337.37	350.36	AT1G67238	-	AT1G67238	otherRNA	other RNA	699	6	25158460	25158454	TSSup400
chr1	25172772	25172982	211	7.17	6.75	7.5	-0.74	0.00101	0.00455	105.98	110	183.67	177.34	.	.	.	.	.	.	.	25172877	.	intergenic
chr1	25174745	25175360	616	9	8.29	9.47	-1.18	2.92e-19	2.98e-17	287.39	340	719.98	699.27	.	.	.	.	.	.	.	25175052	.	intergenic
chr1	25175863	25176610	748	8.25	7.26	8.83	-1.58	6.51e-19	6.15e-17	140.1	166	499.79	413.07	AT1G67265	-	RTFL21,DVL3	protein_coding	ROTUNDIFOLIA like 21	747	6	25176236	25176230	TSSup400
chr1	25177992	25178340	349	7.91	7.01	8.46	-1.46	1.54e-14	6.76e-13	125.73	132	379.34	327.29	.	.	.	.	.	.	.	25178166	.	intergenic
chr1	25223931	25224119	189	7.54	7.15	7.85	-0.71	0.000713	0.00336	152.68	131	246.35	216.27	.	.	.	.	.	.	.	25224025	.	intergenic
chr1	25225368	25225613	246	7.64	7.07	8.05	-0.98	5.58e-06	4.36e-05	118.55	150	297.04	232.85	.	.	.	.	.	.	.	25225490	.	intergenic
chr1	25228104	25228978	875	8.55	7.9	8.99	-1.09	1.06e-11	2.81e-10	214.65	263	554.29	463.54	AT1TE82790	-	ATREP11	RC/Helitron	.	367	1241	25228541	25229782	intergenic
chr1	25275312	25275510	199	7.26	6.87	7.56	-0.69	0.00161	0.00689	115.86	118	195.12	183.11	AT1G67480	+	AT1G67480	protein_coding	Galactose oxidase/kelch repeat superfamily protein	198	771	25275411	25276182	TSSup1kTo400
chr1	25319039	25319981	943	9.31	8.94	9.61	-0.67	2.48e-08	3.35e-07	458.93	521	831.16	730.27	AT1G67560	+	ATLOX6,LOX6	protein_coding	PLAT/LH2 domain-containing lipoxygenase family protein	942	293	25319510	25319803	TSSup400
chr1	25380402	25380807	406	7.46	5.99	8.18	-2.19	1.09e-20	1.42e-18	71.85	55	310.12	268.89	.	.	.	.	.	.	.	25380604	.	intergenic
chr1	25381897	25382455	559	7.49	6.76	7.97	-1.22	7.19e-08	8.6e-07	100.59	116	286.14	216.99	.	.	.	.	.	.	.	25382176	.	intergenic
chr1	25398731	25399476	746	8.67	8.1	9.08	-0.98	2.77e-09	4.5e-08	235.3	313	595.17	484.44	.	.	.	.	.	.	.	25399103	.	intergenic
chr1	25403011	25403727	717	8.98	8.69	9.21	-0.52	0.000145	0.00081	434.68	394	648.58	538.51	AT1G67750	+	AT1G67750	protein_coding	Pectate lyase family protein	584	1856	25403369	25401513	3UTR
chr1	25409969	25410420	452	7.43	7.09	7.71	-0.62	0.00281	0.0111	132.92	139	205.47	213.39	AT1G67770	+	TEL2	protein_coding	terminal EAR1-like 2	196	2331	25410194	25407863	intergenic
chr1	25436657	25437916	1260	8.96	8.58	9.26	-0.67	2.19e-07	2.36e-06	407.74	359	632.77	591.13	AT1G67850	+	AT1G67850	protein_coding	Protein of unknown function (DUF707)	1017	613	25437286	25437899	TSSup1kTo400
chr1	25441927	25442613	687	8.26	7.73	8.65	-0.92	1.1e-07	1.27e-06	231.71	192	439.83	364.05	AT1G67856	+	AT1G67856	protein_coding	RING/U-box superfamily protein	686	133	25442270	25442403	3UTR
chr1	25453554	25453886	333	7.56	7.01	7.96	-0.95	3.25e-06	2.69e-05	125.73	132	257.25	239.34	AT1G67880	-	AT1G67880	protein_coding	beta-1,4-N-acetylglucosaminyltransferase family protein	64	2103	25453720	25455823	intergenic
chr1	25462922	25463874	953	9.22	8.71	9.6	-0.88	1.49e-13	5.58e-12	401.45	437	808.82	738.2	AT1G67900	+	AT1G67900	protein_coding	Phototropic-responsive NPH3 family protein	499	977	25463398	25464375	TSSup1kTo400
chr1	25464128	25464706	579	9.82	9.29	10.2	-0.91	1.56e-20	1.98e-18	602.63	651	1222.49	1135.41	AT1G67900	+	AT1G67900	protein_coding	Phototropic-responsive NPH3 family protein	578	42	25464417	25464375	5UTR
chr1	25472376	25473502	1127	9.12	8.78	9.4	-0.61	2.05e-07	2.23e-06	433.79	447	672.01	675.48	AT1G67910	-	AT1G67910	protein_coding		1126	362	25472939	25472577	TSSup400
chr1	25510216	25511184	969	8.59	8.87	8.24	0.63	1.47e-05	0.000106	431.09	503	302.49	300.61	AT1G68050	+	FKF1,ADO3	protein_coding	flavin-binding, kelch repeat, f box 1	691	2062	25510700	25508638	3UTR
chr1	25617233	25618541	1309	10.14	9.59	10.54	-0.95	1.1e-25	3.81e-23	731.06	808	1523.89	1445.4	AT1G08983	-	AT1G08983	lncRNA		1199	45	25617887	25617842	TSSup400
chr1	25624534	25624775	242	7.17	6.67	7.54	-0.87	0.000553	0.00269	85.32	118	213.1	158.6	.	.	.	.	.	.	.	25624654	.	intergenic
chr1	25627532	25627797	266	6.88	5.8	7.5	-1.7	7.93e-11	1.75e-09	58.38	53	196.21	165.09	.	.	.	.	.	.	.	25627664	.	intergenic
chr1	25649784	25650068	285	7.13	6.77	7.42	-0.64	0.00526	0.019	100.59	118	178.77	162.92	AT1G68400	-	AT1G68400	protein_coding	leucine-rich repeat transmembrane protein kinase family protein	284	672	25649926	25649254	3UTR
chr1	25656955	25657239	285	8.32	7.95	8.61	-0.66	2.21e-05	0.000152	241.59	254	379.34	404.42	AT1G68440	+	AT1G68440	protein_coding		284	659	25657097	25657756	TSSup1kTo400
chr1	25691209	25691808	600	8.79	8.34	9.12	-0.78	9.14e-08	1.08e-06	298.17	352	603.89	511.84	AT1TE84230	+	ATREP3	RC/Helitron	.	599	1307	25691508	25690201	intergenic
chr1	25730561	25731019	459	9.14	8.68	9.48	-0.8	1.53e-11	3.92e-10	417.62	405	718.89	710.8	.	.	.	.	.	.	.	25730790	.	intergenic
chr1	25742233	25742849	617	8.35	7.45	8.9	-1.45	2.73e-18	2.26e-16	167.95	182	518.86	437.58	.	.	.	.	.	.	.	25742541	.	intergenic
chr1	25758696	25759389	694	9.07	8.67	9.38	-0.71	3.45e-09	5.5e-08	405.05	411	678.55	658.18	AT1G68590	-	PSRP3/1	protein_coding	Ribosomal protein PSRP-3/Ycf65	693	631	25759042	25758411	TSSup1kTo400
chr1	25780610	25781546	937	8.59	7.76	9.12	-1.36	1.19e-16	7.71e-15	211.95	222	628.96	482.28	AT1G68670	+	HHO2	protein_coding	myb-like transcription factor family protein	746	722	25781078	25781800	TSSup1kTo400
chr1	25785250	25785572	323	7.39	7.04	7.67	-0.63	0.00596	0.0212	150.88	112	220.73	185.99	AT1G68680	+	AT1G68680	protein_coding		322	94	25785411	25785505	TSSup400
chr1	25786986	25787594	609	7.89	7.16	8.37	-1.21	1.03e-10	2.22e-09	146.39	140	353.18	309.99	AT1G09007	-	AT1G09007	lncRNA		403	321	25787290	25787611	3UTR
chr1	25803419	25803812	394	8.61	8.2	8.93	-0.73	1.38e-06	1.24e-05	258.65	329	495.43	480.12	AT1G68720	+	TADA,ATTADA,TADA1	protein_coding	tRNA arginine adenosine deaminase	393	776	25803615	25804391	TSSup1kTo400
chr1	25834348	25834783	436	7.26	6.6	7.72	-1.11	2.03e-06	1.76e-05	103.28	91	234.36	185.99	AT1G68780	-	AT1G68780	protein_coding	RNI-like superfamily protein	435	599	25834565	25833966	TSSup1kTo400
chr1	25849467	25849944	478	7.45	6.22	8.1	-1.89	1.4e-16	8.91e-15	73.64	75	301.4	247.99	AT1G68800	-	BRC2,TCP12	protein_coding	TCP domain protein 12	477	426	25849705	25850131	5UTR
chr1	25869833	25871715	1883	9.97	9.25	10.44	-1.19	5.45e-35	4.51e-32	604.43	617	1461.21	1317.08	AT1G68825	-	RTFL15,DVL5	protein_coding	ROTUNDIFOLIA like 15	1587	354	25870774	25870420	TSSup400
chr1	25877475	25877879	405	7.87	7.5	8.16	-0.66	0.000455	0.00226	187.7	174	309.57	261.69	.	.	.	.	.	.	.	25877677	.	intergenic
chr1	25887190	25888543	1354	8.89	8.07	9.4	-1.33	3.82e-22	6.31e-20	271.23	267	724.34	629.34	AT1G68870	+	ATSOFL2,SOFL2	protein_coding	SOB five-like 2	470	1207	25887866	25889073	CDS
chr1	25949658	25950316	659	8.53	8.22	8.78	-0.56	9.26e-05	0.000546	302.66	295	440.38	440.47	AT1G69030	-	AT1G69030	protein_coding	BSD domain-containing protein	658	647	25949987	25949340	TSSup1kTo400
chr1	25951515	25952136	622	8.93	8.58	9.21	-0.63	8.81e-07	8.21e-06	390.68	375	614.79	569.51	.	.	.	.	.	.	.	25951825	.	intergenic
chr1	25956425	25956634	210	7.52	7.21	7.77	-0.56	0.00622	0.0221	154.47	142	218.55	217.71	AT1G69040	+	ACR4	protein_coding	ACT domain repeat 4	68	1037	25956529	25957566	intergenic
chr1	25972176	25972470	295	7.48	6.85	7.91	-1.06	4.29e-07	4.33e-06	110.47	121	246.35	235.73	AT1G69070	-	AT1G69070	protein_coding		294	781	25972323	25971542	CDS
chr1	25987829	25988181	353	7.04	6.29	7.53	-1.24	0.014	0.0436	103.28	53	213.65	156.43	.	.	.	.	.	.	.	25988005	.	intergenic
chr1	25997318	25997859	542	8.58	7.79	9.09	-1.31	1.67e-18	1.45e-16	209.26	232	571.73	519.77	AT1G09047	-	AT1G09047	lncRNA		541	577	25997588	25997011	TSSup1kTo400
chr1	26038380	26038809	430	8.7	8.28	9.03	-0.76	3.54e-07	3.65e-06	281.11	339	562.46	485.88	AT1G69260	+	AFP1	protein_coding	ABI five binding protein	429	310	26038594	26038904	TSSup400
chr1	26052440	26053516	1077	9.62	9.31	9.88	-0.57	3.26e-08	4.28e-07	624.18	646	986.49	897.51	AT1G69295	-	PDCB4	protein_coding	plasmodesmata callose-binding protein 4	1076	257	26052978	26052721	TSSup400
chr1	26059073	26059612	540	7.96	7.47	8.33	-0.86	1.22e-06	1.11e-05	183.21	171	313.93	330.17	AT1G69310	-	ATWRKY57,WRKY57	protein_coding	WRKY DNA-binding protein 57	310	959	26059342	26058383	TSSup1kTo400
chr1	26079329	26080239	911	8.32	8.04	8.55	-0.5	0.0022	0.00897	274.82	253	409.86	338.1	AT1G69370	+	AtCM3,CM3,cm-3	protein_coding	chorismate mutase 3	910	171	26079784	26079955	TSSup400
chr1	26090342	26091532	1191	9.37	8.95	9.69	-0.74	6.23e-10	1.15e-08	456.24	534	875.85	779.29	AT1G69410	+	ATELF5A-3,ELF5A-3	protein_coding	eukaryotic elongation factor 5A-3	392	1908	26090937	26089029	intergenic
chr1	26097635	26097906	272	7.75	7.34	8.06	-0.72	0.000154	0.000859	158.96	166	261.61	272.5	AT1G69430	+	AT1G69430	protein_coding		271	42	26097770	26097728	5UTR
chr1	26117791	26118356	566	8.78	8.46	9.04	-0.58	1.79e-05	0.000126	357.45	345	552.65	498.14	AT1G69480	-	PHO1-H10	protein_coding	EXS (ERD1/XPR1/SYG1) family protein	565	118	26118073	26117955	TSSup400
chr1	26120668	26121461	794	8.7	8.24	9.05	-0.81	3.51e-07	3.63e-06	310.74	296	606.07	455.61	AT1G69490	+	NAP,ATNAP,ANAC029	protein_coding	NAC-like, activated by AP3/PI	382	1015	26121064	26122079	intergenic
chr1	26133959	26134845	887	8.57	7.98	8.99	-1.01	4.91e-11	1.13e-09	229.92	276	539.57	477.23	AT1G09063	-	AT1G09063	lncRNA		580	863	26134402	26133539	TSSup1kTo400
chr1	26140774	26141567	794	8.3	7.9	8.62	-0.72	5.01e-05	0.000317	244.28	233	453.46	333.77	AT1G69530	+	EXP1,ATEXPA1,ATHEXP,ATEXP1,AT-EXP1,EXPA1	protein_coding	expansin A1	793	555	26141170	26141725	TSSup1kTo400
[truncated: 2,816 more rows]

## Sheet: 2_3 swi3d_DARs
Supplementary Data set 2_3 Differentially accessible regions of swi3d in inflorescences (FDR<0.05, |log2(fold change)|≥0.5 )
[truncated: 4,169 more rows]

## Sheet: 2_4 sys123_DARs
Supplementary Data set 2_4 Differentially accessible regions of sys1/2/3 in inflorescences (FDR<0.05, |log2(fold change)|≥0.5 )
[truncated: 4,465 more rows]

[truncated: 2 more sheets: 2_5 minu12_DARs, 2_6 pms2ab_DARs]
