# Supplementary material for: The SAS chromatin-remodeling complex mediates inflorescence-specific chromatin accessibility for transcription factor binding
Source: Nucleic Acids Res. 2025 Apr 29;53(8):gkaf316. doi: 10.1093/nar/gkaf316 (PMC12038394; doi:10.1093/nar/gkaf316)
Supplement: gkaf316_Supplemental_Files [file gkaf316_supplemental_files.zip › Supplementary Dataset 3.xlsx]

## Sheet: list of dataset 3
Supplementary Data set 3. GO analysis of genes with decreased accessibilily in SWI/SNF mutants identified by ATAC-seq
Supplementary Data set 3_1	GO analysis of genes with decreased accessibilily in inflorescences of brm
Supplementary Data set 3_2	GO analysis of genes with decreased accessibilily in inflorescences of syd
Supplementary Data set 3_3	GO analysis of genes with decreased accessibilily in inflorescences of swi3d
Supplementary Data set 3_4	GO analysis of genes with decreased accessibilily in inflorescences of sys1/2/3
Supplementary Data set 3_5	GO analysis of genes with decreased accessibilily in inflorescences of minu1/2
Supplementary Data set 3_6	GO analysis of genes with decreased accessibilily in inflorescences of pms2a/b

## Sheet: 3_1 brm_ATAC_GO
Data set 3_1 GO analysis of genes with decreased accessibilily in inflorescences of brm
ONTOLOGY	ID	Description	GeneRatio	BgRatio	pvalue	p.adjust	qvalue	geneID	Count
BP	GO:0009733	response to auxin	45/909	358/21869	3.86445e-11	6.5657e-08	5.78447e-08	IAA3/BDL/ATAUX2-27/PATL2/ATPIN7/SAUR61/SEU/IAA18/ATMUM4/BG3/ARF1/ATPIN3/SAUR78/ARF17/IAA32/ATPIN4/SAUR8/SAUR10/SAUR7/ARF10/IAA13/ARF3/ABR/AtGH3.11/SAUR29/SAUR27/BG4/AXR2/ABCB19/NA/DOF3.4/ARGOS/ACS6/IAA14/AXR5/FL3/ATSK21/GH3.5/CMI1/BT5/ATCPL2/ATFLS1/ARF8/FL1/MOB1-like	45
BP	GO:0048438	floral whorl development	29/909	205/21869	8.17329e-09	6.94321e-06	6.11707e-06	ATLOX3/ATHB9/KAN2/SEU/AGC2-3/ANAC018/BUM/AtTCP15/ARF17/AGL22/ARF10/bHLH010/AtSPL9/AGL5/ABCB19/BAM2/HAT1/APY7/AGL24/TPD1/CIK3/ATBRI1/BLH9/PTL/ATL73/CBB3/AGL2/BEL1/HEC1	29
BP	GO:0010817	regulation of hormone levels	33/909	268/21869	2.61004e-08	1.47816e-05	1.30227e-05	ICR1/PATL2/ATPIN7/SPL11/ILL6/ATMUM4/BG3/BUM/AtIDD14/ATIPT1/ATPIN3/ATCKX5/ATPIN4/ATIDD15/NDL3/BAS1/UGT74D1/ARF3/ABR/BEN1/BG4/AtCTL1/CBB1/ABCB19/NA/ATNIT1/CKRC2/ATCIPK6/CBB3/LOG8/ATBR6OX/AGC1-1/HEC1	33
BP	GO:0009741	response to brassinosteroid	19/909	107/21869	8.10534e-08	3.44274e-05	3.0331e-05	ATGSK1/BSL2/ATSERK2/SAUR10/BAS1/ASKdZeta/AIF1/BSK6/ATWRKY70/EXO/ATSK21/BEH3/CKRC2/IBL1/ATBRI1/BIM1/BHLH136/THE1/14-3-3KAPPA	19
BP	GO:0008202	steroid metabolic process	17/909	89/21869	1.28903e-07	4.38013e-05	3.85895e-05	ATSMO1/SMT3/AtHMGR1/HMG2/BAS1/CYP707A2/ATSMO2/BEN1/CBB1/CYP707A1/SQS2/CBB3/CPH/ATBR6OX/AOS/CYP707A3/AACT2	17
BP	GO:0009742	brassinosteroid mediated signaling pathway	15/909	76/21869	4.50984e-07	8.51357e-05	7.50057e-05	ATGSK1/BSL2/ATSERK2/ASKdZeta/AIF1/BSK6/ATWRKY70/ATSK21/BEH3/CKRC2/IBL1/ATBRI1/BIM1/THE1/14-3-3KAPPA	15
BP	GO:0043401	steroid hormone mediated signaling pathway	15/909	76/21869	4.50984e-07	8.51357e-05	7.50057e-05	ATGSK1/BSL2/ATSERK2/ASKdZeta/AIF1/BSK6/ATWRKY70/ATSK21/BEH3/CKRC2/IBL1/ATBRI1/BIM1/THE1/14-3-3KAPPA	15
BP	GO:0048545	response to steroid hormone	15/909	76/21869	4.50984e-07	8.51357e-05	7.50057e-05	ATGSK1/BSL2/ATSERK2/ASKdZeta/AIF1/BSK6/ATWRKY70/ATSK21/BEH3/CKRC2/IBL1/ATBRI1/BIM1/THE1/14-3-3KAPPA	15
BP	GO:0071383	cellular response to steroid hormone stimulus	15/909	76/21869	4.50984e-07	8.51357e-05	7.50057e-05	ATGSK1/BSL2/ATSERK2/ASKdZeta/AIF1/BSK6/ATWRKY70/ATSK21/BEH3/CKRC2/IBL1/ATBRI1/BIM1/THE1/14-3-3KAPPA	15
BP	GO:0071367	cellular response to brassinosteroid stimulus	15/909	79/21869	7.61993e-07	0.000129463	0.000114058	ATGSK1/BSL2/ATSERK2/ASKdZeta/AIF1/BSK6/ATWRKY70/ATSK21/BEH3/CKRC2/IBL1/ATBRI1/BIM1/THE1/14-3-3KAPPA	15
BP	GO:1901615	organic hydroxy compound metabolic process	35/909	347/21869	1.33158e-06	0.000188578	0.00016614	TPK1/CVP2/ATSMO1/ATSDC1/ATMUM4/SMT3/AtHMGR1/HMG2/BAS1/CYP707A2/ATSMO2/ATPAL1/AtNCER2/BEN1/AtVIP1/CBB1/ATICE1/CLE25/ATMES11/5PTASE2/CYP707A1/SQS2/ATMYB4/ATIPS1/CBB3/CPH/PALE1/ATBR6OX/AOS/AtIP5/CYP707A3/AACT2/ATMYB111/AHL/CBP60a	35
BP	GO:0048437	floral organ development	29/909	259/21869	1.33193e-06	0.000188578	0.00016614	ATLOX3/ATHB9/KAN2/SEU/AGC2-3/ANAC018/BUM/AtIDD14/AtTCP15/ARF17/ATIDD15/ARF10/bHLH010/AtSPL9/AGL5/ABCB19/BAM2/AP3/ATWRKY70/APY7/TPD1/CIK3/ATBRI1/PTL/ATL73/CBB3/AGL2/BEL1/HEC1	29
BP	GO:0016125	sterol metabolic process	14/909	73/21869	1.56381e-06	0.000204378	0.000180059	ATSMO1/SMT3/AtHMGR1/HMG2/CYP707A2/ATSMO2/CYP707A1/SQS2/CBB3/CPH/ATBR6OX/AOS/CYP707A3/AACT2	14
BP	GO:0060918	auxin transport	18/909	123/21869	3.32981e-06	0.000404097	0.000356015	ICR1/PATL2/ATPIN7/ATMUM4/BG3/AtIDD14/ATPIN3/ATPIN4/ATIDD15/NDL3/ABR/BG4/AtCTL1/ABCB19/NA/ATCIPK6/AGC1-1/HEC1	18
BP	GO:0009914	hormone transport	18/909	126/21869	4.7229e-06	0.000534947	0.000471296	ICR1/PATL2/ATPIN7/ATMUM4/BG3/AtIDD14/ATPIN3/ATPIN4/ATIDD15/NDL3/ABR/BG4/AtCTL1/ABCB19/NA/ATCIPK6/AGC1-1/HEC1	18
BP	GO:0009639	response to red or far red light	25/909	231/21869	1.27355e-05	0.00135235	0.00119144	BBX24/BEE1/AtBBX21/ATGSTU20/ABC1K3/SAUR10/CYP707A2/ADS2/BBX25/AtHBP2/AtCOR15A/AtGH3.11/NA/AtBBX32/ABCB19/CYP707A1/PMEI7/NA/BIM1/LSH1/BHLH136/ATS4/CYP707A3/PAT1/HRB1	25
BP	GO:0009908	flower development	41/909	493/21869	2.14848e-05	0.00214722	0.00189173	UBP15/ATLOX3/ATHB9/KAN2/SEU/AGC2-3/ANAC018/BUM/AtIDD14/AtTCP15/ARF17/ATIDD15/AGL22/ARF10/bHLH010/ARF3/AtSPL9/AGL5/AtBBX32/ABCB19/BAM2/AP3/ATWRKY70/HAT1/APY7/AGL24/TPD1/CIK3/MEL1/ATBRI1/BLH9/PTL/ATL73/CBB3/AGL2/ARF8/BEL1/ATGLK2/ATCOL5/BOA/HEC1	41
BP	GO:0014070	response to organic cyclic compound	30/909	315/21869	2.27762e-05	0.00214982	0.00189402	ATGSK1/SMXL6/BSL2/TGA3/ATSERK2/SEU/ATWRKY40/SAUR10/BAS1/ASKdZeta/ATHSPRO2/AIF1/ATEDS1/DOF3.4/BSK6/ATWRKY70/ATGCN2/EXO/ATSK21/BEH3/CKRC2/IBL1/BT5/ATBRI1/ATMYB3R5/BIM1/AtRGL3/BHLH136/THE1/14-3-3KAPPA	30
BP	GO:0010118	stomatal movement	19/909	160/21869	3.83682e-05	0.00343093	0.00302269	MAPKKK18/AKS2/iPGAM1/AKS1/ATBCA4/FAB1C/AHA1/APK1B/BIK1/NA/AtGH3.11/ATNHX2/AIRP3/PME34/ATWRKY70/ARR2/ATVAMP711/G3BP-like/HAI1	19
BP	GO:0010158	abaxial cell fate specification	5/909	11/21869	4.59826e-05	0.00390623	0.00344144	YAB2/KAN2/ARF3/KAN3/ARF4	5
BP	GO:0006694	steroid biosynthetic process	11/909	63/21869	5.11832e-05	0.00407052	0.00358618	ATSMO1/SMT3/AtHMGR1/HMG2/ATSMO2/BEN1/CBB1/SQS2/CBB3/CPH/ATBR6OX	11
BP	GO:0009926	auxin polar transport	14/909	98/21869	5.27083e-05	0.00407052	0.00358618	ICR1/PATL2/ATPIN7/AtIDD14/ATPIN3/ATPIN4/ATIDD15/NDL3/ABR/AtCTL1/ABCB19/ATCIPK6/AGC1-1/HEC1	14
BP	GO:0071365	cellular response to auxin stimulus	16/909	124/21869	5.65045e-05	0.00417396	0.00367732	PATL2/ATPIN7/ATMUM4/BG3/ATPIN3/ARF17/ATPIN4/ARF10/ABR/AtGH3.11/BG4/NA/FL3/ATCPL2/FL1/MOB1-like	16
BP	GO:0071407	cellular response to organic cyclic compound	19/909	167/21869	6.91836e-05	0.00489762	0.00431487	ATGSK1/BSL2/TGA3/ATSERK2/ASKdZeta/AIF1/ATEDS1/BSK6/ATWRKY70/ATGCN2/ATSK21/BEH3/CKRC2/IBL1/ATBRI1/BIM1/AtRGL3/THE1/14-3-3KAPPA	19
BP	GO:0009734	auxin-activated signaling pathway	14/909	103/21869	9.1757e-05	0.00623581	0.00549383	ATPIN7/ATMUM4/BG3/ATPIN3/ARF17/ATPIN4/ARF10/ABR/BG4/NA/FL3/ATCPL2/FL1/MOB1-like	14
BP	GO:1901617	organic hydroxy compound biosynthetic process	22/909	216/21869	0.000102861	0.00672156	0.00592178	ATSMO1/ATMUM4/SMT3/AtHMGR1/HMG2/ATSMO2/AtNCER2/BEN1/AtVIP1/CBB1/ATICE1/CLE25/SQS2/ATMYB4/ATIPS1/CBB3/CPH/PALE1/ATBR6OX/AtIP5/ATMYB111/CBP60a	22
BP	GO:0042445	hormone metabolic process	17/909	147/21869	0.000134041	0.00843463	0.00743103	SPL11/ILL6/BUM/AtIDD14/ATIPT1/ATCKX5/ATIDD15/BAS1/UGT74D1/ARF3/BEN1/CBB1/ATNIT1/CKRC2/CBB3/LOG8/ATBR6OX	17
BP	GO:0001666	response to hypoxia	25/909	268/21869	0.000147956	0.00897778	0.00790954	SAP2/MAP3K13/HHO3/SEU/NA/SAUR78/ATPUMP5/ATHSPRO2/ATGSTF5/ATEDS1/ATWRKY70/NA/ACR7/CMI1/NA/NA/NA/DIN10/ATL23/CYP707A3/NA/ATRBOHD/NA/EXL2/cMCU	25
BP	GO:0048507	meristem development	28/909	320/21869	0.000181782	0.0102343	0.00901659	IDD3/CVP2/SPL11/ATHB9/RGI5/AtTCP23/115D-4A/BUM/CLE17/ATPIN3/LPR2/AGL22/ARR12/ARF3/FAF4/AtCTL1/CLE25/BAM2/FTIP3/ARR2/HAT1/AGL24/CIK3/BLH9/BHLH136/AGO10/MOB1-like/CDF1	28
BP	GO:0036293	response to decreased oxygen levels	25/909	272/21869	0.00018641	0.0102343	0.00901659	SAP2/MAP3K13/HHO3/SEU/NA/SAUR78/ATPUMP5/ATHSPRO2/ATGSTF5/ATEDS1/ATWRKY70/NA/ACR7/CMI1/NA/NA/NA/DIN10/ATL23/CYP707A3/NA/ATRBOHD/NA/EXL2/cMCU	25
BP	GO:0070482	response to oxygen levels	25/909	273/21869	0.000197311	0.0102343	0.00901659	SAP2/MAP3K13/HHO3/SEU/NA/SAUR78/ATPUMP5/ATHSPRO2/ATGSTF5/ATEDS1/ATWRKY70/NA/ACR7/CMI1/NA/NA/NA/DIN10/ATL23/CYP707A3/NA/ATRBOHD/NA/EXL2/cMCU	25
BP	GO:0043547	positive regulation of GTPase activity	8/909	40/21869	0.000203277	0.0102343	0.00901659	CAR2/CAR9/NA/NA/NA/NA/NA/NA	8
BP	GO:0071456	cellular response to hypoxia	23/909	242/21869	0.000204158	0.0102343	0.00901659	SAP2/MAP3K13/HHO3/NA/SAUR78/ATPUMP5/ATHSPRO2/ATGSTF5/ATWRKY70/NA/ACR7/CMI1/NA/NA/NA/DIN10/ATL23/CYP707A3/NA/ATRBOHD/NA/EXL2/cMCU	23
BP	GO:0071396	cellular response to lipid	37/909	476/21869	0.000210797	0.0102343	0.00901659	IDD3/MAPKKK18/ATGSK1/BSL2/RAS1/ATSERK2/ABF1/CAR2/GIS3/CAR9/ATKS/ARF10/ASKdZeta/MAPKKK17/AtGH3.11/AIF1/ATPUB9/AIRP3/TAGK2/ATICE1/BSK6/ATWRKY70/AtSFR6/ATSK21/BEH3/CKRC2/IBL1/TIFY8/ATBRI1/BIM1/PBL34/AtRGL3/HHP1/NA/THE1/HAI1/14-3-3KAPPA	37
BP	GO:0009641	shade avoidance	6/909	22/21869	0.00021346	0.0102343	0.00901659	BBX24/BEE1/AtBBX21/SAUR10/PMEI7/BIM1	6
BP	GO:0009611	response to wounding	23/909	243/21869	0.000216855	0.0102343	0.00901659	ATLOX3/4CL.1/ATPEPR1/SS2/ATWRKY40/ANAC037/ARR12/CYP94C1/ATPAL1/AtGH3.11/AtVIP1/AXR2/RHD4/ACS6/TIFY8/ADC2/ATCYS1/NSH3/AOS/ATRBOHD/PAT1/COR78/NA	23
BP	GO:0036294	cellular response to decreased oxygen levels	23/909	244/21869	0.000230243	0.0102943	0.00906941	SAP2/MAP3K13/HHO3/NA/SAUR78/ATPUMP5/ATHSPRO2/ATGSTF5/ATWRKY70/NA/ACR7/CMI1/NA/NA/NA/DIN10/ATL23/CYP707A3/NA/ATRBOHD/NA/EXL2/cMCU	23
BP	GO:0071453	cellular response to oxygen levels	23/909	244/21869	0.000230243	0.0102943	0.00906941	SAP2/MAP3K13/HHO3/NA/SAUR78/ATPUMP5/ATHSPRO2/ATGSTF5/ATWRKY70/NA/ACR7/CMI1/NA/NA/NA/DIN10/ATL23/CYP707A3/NA/ATRBOHD/NA/EXL2/cMCU	23
BP	GO:0044282	small molecule catabolic process	23/909	246/21869	0.000259225	0.0112929	0.00994919	CVP2/iPGAM1/ATMGL/AtGLDP2/CYP707A2/ATPAL1/ATHSPRO2/APM4/PAL4/AAE3/5PTASE2/CYP707A1/NA/AtGLDP1/LKR/ADC2/GDH1/NSH3/NA/CYP707A3/AACT2/KAT5/AHL	23
BP	GO:0043087	regulation of GTPase activity	8/909	42/21869	0.000289887	0.012313	0.0108479	CAR2/CAR9/NA/NA/NA/NA/NA/NA	8
BP	GO:0016126	sterol biosynthetic process	7/909	33/21869	0.000346782	0.0143703	0.0126604	ATSMO1/SMT3/AtHMGR1/HMG2/ATSMO2/SQS2/CPH	7
BP	GO:0032787	monocarboxylic acid metabolic process	37/909	489/21869	0.000355267	0.0143714	0.0126614	iPGAM1/GAPC-2/ATLOX3/KCS4/115D-4A/ILL6/ATKCR1/JASSY/ALPHA/LACS8/KCS12/CYP707A2/ADS2/ATPAL1/AtNCER2/AtGH3.11/APM4/PAL4/AtFAD2/ATHXK4/ATICE1/CLE25/ATMES11/ATNIT1/AAE3/NA/AtCLA1/CYP707A1/ATFAH2/ATL73/BCCP2/AOS/CYP707A3/MOB1-like/AACT2/KAT5/CBP60a	37
BP	GO:0010119	regulation of stomatal movement	13/909	104/21869	0.000375814	0.014849	0.0130822	MAPKKK18/AKS2/AKS1/ATBCA4/AHA1/APK1B/BIK1/NA/AtGH3.11/ATNHX2/PME34/ATWRKY70/ARR2	13
BP	GO:0048584	positive regulation of response to stimulus	23/909	258/21869	0.000510469	0.0192948	0.016999	IDD3/MAPKKK18/BBX24/ATBPC2/BEE1/BG3/CAR2/CAR9/ARF3/AtGH3.11/AtVIP1/BG4/TAGK2/CLE25/NA/ATWRKY70/PLIP3/AtSFR6/AtRLP51/AGL24/BIM1/NA/BON	23
BP	GO:0048653	anther development	11/909	81/21869	0.000511047	0.0192948	0.016999	ATLOX3/ARF17/bHLH010/AtSPL9/BAM2/APY7/TPD1/CIK3/ATBRI1/ATL73/CBB3	11
BP	GO:0048467	gynoecium development	12/909	95/21869	0.000566661	0.0209295	0.0184392	ATHB9/KAN2/SEU/AGC2-3/ANAC018/BUM/AtTCP15/AGL5/HAT1/AGL2/BEL1/HEC1	12
BP	GO:0048443	stamen development	13/909	110/21869	0.000648435	0.0229519	0.0202209	ATLOX3/AtTCP15/ARF17/bHLH010/AtSPL9/ABCB19/BAM2/APY7/TPD1/CIK3/ATBRI1/ATL73/CBB3	13
BP	GO:0048466	androecium development	13/909	110/21869	0.000648435	0.0229519	0.0202209	ATLOX3/AtTCP15/ARF17/bHLH010/AtSPL9/ABCB19/BAM2/APY7/TPD1/CIK3/ATBRI1/ATL73/CBB3	13
BP	GO:0042592	homeostatic process	36/909	490/21869	0.000727372	0.0252205	0.0222196	ATBOR4/ATPIN7/bHLH115/AtTCP15/ATPIN3/ATPIN4/AHA1/BAS1/ATSKD1/ATCHX21/ATUBC24/ATCAX1/ATNHX2/ATNHX4/abc1k7/AIRP3/AtCTL1/ATHXK4/ATGR2/GH3.5/NA/CIK3/MCU4/ATBRI1/CBB3/2-Cys/TrxL2.1/SLAH3/ATSOS3/ATPAP26/ATBR6OX/AtIP5/ATSDAT/ATRBOHD/BON/cMCU	36
BP	GO:0051345	positive regulation of hydrolase activity	8/909	48/21869	0.000743875	0.0252769	0.0222693	CAR2/CAR9/NA/NA/NA/NA/NA/NA	8
BP	GO:0010927	cellular component assembly involved in morphogenesis	8/909	50/21869	0.00098374	0.0322478	0.0284108	4CL3/CYP704B1/ARF17/ABCG1/AtSFR6/APY7/ATBRI1/CBB3	8
BP	GO:0046395	carboxylic acid catabolic process	16/909	159/21869	0.000986985	0.0322478	0.0284108	ATMGL/AtGLDP2/CYP707A2/ATPAL1/ATHSPRO2/APM4/PAL4/AAE3/CYP707A1/AtGLDP1/LKR/ADC2/GDH1/CYP707A3/AACT2/KAT5	16
BP	GO:0007389	pattern specification process	20/909	222/21869	0.00101106	0.0324111	0.0285546	BDL/CVP2/ATPIN7/ATHB9/KAN2/ATPIN3/ATPIN4/NA/ARF10/AtCTL1/AP3/NA/BP/FL3/ATTCX2/BLH9/PTL/AN3/FL1/TRY	20
BP	GO:0120254	olefinic compound metabolic process	10/909	75/21869	0.00104923	0.032416	0.028559	CYP707A2/ATPAL1/PAL4/ATICE1/CLE25/EOL1/ACS6/CYP707A1/AOS/CYP707A3	10
BP	GO:2000012	regulation of auxin polar transport	6/909	29/21869	0.00105994	0.032416	0.028559	ICR1/AtIDD14/ATIDD15/NDL3/AtCTL1/HEC1	6
BP	GO:0006644	phospholipid metabolic process	20/909	223/21869	0.00106845	0.032416	0.028559	CVP2/FAB1C/LPAT4/AtHMGR1/NA/ATLPP3/ROD1/PLD/NPC6/RHD4/NA/AtCLA1/5PTASE2/NA/SQS2/ATIPS1/SAC4/GPDHp/AHL/NA	20
BP	GO:0032989	cellular component morphogenesis	8/909	51/21869	0.00112492	0.0335304	0.0295407	4CL3/CYP704B1/ARF17/ABCG1/AtSFR6/APY7/ATBRI1/CBB3	8
BP	GO:0045229	external encapsulating structure organization	27/909	344/21869	0.00124834	0.0365677	0.0322166	AtGATL5/ATUGE1/ZET/4CL3/CYP704B1/ARF17/ATEXP15/ATEXPB1/ATCSLC08/bHLH010/MEE25/ABCG1/ATEXP4/ATPME3/AtMSR1/ATEXLA1/PME34/DOF3.4/GAUT1/AtSFR6/APY7/AtPAE7/ATCSLC05/ATBRI1/CBB3/TBR/NA	27
BP	GO:0006066	alcohol metabolic process	15/909	148/21869	0.00130412	0.0375542	0.0330858	TPK1/CVP2/ATSDC1/CYP707A2/AtNCER2/AtVIP1/ATICE1/CLE25/5PTASE2/CYP707A1/ATIPS1/PALE1/AtIP5/CYP707A3/AHL	15
BP	GO:0016054	organic acid catabolic process	16/909	168/21869	0.00176137	0.0497762	0.0438535	ATMGL/AtGLDP2/CYP707A2/ATPAL1/ATHSPRO2/APM4/PAL4/AAE3/CYP707A1/AtGLDP1/LKR/ADC2/GDH1/CYP707A3/AACT2/KAT5	16
BP	GO:0042446	hormone biosynthetic process	11/909	94/21869	0.00178714	0.0497762	0.0438535	BUM/AtIDD14/ATIPT1/ATIDD15/BEN1/CBB1/ATNIT1/CKRC2/CBB3/LOG8/ATBR6OX	11
BP	GO:0010928	regulation of auxin mediated signaling pathway	7/909	43/21869	0.00182377	0.0499773	0.0440307	ATPIN7/ATMUM4/BG3/ATPIN3/ATPIN4/BG4/NA	7
CC	GO:0031225	anchored component of membrane	28/1060	315/25305	0.000161455	0.0369733	0.03637	NA/LYM1/NA/NA/NA/ZET/NA/NA/NA/AGP2/AtRLP29/NHL2/NA/NA/NA/AGP10/AtENODL2/NA/AGP18/E13L3/AGP4/AGP15/NA/NA/ATBG_PPAP/SKS3/FLA1/NA	28
CC	GO:0046658	anchored component of plasma membrane	18/1060	174/25305	0.000388718	0.0445082	0.0437819	LYM1/NA/NA/NA/ZET/NA/NA/NA/NHL2/NA/AtENODL2/NA/E13L3/NA/ATBG_PPAP/SKS3/FLA1/NA	18

## Sheet: 3_2 syd_ATAC_GO
Data set 3_2 GO analysis of genes with decreased accessibilily in inflorescences of syd
ONTOLOGY	ID	Description	GeneRatio	BgRatio	pvalue	p.adjust	qvalue	geneID	Count
BP	GO:0009733	response to auxin	61/1532	358/21869	8.32755e-11	1.64615e-07	1.3819e-07	IAA3/AtMYB124/ATAUX2-27/ATPIN7/BRX/5PTASE11/IAA6/ATPIN3/SAUR78/UMAMIT5/SAUR51/PILS3/LAX3/IAA32/ATPIN4/GH3.1/SAUR8/PILS5/SAUR10/SAUR7/SAUR6/ACC4/TTL3/AtGH3.11/IAA20/ATWRKY23/SAUR29/AIR12/CTPS2/ATSFL61/AXR2/ATMYB30/NA/PATL6/ARGOS/SAUR59/SAUR31/ACS6/SAUR25/IAA14/AXR5/GH3.5/IAA27/PRHA/BAT1/ATCCD8/ERF109/DEG4/SAUR4/AUR3/BT5/ATCPL2/ATFLS1/AIL6/LRP1/ARF8/ATAUX2-11/FL1/DFL1/GATA21/AIL7	61
BP	GO:0010817	regulation of hormone levels	50/1532	268/21869	1.64615e-10	1.64615e-07	1.3819e-07	YUC9/UGT74E2/AtNPF6.3/AtMYB124/ICR1/ALA4/CYP722A1/ATPIN7/AtIDD16/CES/SPL11/BRX/ILL6/IAR3/ILL5/NA/ATSOFL2/ATPIN3/ALA5/UMAMIT5/PILS3/LAX3/ISS1/ATPIN4/PILS5/CYP79B3/CYP711A1/BAS1/UGT74D1/BEN1/ATWRKY23/CYP90D1/LAZY6/ATPK7/NA/ATNIT1/PATL6/AtTAR2/AGC1-2/ENP/BAT1/ATCCD8/ROT3/ATEXO70A1/CBB3/LOG7/RGLG2/ATCKX5/ATBR6OX/HEC1	50
BP	GO:0048438	floral whorl development	40/1532	205/21869	2.8583e-09	1.90553e-06	1.59965e-06	ATLOX3/AGL9/ATHB9/KAN2/AGC2-3/ANAC018/ATK1/AGL3/bHLH010/ATHB-14/ADPG2/AGL5/DAD1/ANAC043/AGL4/CYP90D1/ANAC056/MIF2/AGL1/ANAC066/ATNS1/HAT1/APY7/AtTAR2/TPD1/NZZ/ROT3/BLH9/PTL/ATL73/CBB3/LRP1/AGL2/KAN/AtMYB56/ATXR6/BEL1/BOB1/ERL1/HEC1	40
BP	GO:0048437	floral organ development	45/1532	259/21869	1.33374e-08	6.66869e-06	5.59819e-06	ATLOX3/AGL9/AtIDD16/ATHB9/KAN2/AGC2-3/ANAC018/ATK1/AGL3/bHLH010/ATHB-14/ADPG2/AGL5/DAD1/AFO/ANAC043/AGL4/CYP90D1/CASPL2A2/ANAC056/MIF2/AP3/ATWRKY70/AGL1/ANAC066/ATNS1/APY7/TPD1/NZZ/ROT3/HHO5/PTL/ATL73/CBB3/LRP1/AGL2/KAN/AtMYB56/ATXR6/BEL1/HB-7/BOB1/ATZFP2/ERL1/HEC1	45
BP	GO:0009753	response to jasmonic acid	38/1532	204/21869	2.6303e-08	1.05212e-05	8.83226e-06	ERF59/GAI/GLYI4/JAZ5/ATLOX3/GRX480/NA/ILL6/5PTASE11/ATLOX1/GES/AtFBS1/ATPEPR1/SS2/AtSSI2/AtGH3.11/RGL2/ANAC055/ANAC056/AtJAC1/AXR2/ATLOX2/ATPAD4/ATWRKY70/ACS6/ATTPS03/ATECS1/GGP/TIFY8/ADC2/JAO2/ATST2A/JAS1/AtRGL3/NSH3/ATVSP2/ATVSP1/NA	38
BP	GO:0070542	response to fatty acid	38/1532	208/21869	4.50682e-08	1.50227e-05	1.26112e-05	ERF59/GAI/GLYI4/JAZ5/ATLOX3/GRX480/NA/ILL6/5PTASE11/ATLOX1/GES/AtFBS1/ATPEPR1/SS2/AtSSI2/AtGH3.11/RGL2/ANAC055/ANAC056/AtJAC1/AXR2/ATLOX2/ATPAD4/ATWRKY70/ACS6/ATTPS03/ATECS1/GGP/TIFY8/ADC2/JAO2/ATST2A/JAS1/AtRGL3/NSH3/ATVSP2/ATVSP1/NA	38
BP	GO:0007389	pattern specification process	39/1532	222/21869	8.97421e-08	2.56406e-05	2.15246e-05	ETC1/AtMYB124/ATPIN7/AGL9/ATHB9/KAN2/ABCG13/ATK1/ATPIN3/ATPIN4/NA/LAX2/SOK3/PRS/VCC/ATHB-14/ATDOF2.4/TTL3/AFO/IAA20/SOL1/DOF6/AP3/AtEPFL9/ATTCX2/AtTAR2/ABCG9/HHO5/BLH9/PTL/AIL6/KAN/AN3/FL1/TRY/BOB1/AtIAMT1/DOF5.3/AIL7	39
BP	GO:0003002	regionalization	34/1532	182/21869	1.3026e-07	2.97226e-05	2.49514e-05	ETC1/AtMYB124/AGL9/ATHB9/KAN2/ABCG13/ATK1/NA/LAX2/PRS/VCC/ATHB-14/ATDOF2.4/TTL3/AFO/IAA20/SOL1/DOF6/AP3/AtEPFL9/ATTCX2/AtTAR2/ABCG9/HHO5/BLH9/AIL6/KAN/AN3/FL1/TRY/BOB1/AtIAMT1/DOF5.3/AIL7	34
BP	GO:0009611	response to wounding	41/1532	243/21869	1.33752e-07	2.97226e-05	2.49514e-05	ANAC002/ERF59/JAZ5/ATLOX3/IAR3/ATLOX1/GES/AtFBS1/ATLOX6/ATCK1/ATPEPR1/ATMKK9/SS2/ATWRKY40/ATSUC3/ANAC037/CYP79B3/ARR12/DAD1/AtGH3.11/AtJAC1/AXR2/ANAC059/ATLOX2/NA/ACS6/CYP74B2/ATTPS03/ARR10/TIFY8/ADC2/AIL6/JAS1/NSH3/FAR1/ATVSP2/anac096/ATRBOHD/NA/AtZAT12/AIL7	41
BP	GO:0009639	response to red or far red light	39/1532	231/21869	2.63799e-07	5.27597e-05	4.42904e-05	FBI1/ATGA2OX4/PAP3/FHY2/GAI/BEE1/ATGA2OX2/IAA6/CSU1/AT-EXP1/BBX16/ATGSTU20/ISS1/SAUR10/CYP707A2/BLH1/HLH1/AtGH3.11/HYH/ACT2/ATMYB30/ATSPT1/OBP3/LAF3/HLH2/AtCSN1/SAUR25/ELIP2/CYP707A1/SHB1/BBX28/NA/BIM1/CSA1/BHLH136/ATS4/EFO1/GIL1/PIF7	39
BP	GO:0035670	plant-type ovary development	17/1532	60/21869	4.6238e-07	8.19583e-05	6.88018e-05	AGL9/ATHB9/KAN2/AGC2-3/ANAC018/ATHB-14/AGL5/AGL4/ANAC056/MIF2/AGL1/ATNS1/AGL2/KAN/AtMYB56/BEL1/ERL1	17
BP	GO:0048467	gynoecium development	22/1532	95/21869	4.9175e-07	8.19583e-05	6.88018e-05	AGL9/ATHB9/KAN2/AGC2-3/ANAC018/ATK1/AGL3/ATHB-14/AGL5/AGL4/ANAC056/MIF2/AGL1/ATNS1/HAT1/AtTAR2/AGL2/KAN/AtMYB56/BEL1/ERL1/HEC1	22
BP	GO:0009908	flower development	65/1532	493/21869	6.21453e-07	9.51517e-05	7.98773e-05	NGA3/ATLOX3/AGL9/AtIDD16/ATHB9/KAN2/AGC2-3/ANAC018/FTM6/ANAC029/ATK1/AGL3/PRS/bHLH010/ATHB-14/ADPG2/AGL5/DAD1/AFO/ANAC043/AGL4/CYP90D1/CASPL2A2/ANAC056/MIF2/AP3/ATWRKY70/AGL1/ANAC066/BBX30/ATNS1/HAT1/APY7/ATECS1/AtTAR2/ATHVA22D/TPD1/NZZ/ENP/ROT3/HHO5/BLH9/PTL/ATL73/CBB3/AIL6/EMF1/LRP1/AGL2/ATCOL1/KAN/AtMYB56/ATXR6/ARF8/BEL1/HB-7/AGL71/BOB1/GATA21/ATZFP2/AGL8/LFY/ERL1/HEC1/MEL2	65
BP	GO:0048440	carpel development	20/1532	82/21869	6.66062e-07	9.51517e-05	7.98773e-05	AGL9/ATHB9/KAN2/AGC2-3/ANAC018/ATK1/AGL3/ATHB-14/AGL5/AGL4/ANAC056/MIF2/AGL1/ATNS1/AGL2/KAN/AtMYB56/BEL1/ERL1/HEC1	20
BP	GO:0048646	anatomical structure formation involved in morphogenesis	37/1532	225/21869	1.02672e-06	0.000136896	0.000114921	AtMYB124/AGL9/AT-EXP10/AtHB23/KNS4/ATLOX1/4CL3/BRC2/AT-EXP1/ATK1/BBX16/LAX3/ATEXP15/PILS5/MIOX2/CYP711A1/CLE42/ABCG1/ATEXP4/ATEXP8/AFO/AtBRC1/ATSFL61/CLE41/ATPK7/ATPAD4/AP3/CLE44/APY7/ABCG9/ATCCD8/HHO5/BLH9/CBB3/AIL6/AIL7/HEC1	37
BP	GO:0060918	auxin transport	25/1532	123/21869	1.16496e-06	0.00014562	0.000122244	AtNPF6.3/AtMYB124/ICR1/ALA4/ATPIN7/AtIDD16/BRX/ATPIN3/ALA5/UMAMIT5/PILS3/LAX3/ATPIN4/PILS5/CYP711A1/ATWRKY23/LAZY6/ATPK7/NA/PATL6/AGC1-2/ENP/ATCCD8/ATEXO70A1/HEC1	25
BP	GO:0009651	response to salt stress	63/1532	483/21869	1.33378e-06	0.000156915	0.000131726	UGT74E2/RAS1/AtMYB124/GAI/ATOCT6/NA/ALDH3H1/5PTASE11/ABCG13/DWA3/AtFBS1/ATWRKY57/ATMKK9/ADC1/ABX45/AtERF53/AtCLO3/ATCAX1/ATBPM3/ATCAMBP25/ATSAP18/ATHH2/RGL2/RCI2A/ATNHX4/AIF2/ATNCED3/CAMTA6/ATNHD1/DHAD/WSD6/ARP1/P5CS2/AtCSN1/AtRbcX1/ATCBL1/ATPCAP1/ATHVA22D/ABF3/ADC2/HKL3/SNRK2-7/ATPDX1/AIRP2/SIS/ALG10/AtTudor1/EMF1/AtRGL3/ATS1P/HHP1/NA/FAR1/SLAH3/ATVSP2/ATRD22/ATSTP13/WSD1/BSK5/AtLtpI-11/AtZAT12/…	63
BP	GO:0048481	plant ovule development	16/1532	58/21869	1.48683e-06	0.000165204	0.000138684	AGL9/ATHB9/KAN2/AGC2-3/ANAC018/ATHB-14/AGL5/AGL4/ANAC056/AGL1/ATNS1/AGL2/KAN/AtMYB56/BEL1/ERL1	16
BP	GO:0009914	hormone transport	25/1532	126/21869	1.85566e-06	0.000195332	0.000163976	AtNPF6.3/AtMYB124/ICR1/ALA4/ATPIN7/AtIDD16/BRX/ATPIN3/ALA5/UMAMIT5/PILS3/LAX3/ATPIN4/PILS5/CYP711A1/ATWRKY23/LAZY6/ATPK7/NA/PATL6/AGC1-2/ENP/ATCCD8/ATEXO70A1/HEC1	25
BP	GO:0090698	post-embryonic plant morphogenesis	34/1532	205/21869	2.2791e-06	0.00022791	0.000191325	AtMYB124/AGL9/AtIDD16/AtHB23/ANAC018/ATLOX1/ATHB13/ATK1/EPFL7/LAX3/PILS5/LAX2/AtEPFL6/VCC/AFO/IAA20/AIR12/ANAC056/ATSFL61/AP3/AtEPFL9/IAA14/AtTAR2/ABCG9/HHO5/BLH9/ATEXO70A1/PTL/CBB3/AIL6/BOB1/ERL1/AIL7/HEC1	34
BP	GO:0042445	hormone metabolic process	27/1532	147/21869	3.47017e-06	0.000330492	0.000277439	YUC9/UGT74E2/CYP722A1/AtIDD16/CES/SPL11/ILL6/IAR3/ILL5/NA/ATSOFL2/UMAMIT5/ISS1/CYP79B3/BAS1/UGT74D1/BEN1/CYP90D1/ATNIT1/AtTAR2/BAT1/ROT3/CBB3/LOG7/RGLG2/ATCKX5/ATBR6OX	27
BP	GO:0042430	indole-containing compound metabolic process	18/1532	79/21869	6.73669e-06	0.000612426	0.000514116	UGT74E2/PAI3/AtCM3/ATMKK9/UMAMIT5/ISS1/CYP79B3/ATHSPRO2/ATNIT1/ATPAD4/ATWRKY70/ATECS1/AtTAR2/TSB2/GH3.5/ERF109/PAI2/NA	18
BP	GO:0010087	phloem or xylem histogenesis	24/1532	128/21869	8.24912e-06	0.000717315	0.000602167	anac005/BRX/CLE11/CLE17/ANAC037/APC10/NCRK/VCC/CLE42/AGC1-3/CLE41/CLE25/ACS6/CLE44/AtTAR2/BAT1/ERF109/ANAC076/BLH9/ATEXO70A1/CLE22/FL1/DOF5.3/ACS5	24
BP	GO:0009926	auxin polar transport	20/1532	98/21869	1.24837e-05	0.00104031	0.000873312	AtNPF6.3/AtMYB124/ICR1/ALA4/ATPIN7/AtIDD16/ATPIN3/ALA5/LAX3/ATPIN4/CYP711A1/ATWRKY23/LAZY6/ATPK7/PATL6/AGC1-2/ENP/ATCCD8/ATEXO70A1/HEC1	20
BP	GO:0071396	cellular response to lipid	59/1532	476/21869	1.39576e-05	0.00111661	0.000937362	ANAC002/FBI1/IDD3/MAPKKK18/UGT74E2/PAP3/RAS1/GAI/GLYI4/JAZ5/GRX480/BSK7/ATRBOH/AFP1/CAR9/ABCG25/GASA6/BEH4/PYL2/MAPKKK17/ARL2/ZFP8/TTL3/AtSSI2/AtGH3.11/RGL2/ANAC055/PBL36/HERK1/iqd21/BEH1/ATPAD4/BSK6/ATWRKY70/BRH1/ATCBL1/AIRP1/MERI-5/BRS1/TIFY8/ABF3/AIRP2/AtPYL5/JAO2/BIM1/AtSWEET15/JAS1/AtRGL3/AtMYB56/HHP1/EAR1/ZFP3/NA/BSK2/anac096/GATA21/BSK5/LFY/ATHB-5	59
BP	GO:0042435	indole-containing compound biosynthetic process	14/1532	54/21869	1.46534e-05	0.00112719	0.000946242	PAI3/AtCM3/ATMKK9/ISS1/CYP79B3/ATNIT1/ATPAD4/ATWRKY70/ATECS1/AtTAR2/TSB2/GH3.5/PAI2/NA	14
BP	GO:0010016	shoot system morphogenesis	32/1532	205/21869	1.61827e-05	0.00119872	0.00100629	NGA3/UGT74E2/AtMYB124/AtIDD16/ATHB9/HUB2/BRC2/ATHB13/EPFL7/BBX16/NA/LAX2/CYP711A1/ASL5/AtEPFL6/VCC/ATHB-14/CLE42/IAA20/AtBRC1/CLE41/BRH1/AtEPFL9/CLE44/AtTAR2/ABCG9/ATCCD8/ROT3/BLH9/PTL/BOB1/ERL1	32
BP	GO:0044106	cellular amine metabolic process	17/1532	78/21869	2.24505e-05	0.00160361	0.00134619	PAI3/ACR4/AtCM3/UMAMIT5/ISS1/ADC1/CYP79B3/ATHSPRO2/ATGCN2/TSB2/AtPAO5/ERF109/ADC2/PAI2/APAO/NA/ATSPDS3	17
BP	GO:1905392	plant organ morphogenesis	59/1532	485/21869	2.4375e-05	0.00166767	0.00139997	NGA3/ETC1/ARAC4/AGL9/AtIDD16/AtHB23/BRX/RGI5/CLE11/ATLOX1/HUB2/ATHB13/ATK1/CLE17/ATPIN3/anac032/LAX3/GL2/PILS5/NA/LAX2/ATPSK2/ARR12/SOK3/ASL5/VCC/AFO/IAA20/AIR12/ACT2/ATSFL61/CLE41/CLE25/NA/AP3/ATHAM2/BRH1/ATHAM3/CPL3/CLE44/IAA14/AtTAR2/ABCG9/ARR10/ATCCD8/ROT3/HHO5/ATEXO70A1/PTL/CBB3/GIR1/AIL6/CLE22/KAN/DGR2/ATRBOHC/BOB1/AIL7/HEC1	59
BP	GO:0010074	maintenance of meristem identity	16/1532	71/21869	2.50155e-05	0.00166767	0.00139997	BRX/CLE11/CLE17/AGL3/ARR12/CLE41/CLE25/CLE44/AtTAR2/ARR10/BLH9/AIL6/CLE22/AGL8/LFY/AIL7	16
BP	GO:0009308	amine metabolic process	23/1532	128/21869	2.58489e-05	0.00166767	0.00139997	PAI3/CuAO&#945;3/NA/ATSOFL2/ACR4/AtCM3/UMAMIT5/ISS1/ADC1/CYP79B3/ATHSPRO2/ATGCN2/TSB2/AtPAO5/ERF109/ADC2/PAI2/LOG7/APAO/RGLG2/ATCKX5/NA/ATSPDS3	23
BP	GO:0008300	isoprenoid catabolic process	9/1532	25/21869	2.89721e-05	0.00176596	0.00148248	ATGA2OX4/ATGA2OX2/ATGA2OX4/CYP707A2/ATNCED3/ATNCED2/CCD4/CYP707A1/ATCCD8	9
BP	GO:1905393	plant organ formation	23/1532	129/21869	2.94027e-05	0.00176596	0.00148248	AGL9/AtHB23/ATLOX1/BRC2/ATK1/BBX16/LAX3/PILS5/CYP711A1/CLE42/AFO/AtBRC1/ATSFL61/CLE41/AP3/CLE44/ATCCD8/HHO5/BLH9/CBB3/AIL6/AIL7/HEC1	23
BP	GO:0009828	plant-type cell wall loosening	11/1532	37/21869	3.00213e-05	0.00176596	0.00148248	ATEXP11/AT-EXP10/AT-EXP1/ATEXP15/ATEXP4/ATEXP8/ATEXP12/ATEXLA1/MERI-5/AtGH9B18/AtMAN7	11
BP	GO:0009827	plant-type cell wall modification	15/1532	65/21869	3.3044e-05	0.00188823	0.00158512	XET/ATEXP11/AT-EXP10/anac025/AT-EXP1/ATEXP15/ATEXP4/ATEXP8/ADPG2/ATEXP12/ATEXLA1/MERI-5/AtGH9B18/PMEI13/AtMAN7	15
BP	GO:0008202	steroid metabolic process	18/1532	89/21869	3.79764e-05	0.00205278	0.00172325	CER1/CYP722A1/CES/SMT3/BAS1/CYP707A2/CYP710A2/CYP710A1/BEN1/CYP90D1/CYP74B2/CYP707A1/BAT1/SQS2/ROT3/CBB3/ATBR6OX/CER3	18
BP	GO:0120252	hydrocarbon metabolic process	18/1532	89/21869	3.79764e-05	0.00205278	0.00172325	CER1/ACD1/ATMKK9/ISS1/ACC4/ATCB5-B/ATNCED3/CYP82G1/ACS6/PDE226/ATNCED2/CCD4/B1/ATCCD8/CYP706A3/B2/CER3/ACS5	18
BP	GO:0009900	dehiscence	10/1532	32/21869	4.27632e-05	0.00216564	0.001818	ATLOX3/ADPG2/DAD1/ANAC043/ANAC066/APY7/AtGH9B18/ATL73/ATXR6/AtMAN7	10
BP	GO:0042538	hyperosmotic salinity response	14/1532	59/21869	4.31499e-05	0.00216564	0.001818	UGT74E2/RAS1/GAI/RGL2/RCI2A/ATNCED3/P5CS2/ATHVA22D/ATPDX1/EMF1/AtRGL3/ATS1P/ATVSP2/AtZAT12	14
BP	GO:0045165	cell fate commitment	19/1532	98/21869	4.33128e-05	0.00216564	0.001818	ETC1/YAB2/AGL9/KAN2/CLE11/CLE17/GL2/CLE42/AtPRP4/AFO/CLE41/CLE25/CLE44/KAN3/ATWRKY28/TPD1/CLE22/KAN/TRY	19
BP	GO:1901605	alpha-amino acid metabolic process	35/1532	246/21869	4.97836e-05	0.00242847	0.00203864	ATBCAT-2/PAI3/ACD1/NA/ATMGL/GAD2/ATGSR2/AtCM3/UMAMIT5/ISS1/ADC1/CYP79B3/ACC4/AtGLDP2/ARD/ATHSPRO2/MTHFR2/ATMS2/PAL4/PPT/DHAD/ASN1/ATBCAT-3/P5CS2/TSB2/AtGLDP1/EDA9/ERF109/ADC2/PAI2/GDH2/DAPDC2/DiT1/NA/ACS5	35
BP	GO:0006576	cellular biogenic amine metabolic process	15/1532	68/21869	5.79479e-05	0.00275942	0.00231646	PAI3/AtCM3/UMAMIT5/ISS1/ADC1/CYP79B3/ATHSPRO2/TSB2/AtPAO5/ERF109/ADC2/PAI2/APAO/NA/ATSPDS3	15
BP	GO:0009415	response to water	51/1532	416/21869	6.92574e-05	0.00322127	0.00270417	CER1/UGT74E2/AtNPF6.3/AtMYB124/ATOCT6/ALDH3H1/LEA7/ATMGL/ATWRKY57/ATHB29/AtPGR5/AHA1/AtERF53/ARR12/AtCLO3/AtPUB23/AtLtpI-5/ATCAMBP25/ARL2/ATHH2/ATNCED3/ANAC055/ASPG1/ATERF-7/AXR2/AtBAM1/CLE25/ATLOX2/WSD6/AtPUB22/ARP1/ATWRKY70/PIP1;4/AtRbcX1/ATCBL1/ATPCAP1/AIRP1/ATHVA22D/ARR10/ABF3/HKL3/AtLEA4-5/RGLG2/AtCor6.6/SLAH3/ATRD22/ATSTP13/WSD1/AtLtpI-11/LTP3/BON	51
BP	GO:0009414	response to water deprivation	50/1532	406/21869	7.24135e-05	0.00325109	0.00272921	CER1/UGT74E2/AtNPF6.3/AtMYB124/ATOCT6/ALDH3H1/LEA7/ATMGL/ATWRKY57/ATHB29/AtPGR5/AHA1/AtERF53/ARR12/AtCLO3/AtPUB23/AtLtpI-5/ATCAMBP25/ARL2/ATHH2/ATNCED3/ANAC055/ASPG1/ATERF-7/AXR2/AtBAM1/CLE25/ATLOX2/WSD6/AtPUB22/ARP1/ATWRKY70/PIP1;4/AtRbcX1/ATCBL1/ATPCAP1/AIRP1/ATHVA22D/ARR10/ABF3/HKL3/AtLEA4-5/RGLG2/AtCor6.6/SLAH3/ATRD22/ATSTP13/WSD1/AtLtpI-11/LTP3	50
BP	GO:0080060	integument development	6/1532	12/21869	7.48307e-05	0.00325109	0.00272921	ATHB9/AGC2-3/ANAC018/ATHB-14/ANAC056/AtMYB56	6
BP	GO:0006568	tryptophan metabolic process	10/1532	34/21869	7.64007e-05	0.00325109	0.00272921	PAI3/AtCM3/UMAMIT5/ISS1/CYP79B3/ATHSPRO2/TSB2/ERF109/PAI2/NA	10
BP	GO:0006586	indolalkylamine metabolic process	10/1532	34/21869	7.64007e-05	0.00325109	0.00272921	PAI3/AtCM3/UMAMIT5/ISS1/CYP79B3/ATHSPRO2/TSB2/ERF109/PAI2/NA	10
BP	GO:0006972	hyperosmotic response	15/1532	70/21869	8.25521e-05	0.00343967	0.00288751	UGT74E2/RAS1/GAI/RGL2/RCI2A/ATNCED3/P5CS2/AtCSN1/ATHVA22D/ATPDX1/EMF1/AtRGL3/ATS1P/ATVSP2/AtZAT12	15
BP	GO:0016115	terpenoid catabolic process	7/1532	17/21869	8.49429e-05	0.00346706	0.0029105	ATGA2OX4/ATGA2OX2/ATGA2OX4/CYP707A2/CCD4/CYP707A1/ATCCD8	7
BP	GO:0006694	steroid biosynthetic process	14/1532	63/21869	9.31788e-05	0.00372715	0.00312885	CER1/CYP722A1/CES/SMT3/CYP710A2/CYP710A1/BEN1/CYP90D1/BAT1/SQS2/ROT3/CBB3/ATBR6OX/CER3	14
BP	GO:1901615	organic hydroxy compound metabolic process	44/1532	347/21869	9.81545e-05	0.0038492	0.0032313	CER1/TPK1/ATICS2/CYP722A1/CES/5PTASE11/ICDH/PES1/G-TMT/SMT3/MIOX2/PDTPI/BAS1/CYP707A2/GLX2-5/AtCLO3/CYP710A2/CYP710A1/ATCAMBP25/TPK2/BEN1/CYP90D1/ATNCED3/CLE25/ATSPT1/NA/ATPAD4/CYP74B2/ATNCED2/CYP707A1/GPP1/BAT1/SQS2/ROT3/ATPDX1/CBB3/ATMIPS3/AtDMR6/ATBR6OX/ATMYB111/ATSDH/CER3/CBP60a/ATFLS2	44
BP	GO:0016119	carotene metabolic process	7/1532	18/21869	0.000130602	0.00502316	0.00421681	ATNCED3/PDE226/ATNCED2/CCD4/B1/ATCCD8/B2	7
BP	GO:0009741	response to brassinosteroid	19/1532	107/21869	0.000148816	0.0056157	0.00471423	BSK7/BEH4/SAUR10/BAS1/ARL2/TTL3/HERK1/BEH1/BSK6/ATWRKY70/BRH1/MERI-5/BRS1/BAT1/BIM1/AtMYB56/BHLH136/BSK2/BSK5	19
BP	GO:0009901	anther dehiscence	8/1532	24/21869	0.000151686	0.005618	0.00471617	ATLOX3/ADPG2/DAD1/ANAC043/ANAC066/APY7/ATL73/ATXR6	8
BP	GO:0071456	cellular response to hypoxia	33/1532	242/21869	0.000183	0.00665456	0.00558633	ANAC002/ARI12/MAP3K13/NA/HHO3/ATGA2OX2/AtFBS1/HHO2/SAUR78/ATMKK9/NA/ATPUMP5/ATHSPRO2/ATCAMBP25/NA/SRO4/ATSZF1/ATWRKY70/DVL10/ACR7/NA/ATXTH18/NA/NA/STY46/DIN10/AtDMR6/NA/ATRBOHD/AtZAT12/NA/EXL2/cMCU	33
BP	GO:0009850	auxin metabolic process	14/1532	67/21869	0.000187424	0.00669373	0.00561921	YUC9/UGT74E2/AtIDD16/SPL11/ILL6/IAR3/ILL5/UMAMIT5/ISS1/CYP79B3/UGT74D1/ATNIT1/AtTAR2/RGLG2	14
BP	GO:0014070	response to organic cyclic compound	40/1532	315/21869	0.000193048	0.0067736	0.00568626	GAI/GLYI4/IBS1/AtTTM2/GRX480/AtFBS1/BSK7/BEH4/ATWRKY40/SAUR10/ATRPN1A/ATWRKY60/BAS1/AtCLO3/ATHSPRO2/ARL2/TTL3/AtSSI2/RGL2/HERK1/BEH1/ATPAD4/BSK6/ATWRKY70/ATGCN2/BRH1/MERI-5/BRS1/BAT1/BT5/ATMYB3R5/BIM1/AtSWEET15/AtRGL3/AtMYB56/AtDMR6/BHLH136/BSK2/ATRBOHC/BSK5	40
BP	GO:0036294	cellular response to decreased oxygen levels	33/1532	244/21869	0.000213708	0.00724433	0.00608142	ANAC002/ARI12/MAP3K13/NA/HHO3/ATGA2OX2/AtFBS1/HHO2/SAUR78/ATMKK9/NA/ATPUMP5/ATHSPRO2/ATCAMBP25/NA/SRO4/ATSZF1/ATWRKY70/DVL10/ACR7/NA/ATXTH18/NA/NA/STY46/DIN10/AtDMR6/NA/ATRBOHD/AtZAT12/NA/EXL2/cMCU	33
BP	GO:0071453	cellular response to oxygen levels	33/1532	244/21869	0.000213708	0.00724433	0.00608142	ANAC002/ARI12/MAP3K13/NA/HHO3/ATGA2OX2/AtFBS1/HHO2/SAUR78/ATMKK9/NA/ATPUMP5/ATHSPRO2/ATCAMBP25/NA/SRO4/ATSZF1/ATWRKY70/DVL10/ACR7/NA/ATXTH18/NA/NA/STY46/DIN10/AtDMR6/NA/ATRBOHD/AtZAT12/NA/EXL2/cMCU	33
BP	GO:0001101	response to acid chemical	52/1532	448/21869	0.000236178	0.00772668	0.00648635	CER1/UGT74E2/AtNPF6.3/AtMYB124/ATOCT6/ALDH3H1/LEA7/AtFBS1/ATMGL/ATWRKY57/ATHB29/AtPGR5/AHA1/AtERF53/ARR12/AtCLO3/AtPUB23/AtLtpI-5/ATCAMBP25/ARL2/ATHH2/ATNCED3/ANAC055/ASPG1/ATERF-7/AXR2/AtBAM1/CLE25/ATLOX2/WSD6/AtPUB22/ARP1/ATWRKY70/PIP1;4/AtRbcX1/ATCBL1/ATPCAP1/AIRP1/ATHVA22D/ARR10/ABF3/HKL3/AtLEA4-5/RGLG2/AtCor6.6/SLAH3/ATRD22/ATSTP13/WSD1/AtLtpI-11/LTP3/BON	52
BP	GO:0019827	stem cell population maintenance	16/1532	85/21869	0.000242691	0.00772668	0.00648635	BRX/CLE11/CLE17/AGL3/ARR12/CLE41/CLE25/CLE44/AtTAR2/ARR10/BLH9/AIL6/CLE22/AGL8/LFY/AIL7	16
BP	GO:0098727	maintenance of cell number	16/1532	85/21869	0.000242691	0.00772668	0.00648635	BRX/CLE11/CLE17/AGL3/ARR12/CLE41/CLE25/CLE44/AtTAR2/ARR10/BLH9/AIL6/CLE22/AGL8/LFY/AIL7	16
BP	GO:0090697	post-embryonic plant organ morphogenesis	20/1532	120/21869	0.000245586	0.00772668	0.00648635	AGL9/AtIDD16/AtHB23/ATLOX1/ATK1/LAX3/PILS5/AFO/AIR12/ATSFL61/AP3/IAA14/HHO5/ATEXO70A1/PTL/CBB3/AIL6/BOB1/AIL7/HEC1	20
BP	GO:0023051	regulation of signaling	42/1532	340/21869	0.000247254	0.00772668	0.00648635	ETC1/ANAC002/IDD3/MAPKKK18/RAS1/GAI/GLYI4/JAZ5/IBS1/ATPIN7/AtTTM2/BRX/CAR9/ATPIN3/UMAMIT5/ATPIN4/ARR12/ARL2/ZFP8/AtSSI2/RGL2/NA/NA/ATPAD4/ATWRKY70/AIRP1/ARR10/TIFY8/ERF109/BIG4/AIRP2/JAO2/JAS1/AtRGL3/HHP1/EAR1/ZFP3/NA/anac096/TRY/GATA21/ATHB-5	42
BP	GO:0071407	cellular response to organic cyclic compound	25/1532	167/21869	0.000255968	0.00787594	0.00661164	GAI/GLYI4/IBS1/AtTTM2/GRX480/BSK7/BEH4/ARL2/TTL3/AtSSI2/RGL2/HERK1/BEH1/ATPAD4/BSK6/ATWRKY70/ATGCN2/BRH1/BRS1/BIM1/AtSWEET15/AtRGL3/AtMYB56/BSK2/BSK5	25
BP	GO:0010252	auxin homeostasis	10/1532	39/21869	0.00026851	0.00813667	0.00683052	ATPIN7/ATPIN3/ISS1/ATPIN4/PILS5/GH3.3/GH3.5/AUR3/DFL1/AtIAMT1	10
BP	GO:0001666	response to hypoxia	35/1532	268/21869	0.000276758	0.00826145	0.00693527	ANAC002/ARI12/MAP3K13/NA/HHO3/ATGA2OX2/AtFBS1/HHO2/SAUR78/ATMKK9/NA/ATPUMP5/ATHSPRO2/ATCAMBP25/NA/ATMYB30/SRO4/ATPAD4/ATSZF1/ATWRKY70/DVL10/ACR7/NA/ATXTH18/NA/NA/STY46/DIN10/AtDMR6/NA/ATRBOHD/AtZAT12/NA/EXL2/cMCU	35
BP	GO:0046394	carboxylic acid biosynthetic process	55/1532	485/21869	0.000286061	0.00841357	0.00706297	ATBCAT-2/ATLOX3/ATICS2/NA/PAI3/ATLOX1/NA/ATMGL/ATGSR2/ATLOX6/AtCM3/ATKAS2/ISS1/CYP79B3/ACC4/FDH/ARD/KCS12/ATCB5-B/AtCLO3/AtSSI2/MTHFR2/DAD1/HIC/AtGulLO6/ATMS2/PAL4/PPT/AtFAD2/ATNCED3/DHAD/ATMYB118/CLE25/ATMYB30/ATNIT1/ATLOX2/ASN1/ATBCAT-3/ATPAD4/P5CS2/ATNCED2/AtTAR2/GGP/TSB2/EDA9/NA/ATL73/PAI2/AtGulLO3/DAPDC2/NA/KCS20/KAS1/CBP60a/ACS5	55
BP	GO:0010646	regulation of cell communication	42/1532	344/21869	0.000317373	0.00899867	0.00755415	ETC1/ANAC002/IDD3/MAPKKK18/RAS1/GAI/GLYI4/JAZ5/IBS1/ATPIN7/AtTTM2/BRX/CAR9/ATPIN3/UMAMIT5/ATPIN4/ARR12/ARL2/ZFP8/AtSSI2/RGL2/NA/NA/ATPAD4/ATWRKY70/AIRP1/ARR10/TIFY8/ERF109/BIG4/AIRP2/JAO2/JAS1/AtRGL3/HHP1/EAR1/ZFP3/NA/anac096/TRY/GATA21/ATHB-5	42
BP	GO:0042335	cuticle development	9/1532	33/21869	0.000328196	0.00899867	0.00755415	CER1/LTPG1/AKS1/FDH/CFL1/AtLtpI-5/HIC/LTPG2/CER3	9
BP	GO:0009403	toxin biosynthetic process	6/1532	15/21869	0.00033745	0.00899867	0.00755415	ATMKK9/CYP79B3/ATPAD4/ATWRKY70/ATECS1/GH3.5	6
BP	GO:0009700	indole phytoalexin biosynthetic process	6/1532	15/21869	0.00033745	0.00899867	0.00755415	ATMKK9/CYP79B3/ATPAD4/ATWRKY70/ATECS1/GH3.5	6
BP	GO:0046217	indole phytoalexin metabolic process	6/1532	15/21869	0.00033745	0.00899867	0.00755415	ATMKK9/CYP79B3/ATPAD4/ATWRKY70/ATECS1/GH3.5	6
BP	GO:0052314	phytoalexin metabolic process	6/1532	15/21869	0.00033745	0.00899867	0.00755415	ATMKK9/CYP79B3/ATPAD4/ATWRKY70/ATECS1/GH3.5	6
BP	GO:0052315	phytoalexin biosynthetic process	6/1532	15/21869	0.00033745	0.00899867	0.00755415	ATMKK9/CYP79B3/ATPAD4/ATWRKY70/ATECS1/GH3.5	6
BP	GO:0036293	response to decreased oxygen levels	35/1532	272/21869	0.000366843	0.0095698	0.00803359	ANAC002/ARI12/MAP3K13/NA/HHO3/ATGA2OX2/AtFBS1/HHO2/SAUR78/ATMKK9/NA/ATPUMP5/ATHSPRO2/ATCAMBP25/NA/ATMYB30/SRO4/ATPAD4/ATSZF1/ATWRKY70/DVL10/ACR7/NA/ATXTH18/NA/NA/STY46/DIN10/AtDMR6/NA/ATRBOHD/AtZAT12/NA/EXL2/cMCU	35
BP	GO:0006820	anion transport	32/1532	241/21869	0.000368437	0.0095698	0.00803359	AtNPF6.3/ATBOR4/ALMT4/NA/AtNPF1.2/MSL4/AAP1/NA/AIT1/AtNPF2.13/ABCG25/CEPR2/SEL1/MSL6/NA/NA/ALMT6/ATPUMP5/ATUBC24/MSL5/ATNHD1/AST12/PHT5;2/MPC2/SHB1/ATNST-KT1/AST68/DiT1/SLAH3/ATCLC-A/ATSDAT/AAP6	32
BP	GO:0070482	response to oxygen levels	35/1532	273/21869	0.00039309	0.0100792	0.00846126	ANAC002/ARI12/MAP3K13/NA/HHO3/ATGA2OX2/AtFBS1/HHO2/SAUR78/ATMKK9/NA/ATPUMP5/ATHSPRO2/ATCAMBP25/NA/ATMYB30/SRO4/ATPAD4/ATSZF1/ATWRKY70/DVL10/ACR7/NA/ATXTH18/NA/NA/STY46/DIN10/AtDMR6/NA/ATRBOHD/AtZAT12/NA/EXL2/cMCU	35
BP	GO:0010224	response to UV-B	14/1532	73/21869	0.000477431	0.0119213	0.0100076	ARI12/PR-5/AtGH3.11/HYH/ELIP2/UGT84A1/CYP84A1/HKL3/ATPDX1/CBB3/ATMYB111/EFO1/AtZAT12/AtUVR8	14
BP	GO:0016125	sterol metabolic process	14/1532	73/21869	0.000477431	0.0119213	0.0100076	CER1/CYP722A1/SMT3/CYP707A2/CYP710A2/CYP710A1/CYP90D1/CYP74B2/CYP707A1/SQS2/ROT3/CBB3/ATBR6OX/CER3	14
BP	GO:0042545	cell wall modification	25/1532	174/21869	0.000482812	0.0119213	0.0100076	XET/ATEXP11/AT-EXP10/anac025/AT-EXP1/ATEXP15/CYP79B3/bHLH010/ATEXP4/ATEXP8/ADPG2/NA/ATEXP12/NA/ATEXLA1/ATECS1/GGP/MERI-5/ATPME44/AtGH9B18/AtUGP2/NA/PME5/PMEI13/AtMAN7	25
BP	GO:0006949	syncytium formation	6/1532	16/21869	0.000508011	0.0123905	0.0104015	AT-EXP10/AT-EXP1/ATEXP15/MIOX2/ATEXP4/ATEXP8	6
BP	GO:0010158	abaxial cell fate specification	5/1532	11/21869	0.000541513	0.012998	0.0109115	YAB2/KAN2/AFO/KAN3/KAN	5
BP	GO:0009641	shade avoidance	7/1532	22/21869	0.000545915	0.012998	0.0109115	BEE1/BBX16/ISS1/SAUR10/HLH1/HLH2/BIM1	7
BP	GO:1901617	organic hydroxy compound biosynthetic process	29/1532	216/21869	0.000565121	0.013297	0.0111625	CER1/ATICS2/CYP722A1/CES/G-TMT/SMT3/AtCLO3/CYP710A2/CYP710A1/BEN1/CYP90D1/ATNCED3/CLE25/ATSPT1/NA/ATPAD4/ATNCED2/GPP1/BAT1/SQS2/ROT3/ATPDX1/CBB3/ATMIPS3/ATBR6OX/ATMYB111/CER3/CBP60a/ATFLS2	29
BP	GO:0045229	external encapsulating structure organization	41/1532	344/21869	0.000607596	0.0141301	0.0118619	AtGATL5/XET/ATEXP11/AT-EXP10/KNS4/AtPAE2/anac025/4CL3/AT-EXP1/ATEXP15/CYP79B3/bHLH010/MEE25/ABCG1/ATEXP4/ATEXP8/ADPG2/ROPGAP3/ATCSLC06/AIR12/NA/ATEXP12/ATPK7/NA/ATEXLA1/QUA3/APY7/ATECS1/GGP/ABCG9/MERI-5/ATPME44/AtGH9B18/CBB3/AtUGP2/NA/PAE9/AtPAE10/PME5/PMEI13/AtMAN7	41
BP	GO:0009966	regulation of signal transduction	40/1532	334/21869	0.000639809	0.0147083	0.0123472	ANAC002/IDD3/MAPKKK18/RAS1/GAI/GLYI4/JAZ5/IBS1/ATPIN7/AtTTM2/BRX/CAR9/ATPIN3/UMAMIT5/ATPIN4/ARR12/ARL2/ZFP8/AtSSI2/RGL2/NA/NA/ATPAD4/ATWRKY70/AIRP1/ARR10/TIFY8/ERF109/BIG4/AIRP2/JAO2/JAS1/AtRGL3/HHP1/EAR1/ZFP3/NA/anac096/GATA21/ATHB-5	40
BP	GO:0016128	phytosteroid metabolic process	9/1532	36/21869	0.000662083	0.0148783	0.0124899	CYP722A1/CES/BAS1/BEN1/CYP90D1/BAT1/ROT3/CBB3/ATBR6OX	9
BP	GO:0016131	brassinosteroid metabolic process	9/1532	36/21869	0.000662083	0.0148783	0.0124899	CYP722A1/CES/BAS1/BEN1/CYP90D1/BAT1/ROT3/CBB3/ATBR6OX	9
BP	GO:0009624	response to nematode	15/1532	84/21869	0.000672801	0.0149511	0.0125511	NA/AAP1/AtNPF4.3/AMT1;2/AIT1/LAX2/PIP2;6/ABCG1/NA/ATWRKY23/ATWI-12/ABCC9/ATCAT6/DiT1/NA	15
BP	GO:0005992	trehalose biosynthetic process	6/1532	17/21869	0.000738775	0.0162368	0.0136304	TPPE/TPPF/TPPG/TPPI/ATTPPA/TPPJ	6
BP	GO:0010223	secondary shoot formation	9/1532	37/21869	0.00082112	0.0176585	0.0148238	BRC2/BBX16/CYP711A1/CLE42/AtBRC1/CLE41/CLE44/ATCCD8/BLH9	9
BP	GO:0010346	shoot axis formation	9/1532	37/21869	0.00082112	0.0176585	0.0148238	BRC2/BBX16/CYP711A1/CLE42/AtBRC1/CLE41/CLE44/ATCCD8/BLH9	9
BP	GO:0090696	post-embryonic plant organ development	27/1532	201/21869	0.000852972	0.0181483	0.0152351	AtNPF6.3/AtMYB124/AGL9/AtIDD16/AtHB23/BRX/ATLOX1/ATK1/ATSKP2;2/LAX3/AGL44/PILS5/ARL2/AFO/AIR12/ATSFL61/AP3/IAA14/AtTAR2/HHO5/ATEXO70A1/PTL/CBB3/AIL6/BOB1/AIL7/HEC1	27
BP	GO:0010218	response to far red light	10/1532	45/21869	0.000917277	0.0191099	0.0160423	FBI1/FHY2/GAI/BLH1/HYH/ACT2/LAF3/SAUR25/ELIP2/EFO1	10
BP	GO:0048444	floral organ morphogenesis	10/1532	45/21869	0.000917277	0.0191099	0.0160423	AGL9/AtIDD16/ATK1/AFO/AP3/HHO5/PTL/CBB3/BOB1/HEC1	10
BP	GO:1900057	positive regulation of leaf senescence	6/1532	18/21869	0.00104286	0.0209538	0.0175902	MAPKKK18/anac032/anac046/ANAC059/ATWRKY28/DEAR4	6
BP	GO:0016129	phytosteroid biosynthetic process	8/1532	31/21869	0.00104769	0.0209538	0.0175902	CYP722A1/CES/BEN1/CYP90D1/BAT1/ROT3/CBB3/ATBR6OX	8
BP	GO:0016132	brassinosteroid biosynthetic process	8/1532	31/21869	0.00104769	0.0209538	0.0175902	CYP722A1/CES/BEN1/CYP90D1/BAT1/ROT3/CBB3/ATBR6OX	8
BP	GO:0120178	steroid hormone biosynthetic process	8/1532	31/21869	0.00104769	0.0209538	0.0175902	CYP722A1/CES/BEN1/CYP90D1/BAT1/ROT3/CBB3/ATBR6OX	8
BP	GO:0071367	cellular response to brassinosteroid stimulus	14/1532	79/21869	0.0010845	0.021381	0.0179488	BSK7/BEH4/ARL2/TTL3/HERK1/BEH1/BSK6/ATWRKY70/BRH1/BRS1/BIM1/AtMYB56/BSK2/BSK5	14
BP	GO:0044282	small molecule catabolic process	31/1532	246/21869	0.00109043	0.021381	0.0179488	ATGA2OX4/ATBCAT-1/NA/ATGA2OX2/5PTASE11/ATGA2OX4/ACD1/ATMGL/NA/GAD2/ISS1/ADC1/AT-CDA1/MIOX2/PDTPI/CYP79B3/AtGLDP2/CYP707A2/GLX2-5/ATHSPRO2/PAL4/ASN1/CYP707A1/NA/AtGLDP1/ADC2/GDH2/NSH3/NA/AtDMR6/NA	31
BP	GO:0048449	floral organ formation	7/1532	25/21869	0.00127814	0.0248182	0.0208342	AGL9/ATK1/AFO/AP3/HHO5/CBB3/HEC1	7
BP	GO:0015698	inorganic anion transport	17/1532	110/21869	0.00165028	0.0311374	0.0261391	AtNPF6.3/ATBOR4/NA/AtNPF1.2/NA/AtNPF2.13/CEPR2/SEL1/NA/ATPUMP5/ATUBC24/AST12/PHT5;2/SHB1/AST68/SLAH3/ATCLC-A	17
BP	GO:0048443	stamen development	17/1532	110/21869	0.00165028	0.0311374	0.0261391	ATLOX3/AGL3/bHLH010/ADPG2/DAD1/ANAC043/CYP90D1/ANAC066/APY7/TPD1/NZZ/ROT3/ATL73/CBB3/LRP1/ATXR6/BOB1	17
BP	GO:0048466	androecium development	17/1532	110/21869	0.00165028	0.0311374	0.0261391	ATLOX3/AGL3/bHLH010/ADPG2/DAD1/ANAC043/CYP90D1/ANAC066/APY7/TPD1/NZZ/ROT3/ATL73/CBB3/LRP1/ATXR6/BOB1	17
BP	GO:0072330	monocarboxylic acid biosynthetic process	30/1532	243/21869	0.00179433	0.0329399	0.0276522	ATLOX3/ATICS2/ATLOX1/ATLOX6/ATKAS2/ISS1/CYP79B3/FDH/KCS12/ATCB5-B/AtCLO3/AtSSI2/DAD1/HIC/PAL4/AtFAD2/ATNCED3/ATMYB118/CLE25/ATMYB30/ATNIT1/ATLOX2/ATPAD4/ATNCED2/AtTAR2/NA/ATL73/KCS20/KAS1/CBP60a	30
BP	GO:0001763	morphogenesis of a branching structure	9/1532	41/21869	0.00179522	0.0329399	0.0276522	BRC2/BBX16/CYP711A1/CLE42/AtBRC1/CLE41/CLE44/ATCCD8/BLH9	9
BP	GO:0009955	adaxial/abaxial pattern specification	9/1532	41/21869	0.00179522	0.0329399	0.0276522	ATHB9/KAN2/NA/PRS/ATHB-14/AFO/KAN/AN3/AtIAMT1	9
BP	GO:0005991	trehalose metabolic process	6/1532	20/21869	0.00192889	0.0331673	0.0278431	TPPE/TPPF/TPPG/TPPI/ATTPPA/TPPJ	6
BP	GO:0006521	regulation of cellular amino acid metabolic process	5/1532	14/21869	0.0019648	0.0331673	0.0278431	ACR4/UMAMIT5/ISS1/ATGCN2/ERF109	5
BP	GO:0010120	camalexin biosynthetic process	5/1532	14/21869	0.0019648	0.0331673	0.0278431	ATMKK9/CYP79B3/ATPAD4/ATWRKY70/GH3.5	5
BP	GO:0033238	regulation of cellular amine metabolic process	5/1532	14/21869	0.0019648	0.0331673	0.0278431	ACR4/UMAMIT5/ISS1/ATGCN2/ERF109	5
BP	GO:0045995	regulation of embryonic development	5/1532	14/21869	0.0019648	0.0331673	0.0278431	ANAC018/ABX45/MAP3KE1/ANAC056/ATMYB118	5
BP	GO:0052317	camalexin metabolic process	5/1532	14/21869	0.0019648	0.0331673	0.0278431	ATMKK9/CYP79B3/ATPAD4/ATWRKY70/GH3.5	5
BP	GO:0090701	specification of plant organ identity	5/1532	14/21869	0.0019648	0.0331673	0.0278431	AGL9/ATK1/AFO/AP3/HHO5	5
BP	GO:1901703	protein localization involved in auxin polar transport	5/1532	14/21869	0.0019648	0.0331673	0.0278431	ALA4/ALA5/ATWRKY23/PATL6/ATEXO70A1	5
BP	GO:1902680	positive regulation of RNA biosynthetic process	51/1532	480/21869	0.00197345	0.0331673	0.0278431	IDD3/GAI/IBS1/AGL9/AtHB23/ATBZIP4/ATHB29/ATHB13/ATMKK9/BBX16/AtbZIP44/NA/NA/anac032/AtIDD5/AGL3/AGL44/ATHB21/AtERF53/AGL5/ANAC043/AGL4/NA/HYH/ATMYB118/AP3/OBP3/NA/AGL1/ANAC066/NA/AT-HSFA4A/AGL19/PRHA/ABF3/ATB2/GATA3/GATA7/AGL21/ATCPL2/LRP1/AGL2/AtMYB56/ATXR6/GATA12/AtGT2L/AN3/AGL71/AGL8/ATHB-5/HEC1	51
BP	GO:1903508	positive regulation of nucleic acid-templated transcription	51/1532	480/21869	0.00197345	0.0331673	0.0278431	IDD3/GAI/IBS1/AGL9/AtHB23/ATBZIP4/ATHB29/ATHB13/ATMKK9/BBX16/AtbZIP44/NA/NA/anac032/AtIDD5/AGL3/AGL44/ATHB21/AtERF53/AGL5/ANAC043/AGL4/NA/HYH/ATMYB118/AP3/OBP3/NA/AGL1/ANAC066/NA/AT-HSFA4A/AGL19/PRHA/ABF3/ATB2/GATA3/GATA7/AGL21/ATCPL2/LRP1/AGL2/AtMYB56/ATXR6/GATA12/AtGT2L/AN3/AGL71/AGL8/ATHB-5/HEC1	51
BP	GO:0006721	terpenoid metabolic process	25/1532	192/21869	0.00201425	0.0335709	0.0281819	ATGA2OX4/ATGA2OX2/ATGA2OX4/PES1/GES/ATLUP2/ATLUP1/CYP711A1/CYP707A2/ATNCED3/AtGFPPS2/CYP82G1/CLE25/PDE226/ATTPS03/ATNCED2/CCD4/CYP707A1/ATGA2OX8/B1/ATCCD8/SQS2/AtTudor1/B2/AtTudor2	25
BP	GO:0045168	cell-cell signaling involved in cell fate commitment	9/1532	42/21869	0.00214501	0.0354548	0.0297634	ETC1/CLE11/CLE17/CLE42/CLE41/CLE25/CLE44/CLE22/TRY	9
BP	GO:0042446	hormone biosynthetic process	15/1532	94/21869	0.00219026	0.035906	0.0301421	YUC9/CYP722A1/AtIDD16/CES/ISS1/CYP79B3/BEN1/CYP90D1/ATNIT1/AtTAR2/BAT1/ROT3/CBB3/LOG7/ATBR6OX	15
BP	GO:0044550	secondary metabolite biosynthetic process	23/1532	174/21869	0.00245141	0.0398603	0.0334617	ATCCR1/BUS1/BGLU45/ATMKK9/ATCCR2/AKN1/CYP79B3/GSL-OH/CYP98A3/ANAC043/PAL4/ABCG29/ATCAD4/ATMYB118/ATPAD4/ATWRKY70/ATECS1/GH3.5/CER4/CCoAOMT1/CYP84A1/FAR7/FAR1	23
BP	GO:1901606	alpha-amino acid catabolic process	12/1532	68/21869	0.00249176	0.0401897	0.0337382	ACD1/ATMGL/GAD2/ISS1/ADC1/CYP79B3/AtGLDP2/ATHSPRO2/PAL4/AtGLDP1/ADC2/GDH2	12
BP	GO:0015740	C4-dicarboxylate transport	6/1532	21/21869	0.00254204	0.0406726	0.0341435	ALMT4/ALMT6/ATPUMP5/DiT1/ATSDAT/AAP6	6
BP	GO:0010073	meristem maintenance	24/1532	185/21869	0.00257012	0.0407955	0.0342468	IDD3/BRX/RGI5/CLE11/CLE17/ATPIN3/AGL3/ARR12/FAF4/CLE41/CLE25/MIF2/CLE44/HAT1/AtTAR2/ARR10/BLH9/AIL6/EMF1/CLE22/LAMP1/AGL8/LFY/AIL7	24
BP	GO:0006835	dicarboxylic acid transport	7/1532	28/21869	0.00261691	0.0408893	0.0343255	ALMT4/AAP1/ALMT6/ATPUMP5/DiT1/ATSDAT/AAP6	7
BP	GO:0009943	adaxial/abaxial axis specification	7/1532	28/21869	0.00261691	0.0408893	0.0343255	ATHB9/KAN2/PRS/ATHB-14/AFO/KAN/AtIAMT1	7
BP	GO:0080113	regulation of seed growth	5/1532	15/21869	0.00277847	0.043077	0.036162	ARR12/NGAL2/SHB1/ARR10/AtMYB56	5
BP	GO:0045893	positive regulation of transcription, DNA-templated	50/1532	478/21869	0.00298391	0.0459063	0.0385372	IDD3/IBS1/AGL9/AtHB23/ATBZIP4/ATHB29/ATHB13/ATMKK9/BBX16/AtbZIP44/NA/NA/anac032/AtIDD5/AGL3/AGL44/ATHB21/AtERF53/AGL5/ANAC043/AGL4/NA/HYH/ATMYB118/AP3/OBP3/NA/AGL1/ANAC066/NA/AT-HSFA4A/AGL19/PRHA/ABF3/ATB2/GATA3/GATA7/AGL21/ATCPL2/LRP1/AGL2/AtMYB56/ATXR6/GATA12/AtGT2L/AN3/AGL71/AGL8/ATHB-5/HEC1	50
BP	GO:0009411	response to UV	18/1532	127/21869	0.00326626	0.0494824	0.0415392	ARI12/PAI3/4CL3/PR-5/AtGH3.11/HYH/ATPAD4/ELIP2/UGT84A1/CYP84A1/HKL3/ATPDX1/CBB3/FEN1/ATMYB111/EFO1/AtZAT12/AtUVR8	18
BP	GO:0010112	regulation of systemic acquired resistance	6/1532	22/21869	0.00329058	0.0494824	0.0415392	AtTTM2/ILL6/ILL5/CYP79B3/JAS1/AtGH3.12	6
BP	GO:0048826	cotyledon morphogenesis	6/1532	22/21869	0.00329058	0.0494824	0.0415392	ATHB13/LAX2/VCC/IAA20/AtTAR2/ABCG9	6
MF	GO:0000981	DNA-binding transcription factor activity, RNA polymerase II-specific	45/1542	317/22177	3.9523e-06	0.00248204	0.00228401	AKS2/AtMYB124/bHLH094/AGL9/AtHB23/NA/AKS1/SDJ3/ATHB13/ATK1/ATHB18/bHLH096/GL2/AGL3/AGL44/ATHB21/UKTF1/BLH1/AGL5/NF-YB5/AGL4/ATHAP2B/HYH/NA/ATMYB118/AP3/AGL1/MYC67/NA/HAT1/NA/AGL19/AGL21/BLH9/ATMYB3R5/AGL2/AtMYB56/BEL1/bHLH071/HB-7/NA/AGL71/AGL8/CDF1/ATHB-5	45
MF	GO:0016701	oxidoreductase activity, acting on single donors with incorporation of molecular oxygen	12/1542	40/22177	1.09599e-05	0.00333498	0.0030689	ATLOX3/ATCAO/ETHE1/ATLOX1/ATLOX6/MIOX2/ARD/ATNCED3/ATLOX2/ATNCED2/CCD4/ATCCD8	12
MF	GO:0042802	identical protein binding	51/1542	398/22177	1.76802e-05	0.00333498	0.0030689	IAA3/PAP3/FHY2/BRX/RKL1/IAA6/HUB2/AtCM3/ATHB29/ATNADK-3/AKN1/ADC1/AT-CDA1/ACC4/ATWRKY60/PYL2/SOK3/BLH1/ATBPM3/CYP98A3/HLH1/IAA20/ATCSLC06/CTPS2/DEG1/MIF2/MYC67/ACS6/AXR5/AT-HSFA4A/CRF2/ATHB22/ABCG9/IAA27/VEL1/ADC2/ATPDX1/PTL/BIM1/LRP1/JAS1/ATCOL1/CGE1/AtMYB56/NA/ATAUX2-11/AtKAT1/AtIAMT1/LFY/AtUVR8/ATHB-5	51
MF	GO:0016702	oxidoreductase activity, acting on single donors with incorporation of molecular oxygen, incorporation of two atoms of oxygen	10/1542	30/22177	2.12419e-05	0.00333498	0.0030689	ATLOX3/ETHE1/ATLOX1/ATLOX6/ARD/ATNCED3/ATLOX2/ATNCED2/CCD4/ATCCD8	10
MF	GO:0016881	acid-amino acid ligase activity	10/1542	31/22177	2.94095e-05	0.00369383	0.00339912	GH3.1/GH3.3/AtGH3.11/ATDFC/ATECS1/GH3.5/AUR3/AtGH3.12/NA/DFL1	10
MF	GO:0004805	trehalose-phosphatase activity	6/1542	11/22177	3.81254e-05	0.00399046	0.00367208	TPPE/TPPF/TPPG/TPPI/ATTPPA/TPPJ	6
MF	GO:0016837	carbon-oxygen lyase activity, acting on polysaccharides	9/1542	32/22177	0.000240533	0.0208128	0.0191522	NA/RGIL6/NA/NA/NA/NA/NA/NA/NA	9
MF	GO:0051213	dioxygenase activity	21/1542	131/22177	0.000273531	0.0208128	0.0191522	ATGA2OX4/ATLOX3/ATGA2OX2/ATGA2OX4/ETHE1/ATLOX1/ATLOX6/GSL-OH/ARD/ATNCED3/ATLOX2/ALKBH10B/ATNCED2/CCD4/ATGA2OX8/ATCCD8/JAO2/ATFLS1/AtDMR6/JMJ13/ATFLS2	21
MF	GO:0000978	RNA polymerase II cis-regulatory region sequence-specific DNA binding	35/1542	271/22177	0.000298273	0.0208128	0.0191522	AKS2/AtMYB124/bHLH094/AGL9/NA/AKS1/ATK1/bHLH096/AGL3/AGL44/UKTF1/BLH1/AGL5/NF-YB5/AGL4/ATHAP2B/NA/AT-HSFA6B/ATMYB118/AP3/AGL1/MYC67/NA/AT-HSFA4A/AGL19/AGL21/BLH9/ATMYB3R5/AGL2/AtMYB56/BEL1/bHLH071/AGL71/AGL8/CDF1	35
MF	GO:0000977	RNA polymerase II transcription regulatory region sequence-specific DNA binding	37/1542	298/22177	0.000442785	0.0278069	0.0255883	AKS2/AtMYB124/bHLH094/AGL9/NA/AKS1/ATK1/bHLH096/AGL3/AGL44/UKTF1/BLH1/AGL5/NF-YB5/AGL4/ATHAP2B/NA/AT-HSFA6B/ATMYB118/AP3/AGL1/MYC67/NA/AT-HSFA4A/NA/AGL19/AGL21/BLH9/ATMYB3R5/AGL2/AtMYB56/BEL1/bHLH071/NA/AGL71/AGL8/CDF1	37
MF	GO:0005342	organic acid transmembrane transporter activity	18/1542	112/22177	0.000703818	0.0349698	0.0321798	NA/AtPUT2/SIAR1/AAP1/AIT1/LAX3/ALMT6/LAX2/ATPUMP5/NA/UMAMIT11/NA/CAT7/ATNHD1/ATCAT6/DiT1/ATSDAT/AAP6	18
MF	GO:0046943	carboxylic acid transmembrane transporter activity	18/1542	112/22177	0.000703818	0.0349698	0.0321798	NA/AtPUT2/SIAR1/AAP1/AIT1/LAX3/ALMT6/LAX2/ATPUMP5/NA/UMAMIT11/NA/CAT7/ATNHD1/ATCAT6/DiT1/ATSDAT/AAP6	18
MF	GO:0000987	cis-regulatory region sequence-specific DNA binding	36/1542	295/22177	0.000723898	0.0349698	0.0321798	AKS2/AtMYB124/bHLH094/AGL9/NA/AKS1/ATK1/bHLH096/AGL3/AGL44/UKTF1/BLH1/AGL5/NF-YB5/AGL4/ATHAP2B/NA/AT-HSFA6B/ATMYB118/AP3/AGL1/MYC67/NA/AT-HSFA4A/AGL19/AGL21/BLH9/ATMYB3R5/AGL2/AtMYB56/AtGT2L/BEL1/bHLH071/AGL71/AGL8/CDF1	36
MF	GO:0016759	cellulose synthase activity	9/1542	38/22177	0.000957647	0.0429573	0.0395299	ATCSLA10/ATCSLB04/ATCSLC06/ATCSLA14/ATCSLA01/ATCSLG3/ATCESA2/CESA5/ATCSLA11	9
MF	GO:0030570	pectate lyase activity	7/1542	25/22177	0.00122341	0.0482415	0.0443925	NA/NA/NA/NA/NA/NA/NA	7
MF	GO:0016829	lyase activity	40/1542	348/22177	0.00122908	0.0482415	0.0443925	CER1/ACD1/ATPEPC1/GES/ATMGL/GAD2/NA/EDA17/ATPEPR1/NA/ATLUP1/AtFBA3/ADC1/RGIL6/ACC4/NA/PAL4/DHAD/ATNIT1/ACA1/NA/ACS6/NA/ATTPS03/NA/AtTAR2/AtFBA5/TSB2/ADC2/NA/ATPDX1/ACA3/NA/DAPDC2/NA/CYP706A3/FUM2/CER3/NA/ACS5	40

## Sheet: 3_3 swi3d_ATAC_GO
Data set 3_3 GO analysis of genes with decreased accessibilily in inflorescences of swi3d
ONTOLOGY	ID	Description	GeneRatio	BgRatio	pvalue	p.adjust	qvalue	geneID	Count
BP	GO:0009639	response to red or far red light	53/1839	231/21869	1.14399e-11	2.38065e-08	2.07123e-08	FBI1/ATGA2OX4/PAP3/FHY2/GAI/ATGA3OX1/BEE1/ATGA2OX2/IAA6/CSU1/AT-EXP1/BBX16/AtBBX21/ATGSTU20/ISS1/ATZFP1/LHCB2/SAUR10/PIF1/CYP707A2/ADS2/BBX25/HMR/BLH1/AtCOR15A/HLH1/NA/HYH/ACT2/ATMYB30/ATSPT1/OBP3/LAF3/HLH2/AtCSN1/AHT1/PIF8/SAUR25/ELIP2/CYP707A1/SHB1/BBX28/NA/SPT/MED7A/BIM1/CSA1/BHLH136/ATS4/CYP707A3/EFO1/GIL1/PIF7	53
BP	GO:0009733	response to auxin	69/1839	358/21869	5.33506e-11	5.55113e-08	4.82963e-08	IAA3/BDL/AtMYB124/ATAUX2-27/ATPIN7/SAUR61/PATL4/BRX/5PTASE11/IAA18/IAA6/BG3/BGL1/ATPIN3/SAUR78/UMAMIT5/SAUR51/PILS3/LAX3/IAA32/ATPIN4/GH3.1/SAUR8/PILS5/SAUR10/SAUR7/SAUR6/ACC4/TTL3/IAA20/ATWRKY23/SAUR29/SAUR27/AIR12/CTPS2/BG4/ATSFL61/IAA2/AXR2/ATMYB30/NA/DOF3.4/PATL6/ARGOS/SAUR31/ACS6/SAUR25/IAA14/AXR5/FL3/GH3.5/IAA27/PRHA/BAT1/ERF109/SAUR1/DEG4/SAUR4/AUR3/BT5/SAUR16/ATCPL2/ATFLS1/AIL6/LRP1/ARF8/…	69
BP	GO:0048438	floral whorl development	45/1839	205/21869	1.81485e-09	1.2589e-06	1.09528e-06	ATLOX3/AGL9/ATHB9/KAN2/AGC2-3/BUM/ATK1/GAPCP-1/CBSX4/AGL3/CSI1/CIK2/ATHB-14/ADPG2/AtSPL9/AGL5/DAD1/ANAC043/AGL4/ATMYB65/ANAC056/ATMYB21/MIF2/CYP94B3/BAM2/AGL1/ANAC066/ATNS1/HAT1/APY7/AtTAR2/TPD1/NZZ/SPT/BLH9/PTL/ATL73/CBB3/LRP1/KAN/AtMYB56/ATXR6/BOB1/ERL1/HEC1	45
BP	GO:0010817	regulation of hormone levels	53/1839	268/21869	3.54437e-09	1.84396e-06	1.60429e-06	YUC9/UGT74E2/AtNPF6.3/AtMYB124/ICR1/ALA4/CYP722A1/ATPIN7/AtIDD16/CES/SPL11/PATL4/BRX/IAR3/BG3/NA/BUM/AtIDD14/ATSOFL2/BGL1/ATPIN3/ALA5/UMAMIT5/PILS3/LAX3/ISS1/ATPIN4/ATIDD15/PILS5/CYP79B3/BAS1/UGT74D1/LOG3/BEN1/ATWRKY23/BG4/CBB1/LAZY6/ATPK7/NA/ATNIT1/PATL6/AtTAR2/AGC1-2/ATCIPK6/ENP/BAT1/ATEXO70A1/CBB3/LOG8/RGLG2/ATBR6OX/HEC1	53
BP	GO:0003002	regionalization	40/1839	182/21869	1.37091e-08	5.70573e-06	4.96414e-06	ETC1/BDL/CVP2/NVL/AtMYB124/CVP1/AGL9/ATHB9/KAN2/ABCG13/ATK1/LAX2/PRS/VCC/EMB3113/ATHB-14/ATDOF2.4/TTL3/AFO/IAA20/CORD1/SOL1/DOF6/SCR/AtEPFL9/FL3/ATTCX2/AtTAR2/ABCG9/HHO5/BLH9/AIL6/KAN/AN3/FL1/TRY/BOB1/AtIAMT1/DOF5.3/AIL7	40
BP	GO:0090698	post-embryonic plant morphogenesis	43/1839	205/21869	1.73264e-08	6.00937e-06	5.22832e-06	CVP2/AtMYB124/AGL9/AtIDD16/AtHB23/ATP8/ATLOX1/AtIDD14/ATHB13/ATK1/EPFL7/LAX3/PIP5K2/ATIDD15/PILS5/LAX2/AtEPFL6/VCC/AFO/IAA20/AIR12/ATMYB65/ANAC056/ATPLT5/ATSFL61/ATICE1/AtEPFL9/IAA14/AtTAR2/GDPDL3/ABCG9/RPT2a/HHO5/BLH9/ATEXO70A1/PTL/CBB3/AtEPFL1/AIL6/BOB1/ERL1/AIL7/HEC1	43
BP	GO:0007389	pattern specification process	45/1839	222/21869	2.43011e-08	7.22437e-06	6.2854e-06	ETC1/BDL/CVP2/NVL/AtMYB124/CVP1/ATPIN7/AGL9/ATHB9/KAN2/ABCG13/ATK1/ATPIN3/ATPIN4/LAX2/SOK3/PRS/VCC/EMB3113/ATHB-14/ATDOF2.4/TTL3/AFO/IAA20/CORD1/SOL1/DOF6/SCR/AtEPFL9/FL3/ATTCX2/AtTAR2/ABCG9/HHO5/BLH9/PTL/AIL6/KAN/AN3/FL1/TRY/BOB1/AtIAMT1/DOF5.3/AIL7	45
BP	GO:0048437	floral organ development	49/1839	259/21869	5.93176e-08	1.543e-05	1.34245e-05	ATLOX3/AGL9/AtIDD16/ATHB9/KAN2/AGC2-3/BUM/AtIDD14/ATK1/GAPCP-1/CBSX4/ATIDD15/AGL3/CSI1/CIK2/ATHB-14/ADPG2/AtSPL9/AGL5/DAD1/AFO/ANAC043/AGL4/ATMYB65/CASPL2A2/ANAC056/ATMYB21/MIF2/CYP94B3/BAM2/ATWRKY70/AGL1/ANAC066/ATNS1/APY7/TPD1/NZZ/SPT/HHO5/PTL/ATL73/CBB3/LRP1/KAN/AtMYB56/ATXR6/BOB1/ERL1/HEC1	49
BP	GO:0060918	auxin transport	30/1839	123/21869	7.60381e-08	1.75817e-05	1.52966e-05	AtNPF6.3/AtMYB124/ICR1/ALA4/ATPIN7/AtIDD16/PATL4/BRX/BG3/AtIDD14/BGL1/ATPIN3/ALA5/UMAMIT5/PILS3/LAX3/ATPIN4/ATIDD15/PILS5/ATWRKY23/BG4/LAZY6/ATPK7/NA/PATL6/AGC1-2/ATCIPK6/ENP/ATEXO70A1/HEC1	30
BP	GO:0009828	plant-type cell wall loosening	15/1839	37/21869	1.10703e-07	2.30374e-05	2.00431e-05	ATEXP11/AT-EXP10/AT-EXP1/ATEXP15/ATEXPB1/ATEXP4/ATEXP8/ATEXP12/ATEXLA1/ATEXP16/MERI-5/AtGH9B18/ATEXP21/ATEXP25/AtMAN7	15
BP	GO:0009914	hormone transport	30/1839	126/21869	1.35067e-07	2.55522e-05	2.22311e-05	AtNPF6.3/AtMYB124/ICR1/ALA4/ATPIN7/AtIDD16/PATL4/BRX/BG3/AtIDD14/BGL1/ATPIN3/ALA5/UMAMIT5/PILS3/LAX3/ATPIN4/ATIDD15/PILS5/ATWRKY23/BG4/LAZY6/ATPK7/NA/PATL6/AGC1-2/ATCIPK6/ENP/ATEXO70A1/HEC1	30
BP	GO:0009827	plant-type cell wall modification	20/1839	65/21869	1.98715e-07	3.44604e-05	2.99815e-05	ATEXP11/AT-EXP10/PGX3/anac025/AT-EXP1/ATEXP15/ATEXPB1/ATEXP4/ATEXP8/ADPG2/ATEXP12/ATEXLA1/ATEXP16/MERI-5/AtGH9B18/TBR/ATEXP21/ATEXP25/PMEI13/AtMAN7	20
BP	GO:0070542	response to fatty acid	41/1839	208/21869	2.22432e-07	3.56062e-05	3.09784e-05	ERF59/GAI/GLYI4/JAZ5/ATLOX3/NA/ATP8/5PTASE11/ATDABB1/ATLOX1/GES/AtFBS1/ACO2/SS2/JAO4/AtSSI2/RGL2/ANAC055/ANAC056/AtJAC1/AXR2/ATMYB21/ATLOX2/ATPAD4/ATWRKY70/ACS6/ATTPS03/ATECS1/GGP/ATWRKY11/TIFY8/ADC2/JAO2/ATST2A/JAS1/AtRGL3/NSH3/ATVSP2/ATVSP1/ATUPF1/NA	41
BP	GO:0009753	response to jasmonic acid	40/1839	204/21869	3.59472e-07	5.34329e-05	4.64881e-05	ERF59/GAI/GLYI4/JAZ5/ATLOX3/NA/ATP8/5PTASE11/ATDABB1/ATLOX1/GES/AtFBS1/SS2/JAO4/AtSSI2/RGL2/ANAC055/ANAC056/AtJAC1/AXR2/ATMYB21/ATLOX2/ATPAD4/ATWRKY70/ACS6/ATTPS03/ATECS1/GGP/ATWRKY11/TIFY8/ADC2/JAO2/ATST2A/JAS1/AtRGL3/NSH3/ATVSP2/ATVSP1/ATUPF1/NA	40
BP	GO:0048646	anatomical structure formation involved in morphogenesis	42/1839	225/21869	7.40953e-07	9.83324e-05	8.55518e-05	AtMYB124/MIOX1/AGL9/AT-EXP10/AtHB23/KNS4/ATLOX1/4CL3/BRC2/AT-EXP1/ATK1/BBX16/LAX3/PIP5K2/ATEXP15/PILS5/MIOX2/ATEXPB1/CSI1/CLE42/ABCG1/ATEXP4/ATEXP8/AtSPL9/AFO/AtBRC1/ATPLT5/ATSFL61/CLE41/ATPK7/ATPAD4/ATEXP16/CLE44/APY7/ABCG9/RPT2a/HHO5/BLH9/CBB3/AIL6/AIL7/HEC1	42
BP	GO:0071396	cellular response to lipid	72/1839	476/21869	7.5604e-07	9.83324e-05	8.55518e-05	FBI1/IDD3/ABCC5/MAPKKK18/UGT74E2/BSL2/PAP3/RAS1/GAI/GLYI4/ATGA3OX1/JAZ5/ZFP7/ATP8/ACO2/BSK7/ATRBOH/ZFP4/AFP1/CAR9/ABCG25/GASA6/ATZFP1/LHCB2/PIF1/PYL2/MAPKKK17/JAO4/ARL2/ZFP8/TTL3/AtSSI2/RGL2/AIF1/ATPUB9/ATMYB65/ANAC055/ATICE1/ATMYB21/PBL36/HERK1/iqd21/BEH1/ATPAD4/BSK6/eIF6A/ATWRKY70/BRH1/AIRP1/MERI-5/BRS1/ATWRKY11/TIFY8/ABF3/AIRP2/JAO2/BIM1/AtSWEET15/JAS1/AtRGL3/AtMYB56/HHP1/EAR1/ZFP3/NA/BSK2/ana…	72
BP	GO:0006949	syncytium formation	9/1839	16/21869	1.36729e-06	0.000167372	0.000145618	MIOX1/AT-EXP10/AT-EXP1/ATEXP15/MIOX2/ATEXPB1/ATEXP4/ATEXP8/ATEXP16	9
BP	GO:0048467	gynoecium development	23/1839	95/21869	2.79241e-06	0.000322834	0.000280874	AGL9/ATHB9/KAN2/AGC2-3/BUM/ATK1/AGL3/CSI1/ATHB-14/AGL5/AGL4/ANAC056/MIF2/CYP94B3/AGL1/ATNS1/HAT1/AtTAR2/SPT/KAN/AtMYB56/ERL1/HEC1	23
BP	GO:0010114	response to red light	18/1839	66/21869	5.53463e-06	0.00058887	0.000512332	FHY2/ATGA3OX1/ATGA2OX2/AT-EXP1/LHCB2/SAUR10/PIF1/CYP707A2/ADS2/HMR/HYH/ACT2/AHT1/SAUR25/ELIP2/SPT/CSA1/EFO1	18
BP	GO:0090697	post-embryonic plant organ morphogenesis	26/1839	120/21869	5.92152e-06	0.00058887	0.000512332	AGL9/AtIDD16/AtHB23/ATP8/ATLOX1/AtIDD14/ATK1/LAX3/PIP5K2/ATIDD15/PILS5/AFO/AIR12/ATMYB65/ATPLT5/ATSFL61/IAA14/RPT2a/HHO5/ATEXO70A1/PTL/CBB3/AIL6/BOB1/AIL7/HEC1	26
BP	GO:0045229	external encapsulating structure organization	54/1839	344/21869	5.94246e-06	0.00058887	0.000512332	AtGATL5/ATUGE1/ATEXP11/AT-EXP10/KNS4/PGX3/AtPAE2/anac025/4CL3/AT-EXP1/ATGH9B1/ATEXP15/ATEXPB1/CSI1/CYP79B3/ATCSLC08/MEE25/ABCG1/ATEXP4/ATEXP8/ADPG2/AIR12/NA/ATPME3/ATEXP12/ATPK7/NA/ATEXLA1/PME34/DOF3.4/ATEXP16/AtPAE6/QUA3/APY7/ATECS1/GDPDL3/GGP/ABCG9/MERI-5/ATCSLC05/ATPME44/AtGH9B18/CBB3/TBR/AtUGP2/NA/PAE9/AtPAE10/ATEXP21/ATEXP25/PME5/GAUT12/PMEI13/AtMAN7	54
BP	GO:0010087	phloem or xylem histogenesis	27/1839	128/21869	6.72008e-06	0.000635659	0.00055304	anac005/BRX/CLE11/CLE17/ANAC037/APC10/LHW/NCRK/VCC/CLE42/AGC1-3/CKI1/ATKINESIN-13A/CLE41/CLE25/ACS6/CLE44/FL3/AtTAR2/BAT1/ERF109/ANAC076/BLH9/ATEXO70A1/FL1/DOF5.3/ACS5	27
BP	GO:0042545	cell wall modification	33/1839	174/21869	7.73802e-06	0.000700123	0.000609126	ATEXP11/AT-EXP10/PGX3/anac025/AT-EXP1/ATGH9B1/ATEXP15/ATEXPB1/CYP79B3/ATEXP4/ATEXP8/ADPG2/NA/ATPME3/ATEXP12/NA/ATEXLA1/PME34/DOF3.4/ATEXP16/ATECS1/GGP/MERI-5/ATPME44/AtGH9B18/TBR/AtUGP2/NA/ATEXP21/ATEXP25/PME5/PMEI13/AtMAN7	33
BP	GO:0009908	flower development	70/1839	493/21869	1.01875e-05	0.000883339	0.000768529	NGA3/ATLOX3/AtATL80/AGL9/AtIDD16/ATHB9/KAN2/AGC2-3/FTM6/BUM/NA/AtIDD14/ATK1/GAPCP-1/CBSX4/ATIDD15/AGL3/CSI1/CIK2/PRS/ATHB-14/ADPG2/AtSPL9/AGL5/DAD1/AFO/ANAC043/AGL4/ATMYB65/CASPL2A2/ANAC056/BBX31/ATMYB21/MIF2/CYP94B3/BAM2/ATWRKY70/AGL1/ANAC066/BBX30/ATNS1/HAT1/APY7/ATECS1/AtTAR2/TPD1/NZZ/ULT/ENP/SPT/HHO5/BLH9/PTL/ATL73/CBB3/AIL6/LRP1/ATCOL1/KAN/AtMYB56/ATXR6/ARF8/AGL71/BOB1/GATA21/AGL8/LFY/ERL1/H…	70
BP	GO:0048440	carpel development	20/1839	82/21869	1.08538e-05	0.000903469	0.000786043	AGL9/ATHB9/KAN2/AGC2-3/BUM/ATK1/AGL3/ATHB-14/AGL5/AGL4/ANAC056/MIF2/CYP94B3/AGL1/ATNS1/SPT/KAN/AtMYB56/ERL1/HEC1	20
BP	GO:0009611	response to wounding	41/1839	243/21869	1.35319e-05	0.00108307	0.000942303	CIPK9/ERF59/JAZ5/ATLOX3/IAR3/ATLOX1/GES/AtFBS1/ATCK1/ATMKK9/SS2/ATSUC3/ANAC037/CYP79B3/ATPAL1/DAD1/AIB/AtJAC1/AXR2/ANAC059/ATLOX2/CYP94B3/NA/AtPP2-A13/ACS6/CYP74B2/ATTPS03/ARR10/TIFY8/ADC2/AIL6/JAS1/NSH3/FAR1/ATVSP2/anac096/ATUPF1/ATRBOHD/NA/AtZAT12/AIL7	41
BP	GO:0009624	response to nematode	20/1839	84/21869	1.59452e-05	0.00122896	0.00106923	NA/AAP1/AtNPF4.3/AMT1;2/AIT1/LAX2/AtGRF1/PIP2;6/ABCG1/NA/ATWRKY23/ATWI-12/ATPME3/ABCC9/ATCAT6/DiT1/ZIF1/NA/ABCF5/ATNRAMP4	20
BP	GO:0009926	auxin polar transport	22/1839	98/21869	1.67037e-05	0.00124144	0.00108009	AtNPF6.3/AtMYB124/ICR1/ALA4/ATPIN7/AtIDD16/PATL4/AtIDD14/ATPIN3/ALA5/LAX3/ATPIN4/ATIDD15/ATWRKY23/LAZY6/ATPK7/PATL6/AGC1-2/ATCIPK6/ENP/ATEXO70A1/HEC1	22
BP	GO:0009651	response to salt stress	68/1839	483/21869	1.7946e-05	0.00128778	0.00112041	CIPK9/ABCC5/UGT74E2/RAS1/ATDDF1/AtMYB124/GAI/ATOCT6/NA/ATP8/ALDH3H1/5PTASE11/ABCG13/AtFBS1/ATWRKY57/ATMKK9/ABX45/AtERF53/AtCLO3/ATCAX1/ATBPM3/AtCOR15A/ATSAP18/ATHH2/RGL2/RCI2A/ATNHX4/AIF2/CAMTA6/ATNHD1/DHAD/WSD6/ATCML9/ARP1/P5CS2/AtCSN1/AtRbcX1/PQT3/ULT/ATCIPK6/ABF3/ADC2/HKL3/SNRK2-7/ATPDX1/AIRP2/SIS/ALG10/GINT1/AtTudor1/GASA14/AtRGL3/ATS1P/STT3A/HHP1/NA/FAR1/SLAH3/ATSOS3/ATVSP2/ATRD22/ATSTP13/WS…	68
BP	GO:0010224	response to UV-B	18/1839	73/21869	2.51813e-05	0.00174674	0.00151971	ATCSA-1/PR-5/UGT73C1/ATPAL1/HYH/BBX31/F3'H/ELIP2/UGT84A1/CYP84A1/HKL3/ATPDX1/CBB3/ATMYB111/EFO1/AtZAT12/AtUVR8/HAM1	18
BP	GO:0048653	anther development	19/1839	81/21869	3.22495e-05	0.00216488	0.0018835	ATLOX3/GAPCP-1/CSI1/CIK2/ADPG2/AtSPL9/DAD1/ANAC043/ATMYB65/CYP94B3/BAM2/ANAC066/APY7/TPD1/NZZ/ATL73/CBB3/LRP1/ATXR6	19
BP	GO:0009900	dehiscence	11/1839	32/21869	3.53193e-05	0.00223324	0.00194298	ATLOX3/CSI1/ADPG2/DAD1/ANAC043/ANAC066/APY7/AtGH9B18/ATL73/ATXR6/AtMAN7	11
BP	GO:0048443	stamen development	23/1839	110/21869	3.64873e-05	0.00223324	0.00194298	ATLOX3/GAPCP-1/CBSX4/AGL3/CSI1/CIK2/ADPG2/AtSPL9/DAD1/ANAC043/ATMYB65/ATMYB21/CYP94B3/BAM2/ANAC066/APY7/TPD1/NZZ/ATL73/CBB3/LRP1/ATXR6/BOB1	23
BP	GO:0048466	androecium development	23/1839	110/21869	3.64873e-05	0.00223324	0.00194298	ATLOX3/GAPCP-1/CBSX4/AGL3/CSI1/CIK2/ADPG2/AtSPL9/DAD1/ANAC043/ATMYB65/ATMYB21/CYP94B3/BAM2/ANAC066/APY7/TPD1/NZZ/ATL73/CBB3/LRP1/ATXR6/BOB1	23
BP	GO:1905392	plant organ morphogenesis	67/1839	485/21869	3.77188e-05	0.00224265	0.00195117	NGA3/ETC1/CVP2/AGL9/AtIDD16/AtHB23/BRX/ATP8/RGI5/CLE11/ATLOX1/HUB2/AtIDD14/ATHB13/ATK1/CLE17/ATPIN3/GALT5/LAX3/PIP5K2/GL2/ATIDD15/MRH6/PILS5/LAX2/CSI1/ATPSK2/LHW/SOK3/ASL5/VCC/AAc1/AtSPL9/AFO/IAA20/AIR12/ATMYB65/ACT2/ATPLT5/ATSFL61/CLE41/CLE25/NA/ATHAM2/BRH1/ATHAM3/CPL3/CLE44/IAA14/MDIS2/AtTAR2/GDPDL3/ABCG9/RPT2a/ARR10/HHO5/ATEXO70A1/PTL/CBB3/GIR1/AIL6/KAN/DGR2/ATRBOHC/BOB1/AIL7/HEC1	67
BP	GO:0008202	steroid metabolic process	20/1839	89/21869	3.9198e-05	0.00226586	0.00197136	CER1/CYP722A1/CVP1/CES/SMT3/HMG2/BAS1/CYP707A2/ATSMO2/CYP710A1/BEN1/CBB1/CYP74B2/CYP707A1/BAT1/SQS2/CBB3/ATBR6OX/CYP707A3/CER3	20
BP	GO:0010016	shoot system morphogenesis	35/1839	205/21869	4.35849e-05	0.00245136	0.00213275	NGA3/CVP2/UGT74E2/AtMYB124/AtIDD16/ATHB9/HUB2/AtIDD14/BRC2/ATHB13/EPFL7/BBX16/ATIDD15/LAX2/ASL5/AtEPFL6/VCC/ATHB-14/CLE42/AtSPL9/IAA20/AtBRC1/CLE41/BRH1/AtEPFL9/CLE44/AtTAR2/GDPDL3/ABCG9/RPT2a/BLH9/PTL/AtEPFL1/BOB1/ERL1	35
BP	GO:0010218	response to far red light	13/1839	45/21869	5.67351e-05	0.00310699	0.00270317	FBI1/FHY2/GAI/LHCB2/HMR/BLH1/HYH/ACT2/LAF3/PIF8/SAUR25/ELIP2/EFO1	13
BP	GO:0090696	post-embryonic plant organ development	34/1839	201/21869	6.73816e-05	0.00359541	0.00312811	AtNPF6.3/AtMYB124/AGL9/AtIDD16/AtHB23/BRX/ATP8/ATLOX1/AtIDD14/ATK1/ATSKP2;2/LAX3/PIP5K2/ATIDD15/PILS5/MCA2/ARL2/AFO/ATPUB9/AIR12/ATMYB65/ATPLT5/ATSFL61/IAA14/AtTAR2/RPT2a/HHO5/ATEXO70A1/PTL/CBB3/AIL6/BOB1/AIL7/HEC1	34
BP	GO:0023051	regulation of signaling	50/1839	340/21869	7.39456e-05	0.00384702	0.00334701	ETC1/IDD3/MAPKKK18/RAS1/GAI/GLYI4/JAZ5/IBS1/ATPIN7/ZFP7/AtTTM2/BRX/BG3/ZFP4/BGL1/CAR9/ATPIN3/UMAMIT5/ATZFP1/ATPIN4/HMR/JAO4/ARL2/ZFP8/AtSSI2/RGL2/BG4/AHP1/NA/ATPAD4/ATWRKY70/AtKFB50/AIRP1/ATWRKY11/ARR10/TIFY8/ERF109/BIG4/AIRP2/JAO2/JAS1/AtRGL3/HHP1/EAR1/ZFP3/NA/anac096/TRY/GATA21/ATHB-5	50
BP	GO:0009901	anther dehiscence	9/1839	24/21869	8.39847e-05	0.00422961	0.00367988	ATLOX3/CSI1/ADPG2/DAD1/ANAC043/ANAC066/APY7/ATL73/ATXR6	9
BP	GO:0071555	cell wall organization	44/1839	289/21869	8.69676e-05	0.00422961	0.00367988	AtGATL5/ATEXP11/AT-EXP10/PGX3/AtPAE2/anac025/AT-EXP1/ATGH9B1/ATEXP15/ATEXPB1/CSI1/CYP79B3/ATCSLC08/ATEXP4/ATEXP8/ADPG2/NA/ATPME3/ATEXP12/NA/ATEXLA1/PME34/DOF3.4/ATEXP16/AtPAE6/QUA3/ATECS1/GDPDL3/GGP/MERI-5/ATCSLC05/ATPME44/AtGH9B18/TBR/AtUGP2/NA/PAE9/AtPAE10/ATEXP21/ATEXP25/PME5/GAUT12/PMEI13/AtMAN7	44
BP	GO:0042445	hormone metabolic process	27/1839	147/21869	8.88417e-05	0.00422961	0.00367988	YUC9/UGT74E2/CYP722A1/AtIDD16/CES/SPL11/IAR3/NA/BUM/AtIDD14/ATSOFL2/UMAMIT5/ISS1/ATIDD15/CYP79B3/BAS1/UGT74D1/LOG3/BEN1/CBB1/ATNIT1/AtTAR2/BAT1/CBB3/LOG8/RGLG2/ATBR6OX	27
BP	GO:0009414	response to water deprivation	57/1839	406/21869	8.94296e-05	0.00422961	0.00367988	CER1/UGT74E2/AtNPF6.3/ATDDF1/AtMYB124/ATOCT6/ERD10/ATP8/ALDH3H1/RD21/LEA7/ATMGL/ATHPR1/ATWRKY57/ATHB29/LHCB2/AHA1/AtERF53/CSI1/AtCLO3/AtPUB23/ATPAL1/AtLtpI-5/ARL2/BHLH100/AtCOR15A/ATHH2/ANAC055/ASPG1/ATERF-7/AXR2/AtBAM1/CLE25/ATLOX2/WSD6/ATCML9/ARP1/ATWRKY70/PIP1;4/AtRbcX1/PQT3/AIRP1/NA/ATCIPK6/ARR10/ABF3/HKL3/AtLEA4-5/RGLG2/AtCor6.6/SLAH3/ATRD22/ATSTP13/WSD1/CYP707A3/AtLtpI-11/LTP3	57
BP	GO:0009415	response to water	58/1839	416/21869	9.44926e-05	0.00436976	0.00380181	CER1/UGT74E2/AtNPF6.3/ATDDF1/AtMYB124/ATOCT6/ERD10/ATP8/ALDH3H1/RD21/LEA7/ATMGL/ATHPR1/ATWRKY57/ATHB29/LHCB2/AHA1/AtERF53/CSI1/AtCLO3/AtPUB23/ATPAL1/AtLtpI-5/ARL2/BHLH100/AtCOR15A/ATHH2/ANAC055/ASPG1/ATERF-7/AXR2/AtBAM1/CLE25/ATLOX2/WSD6/ATCML9/ARP1/ATWRKY70/PIP1;4/AtRbcX1/PQT3/AIRP1/NA/ATCIPK6/ARR10/ABF3/HKL3/AtLEA4-5/RGLG2/AtCor6.6/SLAH3/ATRD22/ATSTP13/WSD1/CYP707A3/AtLtpI-11/LTP3/BON	58
BP	GO:0010646	regulation of cell communication	50/1839	344/21869	9.96146e-05	0.00450648	0.00392076	ETC1/IDD3/MAPKKK18/RAS1/GAI/GLYI4/JAZ5/IBS1/ATPIN7/ZFP7/AtTTM2/BRX/BG3/ZFP4/BGL1/CAR9/ATPIN3/UMAMIT5/ATZFP1/ATPIN4/HMR/JAO4/ARL2/ZFP8/AtSSI2/RGL2/BG4/AHP1/NA/ATPAD4/ATWRKY70/AtKFB50/AIRP1/ATWRKY11/ARR10/TIFY8/ERF109/BIG4/AIRP2/JAO2/JAS1/AtRGL3/HHP1/EAR1/ZFP3/NA/anac096/TRY/GATA21/ATHB-5	50
BP	GO:0009411	response to UV	24/1839	127/21869	0.000135689	0.00600786	0.005227	ATCSA-1/PAI3/4CL3/AtLIG6/PR-5/UGT73C1/ATPAL1/DRT100/HYH/BBX31/F3'H/ATPAD4/ELIP2/UGT84A1/CYP84A1/HKL3/ATPDX1/CBB3/FEN1/ATMYB111/EFO1/AtZAT12/AtUVR8/HAM1	24
BP	GO:0045165	cell fate commitment	20/1839	98/21869	0.000162822	0.00705903	0.00614155	ETC1/NA/YAB2/AGL9/KAN2/CLE11/CLE17/GL2/CLE42/AtPRP4/AFO/CLE41/CLE25/SCR/CLE44/KAN3/ATWRKY28/TPD1/KAN/TRY	20
BP	GO:1905393	plant organ formation	24/1839	129/21869	0.000174242	0.00728043	0.00633417	AGL9/AtHB23/ATLOX1/BRC2/ATK1/BBX16/LAX3/PIP5K2/PILS5/CLE42/AtSPL9/AFO/AtBRC1/ATPLT5/ATSFL61/CLE41/CLE44/RPT2a/HHO5/BLH9/CBB3/AIL6/AIL7/HEC1	24
BP	GO:0006694	steroid biosynthetic process	15/1839	63/21869	0.000178277	0.00728043	0.00633417	CER1/CYP722A1/CVP1/CES/SMT3/HMG2/ATSMO2/CYP710A1/BEN1/CBB1/BAT1/SQS2/CBB3/ATBR6OX/CER3	15
BP	GO:0009966	regulation of signal transduction	48/1839	334/21869	0.000178425	0.00728043	0.00633417	IDD3/MAPKKK18/RAS1/GAI/GLYI4/JAZ5/IBS1/ATPIN7/ZFP7/AtTTM2/BRX/BG3/ZFP4/BGL1/CAR9/ATPIN3/UMAMIT5/ATZFP1/ATPIN4/HMR/JAO4/ARL2/ZFP8/AtSSI2/RGL2/BG4/AHP1/NA/ATPAD4/ATWRKY70/AtKFB50/AIRP1/ATWRKY11/ARR10/TIFY8/ERF109/BIG4/AIRP2/JAO2/JAS1/AtRGL3/HHP1/EAR1/ZFP3/NA/anac096/GATA21/ATHB-5	48
BP	GO:0009741	response to brassinosteroid	21/1839	107/21869	0.0002012	0.00805187	0.00700535	BSL2/BSK7/SAUR10/BAS1/ARL2/TTL3/AIF1/HERK1/BEH1/BSK6/ATWRKY70/BRH1/MERI-5/BRS1/BAT1/BIM1/AtMYB56/MAKR1/BHLH136/BSK2/BSK5	21
BP	GO:0019827	stem cell population maintenance	18/1839	85/21869	0.000209334	0.00806711	0.0070186	BRX/CLE11/BUM/CLE17/AGL3/LHW/AtPAT1H1/CLE41/CLE25/CLE44/AtTAR2/RPT2a/ARR10/BLH9/AIL6/AGL8/LFY/AIL7	18
BP	GO:0098727	maintenance of cell number	18/1839	85/21869	0.000209334	0.00806711	0.0070186	BRX/CLE11/BUM/CLE17/AGL3/LHW/AtPAT1H1/CLE41/CLE25/CLE44/AtTAR2/RPT2a/ARR10/BLH9/AIL6/AGL8/LFY/AIL7	18
BP	GO:0010074	maintenance of meristem identity	16/1839	71/21869	0.000218283	0.00825902	0.00718557	BRX/CLE11/CLE17/AGL3/LHW/CLE41/CLE25/CLE44/AtTAR2/RPT2a/ARR10/BLH9/AIL6/AGL8/LFY/AIL7	16
BP	GO:0048444	floral organ morphogenesis	12/1839	45/21869	0.000251513	0.00934641	0.00813163	AGL9/AtIDD16/AtIDD14/ATK1/ATIDD15/AFO/ATMYB65/HHO5/PTL/CBB3/BOB1/HEC1	12
BP	GO:0016115	terpenoid catabolic process	7/1839	17/21869	0.000268429	0.00964879	0.00839471	ATGA2OX4/ATGA2OX2/ATGA2OX4/CYP707A2/CCD4/CYP707A1/CYP707A3	7
BP	GO:0009641	shade avoidance	8/1839	22/21869	0.000268923	0.00964879	0.00839471	BEE1/BBX16/AtBBX21/ISS1/SAUR10/HLH1/HLH2/BIM1	8
BP	GO:0035670	plant-type ovary development	14/1839	60/21869	0.000363027	0.0127514	0.0110941	AGL9/ATHB9/KAN2/AGC2-3/ATHB-14/AGL5/AGL4/ANAC056/MIF2/AGL1/ATNS1/KAN/AtMYB56/ERL1	14
BP	GO:0071669	plant-type cell wall organization or biogenesis	44/1839	308/21869	0.00036992	0.0127514	0.0110941	AtGATL5/ATBCAT-2/ATEXP11/AT-EXP10/PGX3/anac025/AT-EXP1/UMAMIT5/ATTPS1/ATEXP15/ANAC037/ATEXPB1/CSI1/FRA8/ATCSLB04/PXC1/IRX9/ATEXP4/ATEXP8/ADPG2/ANAC043/ATEXP12/ATKINESIN-13A/GUX1/CBB1/ATEXLA1/ATEXP16/ANAC066/QUA3/emb2448/ATCSLG3/GDPDL3/MERI-5/ANAC076/AtGH9B18/ATCESA2/ATEXO70A1/TBR/CESA5/AtMYB43/ATEXP21/ATEXP25/PMEI13/AtMAN7	44
BP	GO:0009640	photomorphogenesis	20/1839	104/21869	0.000373781	0.0127514	0.0110941	PAP3/FHY2/IAA6/CSU1/AtBBX21/ATZFP1/PIF1/BBX25/HYH/ATMYB30/ATSPT1/OBP3/LAF3/AtCSN1/PIF8/BBX28/MED7A/BHLH136/ATS4/PIF7	20
BP	GO:0001101	response to acid chemical	59/1839	448/21869	0.000384605	0.0129091	0.0112313	CER1/UGT74E2/AtNPF6.3/ATDDF1/AtMYB124/ATOCT6/ERD10/ATP8/ALDH3H1/RD21/LEA7/AtFBS1/ATMGL/ATHPR1/ATWRKY57/ATHB29/LHCB2/AHA1/AtERF53/CSI1/AtCLO3/AtPUB23/ATPAL1/AtLtpI-5/ARL2/BHLH100/AtCOR15A/ATHH2/ANAC055/ASPG1/ATERF-7/AXR2/AtBAM1/CLE25/ATLOX2/WSD6/ATCML9/ARP1/ATWRKY70/PIP1;4/AtRbcX1/PQT3/AIRP1/NA/ATCIPK6/ARR10/ABF3/HKL3/AtLEA4-5/RGLG2/AtCor6.6/SLAH3/ATRD22/ATSTP13/WSD1/CYP707A3/AtLtpI-11/LTP3/BON	59
BP	GO:0009606	tropism	23/1839	128/21869	0.000397455	0.0131286	0.0114223	FHY2/AtIDD16/AtIDD14/ATPIN3/PIP5K2/ATIDD15/PIF1/AGC1-3/IAA20/NA/AXR2/LAZY6/ATPK7/AGC1-12/JK224/SCR/PIF8/AtTAR2/AGC1-2/NA/GIL1/NA/MEL2	23
BP	GO:0002213	defense response to insect	10/1839	35/21869	0.000446924	0.014532	0.0126433	JAO4/AtSSI2/CYP82G1/CYP81D11/CYP94B3/ATPAD4/ATECS1/JAO2/MPL1/ATVSP2	10
BP	GO:0006820	anion transport	36/1839	241/21869	0.000526488	0.0167477	0.0145709	AtNPF6.3/ATBOR4/AtATL80/ALMT4/NA/AtNPF1.2/MSL4/AAP1/AIT1/AtNPF2.13/ABCG25/CEPR2/SEL1/NA/NA/ALMT6/ATPUMP5/ATUBC24/MSL5/ATNHD1/JK224/AST12/PHT5;2/MPC2/PHT5;3/SHB1/ATNST-KT1/AST68/CLT3/DiT1/SLAH3/NA/NA/ATCLC-A/ATSDAT/AAP6	36
BP	GO:0010187	negative regulation of seed germination	8/1839	24/21869	0.000531162	0.0167477	0.0145709	GAI/PIF1/RGL2/PIF8/AtDSEL/SPT/AtRGL3/GATA21	8
BP	GO:0009629	response to gravity	20/1839	107/21869	0.000549101	0.0170549	0.0148382	FHY2/AtMYB124/AtIDD16/AtIDD14/ATPIN3/PIP5K2/ATGSTU20/ATIDD15/PIF1/IAA20/NA/AXR2/LAZY6/AGC1-12/SCR/PIF8/AtTAR2/NA/GIL1/MEL2	20
BP	GO:1901703	protein localization involved in auxin polar transport	6/1839	14/21869	0.000582433	0.0178242	0.0155075	ALA4/PATL4/ALA5/ATWRKY23/PATL6/ATEXO70A1	6
BP	GO:0010051	xylem and phloem pattern formation	15/1839	71/21869	0.00070516	0.0212672	0.0185031	BDL/CVP2/NVL/CVP1/LAX2/VCC/TTL3/IAA20/CORD1/FL3/AtTAR2/ABCG9/BLH9/KAN/FL1	15
BP	GO:0008300	isoprenoid catabolic process	8/1839	25/21869	0.00072396	0.0215223	0.018725	ATGA2OX4/ATGA2OX2/ATGA2OX4/CYP707A2/ATNCED2/CCD4/CYP707A1/CYP707A3	8
BP	GO:2000377	regulation of reactive oxygen species metabolic process	13/1839	57/21869	0.00073518	0.021548	0.0187474	GAI/ATP8/AtHIRD11/LHCB2/AtCLO3/RGL2/ATPAD4/AIRP1/AtGBF1/LecRK-IX.1/GASA14/AtRGL3/ATNRAMP4	13
BP	GO:0042446	hormone biosynthetic process	18/1839	94/21869	0.000757089	0.021882	0.0190379	YUC9/CYP722A1/AtIDD16/CES/BUM/AtIDD14/ISS1/ATIDD15/CYP79B3/LOG3/BEN1/CBB1/ATNIT1/AtTAR2/BAT1/CBB3/LOG8/ATBR6OX	18
BP	GO:1901605	alpha-amino acid metabolic process	36/1839	246/21869	0.000774319	0.0220734	0.0192044	HPD/ATBCAT-2/PAI3/MSA1/ACD1/BCAT6/NA/ATMGL/GAD2/UMAMIT5/ISS1/CYP79B3/ACC4/AtGLDP2/ARD/ATPAL1/MTHFR2/ATMS2/PAL4/PPT/DHAD/ASN1/ATBCAT-3/P5CS2/NA/TSB2/AtGLDP1/EDA9/ERF109/ADC2/GDH2/DAPDC2/DiT1/AtMYB43/NA/ACS5	36
BP	GO:0042886	amide transport	11/1839	44/21869	0.000819708	0.0230515	0.0200554	AtNPF6.3/AtNPF4.3/AQP1/GLTP3/ATTIP1.3/ATOPT7/ATOPT5/CLT3/NA/NA/ATOPT4	11
BP	GO:0048481	plant ovule development	13/1839	58/21869	0.000875667	0.0234603	0.0204111	AGL9/ATHB9/KAN2/AGC2-3/ATHB-14/AGL5/AGL4/ANAC056/AGL1/ATNS1/KAN/AtMYB56/ERL1	13
BP	GO:0009403	toxin biosynthetic process	6/1839	15/21869	0.000901887	0.0234603	0.0204111	ATMKK9/CYP79B3/ATPAD4/ATWRKY70/ATECS1/GH3.5	6
BP	GO:0009700	indole phytoalexin biosynthetic process	6/1839	15/21869	0.000901887	0.0234603	0.0204111	ATMKK9/CYP79B3/ATPAD4/ATWRKY70/ATECS1/GH3.5	6
BP	GO:0046217	indole phytoalexin metabolic process	6/1839	15/21869	0.000901887	0.0234603	0.0204111	ATMKK9/CYP79B3/ATPAD4/ATWRKY70/ATECS1/GH3.5	6
BP	GO:0052314	phytoalexin metabolic process	6/1839	15/21869	0.000901887	0.0234603	0.0204111	ATMKK9/CYP79B3/ATPAD4/ATWRKY70/ATECS1/GH3.5	6
BP	GO:0052315	phytoalexin biosynthetic process	6/1839	15/21869	0.000901887	0.0234603	0.0204111	ATMKK9/CYP79B3/ATPAD4/ATWRKY70/ATECS1/GH3.5	6
BP	GO:0016125	sterol metabolic process	15/1839	73/21869	0.000956112	0.0245638	0.0213712	CER1/CYP722A1/CVP1/SMT3/HMG2/CYP707A2/ATSMO2/CYP710A1/CYP74B2/CYP707A1/SQS2/CBB3/ATBR6OX/CYP707A3/CER3	15
BP	GO:0009739	response to gibberellin	21/1839	120/21869	0.000993036	0.0252013	0.0219258	IDD3/PAP3/GAI/ATGA3OX1/AtHB23/AT-EXP1/GASA6/PIF1/AtGRF1/TRM13/RGL2/ATMYB65/AtGRF5/ATMYB21/AtILP/AMY1/MERI-5/GASA14/AtRGL3/GATA21/LFY	21
BP	GO:0042538	hyperosmotic salinity response	13/1839	59/21869	0.00103797	0.0260243	0.0226419	UGT74E2/RAS1/GAI/RGL2/RCI2A/P5CS2/ATCIPK6/ATPDX1/AtRGL3/ATS1P/ATVSP2/ATCP1/AtZAT12	13
BP	GO:0120252	hydrocarbon metabolic process	17/1839	89/21869	0.00107918	0.0267354	0.0232605	CER1/ACD1/ACO2/ATMKK9/ISS1/ACC4/ATCB5-B/CYP82G1/ACS6/PDE226/ATNCED2/CCD4/B1/CYP706A3/B2/CER3/ACS5	17
BP	GO:0009630	gravitropism	18/1839	97/21869	0.00110928	0.0271577	0.0236279	FHY2/AtIDD16/AtIDD14/ATPIN3/PIP5K2/ATIDD15/PIF1/IAA20/NA/AXR2/LAZY6/AGC1-12/SCR/PIF8/AtTAR2/NA/GIL1/MEL2	18
BP	GO:0009850	auxin metabolic process	14/1839	67/21869	0.00117543	0.0281159	0.0244616	YUC9/UGT74E2/AtIDD16/SPL11/IAR3/AtIDD14/UMAMIT5/ISS1/ATIDD15/CYP79B3/UGT74D1/ATNIT1/AtTAR2/RGLG2	14
BP	GO:0010374	stomatal complex development	14/1839	67/21869	0.00117543	0.0281159	0.0244616	MAPKKK18/AtMYB124/AtIDD16/EPFL7/AtEPFL6/SOL1/ATICE1/CYCD3;3/AtEPFL9/ATTCX2/GDPDL3/AtEPFL1/BASL/ERL1	14
BP	GO:0009740	gibberellic acid mediated signaling pathway	13/1839	60/21869	0.00122466	0.0289604	0.0251963	IDD3/PAP3/GAI/ATGA3OX1/GASA6/PIF1/RGL2/ATMYB65/ATMYB21/MERI-5/AtRGL3/GATA21/LFY	13
BP	GO:0042335	cuticle development	9/1839	33/21869	0.00123917	0.0289743	0.0252084	CER1/LTPG1/AKS1/FDH/CFL1/AtLtpI-5/HIC/LTPG2/CER3	9
BP	GO:0010158	abaxial cell fate specification	5/1839	11/21869	0.00125449	0.0290066	0.0252365	YAB2/KAN2/AFO/KAN3/KAN	5
BP	GO:0120254	olefinic compound metabolic process	15/1839	75/21869	0.00127863	0.0292399	0.0254395	ACD1/ACO2/ATMKK9/ISS1/ACC4/CYP707A2/ATPAL1/PAL4/ATICE1/CLE25/ACS6/ATNCED2/CYP707A1/CYP707A3/ACS5	15
BP	GO:1901606	alpha-amino acid catabolic process	14/1839	68/21869	0.00136756	0.0309336	0.0269131	HPD/MSA1/ACD1/ATMGL/GAD2/ISS1/CYP79B3/AtGLDP2/ATPAL1/PAL4/NA/AtGLDP1/ADC2/GDH2	14
BP	GO:1901615	organic hydroxy compound metabolic process	46/1839	347/21869	0.00139465	0.0312072	0.0271511	CER1/TPK1/CVP2/HPD/MIOX1/CYP722A1/CVP1/CES/5PTASE11/ICDH/PES1/G-TMT/SMT3/HMG2/MIOX2/BAS1/CYP707A2/ATSMO2/GLX2-5/AtCLO3/CYP710A1/ATPAL1/BEN1/CBB1/ATICE1/CLE25/ATSPT1/NA/ATPAD4/CYP74B2/ATNCED2/CYP707A1/GPP1/BAT1/SQS2/ATPDX1/CBB3/ATMIPS3/AtDMR6/ATBR6OX/CYP707A3/ATMYB111/ATSDH/CER3/CBP60a/ATFLS2	46
BP	GO:0010089	xylem development	11/1839	47/21869	0.00147362	0.0324031	0.0281916	anac005/ANAC037/LHW/NCRK/CLE42/ATKINESIN-13A/CLE41/CLE44/ANAC076/BLH9/ATEXO70A1	11
BP	GO:0042435	indole-containing compound biosynthetic process	12/1839	54/21869	0.00147924	0.0324031	0.0281916	PAI3/ATMKK9/ISS1/CYP79B3/ATNIT1/ATPAD4/ATWRKY70/ATECS1/AtTAR2/TSB2/GH3.5/NA	12
BP	GO:0048826	cotyledon morphogenesis	7/1839	22/21869	0.00161861	0.0347964	0.0302739	CVP2/ATHB13/LAX2/VCC/IAA20/AtTAR2/ABCG9	7
BP	GO:0071407	cellular response to organic cyclic compound	26/1839	167/21869	0.00162194	0.0347964	0.0302739	BSL2/GAI/GLYI4/IBS1/AtTTM2/BSK7/ARL2/TTL3/AtSSI2/RGL2/AIF1/HERK1/BEH1/ATPAD4/BSK6/ATWRKY70/ATGCN2/BRH1/BRS1/BIM1/AtSWEET15/AtRGL3/AtMYB56/BSK2/ATUPF1/BSK5	26
BP	GO:0006835	dicarboxylic acid transport	8/1839	28/21869	0.00165728	0.0348363	0.0303085	ALMT4/AAP1/ALMT6/ATPUMP5/DiT1/NA/ATSDAT/AAP6	8
BP	GO:0032350	regulation of hormone metabolic process	8/1839	28/21869	0.00165728	0.0348363	0.0303085	AtIDD16/CES/SPL11/AtIDD14/UMAMIT5/ISS1/ATIDD15/BEN1	8
BP	GO:0010476	gibberellin mediated signaling pathway	13/1839	62/21869	0.00168238	0.0350045	0.0304549	IDD3/PAP3/GAI/ATGA3OX1/GASA6/PIF1/RGL2/ATMYB65/ATMYB21/MERI-5/AtRGL3/GATA21/LFY	13
BP	GO:0010073	meristem maintenance	28/1839	185/21869	0.00169892	0.0350045	0.0304549	IDD3/KNAT6/BRX/RGI5/CLE11/BUM/CLE17/ATPIN3/AGL3/CIK2/LHW/FAF4/CLE41/CLE25/MIF2/BAM2/CLE44/HAT1/AtTAR2/ULT/RPT2a/ARR10/BLH9/AIL6/LAMP1/AGL8/LFY/AIL7	28
BP	GO:0016054	organic acid catabolic process	26/1839	168/21869	0.00176885	0.036088	0.0313975	ATGA2OX4/HPD/ATBCAT-1/ATGA2OX2/MSA1/ATGA2OX4/ACD1/ATMGL/GAD2/ISS1/CYP79B3/AtGLDP2/CYP707A2/ATPAL1/ETFQO/PAL4/ASN1/ACX4/CYP707A1/NA/AtGLDP1/ADC2/GDH2/NA/AtDMR6/CYP707A3	26
BP	GO:0006972	hyperosmotic response	14/1839	70/21869	0.00183094	0.0369922	0.0321842	UGT74E2/RAS1/GAI/RGL2/RCI2A/P5CS2/AtCSN1/ATCIPK6/ATPDX1/AtRGL3/ATS1P/ATVSP2/ATCP1/AtZAT12	14
BP	GO:0009704	de-etiolation	6/1839	17/21869	0.00192585	0.0384112	0.0334188	PAP3/IAA6/LAF3/PIF8/MED7A/PIF7	6
BP	GO:0009082	branched-chain amino acid biosynthetic process	5/1839	12/21869	0.0020022	0.0384112	0.0334188	ATBCAT-2/BCAT6/RidA/DHAD/ATBCAT-3	5
BP	GO:0010413	glucuronoxylan metabolic process	5/1839	12/21869	0.0020022	0.0384112	0.0334188	FRA8/IRX9/GUX1/F8H/GAUT12	5
BP	GO:0010417	glucuronoxylan biosynthetic process	5/1839	12/21869	0.0020022	0.0384112	0.0334188	FRA8/IRX9/GUX1/F8H/GAUT12	5
BP	GO:0080060	integument development	5/1839	12/21869	0.0020022	0.0384112	0.0334188	ATHB9/AGC2-3/ATHB-14/ANAC056/AtMYB56	5
BP	GO:1902680	positive regulation of RNA biosynthetic process	59/1839	480/21869	0.00207105	0.0384112	0.0334188	IDD3/GBF4/GAI/IBS1/AGL65/AGL9/AtHB23/NA/ATBZIP4/ATHB29/ATHB13/ATMKK9/BBX16/AtbZIP44/NA/NA/AtIDD5/AtIDD4/AGL3/ATHB21/AtERF53/LHW/HMR/AGL5/ANAC043/AGL4/ATMED14/NA/ATMYB65/HYH/ATICE1/DOF3.4/OBP3/ATBZIP61/AGL1/ANAC066/NA/AT-HSFA4A/PRHA/ABF3/ATB2/GATA3/GATA7/AGL21/ATCPL2/TINY2/LRP1/AtMYB43/AtMYB56/NA/ATXR6/GATA12/AtGT2L/AN3/AGL71/AGL8/HAM1/ATHB-5/HEC1	59
BP	GO:1903508	positive regulation of nucleic acid-templated transcription	59/1839	480/21869	0.00207105	0.0384112	0.0334188	IDD3/GBF4/GAI/IBS1/AGL65/AGL9/AtHB23/NA/ATBZIP4/ATHB29/ATHB13/ATMKK9/BBX16/AtbZIP44/NA/NA/AtIDD5/AtIDD4/AGL3/ATHB21/AtERF53/LHW/HMR/AGL5/ANAC043/AGL4/ATMED14/NA/ATMYB65/HYH/ATICE1/DOF3.4/OBP3/ATBZIP61/AGL1/ANAC066/NA/AT-HSFA4A/PRHA/ABF3/ATB2/GATA3/GATA7/AGL21/ATCPL2/TINY2/LRP1/AtMYB43/AtMYB56/NA/ATXR6/GATA12/AtGT2L/AN3/AGL71/AGL8/HAM1/ATHB-5/HEC1	59
BP	GO:0008285	negative regulation of cell population proliferation	10/1839	42/21869	0.00208449	0.0384112	0.0334188	DVL9/DVL3/DVL5/DVL16/ATMYB65/RTFL13/DVL6/DVL20/DVL10/ATMYB3R5	10
BP	GO:2000022	regulation of jasmonic acid mediated signaling pathway	10/1839	42/21869	0.00208449	0.0384112	0.0334188	GLYI4/JAZ5/JAO4/AtSSI2/ATPAD4/ATWRKY70/ATWRKY11/TIFY8/JAO2/JAS1	10
BP	GO:0042592	homeostatic process	60/1839	490/21869	0.00208576	0.0384112	0.0334188	CIPK9/ABCC5/BON3/ATECA3/AtMYB124/GAI/ATBOR4/ATNRAMP6/CYP722A1/ATPIN7/MSA1/SIAR1/MCU2/ATRBOH/TPX2/HHO2/ATPIN3/GAPCP-1/ISS1/ATPIN4/LHCB2/PILS5/AHA1/GH3.3/CIK2/BAS1/ATSKD1/ATCHX21/ATUBC24/ATCAX1/ABC1K15/BHLH100/ATNHX4/bHLH121/bHLH34/GAMMA-TIP2/iqd21/SCR/ATGR2/GH3.5/AHA2/MCU4/AUR3/HKL3/CBB3/NA/TrxL2.1/ZIF1/ATCNGC18/SLAH3/ATSOS3/ATBR6OX/ATSDAT/ATRBOHD/CcdA/AtIAMT1/GATA21/BON/cMCU/ATNRAMP4	60
BP	GO:0042430	indole-containing compound metabolic process	15/1839	79/21869	0.00220122	0.0398325	0.0346553	UGT74E2/PAI3/ATMKK9/UMAMIT5/ISS1/CYP79B3/ATNIT1/ATPAD4/ATWRKY70/ATECS1/AtTAR2/TSB2/GH3.5/ERF109/NA	15
BP	GO:0071367	cellular response to brassinosteroid stimulus	15/1839	79/21869	0.00220122	0.0398325	0.0346553	BSL2/BSK7/ARL2/TTL3/AIF1/HERK1/BEH1/BSK6/ATWRKY70/BRH1/BRS1/BIM1/AtMYB56/BSK2/BSK5	15
BP	GO:0009063	cellular amino acid catabolic process	17/1839	95/21869	0.00226045	0.0405516	0.035281	HPD/ATBCAT-1/MSA1/ACD1/ATMGL/GAD2/ISS1/CYP79B3/AtGLDP2/ATPAL1/ETFQO/PAL4/ASN1/NA/AtGLDP1/ADC2/GDH2	17
BP	GO:0009308	amine metabolic process	21/1839	128/21869	0.00228281	0.0406027	0.0353255	SPDS1/PAI3/CuAO&#945;2/CuAO&#945;3/NA/BUM/ATSOFL2/ACR4/UMAMIT5/ISS1/CYP79B3/LOG3/ATGCN2/TSB2/ERF109/ADC2/LOG8/APAO/RGLG2/NA/ATSPDS3	21
BP	GO:0010928	regulation of auxin mediated signaling pathway	10/1839	43/21869	0.00251474	0.0438834	0.0381797	ATPIN7/BRX/BG3/BGL1/ATPIN3/UMAMIT5/ATPIN4/BG4/NA/ERF109	10
BP	GO:0051241	negative regulation of multicellular organismal process	21/1839	129/21869	0.00251549	0.0438834	0.0381797	ETC1/GAI/AtIDD16/CDF5/ABCG25/ATSKP2;2/PIF1/AtEPFL6/BBX25/RGL2/CYP82G1/ATMYB30/PIF8/AtDSEL/BBX28/ULT/SPT/PTL/AtRGL3/AtMYB56/GATA21	21
BP	GO:0046486	glycerolipid metabolic process	28/1839	190/21869	0.00253052	0.0438834	0.0381797	CVP2/NA/SAC5/ATRBL10/5PTASE11/PES1/ATCK1/ATPI4K/ABX45/NA/NA/ROD1/PLD/LPAT5/NA/WSD6/ASML1/NA/PLIP1/NA/CEK3/ATCCT2/AtDSEL/FAB1A/AtMTM2/ATGPAT7/WSD1/NA	28
BP	GO:0006833	water transport	8/1839	30/21869	0.00268318	0.0454274	0.0395231	PIP2;8/PIP2;6/ATHH2/AQP1/PIP2;5/PIP1;4/ATTIP1.3/PIP2;7	8
BP	GO:0042044	fluid transport	8/1839	30/21869	0.00268318	0.0454274	0.0395231	PIP2;8/PIP2;6/ATHH2/AQP1/PIP2;5/PIP1;4/ATTIP1.3/PIP2;7	8
BP	GO:0010588	cotyledon vascular tissue pattern formation	6/1839	18/21869	0.00268504	0.0454274	0.0395231	CVP2/LAX2/VCC/IAA20/AtTAR2/ABCG9	6
BP	GO:0010102	lateral root morphogenesis	14/1839	73/21869	0.00276439	0.0463927	0.0403629	AtHB23/ATP8/ATLOX1/LAX3/PIP5K2/PILS5/AIR12/ATPLT5/ATSFL61/IAA14/RPT2a/ATEXO70A1/AIL6/AIL7	14
BP	GO:0044282	small molecule catabolic process	34/1839	246/21869	0.00280993	0.0467797	0.0406996	ATGA2OX4/CVP2/HPD/ATBCAT-1/MIOX1/NA/ATGA2OX2/MSA1/5PTASE11/ATGA2OX4/ACD1/ATMGL/GAD2/ISS1/MIOX2/CYP79B3/AtGLDP2/CYP707A2/GLX2-5/ATPAL1/ETFQO/PAL4/ASN1/ACX4/CYP707A1/NA/AtGLDP1/ADC2/GDH2/NSH3/NA/AtDMR6/NA/CYP707A3	34
BP	GO:0006721	terpenoid metabolic process	28/1839	192/21869	0.00294923	0.0487092	0.0423783	ATGA2OX4/HPD/ATDDF1/ATGA3OX1/ATGA2OX2/ATGA2OX4/PES1/GES/ATLUP2/ATLUP1/HMG2/PIF1/CYP707A2/AtGFPPS2/CYP82G1/ATICE1/CLE25/PDE226/ATTPS03/ATNCED2/CCD4/CYP707A1/ATGA2OX8/B1/SQS2/AtTudor1/CYP707A3/B2	28
BP	GO:0045893	positive regulation of transcription, DNA-templated	58/1839	478/21869	0.00299799	0.0491245	0.0427397	IDD3/GBF4/IBS1/AGL65/AGL9/AtHB23/NA/ATBZIP4/ATHB29/ATHB13/ATMKK9/BBX16/AtbZIP44/NA/NA/AtIDD5/AtIDD4/AGL3/ATHB21/AtERF53/LHW/HMR/AGL5/ANAC043/AGL4/ATMED14/NA/ATMYB65/HYH/ATICE1/DOF3.4/OBP3/ATBZIP61/AGL1/ANAC066/NA/AT-HSFA4A/PRHA/ABF3/ATB2/GATA3/GATA7/AGL21/ATCPL2/TINY2/LRP1/AtMYB43/AtMYB56/NA/ATXR6/GATA12/AtGT2L/AN3/AGL71/AGL8/HAM1/ATHB-5/HEC1	58
BP	GO:0071370	cellular response to gibberellin stimulus	13/1839	66/21869	0.00302428	0.0491682	0.0427777	IDD3/PAP3/GAI/ATGA3OX1/GASA6/PIF1/RGL2/ATMYB65/ATMYB21/MERI-5/AtRGL3/GATA21/LFY	13
MF	GO:0042802	identical protein binding	62/1872	398/22177	1.84912e-06	0.00125925	0.00118149	IAA3/BDL/HPD/PAP3/FHY2/BRX/AtTCP23/RKL1/IAA6/HUB2/BUM/ATHB29/ATNADK-3/AKN1/PIF1/ACC4/ATCSLC08/PYL2/LHW/SOK3/BLH1/ATBPM3/CYP98A3/HLH1/IAA20/CKI1/ATCDC48/CTPS2/AQP1/IAA2/DEG1/MIF2/JK224/DMS3/AtHB28/AHT1/MYC67/ACS6/AXR5/AT-HSFA4A/ATHB22/ABCG9/IAA27/VEL1/ATCSLC05/ADC2/SPT/ATPDX1/PTL/BIM1/LOG8/LRP1/JAS1/ATCOL1/CGE1/AtMYB56/NA/AtKAT1/AtIAMT1/LFY/AtUVR8/ATHB-5	62
MF	GO:0005372	water transmembrane transporter activity	12/1872	36/22177	2.31704e-05	0.00525968	0.00493489	BRX/PIP2;8/PIP2;6/ATHH2/AQP1/GAMMA-TIP2/PIP2;5/PIP1;4/ATTIP1.3/DELTA-TIP2/PIP2;7/NIP4;1	12
MF	GO:0015250	water channel activity	12/1872	36/22177	2.31704e-05	0.00525968	0.00493489	BRX/PIP2;8/PIP2;6/ATHH2/AQP1/GAMMA-TIP2/PIP2;5/PIP1;4/ATTIP1.3/DELTA-TIP2/PIP2;7/NIP4;1	12

## Sheet: 3_4 sys123_ATAC_GO
Data set 3_4 GO analysis of genes with decreased accessibilily in inflorescences of sys1/2/3
ONTOLOGY	ID	Description	GeneRatio	BgRatio	pvalue	p.adjust	qvalue	geneID	Count
BP	GO:0009733	response to auxin	80/2037	358/21869	9.07414e-14	1.94368e-10	1.64576e-10	IAA3/BDL/ATMPK1/AtMYB124/ATAUX2-27/ATPIN7/SAUR61/BRX/5PTASE11/IAA18/IAA6/BG3/ATPIN3/SAUR78/UMAMIT5/SAUR51/LAX3/IAA32/ATPIN4/TET14/GH3.1/SAUR8/PILS5/SAUR10/SAUR7/SAUR6/ACC4/TTL3/AtGH3.11/IAA20/ATWRKY23/ATMYB12/SAUR29/SAUR27/PDLZ2/AIR12/CTPS2/BG4/IAA19/ATSFL61/IAA2/AXR2/ABCB19/ATMYB30/NA/DOF3.4/PATL6/ARGOS/SAUR59/SAUR31/PATL5/ACS6/SAUR25/IAA14/AXR5/FL3/TET5/GH3.5/CMI1/IAA27/PRHA/BAT1/ATCCD8/ERF109/…	80
BP	GO:0009639	response to red or far red light	57/2037	231/21869	5.02752e-12	5.38447e-09	4.55917e-09	FBI1/ATGA2OX4/PAP3/FHY2/GAI/ATGA3OX1/BEE1/IAA6/SPA4/CSU1/AT-EXP1/AtBBX21/ATGSTU20/ABC1K3/ATGA3OX2/ISS1/ATZFP1/SAUR10/XCT/CYP707A2/ADS2/BBX25/HMR/HLH1/AtGH3.11/DAG2/HYH/ACT2/ELIP/ABCB19/ATMYB30/ATSPT1/OBP3/LAF3/HLH2/AtCSN1/AHT1/PIF8/SAUR25/ELIP2/CYP707A1/SHB1/BBX28/NA/SPT/COP3/BIM1/LSH1/BHLH136/ATS4/CYP707A3/ATCUL4/PAT1/EFO1/GIL1/SRR1/PIF7	57
BP	GO:0010817	regulation of hormone levels	56/2037	268/21869	6.28312e-09	4.48615e-06	3.79853e-06	YUC9/AtNPF6.3/AtMYB124/ICR1/CYP722A1/ATPIN7/AtIDD16/CES/SPL11/BRX/ILL6/ILL5/BG3/NA/BUM/AtIDD14/ATSOFL2/ATPIN3/ALA5/ADTO1/UMAMIT5/LAX3/CYP708A3/ISS1/ATPIN4/ATIDD15/PILS5/CYP79B3/BAS1/UGT74D1/LOG3/BEN1/ATWRKY23/BG4/CBB1/LAZY6/ATPK7/ABCB19/NA/ATNIT1/PATL6/PATL5/AtTAR2/AGC1-2/ATCIPK6/ENP/BAT1/ATCCD8/LOG5/ATEXO70A1/CBB3/LOG8/RGLG2/ATCKX5/ATBR6OX/HEC1	56
BP	GO:0048438	floral whorl development	46/2037	205/21869	1.41817e-08	7.5943e-06	6.43028e-06	ATHB9/KAN2/AGC2-3/BUM/AtTCP15/ATK1/GAPCP-1/CBSX4/AGL3/PGA6/CSI1/bHLH091/bHLH010/ATHB-14/ADPG2/AGL5/DAD1/ANAC043/AGL4/ATMYB65/ANAC056/IAA19/ATMYB21/ABCB19/MIF2/BAM2/AGL1/ANAC066/ATNS1/HAT1/APY7/AGL24/AtTAR2/TPD1/NZZ/SPT/PTL/ATL73/CBB3/LRP1/KAN/AtMYB56/ATXR6/BOB1/ERL1/HEC1	46
BP	GO:0048437	floral organ development	51/2037	259/21869	2.13922e-07	7.81717e-05	6.61899e-05	AtIDD16/ATHB9/KAN2/AGC2-3/ATMEK4/BUM/AtIDD14/AtTCP15/ATK1/GAPCP-1/CBSX4/ATIDD15/AGL3/PGA6/CSI1/bHLH091/bHLH010/ATHB-14/ADPG2/AGL5/DAD1/AFO/ANAC043/AGL4/ATMYB65/CASPL2A2/ANAC056/IAA19/ATMYB21/ABCB19/MIF2/BAM2/ATWRKY70/AGL1/ANAC066/ATNS1/APY7/TPD1/NZZ/SPT/HHO5/PTL/ATL73/CBB3/LRP1/KAN/AtMYB56/ATXR6/BOB1/ERL1/HEC1	51
BP	GO:0003002	regionalization	40/2037	182/21869	2.18968e-07	7.81717e-05	6.61899e-05	ETC1/BDL/CVP2/AtMYB124/CVP1/ATHB9/KAN2/ABCG13/ATMEK4/ATK1/AtMYB88/LAX2/PRS/VCC/EMB3113/ATHB-14/ATDOF2.4/TTL3/AFO/TAC1/IAA20/OPS/CORD1/SOL1/DOF6/ZPR3/SCR/FL3/ATTCX2/AtTAR2/ABCG9/HHO5/AIL6/KAN/FL1/TRY/BOB1/AtIAMT1/DOF5.3/AIL7	40
BP	GO:0007389	pattern specification process	45/2037	222/21869	4.65435e-07	0.000142423	0.000120593	ETC1/BDL/CVP2/AtMYB124/CVP1/ATPIN7/ATHB9/KAN2/ABCG13/ATMEK4/ATK1/ATPIN3/ATPIN4/AtMYB88/LAX2/SOK3/PRS/VCC/EMB3113/ATHB-14/ATDOF2.4/TTL3/AFO/TAC1/IAA20/OPS/CORD1/SOL1/DOF6/ZPR3/SCR/FL3/ATTCX2/AtTAR2/ABCG9/HHO5/PTL/AIL6/KAN/FL1/TRY/BOB1/AtIAMT1/DOF5.3/AIL7	45
BP	GO:0009908	flower development	80/2037	493/21869	6.26186e-07	0.000167661	0.000141963	NGA3/AtIDD16/ATHB9/KAN2/AGC2-3/ATMEK4/FTM6/BUM/NA/AtIDD14/ANAC029/AtTCP15/ATK1/GAPCP-1/CBSX4/ATIDD15/AGL3/PGA6/CSI1/PRS/bHLH091/bHLH010/ATHB-14/ADPG2/AGL5/DAD1/AFO/ANAC043/AGL4/ATMYB65/CASPL2A2/ANAC056/IAA19/ATMYB21/ABCB19/MIF2/ATJ/BAM2/ATWRKY70/AGL1/ANAC066/BBX30/ATNS1/HAT1/APY7/ATECS1/AGL24/AtTAR2/ATHVA22D/TPD1/NZZ/ULT/ENP/CIB1/SPT/HHO5/MEL1/PTL/ATL73/CBB3/ATGA20OX3/AGL25/AIL6/EMF1/LRP1/KAN/AtM…	80
BP	GO:0090698	post-embryonic plant morphogenesis	42/2037	205/21869	8.24281e-07	0.000196179	0.000166109	CVP2/AtMYB124/AtIDD16/AtHB23/ATLOX1/AtIDD14/ATHB13/ATK1/EPFL7/LAX3/PIP5K2/ATIDD15/AtMYB88/PILS5/LAX2/AtEPFL6/VCC/AFO/IAA20/AIR12/OPS/ATMYB65/ANAC056/ATPLT5/ATSFL61/IAA14/AtTAR2/GDPDL3/ABCG9/RPT2a/CTU2/HHO5/ATEXO70A1/PTL/CBB3/AtEPFL1/AIL6/LSH1/BOB1/ERL1/AIL7/HEC1	42
BP	GO:0010074	maintenance of meristem identity	21/2037	71/21869	1.14091e-06	0.000244383	0.000206925	BRX/CLE11/CLE17/AGL3/PGA6/ARR12/LHW/CLE41/CLE25/CLE44/AGL24/AtTAR2/RPT2a/ARR10/AIL6/CLE22/RGFR2/AGL8/LFY/SHA1/AIL7	21
BP	GO:0010114	response to red light	20/2037	66/21869	1.33652e-06	0.000260257	0.000220366	FHY2/ATGA3OX1/AT-EXP1/ABC1K3/ATGA3OX2/SAUR10/XCT/CYP707A2/ADS2/HMR/DAG2/HYH/ACT2/ELIP/AHT1/SAUR25/ELIP2/SPT/LSH1/EFO1	20
BP	GO:0048646	anatomical structure formation involved in morphogenesis	44/2037	225/21869	1.72162e-06	0.000307119	0.000260045	AtMYB124/MIOX1/AT-EXP10/AtHB23/KNS4/ATLOX1/4CL3/BRC2/AT-EXP1/ATK1/LAX3/PIP5K2/AtMYB88/ATEXP15/PILS5/PGA6/MIOX2/ATEXPB1/CSI1/CLE42/ABCG1/ATEXP4/ATEXP8/AFO/ATPLT5/ATSFL61/CLE41/ATPK7/ABCB19/ATEDS1/ATPAD4/ATEXP16/CLE44/APY7/ABCG9/RPT2a/ATCCD8/CTU2/HHO5/CBB3/AIL6/ATSPS2F/AIL7/HEC1	44
BP	GO:0019827	stem cell population maintenance	23/2037	85/21869	2.00731e-06	0.000307119	0.000260045	BRX/CLE11/BUM/CLE17/AGL3/PGA6/ARR12/LHW/AtPAT1H1/CLE41/CLE25/CLE44/AGL24/AtTAR2/RPT2a/ARR10/AIL6/CLE22/RGFR2/AGL8/LFY/SHA1/AIL7	23
BP	GO:0098727	maintenance of cell number	23/2037	85/21869	2.00731e-06	0.000307119	0.000260045	BRX/CLE11/BUM/CLE17/AGL3/PGA6/ARR12/LHW/AtPAT1H1/CLE41/CLE25/CLE44/AGL24/AtTAR2/RPT2a/ARR10/AIL6/CLE22/RGFR2/AGL8/LFY/SHA1/AIL7	23
BP	GO:0060918	auxin transport	29/2037	123/21869	2.21375e-06	0.000316123	0.000267669	AtNPF6.3/AtMYB124/ICR1/ATPIN7/AtIDD16/BRX/BG3/AtIDD14/ATPIN3/ALA5/UMAMIT5/LAX3/ATPIN4/ATIDD15/PILS5/ATWRKY23/BG4/LAZY6/ATPK7/ABCB19/NA/PATL6/PATL5/AGC1-2/ATCIPK6/ENP/ATCCD8/ATEXO70A1/HEC1	29
BP	GO:1905392	plant organ morphogenesis	77/2037	485/21869	2.37135e-06	0.000317465	0.000268805	NGA3/ETC1/CVP2/ARAC4/AtIDD16/AtHB23/BRX/XLG3/RGI5/CLE11/ATLOX1/HUB2/AtIDD14/ATHB13/ATK1/CLE17/ATPIN3/anac032/LAX3/PIP5K2/GL2/ATIDD15/PILS5/LAX2/CSI1/ATPSK2/ARR12/PIP5K3/LHW/SOK3/ASL5/VCC/ATHAM1/AFO/IAA20/AIR12/BPP2/OPS/ATMYB65/ACT2/ATPLT5/ATSFL61/CLE41/CLE25/NA/ZPR3/ATHAM2/BRH1/ATHAM3/CPL3/CLE44/IAA14/AtGET1/MDIS2/AtTAR2/GDPDL3/ABCG9/RPT2a/UTr7/ARR10/ATCCD8/CTU2/HHO5/ATEXO70A1/PTL/CBB3/GIR1/AIL6/…	77
BP	GO:0045229	external encapsulating structure organization	59/2037	344/21869	3.13417e-06	0.000384727	0.000325758	AtGATL5/XET/ATEXP11/AT-EXP10/KNS4/AtPAE2/AT5-MMP/anac025/ZET/4CL3/AT-EXP1/ATGH9B1/ATEXP15/ATEXPB1/CSI1/CYP79B3/ATCSLC08/bHLH091/bHLH010/MEE25/ABCG1/ATEXP4/ATEXP8/ADPG2/ROPGAP3/AIR12/NA/ATPME3/ATEXP12/ATPK7/NA/ATEXLA1/PME34/DOF3.4/ATEXP16/QUA3/AT1-MMP/ATTRANS11/APY7/ATECS1/GDPDL3/GGP/ABCG9/MERI-5/ATCSLC05/ATPME44/AtGH9B18/CBB3/TBR/ATSPS2F/AtUGP2/NA/PAE9/AtPAE10/PME5/FRA1/GAUT12/PMEI13/AtMAN7	59
BP	GO:0006949	syncytium formation	9/2037	16/21869	3.233e-06	0.000384727	0.000325758	MIOX1/AT-EXP10/AT-EXP1/ATEXP15/MIOX2/ATEXPB1/ATEXP4/ATEXP8/ATEXP16	9
BP	GO:0009914	hormone transport	29/2037	126/21869	3.70744e-06	0.000417965	0.000353901	AtNPF6.3/AtMYB124/ICR1/ATPIN7/AtIDD16/BRX/BG3/AtIDD14/ATPIN3/ALA5/UMAMIT5/LAX3/ATPIN4/ATIDD15/PILS5/ATWRKY23/BG4/LAZY6/ATPK7/ABCB19/NA/PATL6/PATL5/AGC1-2/ATCIPK6/ENP/ATCCD8/ATEXO70A1/HEC1	29
BP	GO:0009741	response to brassinosteroid	26/2037	107/21869	4.03042e-06	0.000431658	0.000365495	BSL2/BSK7/BEH4/SAUR10/BAS1/ARL2/TTL3/AIF1/HERK1/BEH1/BSK6/ATWRKY70/BRH1/EXO/NA/S2P/MERI-5/IBL1/BRS1/BAT1/BIM1/AtMYB56/MAKR1/BHLH136/BSK2/BSK5	26
BP	GO:0071396	cellular response to lipid	75/2037	476/21869	4.23498e-06	0.000431968	0.000365758	FBI1/IDD3/MAPKKK18/BSL2/PAP3/RAS1/GAI/GLYI4/ATGA3OX1/JAZ5/ZFP7/AtLYK3/ACO2/BSK7/ATRBOH/ZFP4/AFP1/CAR9/ABCG25/GASA6/BEH4/ATZFP1/RHA2B/PYL2/AP2C1/MAPKKK17/ARL2/ZFP8/TTL3/AtSSI2/AtGH3.11/AIF1/ATPUB9/ATMYB65/ATTS02/ATMYB21/PBL36/HERK1/iqd21/BEH1/ATPAD4/BSK6/eIF6A/ATWRKY70/BRH1/NA/ATCBL1/PYL13/S2P/AIRP1/MERI-5/IBL1/BRS1/TIFY8/ABF3/AIRP2/BIM1/AtSWEET15/JAS1/GASA4/AtRGL3/AtMYB56/HHP1/EAR1/ZFP3/NA/BSK2/a…	75
BP	GO:0010087	phloem or xylem histogenesis	29/2037	128/21869	5.16735e-06	0.000503112	0.000425997	anac005/BRX/CLE11/CLE17/ANAC037/APC10/LHW/NCRK/VCC/CLE42/AGC1-3/CKI1/OPS/ATKINESIN-13A/CLE41/CLE25/XTH9/ACS6/CLE44/FL3/AtTAR2/BAT1/ERF109/ANAC076/ATEXO70A1/CLE22/FL1/DOF5.3/ACS5	29
BP	GO:0010073	meristem maintenance	37/2037	185/21869	6.51454e-06	0.000606702	0.000513709	IDD3/KNAT6/BRX/RGI5/CLE11/BUM/CLE17/ATPIN3/AGL3/PGA6/ARR12/LHW/FAF4/CLE41/CLE25/MIF2/BAM2/ZPR3/CLE44/HAT1/AGL24/AtTAR2/FEY/ULT/RPT2a/ARR10/JKD/AGL25/AIL6/EMF1/CLE22/LAMP1/RGFR2/AGL8/LFY/SHA1/AIL7	37
BP	GO:0009640	photomorphogenesis	25/2037	104/21869	7.52734e-06	0.000671815	0.000568843	PAP3/FHY2/IAA6/SPA4/CSU1/AtBBX21/ATZFP1/XCT/BBX25/AtGH3.11/HYH/ABCB19/ATMYB30/ATSPT1/OBP3/LAF3/AtCSN1/PIF8/BBX28/COP3/BHLH136/ATS4/ATCUL4/PAT1/PIF7	25
BP	GO:0042445	hormone metabolic process	31/2037	147/21869	1.18111e-05	0.00101198	0.000856867	YUC9/CYP722A1/AtIDD16/CES/SPL11/ILL6/ILL5/NA/BUM/AtIDD14/ATSOFL2/ADTO1/UMAMIT5/CYP708A3/ISS1/ATIDD15/CYP79B3/BAS1/UGT74D1/LOG3/BEN1/CBB1/ATNIT1/AtTAR2/BAT1/LOG5/CBB3/LOG8/RGLG2/ATCKX5/ATBR6OX	31
BP	GO:0009606	tropism	28/2037	128/21869	1.50416e-05	0.0012392	0.00104926	FHY2/AtIDD16/XLG3/AtIDD14/ATPIN3/PIP5K2/ATIDD15/RPT2/MIZ1/AGC1-3/IAA20/IAA19/AXR2/LAZY6/ATPK7/ABCB19/AGC1-12/JK224/NA/SCR/PIF8/AtTAR2/AGC1-2/NA/MEL1/NA/GIL1/NA	28
BP	GO:0009828	plant-type cell wall loosening	13/2037	37/21869	1.5995e-05	0.00124232	0.00105191	ATEXP11/AT-EXP10/AT-EXP1/ATEXP15/ATEXPB1/ATEXP4/ATEXP8/ATEXP12/ATEXLA1/ATEXP16/MERI-5/AtGH9B18/AtMAN7	13
BP	GO:0008202	steroid metabolic process	22/2037	89/21869	1.62395e-05	0.00124232	0.00105191	CER1/CYP722A1/CVP1/CES/ADTO1/SMT3/CYP708A3/BAS1/CYP707A2/CYP710A2/CYP710A1/BEN1/CBB1/CYP74B2/CYP707A1/BAT1/SQS2/CBB3/ATBR6OX/CYP707A3/AACT2/CER3	22
BP	GO:0009827	plant-type cell wall modification	18/2037	65/21869	1.79714e-05	0.00132741	0.00112395	XET/ATEXP11/AT-EXP10/anac025/AT-EXP1/ATEXP15/ATEXPB1/ATEXP4/ATEXP8/ADPG2/ATEXP12/ATEXLA1/ATEXP16/MERI-5/AtGH9B18/TBR/PMEI13/AtMAN7	18
BP	GO:0048443	stamen development	25/2037	110/21869	2.12861e-05	0.0014708	0.00124536	AtTCP15/GAPCP-1/CBSX4/AGL3/PGA6/CSI1/bHLH091/bHLH010/ADPG2/DAD1/ANAC043/ATMYB65/IAA19/ATMYB21/ABCB19/BAM2/ANAC066/APY7/TPD1/NZZ/ATL73/CBB3/LRP1/ATXR6/BOB1	25
BP	GO:0048466	androecium development	25/2037	110/21869	2.12861e-05	0.0014708	0.00124536	AtTCP15/GAPCP-1/CBSX4/AGL3/PGA6/CSI1/bHLH091/bHLH010/ADPG2/DAD1/ANAC043/ATMYB65/IAA19/ATMYB21/ABCB19/BAM2/ANAC066/APY7/TPD1/NZZ/ATL73/CBB3/LRP1/ATXR6/BOB1	25
BP	GO:0009926	auxin polar transport	23/2037	98/21869	2.59918e-05	0.00173983	0.00147315	AtNPF6.3/AtMYB124/ICR1/ATPIN7/AtIDD16/AtIDD14/ATPIN3/ALA5/LAX3/ATPIN4/ATIDD15/ATWRKY23/LAZY6/ATPK7/ABCB19/PATL6/PATL5/AGC1-2/ATCIPK6/ENP/ATCCD8/ATEXO70A1/HEC1	23
BP	GO:0009611	response to wounding	43/2037	243/21869	3.02197e-05	0.00196153	0.00166088	ERF59/JAZ5/4CL.1/ATLOX1/GES/AtFBS1/ATCK1/ATMKK9/SS2/ATSUC3/ANAC037/CYP79B3/ARR12/ATOEP16-1/AP2C1/ATPAL1/DAD1/AtGH3.11/AtJAC1/AXR2/ATFKBP62/ANAC059/NA/AtPP2-A13/ACS6/CYP74B2/ATTPS03/ARR10/TIFY8/ADC2/AIL6/JAS1/NSH3/FAR1/ATVSP2/anac096/ATUPF1/ATRBOHD/PAT1/NA/AtZAT12/CYP94B1/AIL7	43
BP	GO:0010218	response to far red light	14/2037	45/21869	3.67022e-05	0.00231224	0.00195783	FBI1/FHY2/GAI/HMR/HYH/ACT2/ELIP/ABCB19/LAF3/PIF8/SAUR25/ELIP2/LSH1/EFO1	14
BP	GO:0009629	response to gravity	24/2037	107/21869	3.87891e-05	0.00237389	0.00201003	FHY2/AtMYB124/AtIDD16/XLG3/AtIDD14/ATPIN3/PIP5K2/ATGSTU20/ATIDD15/AtMYB88/IAA20/IAA19/AXR2/LAZY6/ABCB19/AGC1-12/NA/SCR/PIF8/AtTAR2/NA/MEL1/TUA3/GIL1	24
BP	GO:1901605	alpha-amino acid metabolic process	43/2037	246/21869	4.08297e-05	0.00242267	0.00205134	THA1/ATBCAT-2/PSP/PAI3/MSA1/ACD1/BCAT6/NA/ATMGL/GAD2/ATGSR2/AtCM3/UMAMIT5/ISS1/CYP79B3/ACC4/AtGLDP2/ARD/ADT3/ATPAL1/GLU2/MTHFR2/AtCGS1/ATMS2/PAL4/PPT/DHAD/ASN1/ATBCAT-3/P5CS2/MTHFR1/TSB2/AtGLDP1/EDA9/ERF109/ADC2/ATAIH/DAPDC2/DiT1/AtMYB43/ATCIMS/NA/ACS5	43
BP	GO:0070542	response to fatty acid	38/2037	208/21869	4.18482e-05	0.00242267	0.00205134	ERF59/GAI/GLYI4/JAZ5/NA/ILL6/5PTASE11/ATLOX1/GES/AtFBS1/ACO2/SS2/ATOEP16-1/AtSSI2/AtGH3.11/ATTS02/ANAC056/AtJAC1/ATEBP/AXR2/ATMYB21/ATPAD4/ATWRKY70/ACS6/ATTPS03/ATECS1/GGP/TIFY8/ADC2/ATST2A/JAS1/AtRGL3/NSH3/ATVSP2/ATVSP1/ATUPF1/UF3GT/NA	38
BP	GO:0048467	gynoecium development	22/2037	95/21869	4.80244e-05	0.00270706	0.00229213	ATHB9/KAN2/AGC2-3/BUM/AtTCP15/ATK1/AGL3/CSI1/ATHB-14/AGL5/AGL4/ANAC056/MIF2/AGL1/ATNS1/HAT1/AtTAR2/SPT/KAN/AtMYB56/ERL1/HEC1	22
BP	GO:0042545	cell wall modification	33/2037	174/21869	6.11796e-05	0.00329351	0.00278869	XET/ATEXP11/AT-EXP10/anac025/AT-EXP1/ATGH9B1/ATEXP15/ATEXPB1/CYP79B3/bHLH091/bHLH010/ATEXP4/ATEXP8/ADPG2/NA/ATPME3/ATEXP12/NA/ATEXLA1/PME34/DOF3.4/ATEXP16/ATECS1/GGP/MERI-5/ATPME44/AtGH9B18/TBR/AtUGP2/NA/PME5/PMEI13/AtMAN7	33
BP	GO:0009753	response to jasmonic acid	37/2037	204/21869	6.15034e-05	0.00329351	0.00278869	ERF59/GAI/GLYI4/JAZ5/NA/ILL6/5PTASE11/ATLOX1/GES/AtFBS1/SS2/ATOEP16-1/AtSSI2/AtGH3.11/ATTS02/ANAC056/AtJAC1/ATEBP/AXR2/ATMYB21/ATPAD4/ATWRKY70/ACS6/ATTPS03/ATECS1/GGP/TIFY8/ADC2/ATST2A/JAS1/AtRGL3/NSH3/ATVSP2/ATVSP1/ATUPF1/UF3GT/NA	37
BP	GO:0071407	cellular response to organic cyclic compound	32/2037	167/21869	6.39216e-05	0.00333951	0.00282765	BSL2/GAI/GLYI4/IBS1/AtTTM2/BSK7/BEH4/ARL2/TTL3/AtSSI2/AIF1/HERK1/ATEDS1/BEH1/ATPAD4/BSK6/ATWRKY70/ATGCN2/BRH1/NA/S2P/NA/IBL1/BRS1/BIM1/AtMYB3R4/AtSWEET15/AtRGL3/AtMYB56/BSK2/ATUPF1/BSK5	32
BP	GO:0071367	cellular response to brassinosteroid stimulus	19/2037	79/21869	8.96379e-05	0.00457153	0.00387083	BSL2/BSK7/BEH4/ARL2/TTL3/AIF1/HERK1/BEH1/BSK6/ATWRKY70/BRH1/NA/S2P/IBL1/BRS1/BIM1/AtMYB56/BSK2/BSK5	19
BP	GO:0010224	response to UV-B	18/2037	73/21869	9.64361e-05	0.00466614	0.00395093	ATCSA-1/PR-5/ATPAL1/AtGH3.11/ATMYB12/ERCC1/HYH/ELIP2/UGT84A1/CYP84A1/HKL3/ATPDX1/CBB3/ATMYB111/EFO1/AtZAT12/AtUVR8/HAM1	18
BP	GO:0009411	response to UV	26/2037	127/21869	9.75317e-05	0.00466614	0.00395093	ATCSA-1/PAI3/4CL.1/4CL3/AtLIG6/PR-5/ATPAL1/AtGH3.11/ATMYB12/ERCC1/HYH/ELIP/ABCB19/ATPAD4/ELIP2/UGT84A1/CYP84A1/HKL3/ATPDX1/CBB3/FEN1/ATMYB111/EFO1/AtZAT12/AtUVR8/HAM1	26
BP	GO:0090697	post-embryonic plant organ morphogenesis	25/2037	120/21869	9.8074e-05	0.00466614	0.00395093	AtIDD16/AtHB23/ATLOX1/AtIDD14/ATK1/LAX3/PIP5K2/ATIDD15/PILS5/AFO/AIR12/ATMYB65/ATPLT5/ATSFL61/IAA14/RPT2a/CTU2/HHO5/ATEXO70A1/PTL/CBB3/AIL6/BOB1/AIL7/HEC1	25
BP	GO:0090696	post-embryonic plant organ development	36/2037	201/21869	0.000100207	0.00466614	0.00395093	AtNPF6.3/AtMYB124/AtIDD16/AtHB23/BRX/ATLOX1/AtIDD14/ATK1/ATSKP2;2/LAX3/PIP5K2/ATIDD15/AtMYB88/PILS5/ARL2/AFO/ATPUB9/AIR12/ATMYB65/AtPMT1/ATPLT5/ATSFL61/ABCB19/IAA14/AtTAR2/RPT2a/UTr7/CTU2/HHO5/ATEXO70A1/PTL/CBB3/AIL6/BOB1/AIL7/HEC1	36
BP	GO:0071555	cell wall organization	47/2037	289/21869	0.000115558	0.00526648	0.00445926	AtGATL5/XET/ATEXP11/AT-EXP10/AtPAE2/anac025/ZET/AT-EXP1/ATGH9B1/ATEXP15/ATEXPB1/CSI1/CYP79B3/ATCSLC08/bHLH091/bHLH010/ATEXP4/ATEXP8/ADPG2/ROPGAP3/NA/ATPME3/ATEXP12/NA/ATEXLA1/PME34/DOF3.4/ATEXP16/QUA3/ATTRANS11/ATECS1/GDPDL3/GGP/MERI-5/ATCSLC05/ATPME44/AtGH9B18/TBR/AtUGP2/NA/PAE9/AtPAE10/PME5/FRA1/GAUT12/PMEI13/AtMAN7	47
BP	GO:0042446	hormone biosynthetic process	21/2037	94/21869	0.000122592	0.00547068	0.00463216	YUC9/CYP722A1/AtIDD16/CES/BUM/AtIDD14/ADTO1/CYP708A3/ISS1/ATIDD15/CYP79B3/LOG3/BEN1/CBB1/ATNIT1/AtTAR2/BAT1/LOG5/CBB3/LOG8/ATBR6OX	21
BP	GO:0009651	response to salt stress	70/2037	483/21869	0.000132924	0.00581068	0.00492004	RAS1/ATDDF1/AtMYB124/GAI/ATOCT6/NA/ALDH3H1/5PTASE11/ABCG13/SIBP1/DWA3/AtFBS1/ATWRKY57/ATMKK9/AtMYB88/ABX45/AtERF53/BGLU14/AtCLO3/ATCAX1/ANNAT4/ATBPM3/ATSAP18/ATHH2/ATMYB12/RCI2A/ATNHX4/AIF2/CAMTA6/ATNHD1/DHAD/ATJ/WSD6/ARP1/P5CS2/AtCSN1/PQT3/ATCBL1/S2P/AtACER/ATHVA22D/ULT/ATCIPK6/ABF3/ADC2/HKL3/SNRK2-7/ATPDX1/AIRP2/ATCIPK14/SIS/ALG10/AtTudor1/EMF1/GASA14/AtRGL3/ATS1P/STT3A/HHP1/NA/FAR1/SLAH3/ATSOS…	70
BP	GO:0006694	steroid biosynthetic process	16/2037	63/21869	0.000159891	0.00684972	0.00579982	CER1/CYP722A1/CVP1/CES/ADTO1/SMT3/CYP708A3/CYP710A2/CYP710A1/BEN1/CBB1/BAT1/SQS2/CBB3/ATBR6OX/CER3	16
BP	GO:0048507	meristem development	50/2037	320/21869	0.000195749	0.00822147	0.00696132	IDD3/CVP2/ATDDF1/KNAT6/SPL11/ATHB9/BRX/RGI5/AtTCP23/CLE11/BUM/CLE17/ATPIN3/AGL3/PGA6/ARR12/LHW/ATHB-14/CLE42/AFO/FAF4/CLE41/CLE25/MIF2/BAM2/ZPR3/FTIP3/CLE44/HAT1/AGL24/AtTAR2/FEY/ULT/RPT2a/ARR10/JKD/AGL25/AIL6/EMF1/CLE22/LAMP1/NA/BHLH136/RGFR2/BOB1/AGL8/LFY/CDF1/SHA1/AIL7	50
BP	GO:0009624	response to nematode	19/2037	84/21869	0.000213434	0.00879185	0.00744428	NA/AAP1/AtNPF4.3/ATGPT2/AMT1;2/AIT1/LAX2/AtGRF1/PIP2;6/ABCG1/NA/ATWRKY23/ATWI-12/ATPME3/ABCC9/ATCAT6/DiT1/ZIF1/NA	19
BP	GO:0009415	response to water	61/2037	416/21869	0.000253629	0.0102504	0.0086793	CER1/AtNPF6.3/ATDDF1/AtMYB124/ATOCT6/NA/ERD10/ALDH3H1/LEA7/ATMGL/ATWRKY57/ATHB29/ABC1K3/AtMYB88/AtPGR5/AtERF53/CSI1/ARR12/ATLAC2/AtCLO3/AtPUB23/ATPAL1/PIP2;2/AtLtpI-5/ANNAT4/ARL2/ATHH2/DAG2/ASPG1/ATERF-7/AXR2/AtBAM1/CLE25/WSD6/XERO1/AtPUB22/ARP1/ATWRKY70/PQT3/ATCBL1/AIRP1/NA/ATHVA22D/ATCBF1/ATCIPK6/ARR10/ABF3/HKL3/ATCIPK14/AtLEA4-5/RGLG2/AtCor6.6/PUB46/ASUS1/SLAH3/WSD1/CYP707A3/ATEXO70B1/AtLtpI-1…	61
BP	GO:1901607	alpha-amino acid biosynthetic process	30/2037	165/21869	0.000279432	0.0106902	0.00905163	THA1/ATBCAT-2/PSP/PAI3/MSA1/BCAT6/NA/ATMGL/ATGSR2/AtCM3/ACC4/ARD/ADT3/GLU2/MTHFR2/AtCGS1/ATMS2/PPT/DHAD/ASN1/ATBCAT-3/P5CS2/MTHFR1/TSB2/EDA9/DAPDC2/AtMYB43/ATCIMS/NA/ACS5	30
BP	GO:0007623	circadian rhythm	28/2037	150/21869	0.000280648	0.0106902	0.00905163	ATCCR1/AtTCP15/ATCCR2/XCT/TBL10/NANA/JMJ30/JK224/LNK2/NA/SCAB3/ARR9/HLH2/ATTKL/ATHAM3/BBX30/APRR2/ATFIM1/VEL1/GATA3/GATA7/SPT/AGL25/GATA12/GATA21/SRR1/BOA/AtUVR8	28
BP	GO:0048511	rhythmic process	28/2037	150/21869	0.000280648	0.0106902	0.00905163	ATCCR1/AtTCP15/ATCCR2/XCT/TBL10/NANA/JMJ30/JK224/LNK2/NA/SCAB3/ARR9/HLH2/ATTKL/ATHAM3/BBX30/APRR2/ATFIM1/VEL1/GATA3/GATA7/SPT/AGL25/GATA12/GATA21/SRR1/BOA/AtUVR8	28
BP	GO:0009308	amine metabolic process	25/2037	128/21869	0.000284472	0.0106902	0.00905163	PAI3/CuAO&#945;2/CuAO&#945;3/NA/BUM/ATSOFL2/ACR4/AtCM3/UMAMIT5/ISS1/CYP79B3/LOG3/AtPMT1/ATGCN2/TSB2/ERF109/ADC2/LOG5/ATAIH/LOG8/APAO/RGLG2/ATCKX5/NA/ATSPDS3	25
BP	GO:0010015	root morphogenesis	50/2037	326/21869	0.00030731	0.0113467	0.00960756	ETC1/ARAC4/AtHB23/BRX/XLG3/RGI5/CLE11/ATLOX1/CLE17/ATPIN3/anac032/LAX3/PIP5K2/GL2/PILS5/CSI1/ARR12/PIP5K3/LHW/SOK3/ATHAM1/AIR12/ACT2/ATPLT5/ATSFL61/CLE41/CLE25/NA/ATHAM2/ATHAM3/CPL3/CLE44/IAA14/AtGET1/MDIS2/AtTAR2/GDPDL3/RPT2a/UTr7/ARR10/CTU2/ATEXO70A1/GIR1/AIL6/CLE22/DGR2/RGFR2/ATRBOHC/DROP3/AIL7	50
BP	GO:0016125	sterol metabolic process	17/2037	73/21869	0.000312539	0.0113467	0.00960756	CER1/CYP722A1/CVP1/ADTO1/SMT3/CYP708A3/CYP707A2/CYP710A2/CYP710A1/CYP74B2/CYP707A1/SQS2/CBB3/ATBR6OX/CYP707A3/AACT2/CER3	17
BP	GO:0010016	shoot system morphogenesis	35/2037	205/21869	0.000322737	0.0115217	0.00975572	NGA3/CVP2/AtMYB124/AtIDD16/ATHB9/HUB2/AtIDD14/BRC2/ATHB13/EPFL7/ATIDD15/AtMYB88/PGA6/LAX2/ASL5/AtEPFL6/VCC/ATHB-14/CLE42/IAA20/BPP2/OPS/CLE41/ZPR3/BRH1/CLE44/AtTAR2/GDPDL3/ABCG9/RPT2a/ATCCD8/PTL/AtEPFL1/BOB1/ERL1	35
BP	GO:0046486	glycerolipid metabolic process	33/2037	190/21869	0.0003426	0.0120303	0.0101864	CVP2/NA/SAC5/ATRBL10/ACT1/5PTASE11/PES1/ATCK1/ATPI4K/ABX45/PDTPI/NA/PDLZ2/ROD1/PLD/AtPMT1/LPAT5/NA/WSD6/ASML1/NA/PLIP1/NA/CEK3/ATCCT2/AtDSEL/FAB1A/ATIPS1/ATGPAT7/SAC4/WSD1/NA/NA	33
BP	GO:0006555	methionine metabolic process	9/2037	26/21869	0.00037295	0.0128848	0.0109099	BCAT6/ATMGL/ISS1/ARD/MTHFR2/AtCGS1/ATMS2/MTHFR1/ATCIMS	9
BP	GO:0048653	anther development	18/2037	81/21869	0.000390233	0.0132679	0.0112343	GAPCP-1/PGA6/CSI1/bHLH091/bHLH010/ADPG2/DAD1/ANAC043/ATMYB65/BAM2/ANAC066/APY7/TPD1/NZZ/ATL73/CBB3/LRP1/ATXR6	18
BP	GO:0009414	response to water deprivation	59/2037	406/21869	0.000401456	0.0134362	0.0113768	CER1/AtNPF6.3/ATDDF1/AtMYB124/ATOCT6/NA/ERD10/ALDH3H1/LEA7/ATMGL/ATWRKY57/ATHB29/ABC1K3/AtMYB88/AtPGR5/AtERF53/CSI1/ARR12/ATLAC2/AtCLO3/AtPUB23/ATPAL1/PIP2;2/AtLtpI-5/ANNAT4/ARL2/ATHH2/ASPG1/ATERF-7/AXR2/AtBAM1/CLE25/WSD6/XERO1/AtPUB22/ARP1/ATWRKY70/PQT3/ATCBL1/AIRP1/NA/ATHVA22D/ATCBF1/ATCIPK6/ARR10/ABF3/HKL3/ATCIPK14/AtLEA4-5/RGLG2/AtCor6.6/PUB46/ASUS1/SLAH3/WSD1/CYP707A3/ATEXO70B1/AtLtpI-11/LTP3	59
BP	GO:0046394	carboxylic acid biosynthetic process	68/2037	485/21869	0.000427653	0.0140928	0.0119327	THA1/ATBCAT-2/PSP/ATICS2/NA/PAI3/MSA1/BCAT6/ATLOX1/NA/NA/ATMGL/ATGSR2/AtCM3/ATKAS2/ISS1/CYP79B3/ACC4/ARD/ADT3/KCS12/ADS2/ATCB5-B/AtCLO3/ATPAL1/GLU2/AtSSI2/MTHFR2/DAD1/HIC/AtGulLO6/AtCGS1/ATMS2/PAL4/PPT/ATTS02/AtFAD2/DHAD/AtFaTA/ATMYB118/CLE25/ATMYB30/ATNIT1/ASN1/ATBCAT-3/ATPAD4/P5CS2/MTHFR1/ATNCED2/AtTAR2/GGP/TSB2/FAD6/EDA9/NA/ATL73/AtGulLO3/DAPDC2/BCCP2/AtMYB43/ATCIMS/NA/UDG4/NA/KCS20/KAS1/CBP60…	68
BP	GO:0009900	dehiscence	10/2037	32/21869	0.000455473	0.0144732	0.0122548	CSI1/ADPG2/DAD1/ANAC043/ANAC066/APY7/AtGH9B18/ATL73/ATXR6/AtMAN7	10
BP	GO:0048440	carpel development	18/2037	82/21869	0.000457095	0.0144732	0.0122548	ATHB9/KAN2/AGC2-3/BUM/ATK1/AGL3/ATHB-14/AGL5/AGL4/ANAC056/MIF2/AGL1/ATNS1/SPT/KAN/AtMYB56/ERL1/HEC1	18
BP	GO:0023051	regulation of signaling	51/2037	340/21869	0.000459467	0.0144732	0.0122548	ETC1/IDD3/MAPKKK18/RAS1/GAI/GLYI4/JAZ5/IBS1/ATPIN7/ZFP7/AtTTM2/BRX/AtLYK3/BG3/ZFP4/CAR9/ATPIN3/UMAMIT5/ATZFP1/RHA2B/ATPIN4/ARR12/EBF1/HMR/ARL2/ZFP8/AtSSI2/BG4/NA/NA/ATPAD4/ATWRKY70/S2P/AIRP1/NA/ARR10/TIFY8/ERF109/BIG4/AIRP2/JAS1/AtRGL3/HHP1/EAR1/ZFP3/NA/anac096/TRY/GATA21/ATEXO70B1/ATHB-5	51
BP	GO:0016115	terpenoid catabolic process	7/2037	17/21869	0.000505106	0.0148595	0.0125819	ATGA2OX4/ATGA2OX4/CYP707A2/CCD4/CYP707A1/ATCCD8/CYP707A3	7
BP	GO:0071669	plant-type cell wall organization or biogenesis	47/2037	308/21869	0.000513145	0.0148595	0.0125819	AtGATL5/ATBCAT-2/XET/ATEXP11/AT-EXP10/anac025/ZET/AT-EXP1/UMAMIT5/ATTPS1/ATEXP15/ANAC037/ATEXPB1/CESA09/CSI1/FRA8/ATCSLB04/PXC1/IRX9/ATLMCO4/ATEXP4/ATEXP8/ADPG2/ROPGAP3/ANAC043/ATEXP12/ATKINESIN-13A/GUX1/CBB1/ATEXLA1/ATEXP16/ANAC066/QUA3/XTH9/ATCSLG3/GDPDL3/MERI-5/ANAC076/AtGH9B18/ATCESA2/ATEXO70A1/TBR/CESA5/AtMYB43/FRA1/PMEI13/AtMAN7	47
BP	GO:0009742	brassinosteroid mediated signaling pathway	17/2037	76/21869	0.00051679	0.0148595	0.0125819	BSL2/BSK7/BEH4/TTL3/AIF1/HERK1/BEH1/BSK6/ATWRKY70/BRH1/NA/S2P/IBL1/BRS1/BIM1/BSK2/BSK5	17
BP	GO:0043401	steroid hormone mediated signaling pathway	17/2037	76/21869	0.00051679	0.0148595	0.0125819	BSL2/BSK7/BEH4/TTL3/AIF1/HERK1/BEH1/BSK6/ATWRKY70/BRH1/NA/S2P/IBL1/BRS1/BIM1/BSK2/BSK5	17
BP	GO:0048545	response to steroid hormone	17/2037	76/21869	0.00051679	0.0148595	0.0125819	BSL2/BSK7/BEH4/TTL3/AIF1/HERK1/BEH1/BSK6/ATWRKY70/BRH1/NA/S2P/IBL1/BRS1/BIM1/BSK2/BSK5	17
BP	GO:0071383	cellular response to steroid hormone stimulus	17/2037	76/21869	0.00051679	0.0148595	0.0125819	BSL2/BSK7/BEH4/TTL3/AIF1/HERK1/BEH1/BSK6/ATWRKY70/BRH1/NA/S2P/IBL1/BRS1/BIM1/BSK2/BSK5	17
BP	GO:2000026	regulation of multicellular organismal development	55/2037	376/21869	0.000527605	0.0148595	0.0125819	MAPKKK18/AtMYB124/GAI/ERD10/AtIDD16/ATMEK4/FTM6/AtPUB19/ACO2/CDF5/ABCG25/ATSKP2;2/AtMYB88/ABX45/XCT/AtGRF1/AtEPFL6/BBX25/AFO/DAG2/MAP3KE1/SPL5/ANAC056/HYH/ELIP/ATMYB118/ATMYB30/ATJ/AAE3/ARP1/PIF8/ELIP2/BBX30/AtDSEL/SHB1/BBX28/ULT/ENP/CIB1/SPT/JKD/PTL/CBB3/AGL25/EMF1/AtRGL3/AtMYB56/ATGLK2/ATCUL4/CYS5/AGL71/EDM2/GATA21/BOA/AGL8	55
BP	GO:0009630	gravitropism	20/2037	97/21869	0.00053994	0.0148595	0.0125819	FHY2/AtIDD16/XLG3/AtIDD14/ATPIN3/PIP5K2/ATIDD15/IAA20/IAA19/AXR2/LAZY6/ABCB19/AGC1-12/NA/SCR/PIF8/AtTAR2/NA/MEL1/GIL1	20
BP	GO:0009637	response to blue light	19/2037	90/21869	0.000540804	0.0148595	0.0125819	FBI1/FHY2/SPA4/XCT/ADT3/RPT2/HMR/AGC1-3/IAA19/ELIP/ATPK7/ABCB19/AGC1-12/JK224/PIF8/ELIP2/AGC1-2/CIB1/LSH1	19
BP	GO:0048826	cotyledon morphogenesis	8/2037	22/21869	0.000541101	0.0148595	0.0125819	CVP2/ATHB13/LAX2/VCC/IAA20/OPS/AtTAR2/ABCG9	8
BP	GO:0010646	regulation of cell communication	51/2037	344/21869	0.000604469	0.0163895	0.0138774	ETC1/IDD3/MAPKKK18/RAS1/GAI/GLYI4/JAZ5/IBS1/ATPIN7/ZFP7/AtTTM2/BRX/AtLYK3/BG3/ZFP4/CAR9/ATPIN3/UMAMIT5/ATZFP1/RHA2B/ATPIN4/ARR12/EBF1/HMR/ARL2/ZFP8/AtSSI2/BG4/NA/NA/ATPAD4/ATWRKY70/S2P/AIRP1/NA/ARR10/TIFY8/ERF109/BIG4/AIRP2/JAS1/AtRGL3/HHP1/EAR1/ZFP3/NA/anac096/TRY/GATA21/ATEXO70B1/ATHB-5	51
BP	GO:0045165	cell fate commitment	20/2037	98/21869	0.000619971	0.0165997	0.0140554	ETC1/NA/YAB2/KAN2/CLE11/CLE17/GL2/CLE42/AtPRP4/AFO/CLE41/CLE25/SCR/CLE44/KAN3/ATWRKY28/TPD1/CLE22/KAN/TRY	20
BP	GO:0010252	auxin homeostasis	11/2037	39/21869	0.000638371	0.0168814	0.0142939	ATPIN7/AtTCP15/ATPIN3/ISS1/ATPIN4/PILS5/GH3.3/GH3.5/AUR3/DFL1/AtIAMT1	11
BP	GO:0006835	dicarboxylic acid transport	9/2037	28/21869	0.000694682	0.0181465	0.0153651	ALMT4/AAP1/ALMT6/ATPUMP5/AtmSFC1/DiT1/NA/ATSDAT/AAP6	9
BP	GO:0045017	glycerolipid biosynthetic process	25/2037	136/21869	0.000732639	0.0188363	0.0159492	NA/ATRBL10/ACT1/PES1/ATCK1/ATPI4K/ABX45/NA/PDLZ2/PLD/AtPMT1/LPAT5/NA/WSD6/ASML1/NA/PLIP1/CEK3/ATCCT2/FAB1A/ATIPS1/ATGPAT7/WSD1/NA/NA	25
BP	GO:1901615	organic hydroxy compound metabolic process	51/2037	347/21869	0.000738678	0.0188363	0.0159492	CER1/TPK1/CVP2/MIOX1/ATICS2/CYP722A1/CVP1/NA/CES/5PTASE11/ICDH/PES1/ADTO1/SMT3/CYP708A3/MIOX2/PDTPI/BAS1/CYP707A2/GLX2-5/AtCLO3/CYP710A2/CYP710A1/ATPAL1/BEN1/ATMYB12/CBB1/CLE25/ATMES11/ATSPT1/NA/ATPAD4/CYP74B2/ATNCED2/CYP707A1/GPP1/BAT1/SQS2/ATIPS1/ATPDX1/CBB3/ATMIPS3/AtDMR6/ATBR6OX/CYP707A3/AACT2/ATMYB111/ATSDH/CER3/CBP60a/ATFLS2	51
BP	GO:0010588	cotyledon vascular tissue pattern formation	7/2037	18/21869	0.000760365	0.0191612	0.0162243	CVP2/LAX2/VCC/IAA20/OPS/AtTAR2/ABCG9	7
BP	GO:0051241	negative regulation of multicellular organismal process	24/2037	129/21869	0.000775917	0.0193258	0.0163636	ETC1/GAI/AtIDD16/CDF5/ABCG25/ATSKP2;2/AtEPFL6/BBX25/CYP82G1/ATMYB118/ATMYB30/PIF8/AtDSEL/BBX28/ULT/SPT/PTL/AGL25/EMF1/AtRGL3/AtMYB56/ATGLK2/ATCUL4/GATA21	24
BP	GO:0010078	maintenance of root meristem identity	11/2037	40/21869	0.000807226	0.0198745	0.0168282	BRX/CLE11/CLE17/LHW/CLE41/CLE25/CLE44/AtTAR2/RPT2a/CLE22/RGFR2	11
BP	GO:0042538	hyperosmotic salinity response	14/2037	59/21869	0.000845284	0.020575	0.0174214	RAS1/GAI/RCI2A/P5CS2/S2P/ATHVA22D/ATCIPK6/ATPDX1/EMF1/AtRGL3/ATS1P/ATVSP2/ATCP1/AtZAT12	14
BP	GO:0044262	cellular carbohydrate metabolic process	61/2037	436/21869	0.000866318	0.02085	0.0176542	CVP2/ATSUC4/XET/XTH8/MIOX1/NA/GBSS1/5PTASE11/AtIDD14/ATTPS1/ATIDD15/ATSUC3/AKN1/MIOX2/AtMAN2/PDTPI/APL4/CESA09/CSI1/TPPE/FRA8/ATCSLB04/MEE25/NA/AtXTH32/IRX9/ATISA1/AXY9/TBL1/NA/GUX1/XTH16/AtBAM1/ATMYB118/XTH9/A/N-InvI/TPPF/TPPG/ATCSLG3/GPP1/GDPDL3/MERI-5/NA/ATCESA2/ATIPS1/TBR/CESA5/TPPI/ATMIPS3/ATSPS2F/AtUGP2/ATSPS1F/ASUS1/BGLC1/F8H/ATBXL1/ATTPPA/ATSDH/GAUT12/ATGT18/TPPJ	61
BP	GO:0009966	regulation of signal transduction	49/2037	334/21869	0.000965051	0.0229682	0.0194478	IDD3/MAPKKK18/RAS1/GAI/GLYI4/JAZ5/IBS1/ATPIN7/ZFP7/AtTTM2/BRX/AtLYK3/BG3/ZFP4/CAR9/ATPIN3/UMAMIT5/ATZFP1/RHA2B/ATPIN4/ARR12/EBF1/HMR/ARL2/ZFP8/AtSSI2/BG4/NA/NA/ATPAD4/ATWRKY70/S2P/AIRP1/NA/ARR10/TIFY8/ERF109/BIG4/AIRP2/JAS1/AtRGL3/HHP1/EAR1/ZFP3/NA/anac096/GATA21/ATEXO70B1/ATHB-5	49
BP	GO:0001101	response to acid chemical	62/2037	448/21869	0.00104021	0.0242053	0.0204953	CER1/AtNPF6.3/ATDDF1/AtMYB124/ATOCT6/NA/ERD10/ALDH3H1/LEA7/AtFBS1/ATMGL/ATWRKY57/ATHB29/ABC1K3/AtMYB88/AtPGR5/AtERF53/CSI1/ARR12/ATLAC2/AtCLO3/AtPUB23/ATPAL1/PIP2;2/AtLtpI-5/ANNAT4/ARL2/ATHH2/DAG2/ASPG1/ATERF-7/AXR2/AtBAM1/CLE25/WSD6/XERO1/AtPUB22/ARP1/ATWRKY70/PQT3/ATCBL1/AIRP1/NA/ATHVA22D/ATCBF1/ATCIPK6/ARR10/ABF3/HKL3/ATCIPK14/AtLEA4-5/RGLG2/AtCor6.6/PUB46/ASUS1/SLAH3/WSD1/CYP707A3/ATEXO70B1/A…	62
BP	GO:0009638	phototropism	8/2037	24/21869	0.00105093	0.0242053	0.0204953	FHY2/RPT2/AGC1-3/IAA19/ATPK7/AGC1-12/JK224/AGC1-2	8
BP	GO:0009901	anther dehiscence	8/2037	24/21869	0.00105093	0.0242053	0.0204953	CSI1/ADPG2/DAD1/ANAC043/ANAC066/APY7/ATL73/ATXR6	8
BP	GO:0034285	response to disaccharide	16/2037	74/21869	0.00110106	0.0248914	0.0210761	XLG3/ATGPT2/ATHB13/GASA6/ATOEP16-1/NANA/AtSWEET16/ASN1/ATPAD4/ASML1/ATB2/NA/HHP1/NA/ASUS1/ATUPF1	16
BP	GO:0042435	indole-containing compound biosynthetic process	13/2037	54/21869	0.00110903	0.0248914	0.0210761	PAI3/AtCM3/ATMKK9/ISS1/CYP79B3/ATNIT1/ATPAD4/ATWRKY70/ATECS1/AtTAR2/TSB2/GH3.5/NA	13
BP	GO:0048580	regulation of post-embryonic development	52/2037	362/21869	0.00111558	0.0248914	0.0210761	MAPKKK18/AtMYB124/GAI/ERD10/AtIDD16/ATMEK4/FTM6/AtPUB19/ACO2/CDF5/ABCG25/ATSKP2;2/AtMYB88/ABX45/XCT/AtGRF1/AtEPFL6/BBX25/AFO/DAG2/SPL5/HYH/ELIP/ATMYB118/ATMYB30/ATJ/AAE3/ARP1/PIF8/ELIP2/BBX30/AtDSEL/SHB1/BBX28/ULT/ENP/CIB1/SPT/PTL/CBB3/AGL25/EMF1/AtRGL3/AtMYB56/ATGLK2/ATCUL4/CYS5/AGL71/EDM2/GATA21/BOA/AGL8	52
BP	GO:1901401	regulation of tetrapyrrole metabolic process	9/2037	30/21869	0.00121304	0.026787	0.0226812	ARR12/anac046/GBP/ELIP/ACSF/ELIP2/ARR10/ATGLK2/GATA21	9
BP	GO:0009808	lignin metabolic process	15/2037	68/21869	0.00125488	0.0269571	0.0228253	ATCCR1/BGLU45/ATCCR2/ATPAL1/ATLMCO4/CYP98A3/ANAC043/ATTS02/ABCG29/ATCAD4/CBB1/CCoAOMT1/CYP84A1/CYP84A4/AtMYB43	15
BP	GO:0120252	hydrocarbon metabolic process	18/2037	89/21869	0.00126558	0.0269571	0.0228253	CER1/ACD1/ACO2/ATMKK9/ISS1/ACC4/ATCB5-B/CYP82G1/ACS6/PDE226/ATNCED2/CCD4/B1/ATCCD8/CYP706A3/B2/CER3/ACS5	18
BP	GO:0016128	phytosteroid metabolic process	10/2037	36/21869	0.00127109	0.0269571	0.0228253	CYP722A1/CES/ADTO1/CYP708A3/BAS1/BEN1/CBB1/BAT1/CBB3/ATBR6OX	10
BP	GO:0016131	brassinosteroid metabolic process	10/2037	36/21869	0.00127109	0.0269571	0.0228253	CYP722A1/CES/ADTO1/CYP708A3/BAS1/BEN1/CBB1/BAT1/CBB3/ATBR6OX	10
BP	GO:0009809	lignin biosynthetic process	13/2037	55/21869	0.00133033	0.0279369	0.0236549	ATCCR1/BGLU45/ATCCR2/ATLMCO4/CYP98A3/ANAC043/ATTS02/ABCG29/ATCAD4/CCoAOMT1/CYP84A1/CYP84A4/AtMYB43	13
BP	GO:1902680	positive regulation of RNA biosynthetic process	65/2037	480/21869	0.00139598	0.0287361	0.0243316	IDD3/GAI/IBS1/ATSPL14/AtHB23/ATBZIP4/ATHB29/ATHB13/ATMKK9/AtbZIP44/NA/NA/anac032/AtIDD5/AGL3/ATHB21/AtERF53/LHW/HMR/ATBZIP34/AGL5/ANAC043/ATMYB12/AGL4/NA/ATMYB65/ATEBP/HYH/ATMYB118/DOF3.4/GATA6/OBP3/NA/BZIP49/ATBZIP61/AGL1/ANAC066/NA/APRR2/AT-HSFA4A/S2P/AGL24/ATCBF1/PRHA/ABF3/ATB2/GATA3/GATA7/AGL21/JKD/AGL25/AtMYB3R4/LRP1/AtMYB43/AtMYB56/NA/ATXR6/GATA12/cdc2cAt/ATGLK2/AGL71/AGL8/HAM1/ATHB-5/HEC1	65
BP	GO:1903508	positive regulation of nucleic acid-templated transcription	65/2037	480/21869	0.00139598	0.0287361	0.0243316	IDD3/GAI/IBS1/ATSPL14/AtHB23/ATBZIP4/ATHB29/ATHB13/ATMKK9/AtbZIP44/NA/NA/anac032/AtIDD5/AGL3/ATHB21/AtERF53/LHW/HMR/ATBZIP34/AGL5/ANAC043/ATMYB12/AGL4/NA/ATMYB65/ATEBP/HYH/ATMYB118/DOF3.4/GATA6/OBP3/NA/BZIP49/ATBZIP61/AGL1/ANAC066/NA/APRR2/AT-HSFA4A/S2P/AGL24/ATCBF1/PRHA/ABF3/ATB2/GATA3/GATA7/AGL21/JKD/AGL25/AtMYB3R4/LRP1/AtMYB43/AtMYB56/NA/ATXR6/GATA12/cdc2cAt/ATGLK2/AGL71/AGL8/HAM1/ATHB-5/HEC1	65
BP	GO:0008300	isoprenoid catabolic process	8/2037	25/21869	0.00142046	0.0287361	0.0243316	ATGA2OX4/ATGA2OX4/CYP707A2/ATNCED2/CCD4/CYP707A1/ATCCD8/CYP707A3	8
BP	GO:0014070	response to organic cyclic compound	46/2037	315/21869	0.00148988	0.0287361	0.0243316	BSL2/GAI/GLYI4/IBS1/AtTTM2/AtFBS1/BSK7/BEH4/SAUR10/ATRPN1A/BAS1/AtCLO3/ARL2/TTL3/AtSSI2/AIF1/HERK1/ATEDS1/DOF3.4/BEH1/ATPAD4/BSK6/ATWRKY70/ATGCN2/BRH1/EXO/NA/S2P/NA/MERI-5/IBL1/BRS1/BAT1/BT5/BIM1/AtMYB3R4/AtSWEET15/AtRGL3/AtMYB56/AtDMR6/MAKR1/BHLH136/BSK2/ATUPF1/ATRBOHC/BSK5	46
BP	GO:0009739	response to gibberellin	22/2037	120/21869	0.00153328	0.0287361	0.0243316	IDD3/PAP3/GAI/ATGA3OX1/AtHB23/AT-EXP1/GASA6/AtGRF1/NA/TRM13/ATMYB65/ATMYB21/IQD22/AGL24/AMY1/MERI-5/UBC17/GASA14/GASA4/AtRGL3/GATA21/LFY	22
BP	GO:0009403	toxin biosynthetic process	6/2037	15/21869	0.0015475	0.0287361	0.0243316	ATMKK9/CYP79B3/ATPAD4/ATWRKY70/ATECS1/GH3.5	6
BP	GO:0009700	indole phytoalexin biosynthetic process	6/2037	15/21869	0.0015475	0.0287361	0.0243316	ATMKK9/CYP79B3/ATPAD4/ATWRKY70/ATECS1/GH3.5	6
BP	GO:0010540	basipetal auxin transport	6/2037	15/21869	0.0015475	0.0287361	0.0243316	AtNPF6.3/ATPK7/ABCB19/AGC1-2/ATCIPK6/ENP	6
BP	GO:0046217	indole phytoalexin metabolic process	6/2037	15/21869	0.0015475	0.0287361	0.0243316	ATMKK9/CYP79B3/ATPAD4/ATWRKY70/ATECS1/GH3.5	6
BP	GO:0052314	phytoalexin metabolic process	6/2037	15/21869	0.0015475	0.0287361	0.0243316	ATMKK9/CYP79B3/ATPAD4/ATWRKY70/ATECS1/GH3.5	6
BP	GO:0052315	phytoalexin biosynthetic process	6/2037	15/21869	0.0015475	0.0287361	0.0243316	ATMKK9/CYP79B3/ATPAD4/ATWRKY70/ATECS1/GH3.5	6
BP	GO:0005991	trehalose metabolic process	7/2037	20/21869	0.00156814	0.0287361	0.0243316	ATTPS1/TPPE/TPPF/TPPG/TPPI/ATTPPA/TPPJ	7
BP	GO:0016129	phytosteroid biosynthetic process	9/2037	31/21869	0.00156962	0.0287361	0.0243316	CYP722A1/CES/ADTO1/CYP708A3/BEN1/CBB1/BAT1/CBB3/ATBR6OX	9
BP	GO:0016132	brassinosteroid biosynthetic process	9/2037	31/21869	0.00156962	0.0287361	0.0243316	CYP722A1/CES/ADTO1/CYP708A3/BEN1/CBB1/BAT1/CBB3/ATBR6OX	9
BP	GO:0120178	steroid hormone biosynthetic process	9/2037	31/21869	0.00156962	0.0287361	0.0243316	CYP722A1/CES/ADTO1/CYP708A3/BEN1/CBB1/BAT1/CBB3/ATBR6OX	9
BP	GO:0009698	phenylpropanoid metabolic process	24/2037	136/21869	0.00165848	0.0301056	0.0254912	ATCCR1/BEE1/4CL.1/BGLU45/4CL3/ISS1/ATCCR2/SCPL8/ATPAL1/ATLMCO4/CYP98A3/ANAC043/PAL4/ATTS02/ABCG29/ATCAD4/CBB1/CER4/CCoAOMT1/CYP84A1/CYP84A4/AtMYB43/FAR7/FAR1	24
BP	GO:0006972	hyperosmotic response	15/2037	70/21869	0.00170995	0.0305297	0.0258503	RAS1/GAI/RCI2A/P5CS2/AtCSN1/S2P/ATHVA22D/ATCIPK6/ATPDX1/EMF1/AtRGL3/ATS1P/ATVSP2/ATCP1/AtZAT12	15
BP	GO:0006820	anion transport	37/2037	241/21869	0.00171035	0.0305297	0.0258503	AtNPF6.3/ATBOR4/ALMT4/NA/AtNPF1.2/MSL4/AAP1/ATGPT2/AIT1/AtNPF2.13/ABCG25/CEPR2/SEL1/MSL6/NA/NA/ALMT6/ATPUMP5/ATUBC24/MSL5/ATNHD1/JK224/AST12/PHT5;2/MPC2/PHT5;3/SHB1/UTr7/ATNST-KT1/AtmSFC1/AST68/DiT1/NA/SLAH3/NA/ATSDAT/AAP6	37
BP	GO:0051094	positive regulation of developmental process	24/2037	137/21869	0.00183691	0.0325178	0.0275336	MAPKKK18/AtMYB124/ACO2/anac032/AtMYB88/ABX45/ARL2/DAG2/anac046/ELIP/ANAC059/ATJ/AAE3/ARGOS/ELIP2/ATWRKY28/ENP/CIB1/DEAR4/CBB3/AtRGL3/CYS5/EDM2/AGL8	24
BP	GO:0006636	unsaturated fatty acid biosynthetic process	8/2037	26/21869	0.00188602	0.0328443	0.0278101	ATKAS2/ADS2/AtCLO3/AtSSI2/AtFAD2/ATMYB118/FAD6/NA	8
BP	GO:0009956	radial pattern formation	8/2037	26/21869	0.00188602	0.0328443	0.0278101	ATDOF2.4/TAC1/DOF6/SCR/AIL6/KAN/DOF5.3/AIL7	8
BP	GO:0010051	xylem and phloem pattern formation	15/2037	71/21869	0.00198465	0.0338265	0.0286418	BDL/CVP2/CVP1/LAX2/VCC/TTL3/IAA20/OPS/CORD1/ZPR3/FL3/AtTAR2/ABCG9/KAN/FL1	15
BP	GO:0010158	abaxial cell fate specification	5/2037	11/21869	0.00199426	0.0338265	0.0286418	YAB2/KAN2/AFO/KAN3/KAN	5
BP	GO:0045893	positive regulation of transcription, DNA-templated	64/2037	478/21869	0.00199625	0.0338265	0.0286418	IDD3/IBS1/ATSPL14/AtHB23/ATBZIP4/ATHB29/ATHB13/ATMKK9/AtbZIP44/NA/NA/anac032/AtIDD5/AGL3/ATHB21/AtERF53/LHW/HMR/ATBZIP34/AGL5/ANAC043/ATMYB12/AGL4/NA/ATMYB65/ATEBP/HYH/ATMYB118/DOF3.4/GATA6/OBP3/NA/BZIP49/ATBZIP61/AGL1/ANAC066/NA/APRR2/AT-HSFA4A/S2P/AGL24/ATCBF1/PRHA/ABF3/ATB2/GATA3/GATA7/AGL21/JKD/AGL25/AtMYB3R4/LRP1/AtMYB43/AtMYB56/NA/ATXR6/GATA12/cdc2cAt/ATGLK2/AGL71/AGL8/HAM1/ATHB-5/HEC1	64
BP	GO:0046351	disaccharide biosynthetic process	9/2037	32/21869	0.00200559	0.0338265	0.0286418	TPPE/NA/TPPF/TPPG/TPPI/ATSPS2F/ATSPS1F/ATTPPA/TPPJ	9
BP	GO:0015740	C4-dicarboxylate transport	7/2037	21/21869	0.00216482	0.0362269	0.0306742	ALMT4/ALMT6/ATPUMP5/AtmSFC1/DiT1/ATSDAT/AAP6	7
BP	GO:0009744	response to sucrose	15/2037	72/21869	0.00229509	0.0378663	0.0320623	XLG3/ATGPT2/ATHB13/GASA6/ATOEP16-1/NANA/AtSWEET16/ASN1/ASML1/ATB2/NA/HHP1/NA/ASUS1/ATUPF1	15
BP	GO:0048444	floral organ morphogenesis	11/2037	45/21869	0.00229814	0.0378663	0.0320623	AtIDD16/AtIDD14/ATK1/ATIDD15/AFO/ATMYB65/HHO5/PTL/CBB3/BOB1/HEC1	11
BP	GO:0071365	cellular response to auxin stimulus	22/2037	124/21869	0.00236098	0.0386047	0.0326876	ATMPK1/ATPIN7/BRX/BG3/ATPIN3/UMAMIT5/ATPIN4/TET14/TTL3/AtGH3.11/BG4/NA/PATL6/PATL5/FL3/TET5/ERF109/COP3/AIL6/FL1/DFL1/AIL7	22
BP	GO:0033559	unsaturated fatty acid metabolic process	8/2037	27/21869	0.00246392	0.0399828	0.0338544	ATKAS2/ADS2/AtCLO3/AtSSI2/AtFAD2/ATMYB118/FAD6/NA	8
BP	GO:0016051	carbohydrate biosynthetic process	50/2037	358/21869	0.00249233	0.0401397	0.0339873	AtGATL5/GBSS1/AtFBA3/AKN1/PDTPI/APL4/CESA09/CSI1/TPPE/MAGT1/FRA8/ATCSLB04/GALS1/MEE25/NA/IRX9/ATISA1/AtGulLO6/AXY9/TBL1/NA/GUX1/ATMYB118/GATL10/GAUT15/QUA3/GATL6/TPPF/TPPG/ATCSLG3/GPP1/AtFBA5/GGP/AthA1-1/ATCESA2/ATIPS1/TBR/CESA5/TPPI/ATMIPS3/ATSPS2F/AtGulLO3/ATSPS1F/BGLC1/F8H/NA/ATTPPA/GAUT12/ATGT18/TPPJ	50
BP	GO:0019748	secondary metabolic process	51/2037	367/21869	0.00252544	0.0401886	0.0340287	ATDDF1/ATCCR1/BUS1/BEE1/ZFP7/BCAT6/4CL.1/BGLU45/4CL3/ZFP4/ATGSTU11/ATMKK9/ATGSTU20/ISS1/ATCCR2/AKN1/CYP79B3/AtGRF1/SCPL11/SCPL8/scpl10/SCPL9/BGLU14/ATPAL1/ATLMCO4/CYP98A3/ATHOL1/DAG2/ANAC043/PAL4/NGAL2/ATTS02/ABCG29/ATMLP-470/ATCAD4/CBB1/ATMYB118/CLE25/ATPAD4/ATWRKY70/ATECS1/GH3.5/CER4/CCoAOMT1/CYP84A1/CYP84A4/AtTudor1/AtMYB43/FAR7/FAR1/CBF4	51
BP	GO:0080022	primary root development	9/2037	33/21869	0.0025329	0.0401886	0.0340287	AtMYB124/ATHB13/GAPCP-1/PDTPI/ARR12/ATLAC2/PP2A-3/AtTAR2/ARR10	9
BP	GO:0098656	anion transmembrane transport	19/2037	102/21869	0.00257407	0.0405416	0.0343276	ATBOR4/ALMT4/AAP1/ATGPT2/NA/ALMT6/ATPUMP5/ATUBC24/JK224/PHT5;2/MPC2/PHT5;3/UTr7/ATNST-KT1/AST68/DiT1/NA/ATSDAT/AAP6	19
BP	GO:2000030	regulation of response to red or far red light	11/2037	46/21869	0.00277042	0.0433156	0.0366764	BEE1/ATGSTU20/XCT/BBX25/HMR/AtGH3.11/HYH/ATMYB30/BBX28/BIM1/ATCUL4	11
BP	GO:0051239	regulation of multicellular organismal process	62/2037	467/21869	0.00283005	0.0439272	0.0371943	ETC1/MAPKKK18/AtMYB124/GAI/ERD10/AtIDD16/PRK5/ATMEK4/FTM6/AtPUB19/ACO2/BRC2/CDF5/ABCG25/ATSKP2;2/AtMYB88/ABX45/XCT/AtGRF1/AtEPFL6/BBX25/ARL2/AFO/DAG2/MAP3KE1/SPL5/ANAC056/HYH/ELIP/CYP82G1/ATMYB118/ATMYB30/ATJ/AAE3/ARP1/ARGOS/PIF8/ELIP2/BBX30/AtDSEL/SHB1/BBX28/ULT/ENP/CIB1/SPT/JKD/PTL/CBB3/AGL25/EMF1/AtRGL3/AtMYB56/ATGLK2/ATCUL4/CYS5/AGL71/TRY/EDM2/GATA21/BOA/AGL8	62
BP	GO:0009734	auxin-activated signaling pathway	19/2037	103/21869	0.00288661	0.0443979	0.0375928	ATMPK1/ATPIN7/BRX/BG3/ATPIN3/UMAMIT5/ATPIN4/TET14/TTL3/BG4/NA/FL3/TET5/ERF109/COP3/AIL6/FL1/DFL1/AIL7	19
BP	GO:0009086	methionine biosynthetic process	7/2037	22/21869	0.00292255	0.0443979	0.0375928	BCAT6/ARD/MTHFR2/AtCGS1/ATMS2/MTHFR1/ATCIMS	7
BP	GO:0009641	shade avoidance	7/2037	22/21869	0.00292255	0.0443979	0.0375928	BEE1/AtBBX21/ISS1/SAUR10/HLH1/HLH2/BIM1	7
BP	GO:0044550	secondary metabolite biosynthetic process	28/2037	174/21869	0.00298037	0.0449574	0.0380666	ATCCR1/BUS1/BCAT6/BGLU45/ATMKK9/ATCCR2/AKN1/CYP79B3/ATPAL1/ATLMCO4/CYP98A3/ANAC043/PAL4/ATTS02/ABCG29/ATCAD4/ATMYB118/ATPAD4/ATWRKY70/ATECS1/GH3.5/CER4/CCoAOMT1/CYP84A1/CYP84A4/AtMYB43/FAR7/FAR1	28
BP	GO:0035670	plant-type ovary development	13/2037	60/21869	0.00305789	0.0452907	0.0383488	ATHB9/KAN2/AGC2-3/ATHB-14/AGL5/AGL4/ANAC056/MIF2/AGL1/ATNS1/KAN/AtMYB56/ERL1	13
BP	GO:0009850	auxin metabolic process	14/2037	67/21869	0.00307622	0.0452907	0.0383488	YUC9/AtIDD16/SPL11/ILL6/ILL5/AtIDD14/UMAMIT5/ISS1/ATIDD15/CYP79B3/UGT74D1/ATNIT1/AtTAR2/RGLG2	14
BP	GO:0010374	stomatal complex development	14/2037	67/21869	0.00307622	0.0452907	0.0383488	MAPKKK18/AtMYB124/AtIDD16/ATMEK4/EPFL7/AtMYB88/AtEPFL6/SOL1/CYCD3;3/ATTCX2/GDPDL3/AtEPFL1/BASL/ERL1	14
BP	GO:0010413	glucuronoxylan metabolic process	5/2037	12/21869	0.00315786	0.0452907	0.0383488	FRA8/IRX9/GUX1/F8H/GAUT12	5
BP	GO:0010417	glucuronoxylan biosynthetic process	5/2037	12/21869	0.00315786	0.0452907	0.0383488	FRA8/IRX9/GUX1/F8H/GAUT12	5
BP	GO:0080060	integument development	5/2037	12/21869	0.00315786	0.0452907	0.0383488	ATHB9/AGC2-3/ATHB-14/ANAC056/AtMYB56	5
BP	GO:0009943	adaxial/abaxial axis specification	8/2037	28/21869	0.00317162	0.0452907	0.0383488	ATHB9/KAN2/PRS/ATHB-14/AFO/ZPR3/KAN/AtIAMT1	8
BP	GO:0032350	regulation of hormone metabolic process	8/2037	28/21869	0.00317162	0.0452907	0.0383488	AtIDD16/CES/SPL11/AtIDD14/UMAMIT5/ISS1/ATIDD15/BEN1	8
BP	GO:0010119	regulation of stomatal movement	19/2037	104/21869	0.00323022	0.0458204	0.0387973	MAPKKK18/AKS2/ARAC4/PUB11/AKS1/ATRBOH/AT-EXP1/AIT1/NA/AtGH3.11/JK224/PME34/iqd21/ATWRKY70/SCAB3/AtACER/RHC1/ZIF1/ATEXO70B1	19
BP	GO:0005992	trehalose biosynthetic process	6/2037	17/21869	0.0032515	0.0458204	0.0387973	TPPE/TPPF/TPPG/TPPI/ATTPPA/TPPJ	6
BP	GO:0010089	xylem development	11/2037	47/21869	0.00331786	0.0464501	0.0393304	anac005/ANAC037/LHW/NCRK/CLE42/ATKINESIN-13A/CLE41/XTH9/CLE44/ANAC076/ATEXO70A1	11
BP	GO:0008652	cellular amino acid biosynthetic process	30/2037	192/21869	0.00340341	0.0473384	0.0400826	THA1/ATBCAT-2/PSP/PAI3/MSA1/BCAT6/NA/ATMGL/ATGSR2/AtCM3/ACC4/ARD/ADT3/GLU2/MTHFR2/AtCGS1/ATMS2/PPT/DHAD/ASN1/ATBCAT-3/P5CS2/MTHFR1/TSB2/EDA9/DAPDC2/AtMYB43/ATCIMS/NA/ACS5	30
BP	GO:0000096	sulfur amino acid metabolic process	13/2037	61/21869	0.0035612	0.0492134	0.0416702	PSP/ACD1/BCAT6/NA/ATMGL/ISS1/ARD/MTHFR2/AtCGS1/ATMS2/MTHFR1/EDA9/ATCIMS	13
BP	GO:0006650	glycerophospholipid metabolic process	25/2037	152/21869	0.00360773	0.0495369	0.0419441	CVP2/NA/SAC5/ATRBL10/ACT1/5PTASE11/ATCK1/ATPI4K/NA/PDLZ2/ROD1/PLD/AtPMT1/LPAT5/NA/NA/NA/CEK3/ATCCT2/FAB1A/ATIPS1/ATGPAT7/SAC4/NA/NA	25
MF	GO:0042802	identical protein binding	66/2067	398/22177	2.84641e-06	0.0020181	0.00191459	IAA3/BDL/PAP3/FHY2/BRX/AtTCP23/RKL1/IAA6/SPA4/HUB2/BUM/AtCM3/ATHB29/ATNADK-3/AKN1/ACC4/ATCSLC08/PYL2/LHW/SOK3/ATOEP16-1/AtLYK5/ATBPM3/CYP98A3/HLH1/IAA20/CKI1/CTPS2/IAA19/AQP1/IAA2/DEG1/MIF2/JK224/ATEDS1/AtHB28/AHT1/MYC67/ACS6/AXR5/PYL13/AT-HSFA4A/AGL24/ATHB22/ABCG9/IAA27/VEL1/ATCSLC05/ADC2/SPT/ATPDX1/JKD/PTL/BIM1/LOG8/LRP1/JAS1/CGE1/AtMYB56/NA/ATAUX2-11/AtKAT1/AtIAMT1/LFY/AtUVR8/ATHB-5	66
MF	GO:0005372	water transmembrane transporter activity	12/2067	36/22177	6.19402e-05	0.0115579	0.010965	BRX/PIP2;8/PIP2;2/PIP2;6/ATHH2/AQP1/GAMMA-TIP2/PIP2;5/ATTIP1.3/DELTA-TIP2/PIP2;7/NIP4;1	12
MF	GO:0015250	water channel activity	12/2067	36/22177	6.19402e-05	0.0115579	0.010965	BRX/PIP2;8/PIP2;2/PIP2;6/ATHH2/AQP1/GAMMA-TIP2/PIP2;5/ATTIP1.3/DELTA-TIP2/PIP2;7/NIP4;1	12
MF	GO:0016881	acid-amino acid ligase activity	11/2067	31/22177	6.52069e-05	0.0115579	0.010965	NA/APG13/GH3.1/GH3.3/AtGH3.11/ATECS1/GH3.5/AUR3/AtGH3.12/NA/DFL1	11
MF	GO:0004805	trehalose-phosphatase activity	6/2067	11/22177	0.000198965	0.0234218	0.0222204	TPPE/TPPF/TPPG/TPPI/ATTPPA/TPPJ	6
MF	GO:0042803	protein homodimerization activity	37/2067	217/22177	0.000230658	0.0234218	0.0222204	FHY2/HUB2/BUM/AtCM3/ATHB29/ATCSLC08/PYL2/LHW/SOK3/ATOEP16-1/AtLYK5/HLH1/CKI1/MIF2/ATEDS1/AtHB28/AHT1/MYC67/PYL13/AT-HSFA4A/AGL24/ATHB22/ABCG9/ATCSLC05/ADC2/ATPDX1/JKD/PTL/LOG8/LRP1/JAS1/CGE1/AtMYB56/NA/LFY/AtUVR8/ATHB-5	37
MF	GO:0016758	transferase activity, transferring hexosyl groups	56/2067	372/22177	0.000231245	0.0234218	0.0222204	AtGATL5/XET/XTH8/ATCSLA10/GALT4/GBSS1/KNS4/NA/AtSIP1/NA/NA/ATTPS1/ATMGD3/CESA09/MAGT1/ATCSLC08/FRA8/UGT71D1/UGT74D1/NA/ATCSLB04/GALS1/AtXTH32/IRX9/ATTS02/NA/GUX1/XTH16/NA/GATL10/UGT76F1/NA/GAUT15/NA/GATL6/XTH9/UGT84A1/IAGLU/ATCSLA01/NA/ATCSLG3/GGP/MERI-5/ATCSLC05/ATCESA2/ALG10/CESA5/ATSPS2F/ATCSLA11/STT3A/ATSPS1F/ASUS1/GlcAT14A/NA/GAUT12/ATGT18	56
MF	GO:0008194	UDP-glycosyltransferase activity	47/2067	303/22177	0.000359598	0.0288731	0.027392	AtGATL5/GBSS1/KNS4/NA/NA/NA/NA/ATTPS1/ATMGD3/NA/NA/CESA09/FRA8/UGT71D1/NA/UGT74D1/NA/ATCSLB04/GALS1/IRX9/MUCI21/ATTS02/NA/GUX1/NA/GATL10/UGT76F1/NA/GAUT15/NA/GATL6/UGT84A1/IAGLU/NA/ATCSLG3/GGP/UGT79B2/NA/ATCESA2/CESA5/ATSPS2F/ATSPS1F/ASUS1/GlcAT14A/NA/UF3GT/GAUT12	47
MF	GO:0015556	C4-dicarboxylate transmembrane transporter activity	6/2067	12/22177	0.000366513	0.0288731	0.027392	ALMT6/ATPUMP5/AtmSFC1/DiT1/NA/ATSDAT	6
MF	GO:0016837	carbon-oxygen lyase activity, acting on polysaccharides	10/2067	32/22177	0.000457875	0.0324633	0.0307981	NA/RGIL6/NA/NA/NA/NA/NA/NA/NA/NA	10
MF	GO:0005310	dicarboxylic acid transmembrane transporter activity	6/2067	13/22177	0.00062703	0.0404149	0.0383418	ALMT6/ATPUMP5/AtmSFC1/DiT1/NA/ATSDAT	6

## Sheet: 3_5 minu12_ATAC_GO
Data set 3_5 GO analysis of genes with decreased accessibilily in inflorescences of minu1/2
ONTOLOGY	ID	Description	GeneRatio	BgRatio	pvalue	p.adjust	qvalue	geneID	Count
BP	GO:0022613	ribonucleoprotein complex biogenesis	80/1889	434/21869	6.15455e-11	1.32261e-07	1.22119e-07	PRP18a/ATRRP4/EIF2/NA/RHON1/NA/NA/CRB/NA/NA/NA/RPL10/PCP1/NA/AtTRM112b/NFD3/ATFAS4/NA/NA/NA/CLPR1/AtNug2/NA/AtMDN1/emb1688/RPL34/HDP1/AP40/SmD3/RH29/RPL7A/RPL7B/HEN2/ATTRN1/EMB2762/NA/FZF/AtYbeY/EMA1/ATRAP/MAC3B/RH17/BRR2b/NA/EDA13/NA/IRP1/NA/SRRP1/NA/EVR1/NA/NA/BPG2/EMB3126/MAS2/ATRBP31/IRP9/NA/NA/RUXF/NA/RBF1/ATMTRNASEII/NA/NA/SVR3/NA/DOT2/NA/ATTIP49A/AtTRM4h/RRP7/OLI7/NA/NA/NA/NA/NA/NA	80
BP	GO:0042254	ribosome biogenesis	68/1889	356/21869	3.50498e-10	3.7661e-07	3.47731e-07	ATRRP4/NA/RHON1/NA/NA/CRB/NA/NA/NA/RPL10/PCP1/NA/AtTRM112b/NFD3/ATFAS4/NA/NA/NA/CLPR1/AtNug2/NA/AtMDN1/emb1688/RPL34/HDP1/AP40/RH29/RPL7A/RPL7B/HEN2/EMB2762/NA/FZF/AtYbeY/ATRAP/RH17/EDA13/NA/IRP1/NA/SRRP1/NA/EVR1/NA/NA/BPG2/EMB3126/MAS2/ATRBP31/IRP9/NA/NA/NA/RBF1/ATMTRNASEII/NA/NA/SVR3/NA/DOT2/NA/AtTRM4h/RRP7/OLI7/NA/NA/NA/NA	68
BP	GO:0016072	rRNA metabolic process	54/1889	270/21869	4.26656e-09	2.93354e-06	2.70859e-06	ATRRP4/NA/RHON1/NA/CRB/NA/NA/PCP1/AtTRM112b/NFD3/ATFAS4/NA/NA/CLPR1/NA/AtMDN1/HDP1/RH29/RPL7A/RPL7B/HEN2/EMB2762/AtRRP44A/FZF/AtYbeY/ATRAP/EDA13/NA/NA/IRP1/SRRP1/NA/EVR1/NA/BPG2/EMB3126/MAS2/ATRBP31/IRP9/NA/NA/ATMTRNASEII/NA/NA/SVR3/NA/DOT2/NA/AtTRM4h/RRP7/NA/NA/NA/NA	54
BP	GO:0006364	rRNA processing	52/1889	258/21869	6.23998e-09	2.93354e-06	2.70859e-06	ATRRP4/NA/RHON1/NA/CRB/NA/NA/PCP1/AtTRM112b/NFD3/ATFAS4/NA/NA/CLPR1/NA/AtMDN1/HDP1/RH29/RPL7A/RPL7B/HEN2/EMB2762/FZF/AtYbeY/ATRAP/EDA13/NA/IRP1/SRRP1/NA/EVR1/NA/BPG2/EMB3126/MAS2/ATRBP31/IRP9/NA/NA/ATMTRNASEII/NA/NA/SVR3/NA/DOT2/NA/AtTRM4h/RRP7/NA/NA/NA/NA	52
BP	GO:0034660	ncRNA metabolic process	79/1889	470/21869	6.82537e-09	2.93354e-06	2.70859e-06	ATRRP4/NA/RHON1/NA/AtRLG1/CRB/NA/NA/PCP1/ATCSTF77/AtTRM112b/OVA9/NFD3/ATFAS4/NA/NA/CLPR1/AIN1/NA/NA/AtMDN1/HDP1/RH29/RPL7A/RPL7B/EMB2761/HEN2/EMB2762/AtRRP44A/ELP5/FZF/OVA4/AtYbeY/ATRAP/ROL5/EDA13/NA/NA/NA/NA/IRP1/ATKRS-1/SRRP1/NA/EVR1/NA/BPG2/EMB3126/MAS2/NA/NA/ATRBP31/IRP9/NA/NA/IBI1/mTERF6/ATMTRNASEII/NA/NA/SVR3/NA/DOT2/ATIPT9/NA/AtTRM4h/AGL26/NA/RRP7/NA/NA/NA/NA/AtUSB1/NA/NA/CNX5/ATSEN2/ATERS	79
BP	GO:0034470	ncRNA processing	66/1889	390/21869	9.05655e-08	2.88854e-05	2.66704e-05	ATRRP4/NA/RHON1/NA/AtRLG1/CRB/NA/NA/PCP1/AtTRM112b/NFD3/ATFAS4/NA/NA/CLPR1/NA/AtMDN1/HDP1/RH29/RPL7A/RPL7B/HEN2/EMB2762/ELP5/FZF/AtYbeY/ATRAP/ROL5/EDA13/NA/NA/NA/IRP1/SRRP1/NA/EVR1/NA/BPG2/EMB3126/MAS2/NA/ATRBP31/IRP9/NA/NA/mTERF6/ATMTRNASEII/NA/NA/SVR3/NA/DOT2/ATIPT9/NA/AtTRM4h/AGL26/NA/RRP7/NA/NA/NA/AtUSB1/NA/NA/CNX5/ATSEN2	66
BP	GO:0006605	protein targeting	47/1889	241/21869	9.40893e-08	2.88854e-05	2.66704e-05	AtGET3a/ATTOM22-I/ATTIC110/ATHSRP54A/AtIMP1b/TIM13/NA/ATPEX2/AIC1/SCY1/NA/NA/AtTic55/GRV2/MON1/USL1/NA/ATI1/OXA1b/CAO/APM4/APM2/NA/EMB2083/PEX3-1/NA/TOM40/1-Mar/NACA2/ATSYP122/ATVAMP727/ZR3/NA/AP4M/HP20/SECE2/54CP/ATTOC34/EMB2817/emb1211/HP30-2/TOM20-4/ATTOM22-V/HP22/NA/AtPED2/EMB3144	47
BP	GO:0007005	mitochondrion organization	38/1889	179/21869	1.64823e-07	4.42757e-05	4.08805e-05	ATTOM22-I/PMD2/NA/NA/NA/AtIMP1b/TIM13/NA/NA/APG9/ABC1K15/NA/NA/OXA1b/NA/NA/RECA3/TOM40/1-Mar/ZR3/NA/NA/ATCBG/NA/INDH/HP20/NA/AtSLP1/ATPHB1/NA/APG5/HP30-2/TOM20-4/ATTOM22-V/NA/NA/HP22/ATERS	38
BP	GO:0072594	establishment of protein localization to organelle	50/1889	281/21869	7.0413e-07	0.000168131	0.000155238	AtGET3a/ATTOM22-I/ATTIC110/ATHSRP54A/AtIMP1b/emb1011/TIM13/NA/ATPEX2/AIC1/ATTRN1/SCY1/NA/NA/AtTic55/GRV2/MON1/EMA1/USL1/NA/ATI1/NA/OXA1b/CAO/APM4/APM2/NA/EMB2083/PEX3-1/TOM40/1-Mar/ATVAMP727/ZR3/NA/NA/HP20/NUP85/54CP/ATTOC34/EMB2817/ATSCC2/emb1211/HP30-2/TOM20-4/ATTOM22-V/HP22/NA/AtPED2/NA/EMB3144	50
BP	GO:0033365	protein localization to organelle	56/1889	332/21869	9.32175e-07	0.000200324	0.000184963	AtGET3a/ATTOM22-I/ATTIC110/ATHSRP54A/NA/AtIMP1b/emb1011/TIM13/NA/POD1/PPK1/ATPEX2/AIC1/ATTRN1/SCY1/NA/NA/AtTic55/GRV2/MON1/EMA1/USL1/NA/ATI1/NA/OXA1b/CAO/APM4/APM2/NA/EMB2083/PEX3-1/TOM40/ARFC1/1-Mar/ATVAMP727/ZR3/NA/NA/HP20/NUP85/54CP/ATTOC34/NA/EMB2817/ATSCC2/emb1211/HP30-2/TOM20-4/ATTOM22-V/COG7/HP22/NA/AtPED2/NA/EMB3144	56
BP	GO:0006505	GPI anchor metabolic process	12/1889	30/21869	3.28978e-06	0.000589145	0.000543968	NA/DPMS3/NA/NA/NA/NA/NA/SETH2/NA/NA/APTG1/NA	12
BP	GO:0006506	GPI anchor biosynthetic process	12/1889	30/21869	3.28978e-06	0.000589145	0.000543968	NA/DPMS3/NA/NA/NA/NA/NA/SETH2/NA/NA/APTG1/NA	12
BP	GO:0009657	plastid organization	52/1889	319/21869	6.22955e-06	0.00102979	0.000950827	ATKEA1/ATTIC110/CRB/CLPP6/GLES1/NA/CLPR1/GDC1/mTERF29/mTERF13/mTERF32/ATSCO1/APO1/emb1688/mTERF15/ARC3/ABC1K3/EMB93/mtKAS/SCY1/NA/AtYbeY/GRV2/EMB3114/SGR6/AtCOR15A/abc1k7/ABCI6/NA/BFA1/1-Mar/mTERF33/EVR1/PSRP5/BPG2/APG3/MDA1/IM/mTERF6/ATMTRNASEII/mTERF7/ABCI11/APG6/DY1/emb1211/HCF136/ARC11/VEN4/mTERF35/WTG1/AtOR/ATERS	52
BP	GO:0016071	mRNA metabolic process	70/1889	489/21869	1.8728e-05	0.00287474	0.0026543	PRP18a/ATRRP4/CTN/RHON1/CLO/ATCDC5/NA/RFL2/PRP4KB/LSM3A/AtTHO2/DCP5/RDM16/MORF5/MOS2/AIN1/CRR28/NA/CAF1e/RPF3/NA/ESP1/GR-RBP5/SmD3/SKI3/EMB2816/HEN2/ATIRE1-2/AGS1/SRP1/MEF21/ATRAP/MAC3B/NA/EMB2765/BRR2b/NA/NA/NA/NA/MORF3/NRPB9A/NA/SKI2/NA/U1-70K/AtSAP130b/UBA2A/DXO1/IRP9/RUXF/NA/SMP2/NA/ATDCP2/NA/DOT2/NA/NA/AtCAF1b/NA/NA/NA/EDM2/NA/AtRTF2/ECT10/CSTF50/CDKG1/At-SC35	70
BP	GO:0090305	nucleic acid phosphodiester bond hydrolysis	21/1889	91/21869	2.46964e-05	0.0034009	0.00314011	ATRRP4/NA/NA/DCP5/NA/AIN1/NA/NA/ATIRE1-2/NA/ATRAD50/NA/NRPB9A/EVR1/NA/NA/DXO1/NA/ATDCP2/NA/ATXPB1	21
BP	GO:0009658	chloroplast organization	41/1889	243/21869	2.53208e-05	0.0034009	0.00314011	ATKEA1/ATTIC110/CRB/CLPP6/NA/CLPR1/GDC1/mTERF29/mTERF13/mTERF32/ATSCO1/APO1/emb1688/mTERF15/ARC3/ABC1K3/EMB93/AtYbeY/EMB3114/abc1k7/NA/BFA1/1-Mar/mTERF33/EVR1/BPG2/APG3/MDA1/IM/mTERF6/ATMTRNASEII/mTERF7/ABCI11/APG6/emb1211/ARC11/VEN4/mTERF35/WTG1/AtOR/ATERS	41
BP	GO:0016108	tetraterpenoid metabolic process	12/1889	36/21869	2.91676e-05	0.00348228	0.00321525	CYP97A3/NA/CYP97C1/BPG2/ATCCD1/ANTR2/PDE226/IM/AtOR-like/XK-2/AtOR/ABA1	12
BP	GO:0016116	carotenoid metabolic process	12/1889	36/21869	2.91676e-05	0.00348228	0.00321525	CYP97A3/NA/CYP97C1/BPG2/ATCCD1/ANTR2/PDE226/IM/AtOR-like/XK-2/AtOR/ABA1	12
BP	GO:0006661	phosphatidylinositol biosynthetic process	15/1889	56/21869	5.66722e-05	0.00640992	0.00591839	NA/IMPL1/DPMS3/NA/NA/NA/VTC4/NA/NA/SETH2/NA/NA/APTG1/NA/AHL	15
BP	GO:0045036	protein targeting to chloroplast	14/1889	52/21869	9.36165e-05	0.00958009	0.00884547	ATTIC110/AIC1/AtTic55/CAO/EMB2083/1-Mar/NA/HP20/54CP/ATTOC34/emb1211/HP30-2/HP22/EMB3144	14
BP	GO:0072596	establishment of protein localization to chloroplast	14/1889	52/21869	9.36165e-05	0.00958009	0.00884547	ATTIC110/AIC1/AtTic55/CAO/EMB2083/1-Mar/NA/HP20/54CP/ATTOC34/emb1211/HP30-2/HP22/EMB3144	14
BP	GO:0042273	ribosomal large subunit biogenesis	20/1889	95/21869	0.000149663	0.0146193	0.0134983	NA/NA/RPL10/NA/NA/AtMDN1/HDP1/RPL7A/RPL7B/NA/FZF/NA/EMB3126/NA/NA/NA/NA/NA/OLI7/NA	20
BP	GO:0002181	cytoplasmic translation	19/1889	89/21869	0.000178966	0.016131	0.014894	NA/EIF2/NA/NA/NA/AP40/NA/RPL24A/NA/ERF1-3/NA/NA/NA/NA/NA/Drg1-1/NA/NA/NA	19
BP	GO:0072598	protein localization to chloroplast	14/1889	55/21869	0.00018015	0.016131	0.014894	ATTIC110/AIC1/AtTic55/CAO/EMB2083/1-Mar/NA/HP20/54CP/ATTOC34/emb1211/HP30-2/HP22/EMB3144	14
BP	GO:0006383	transcription by RNA polymerase III	9/1889	26/21869	0.000211021	0.0167729	0.0154867	NRPB10/SRD2/NA/BRF2/NA/NA/NA/NA/NA	9
BP	GO:0016109	tetraterpenoid biosynthetic process	9/1889	26/21869	0.000211021	0.0167729	0.0154867	CYP97A3/CYP97C1/BPG2/PDE226/IM/AtOR-like/XK-2/AtOR/ABA1	9
BP	GO:0016117	carotenoid biosynthetic process	9/1889	26/21869	0.000211021	0.0167729	0.0154867	CYP97A3/CYP97C1/BPG2/PDE226/IM/AtOR-like/XK-2/AtOR/ABA1	9
BP	GO:0006397	mRNA processing	48/1889	329/21869	0.000232026	0.0167729	0.0154867	PRP18a/CTN/RHON1/CLO/ATCDC5/NA/RFL2/PRP4KB/LSM3A/AtTHO2/RDM16/MOS2/RPF3/NA/ESP1/SmD3/EMB2816/HEN2/AGS1/MAC3B/NA/EMB2765/BRR2b/NA/NA/NA/NA/NA/NA/U1-70K/AtSAP130b/IRP9/RUXF/NA/SMP2/NA/DOT2/NA/NA/NA/NA/NA/EDM2/NA/AtRTF2/CSTF50/CDKG1/At-SC35	48
BP	GO:0006497	protein lipidation	22/1889	113/21869	0.000237376	0.0167729	0.0154867	NA/NA/ARF1/DPMS3/NA/NA/RPT2b/NA/ARFB1C/NA/NA/NA/NA/ARFC1/SETH2/NA/NA/NA/DiT1/APTG1/NA/APG5	22
BP	GO:0042158	lipoprotein biosynthetic process	22/1889	113/21869	0.000237376	0.0167729	0.0154867	NA/NA/ARF1/DPMS3/NA/NA/RPT2b/NA/ARFB1C/NA/NA/NA/NA/ARFC1/SETH2/NA/NA/NA/DiT1/APTG1/NA/APG5	22
BP	GO:0009247	glycolipid biosynthetic process	13/1889	50/21869	0.000241954	0.0167729	0.0154867	NA/DPMS3/NA/NA/NA/NPC5/NA/NA/SETH2/NA/NA/APTG1/NA	13
BP	GO:0033108	mitochondrial respiratory chain complex assembly	12/1889	44/21869	0.000256504	0.0172259	0.015905	NA/NA/NA/NA/OXA1b/NA/NA/NA/NA/INDH/NA/NA	12
BP	GO:0042157	lipoprotein metabolic process	22/1889	116/21869	0.000349229	0.0227422	0.0209983	NA/NA/ARF1/DPMS3/NA/NA/RPT2b/NA/ARFB1C/NA/NA/NA/NA/ARFC1/SETH2/NA/NA/NA/DiT1/APTG1/NA/APG5	22
BP	GO:0008380	RNA splicing	46/1889	318/21869	0.000375433	0.0237296	0.0219099	PRP18a/CTN/CLO/AtRLG1/ATCDC5/NA/PRP4KB/CWC16b/LSM3A/CWC16a/RDM16/MOS2/APO1/mTERF15/SmD3/EMB2816/ATIRE1-2/MAC3B/EMB2765/BRR2b/NA/NA/NA/NA/NA/NA/BIR6/U1-70K/AtSAP130b/PDM1/RUXF/NA/SMP2/RPPR8/ATCRS1/DOT2/NA/NA/NA/NA/NA/NA/AtRTF2/ATSEN2/CDKG1/At-SC35	46
BP	GO:0031647	regulation of protein stability	11/1889	40/21869	0.000425612	0.0261326	0.0241287	LEA7/NA/ABC1K3/AtCOR15A/ATCDC48/ZR3/AtOR-like/SVR3/AtHsp90-3/AtOR/LOT1	11
BP	GO:0090501	RNA phosphodiester bond hydrolysis	13/1889	53/21869	0.000449363	0.0268245	0.0247675	ATRRP4/NA/NA/NA/NA/NA/ATIRE1-2/NA/NRPB9A/EVR1/NA/NA/NA	13
BP	GO:0070585	protein localization to mitochondrion	15/1889	67/21869	0.00048784	0.0273897	0.0252894	ATTOM22-I/AtIMP1b/TIM13/NA/NA/OXA1b/NA/TOM40/1-Mar/ZR3/HP20/HP30-2/TOM20-4/ATTOM22-V/HP22	15
BP	GO:0072655	establishment of protein localization to mitochondrion	15/1889	67/21869	0.00048784	0.0273897	0.0252894	ATTOM22-I/AtIMP1b/TIM13/NA/NA/OXA1b/NA/TOM40/1-Mar/ZR3/HP20/HP30-2/TOM20-4/ATTOM22-V/HP22	15
BP	GO:0006520	cellular amino acid metabolic process	56/1889	413/21869	0.000497067	0.0273897	0.0252894	ADT6/ATMST2/SHM6/OVA9/PAI3/AT-IE/EMB1144/EPSPS/BCDH/NA/ASP4/NA/IMS1/OTC/ATMST1/GEK1/EMB2761/DMR1/NA/AAT/OVA4/PCA22/GDCH/UGT74F1/MTHFR2/ATKRS-1/HISN5A/DHAD/NodGS/P5CS2/CBL/NAGK/GLB1/ACS6/ATSR/IBI1/CHY4/MCCB/CYCLASE2/ATAIH/NA/ASN3/NA/NA/DiT1/AK/AHASS2/NA/SHM2/NA/ATSERAT1;1/AtATR1/ATHDH/ATERS/DCT/CHY1	56
BP	GO:0051276	chromosome organization	53/1889	386/21869	0.00051447	0.0276399	0.0255204	ATRAD51D/NA/JMJ16/DTF1/NA/ARP4/JMJ18/NA/NA/PPK1/RAE1/FDM5/ATPOT1/HIS1-3/NA/ATRAD50/ATSWI3B/ATSWC2/APC7/NA/ATSWI3A/AtMCM8/GYRB1/AtSGO1/ATRBR1/SRRP1/ATSNM1/ATCKA2/NA/TUBG1/ATCTC1/SPT16/AtFANCD2/AESP/ATFKBP53/CABIN1/HMGB5/EEN/ELF6/ATGCP2/NA/ATSCC2/ATTERT/CHR42/ATTIP49A/RECQSIM/ASF1B/NA/MCM6/AtPDS5A/FAS5/TOP1/NA	53
BP	GO:0006338	chromatin remodeling	19/1889	97/21869	0.000567387	0.0297394	0.0274589	NA/JMJ16/NA/JMJ18/NA/HIS1-3/NA/ATSWI3B/ATSWC2/ATSWI3A/SPT16/ATFKBP53/CABIN1/EEN/ELF6/ATTIP49A/ASF1B/FAS5/TOP1	19
BP	GO:0044270	cellular nitrogen compound catabolic process	35/1889	228/21869	0.000609618	0.0311921	0.0288003	PRP18a/ATRRP4/NA/DCP5/AIN1/NA/CAF1e/URE/SKI3/QPT/ATRNS1/EMB2816/HEN2/AtRRP44A/SRP1/ATRAP/NA/NA/NA/SKI2/UBA2A/ABC1/DXO1/AAH/NA/ATNYE1/ATRBP31/NA/CYCLASE2/ATDCP2/NA/AtCAF1b/VEN4/ATAAH-2/ECT10	35
BP	GO:0090150	establishment of protein localization to membrane	21/1889	114/21869	0.00070319	0.0351432	0.0324483	AtGET3a/ATHSRP54A/TIM13/NA/SCY1/NA/NA/OXA1b/CAO/NA/PEX3-1/NA/1-Mar/NACA2/ATSYP122/HP20/54CP/HP30-2/TOM20-4/HP22/NA	21
BP	GO:0006664	glycolipid metabolic process	13/1889	56/21869	0.000790998	0.0375835	0.0347015	NA/DPMS3/NA/NA/NA/NPC5/NA/NA/SETH2/NA/NA/APTG1/NA	13
BP	GO:1903509	liposaccharide metabolic process	13/1889	56/21869	0.000790998	0.0375835	0.0347015	NA/DPMS3/NA/NA/NA/NPC5/NA/NA/SETH2/NA/NA/APTG1/NA	13
BP	GO:0006626	protein targeting to mitochondrion	14/1889	63/21869	0.000804486	0.0375835	0.0347015	ATTOM22-I/AtIMP1b/TIM13/NA/OXA1b/NA/TOM40/1-Mar/ZR3/HP20/HP30-2/TOM20-4/ATTOM22-V/HP22	14
BP	GO:0000462	maturation of SSU-rRNA from tricistronic rRNA transcript (SSU-rRNA, 5.8S rRNA, LSU-rRNA)	10/1889	37/21869	0.000895373	0.0409395	0.0378002	NA/NA/NA/NFD3/ATFAS4/NA/EVR1/NA/NA/NA	10
BP	GO:0046700	heterocycle catabolic process	34/1889	226/21869	0.00103694	0.0456084	0.0421111	PRP18a/ATRRP4/NA/DCP5/AIN1/NA/CAF1e/SKI3/QPT/ATRNS1/EMB2816/HEN2/AtRRP44A/SRP1/ATRAP/NA/NA/NA/SKI2/UBA2A/ABC1/DXO1/AAH/NA/ATNYE1/ATRBP31/NA/CYCLASE2/ATDCP2/NA/AtCAF1b/VEN4/ATAAH-2/ECT10	34
BP	GO:0045039	protein insertion into mitochondrial inner membrane	6/1889	15/21869	0.00103993	0.0456084	0.0421111	TIM13/OXA1b/NA/HP20/HP30-2/HP22	6
BP	GO:0071806	protein transmembrane transport	18/1889	95/21869	0.00117327	0.0490428	0.0452821	ATTIC110/ATHSRP54A/ATPEX2/SCY1/CAO/APM4/APM2/NA/EMB2083/TOM40/1-Mar/ZR3/SECE2/54CP/EMB2817/emb1211/AtPED2/EMB3144	18
BP	GO:0090151	establishment of protein localization to mitochondrial membrane	9/1889	32/21869	0.00117875	0.0490428	0.0452821	TIM13/NA/OXA1b/NA/1-Mar/HP20/HP30-2/TOM20-4/HP22	9
BP	GO:0009451	RNA modification	41/1889	290/21869	0.00119145	0.0490428	0.0452821	NA/MORF9/NA/AtTRM112b/NA/DYW4/MORF5/TGS1/NA/CRR28/NA/GR-RBP5/NA/ELP5/MEF21/NA/ROL5/NA/MORF3/NA/NA/NA/NA/NA/OTP84/OTP86/PDM1/AtDEK36/ATRBP31/NA/ATIPT9/AtTRM4h/AGL26/NA/LPA66/NA/MEF1/NA/CNX5/OTP80/CREF7	41
BP	GO:0072657	protein localization to membrane	24/1889	143/21869	0.00121152	0.0490428	0.0452821	AtGET3a/NA/ATHSRP54A/TIM13/NA/SCY1/NA/NA/OXA1b/CAO/NA/PEX3-1/NA/ARFC1/1-Mar/NACA2/ATSYP122/NA/HP20/54CP/HP30-2/TOM20-4/HP22/NA	24
BP	GO:0006401	RNA catabolic process	23/1889	135/21869	0.00123235	0.0490428	0.0452821	PRP18a/ATRRP4/DCP5/AIN1/NA/CAF1e/SKI3/ATRNS1/EMB2816/HEN2/AtRRP44A/SRP1/ATRAP/NA/SKI2/UBA2A/DXO1/NA/ATRBP31/ATDCP2/NA/AtCAF1b/ECT10	23
CC	GO:0005730	nucleolus	72/2195	489/25305	6.41299e-06	0.00109558	0.000801566	ATRRP4/NA/ATPDI10/NA/NRPB10/NA/NA/RPL10/NA/ARP4/ATFAS4/EMB1144/AtNug2/ATRPABC16.5/NA/TOPP3/NA/NA/HDP1/NA/SmD3/RH29/RPL7A/NRPB6B/NA/EMB2762/NA/NA/RPL24A/NA/NA/EDA13/NA/IRP1/NA/ATCDC48/NA/NA/ATCKA2/NA/NA/MAS2/SPT16/UIEF1/NA/ATFKBP53/NA/RUXF/NA/NA/NA/PCK1/NA/NA/atPEIP2/NA/DOT2/NA/ATTIP49A/AtTRM4h/RRP7/OLI7/NA/NA/NA/MAB1/NA/FAS5/TOP1/AtHsp90-3/NA/NA	72
CC	GO:0031976	plastid thylakoid	69/2195	467/25305	8.80331e-06	0.00109558	0.000801566	CLPP6/NA/NA/CLPR1/NA/HHL1/SPPA/NA/AtPGR5/NA/SCY1/NA/ATFC-II/PSBP-2/FBN2/NA/NA/CAO/NA/abc1k7/MFP1/NDF4/EMB2083/AtTic62/ATNCED6/FBN3b/GAPA/PGM48/ftsh7/CAB4/CHL/CGR2/OEC33/NA/ATG4/NA/CIP111/PSRP5/NAGK/NA/EMB3126/TROL/GLB1/LHCB5/PGRL1B/PDE226/DEG5/ATRBP31/PDE334/SEP1/ATCLC-E/CURT1D/LHCB4.1/NA/NDC1/PPD5/DiT1/emb1211/HCF136/NA/atylmg3/AOS/NA/ATFKBP13/LPA2/NA/NdhN/DCT/EMB3144	69
CC	GO:0031300	intrinsic component of organelle membrane	38/2195	210/25305	1.09333e-05	0.00109558	0.000801566	PEX11C/PMD2/ACA3/NA/NA/DPMS3/7RED/ATHKL1/MCU2/NA/POD1/AtQSOX2/NA/MPT1/PECT1/ABC1K15/NA/OXA1b/APM4/ELO1/NA/PEX3-1/TOM40/ATHXK4/PGM48/AtDOK1/1-Mar/ATUTR6/ATCBG/NA/ATOEP16-2/CER9/UBP27/NDC1/TOM20-4/NA/emb2731/NA	38
CC	GO:0009534	chloroplast thylakoid	68/2195	464/25305	1.33829e-05	0.00109558	0.000801566	CLPP6/NA/NA/CLPR1/NA/HHL1/SPPA/NA/AtPGR5/NA/SCY1/NA/PSBP-2/FBN2/NA/NA/CAO/NA/abc1k7/MFP1/NDF4/EMB2083/AtTic62/ATNCED6/FBN3b/GAPA/PGM48/ftsh7/CAB4/CHL/CGR2/OEC33/NA/ATG4/NA/CIP111/PSRP5/NAGK/NA/EMB3126/TROL/GLB1/LHCB5/PGRL1B/PDE226/DEG5/ATRBP31/PDE334/SEP1/ATCLC-E/CURT1D/LHCB4.1/NA/NDC1/PPD5/DiT1/emb1211/HCF136/NA/atylmg3/AOS/NA/ATFKBP13/LPA2/NA/NdhN/DCT/EMB3144	68
CC	GO:0031301	integral component of organelle membrane	37/2195	205/25305	1.50492e-05	0.00109558	0.000801566	PEX11C/PMD2/ACA3/NA/NA/DPMS3/7RED/ATHKL1/MCU2/NA/POD1/AtQSOX2/NA/MPT1/PECT1/ABC1K15/NA/OXA1b/APM4/ELO1/NA/PEX3-1/TOM40/ATHXK4/PGM48/AtDOK1/1-Mar/ATUTR6/ATCBG/NA/ATOEP16-2/CER9/UBP27/TOM20-4/NA/emb2731/NA	37
CC	GO:0005741	mitochondrial outer membrane	15/2195	57/25305	7.45821e-05	0.00398234	0.00291363	ATTOM22-I/PMD2/NA/TOM6/ATHKL1/NA/NA/PECT1/TOM40/ATHXK4/1-Mar/ATCBG/UBP27/TOM20-4/ATTOM22-V	15
CC	GO:0019867	outer membrane	24/2195	120/25305	8.7524e-05	0.00398234	0.00291363	ATTOM22-I/PMD2/OEP9.1/NA/NA/TOM6/ATHKL1/JASSY/ARC3/NA/AIC1/NA/PECT1/TOM40/ATHXK4/1-Mar/ATCBG/NA/ATOEP16-2/HP20/UBP27/ATTOC34/TOM20-4/ATTOM22-V	24
CC	GO:0031968	organelle outer membrane	24/2195	120/25305	8.7524e-05	0.00398234	0.00291363	ATTOM22-I/PMD2/OEP9.1/NA/NA/TOM6/ATHKL1/JASSY/ARC3/NA/AIC1/NA/PECT1/TOM40/ATHXK4/1-Mar/ATCBG/NA/ATOEP16-2/HP20/UBP27/ATTOC34/TOM20-4/ATTOM22-V	24
CC	GO:0005740	mitochondrial envelope	48/2195	321/25305	0.000144187	0.00554813	0.00405921	ATTOM22-I/PMD2/NA/NA/ATCCMH/NA/ATCYTC-A/AtIMP1b/NA/TOM6/ATHKL1/MCU2/TIM13/NA/NA/NA/MPT1/NA/PECT1/ABC1K15/NA/NA/OXA1b/NA/NA/NA/NA/TOM40/ATHXK4/1-Mar/NA/NA/ATCBG/ATPHB1/UBP27/CI51/NDC1/NA/HP30-2/SHM2/CI76/TOM20-4/ATTOM22-V/TIM8/NA/HP22/PM-ANT/NA	48
CC	GO:0098573	intrinsic component of mitochondrial membrane	16/2195	67/25305	0.000152421	0.00554813	0.00405921	PMD2/NA/ATHKL1/MCU2/NA/MPT1/PECT1/ABC1K15/NA/OXA1b/TOM40/ATHXK4/ATCBG/UBP27/NDC1/TOM20-4	16
CC	GO:1990204	oxidoreductase complex	28/2195	157/25305	0.000192032	0.00635452	0.0046492	NA/NA/mtE2-3/BCDH/NA/NA/NA/PSBP-2/GDCH/GLY1/NA/NA/NA/RNR2/OEC33/LTA3/NA/ATPHB1/CI51/NA/PPD5/NA/SHM2/CI76/GPDHp/MAB1/NA/NA	28
CC	GO:0031966	mitochondrial membrane	45/2195	303/25305	0.000266758	0.00763097	0.0055831	ATTOM22-I/PMD2/NA/NA/ATCCMH/NA/AtIMP1b/NA/TOM6/ATHKL1/MCU2/NA/NA/NA/MPT1/NA/PECT1/ABC1K15/NA/NA/OXA1b/NA/NA/NA/NA/TOM40/ATHXK4/1-Mar/NA/NA/ATCBG/ATPHB1/UBP27/CI51/NDC1/NA/HP30-2/SHM2/CI76/TOM20-4/ATTOM22-V/NA/HP22/PM-ANT/NA	45
CC	GO:0044391	ribosomal subunit	49/2195	339/25305	0.000281307	0.00763097	0.0055831	NA/NA/RPL10/NA/NA/NFD3/NA/NA/NA/XW6/NA/NA/RPL34/NA/AP40/RPL7A/RPL7B/NA/NA/NA/NA/RPS14/RPL24A/NA/NA/RPS2/NA/NA/RPL36aA/NA/NA/EVR1/NA/NA/EMB3126/NA/NA/NA/NA/NA/NA/NA/OLI7/NA/NA/NA/RPS10B/NA/NA	49
CC	GO:0032592	integral component of mitochondrial membrane	15/2195	64/25305	0.000302289	0.00763097	0.0055831	PMD2/NA/ATHKL1/MCU2/NA/MPT1/PECT1/ABC1K15/NA/OXA1b/TOM40/ATHXK4/ATCBG/UBP27/TOM20-4	15
CC	GO:0080008	Cul4-RING E3 ubiquitin ligase complex	24/2195	130/25305	0.000314463	0.00763097	0.0055831	NA/NA/DWA2/RAE1/NA/MAC3B/NA/NA/EDA13/LRS1/NA/NA/AtWDR5b/DDB1A/NA/SKI8/AGB1/NA/atPEIP2/DDB2/CSTF50/NA/LOT1/S2Lb	24
CC	GO:0034357	photosynthetic membrane	56/2195	405/25305	0.000343905	0.00781689	0.00571913	PSAO/NA/NA/STN7/SPPA/NA/AtPGR5/NA/SCY1/NA/NA/ATFC-II/PSBP-2/FBN2/NA/NA/CAO/NA/abc1k7/MFP1/NDF4/AtTic62/ATNCED6/FBN3b/GAPA/PGM48/CAB4/CHL/CGR2/OEC33/NA/ATG4/NA/CIP111/PSRP5/EMB3126/TROL/LHCB5/PGRL1B/ATRBP31/PDE334/SEP1/ATCLC-E/CURT1D/mTERF6/LHCB4.1/NA/PPD5/emb1211/HCF136/NA/atylmg3/AOS/NA/NdhN/EMB3144	56
CC	GO:0022625	cytosolic large ribosomal subunit	26/2195	147/25305	0.000365075	0.00781689	0.00571913	NA/NA/RPL10/NA/NA/NA/RPL34/NA/RPL7A/RPL7B/NA/NA/NA/RPL24A/NA/RPL36aA/NA/NA/NA/EMB3126/NA/NA/NA/OLI7/NA/NA	26
CC	GO:0055035	plastid thylakoid membrane	52/2195	371/25305	0.000397007	0.00802836	0.00587384	NA/NA/SPPA/NA/AtPGR5/NA/SCY1/NA/ATFC-II/PSBP-2/FBN2/NA/NA/CAO/NA/abc1k7/MFP1/NDF4/AtTic62/ATNCED6/FBN3b/GAPA/PGM48/CAB4/CHL/CGR2/OEC33/NA/ATG4/NA/CIP111/PSRP5/EMB3126/TROL/LHCB5/PGRL1B/ATRBP31/PDE334/SEP1/ATCLC-E/CURT1D/LHCB4.1/NA/PPD5/emb1211/HCF136/NA/atylmg3/AOS/NA/NdhN/EMB3144	52
CC	GO:0048500	signal recognition particle	6/2195	13/25305	0.000424751	0.00807471	0.00590775	ATHSRP54A/NA/NA/CAO/54CP/NA	6
CC	GO:0042651	thylakoid membrane	55/2195	400/25305	0.000443665	0.00807471	0.00590775	NA/NA/STN7/SPPA/NA/AtPGR5/NA/SCY1/NA/NA/ATFC-II/PSBP-2/FBN2/NA/NA/CAO/NA/abc1k7/MFP1/NDF4/AtTic62/ATNCED6/FBN3b/GAPA/PGM48/CAB4/CHL/CGR2/OEC33/NA/ATG4/NA/CIP111/PSRP5/EMB3126/TROL/LHCB5/PGRL1B/ATRBP31/PDE334/SEP1/ATCLC-E/CURT1D/mTERF6/LHCB4.1/NA/PPD5/emb1211/HCF136/NA/atylmg3/AOS/NA/NdhN/EMB3144	55
CC	GO:0009535	chloroplast thylakoid membrane	51/2195	365/25305	0.000482876	0.00836985	0.00612369	NA/NA/SPPA/NA/AtPGR5/NA/SCY1/NA/PSBP-2/FBN2/NA/NA/CAO/NA/abc1k7/MFP1/NDF4/AtTic62/ATNCED6/FBN3b/GAPA/PGM48/CAB4/CHL/CGR2/OEC33/NA/ATG4/NA/CIP111/PSRP5/EMB3126/TROL/LHCB5/PGRL1B/ATRBP31/PDE334/SEP1/ATCLC-E/CURT1D/LHCB4.1/NA/PPD5/emb1211/HCF136/NA/atylmg3/AOS/NA/NdhN/EMB3144	51
CC	GO:0031969	chloroplast membrane	24/2195	135/25305	0.000558061	0.00923337	0.00675547	ATKEA1/ATTIC110/NA/FAX4/NA/JASSY/ARC3/AIC1/NA/1-Mar/NA/AtFAX1/NA/ANTR2/NA/ATOEP16-2/HP20/ATTOC34/AtOR-like/ABCI11/emb1211/RER1/HP30-2/EMB3144	24
CC	GO:1990351	transporter complex	20/2195	105/25305	0.000635434	0.00967771	0.00708057	NA/NA/MCU2/TIM13/NA/NA/NA/APM4/APM2/NA/NA/NA/ATPHB1/CI51/NA/SHM2/CI76/NA/NA/AtPED2	20
CC	GO:0030684	preribosome	18/2195	90/25305	0.000638091	0.00967771	0.00708057	NA/NA/NA/NA/AtMDN1/EMB2762/FZF/NA/NA/NA/NA/atPEIP2/NA/NA/RRP7/NA/NA/NA	18
CC	GO:0098798	mitochondrial protein complex	39/2195	263/25305	0.000678695	0.00969831	0.00709564	ATTOM22-I/NA/NA/AtIMP1b/NA/NFD3/TOM6/BCDH/MCU2/TIM13/NA/NA/NA/NA/RPS14/NA/RPS2/NA/NA/NA/TOM40/1-Mar/NA/ATPHB1/CI51/NA/NA/HP30-2/SHM2/CI76/NA/NA/NA/TOM20-4/ATTOM22-V/MAB1/NA/HP22/NA	39
CC	GO:0031306	intrinsic component of mitochondrial outer membrane	7/2195	19/25305	0.000722969	0.00969831	0.00709564	PMD2/ATHKL1/NA/PECT1/ATHXK4/ATCBG/UBP27	7
CC	GO:0031307	integral component of mitochondrial outer membrane	7/2195	19/25305	0.000722969	0.00969831	0.00709564	PMD2/ATHKL1/NA/PECT1/ATHXK4/ATCBG/UBP27	7
CC	GO:0055029	nuclear DNA-directed RNA polymerase complex	21/2195	114/25305	0.000746024	0.00969831	0.00709564	ATTAF6/NRPB10/ATRPABC16.5/NA/EMB2814/TAF2/NA/NRPB6B/TAF12/NRPB9A/NA/ATRPB13.6/DMS12/NA/ATRAP74/NA/SKI8/NA/CYCH;1/ATXPB1/VIP4	21
CC	GO:0022626	cytosolic ribosome	45/2195	319/25305	0.000820364	0.00995792	0.00728558	NA/NA/RPL10/NA/NA/NA/NA/XW6/NA/RPL34/NA/AP40/RPL7A/RPL7B/NA/NA/NA/NA/RPL24A/NA/NA/NA/NA/ATCDC48/RPL36aA/NA/NA/EVR1/NA/NA/EMB3126/NA/TPP2/NA/NA/NA/NA/NA/OLI7/NA/RPS10B/NA/Cpn60beta3/NA/AtP3B	45
CC	GO:0005681	spliceosomal complex	27/2195	163/25305	0.000820708	0.00995792	0.00728558	PRP18a/CTN/CLO/ATCDC5/NA/CWC16b/LSM3A/CWC16a/MOS2/SmD3/EMB2816/MAC3B/EMB2765/BRR2b/NA/NA/NA/ARS1/NA/U1-70K/RUXF/NA/SMP2/NA/NA/ATSRL1/NA	27
CC	GO:0019866	organelle inner membrane	45/2195	320/25305	0.000876152	0.0102877	0.00752687	ATTIC110/NA/NA/ATCCMH/NA/AtIMP1b/NA/MCU2/NA/NA/MPT1/NA/ABC1K15/NA/NA/OXA1b/NA/NA/NA/NA/NA/TOM40/NA/AtFAX1/NA/NA/NA/ANTR2/ATPHB1/SECE2/CI51/NDC1/ABCI11/NA/emb1211/RER1/HP30-2/SHM2/CI76/TOM20-4/NA/HP22/PM-ANT/NA/EMB3144	45
CC	GO:0015934	large ribosomal subunit	31/2195	198/25305	0.000939368	0.0106853	0.00781777	NA/NA/RPL10/NA/NA/NA/NA/NA/RPL34/NA/RPL7A/RPL7B/NA/NA/NA/RPL24A/NA/RPL36aA/NA/NA/NA/EMB3126/NA/NA/NA/NA/OLI7/NA/NA/NA/NA	31
CC	GO:0005742	mitochondrial outer membrane translocase complex	7/2195	21/25305	0.00142944	0.015251	0.0111582	ATTOM22-I/TOM6/NA/TOM40/1-Mar/TOM20-4/ATTOM22-V	7
CC	GO:0098799	outer mitochondrial membrane protein complex	7/2195	21/25305	0.00142944	0.015251	0.0111582	ATTOM22-I/TOM6/NA/TOM40/1-Mar/TOM20-4/ATTOM22-V	7
CC	GO:0000428	DNA-directed RNA polymerase complex	22/2195	128/25305	0.00146644	0.015251	0.0111582	ATTAF6/CRB/NRPB10/ATRPABC16.5/NA/EMB2814/TAF2/NA/NRPB6B/TAF12/NRPB9A/NA/ATRPB13.6/DMS12/NA/ATRAP74/NA/SKI8/NA/CYCH;1/ATXPB1/VIP4	22
CC	GO:0005777	peroxisome	44/2195	325/25305	0.00211885	0.0202261	0.0147982	NA/PEX11C/CRB/NA/OPCL1/NA/PUMY/AAE18/ATECH2/NA/ATPEX2/GRV2/NA/NA/ATPH1/ATFC-II/PSBP-2/NA/NA/AtMDD1/AT-SO/APM4/APM2/DECR/HAOX1/NA/PEX3-1/ATGR1/NA/NA/ATNDK1/NA/NA/ATSBT3.18/AIM1/ATRAB/ATBIOF/EMB2817/MNU2/AHASS2/AtPI4Kgamma3/EMB2024/AtPED2/NA	44
CC	GO:0042579	microbody	44/2195	325/25305	0.00211885	0.0202261	0.0147982	NA/PEX11C/CRB/NA/OPCL1/NA/PUMY/AAE18/ATECH2/NA/ATPEX2/GRV2/NA/NA/ATPH1/ATFC-II/PSBP-2/NA/NA/AtMDD1/AT-SO/APM4/APM2/DECR/HAOX1/NA/PEX3-1/ATGR1/NA/NA/ATNDK1/NA/NA/ATSBT3.18/AIM1/ATRAB/ATBIOF/EMB2817/MNU2/AHASS2/AtPI4Kgamma3/EMB2024/AtPED2/NA	44
CC	GO:1904949	ATPase complex	14/2195	69/25305	0.00212839	0.0202261	0.0147982	ARP4/HB-1/TRA1a/ATSWI3B/ATSWC2/ATSWI3A/NA/EMB2083/NA/NA/EEN/NA/ATTIP49A/EMB3144	14
CC	GO:0097526	spliceosomal tri-snRNP complex	10/2195	41/25305	0.00216708	0.0202261	0.0147982	PRP18a/CLO/LSM3A/RDM16/SmD3/EMB2816/NA/NA/DOT2/NA	10
CC	GO:0005768	endosome	54/2195	420/25305	0.00231641	0.0210793	0.0154224	NA/NA/ATECA3/AMSH2/VPS18/CCZ1a/XXT4/NA/NA/NA/LCV2/VPS26C/NA/NA/XXT5/GUX3/CCZ1b/AtQSOX2/NA/NA/NA/AtSCAMP3/GRV2/NA/NCRK/MON1/USL1/APD1/GBPL2/NA/GAUT9/ATCSLD3/NA/NA/AtMSR1/GFS9/CGR2/NA/ATVAMP727/NA/GAUT1/NA/CYP21-4/ARA-7/VPS26B/NA/SNX2b/HPAT3/ATGMII/HLB1/VPS26A/AtTRS130/NA/GUT1	54
CC	GO:0005840	ribosome	54/2195	421/25305	0.00243849	0.0216491	0.0158393	NA/NA/CRB/RPL10/NA/NA/NFD3/NA/NA/NA/XW6/NA/NA/RPL34/NA/AP40/RPL7A/RPL7B/NA/NA/NA/NA/RPS14/RPL24A/NA/NA/RPS2/NA/NA/ATCDC48/RPL36aA/NA/NA/EVR1/NA/NA/EMB3126/NA/TPP2/NA/NA/NA/NA/NA/NA/OLI7/NA/NA/NA/RPS10B/NA/Cpn60beta3/NA/AtP3B	54
CC	GO:0016591	RNA polymerase II, holoenzyme	15/2195	78/25305	0.00261771	0.0226868	0.0165985	ATTAF6/NRPB10/ATRPABC16.5/NA/TAF2/NRPB6B/TAF12/NRPB9A/ATRPB13.6/ATRAP74/NA/SKI8/CYCH;1/ATXPB1/VIP4	15
CC	GO:0030880	RNA polymerase complex	22/2195	135/25305	0.00292818	0.0247874	0.0181354	ATTAF6/CRB/NRPB10/ATRPABC16.5/NA/EMB2814/TAF2/NA/NRPB6B/TAF12/NRPB9A/NA/ATRPB13.6/DMS12/NA/ATRAP74/NA/SKI8/NA/CYCH;1/ATXPB1/VIP4	22
CC	GO:0031985	Golgi cisterna	28/2195	187/25305	0.00313133	0.0258213	0.0188918	NA/NA/NA/NA/NA/NA/NA/XXT5/GUX3/AtQSOX2/NA/GC1/GBPL2/GAUT9/DEX1/NA/AtMSR1/CGR2/NA/PRA1.B1/NA/GAUT1/CYP21-4/MGP4/HPAT3/ATGMII/NA/GUT1	28
CC	GO:0005795	Golgi stack	29/2195	196/25305	0.00319219	0.0258213	0.0188918	NA/NA/NA/NA/NA/NA/NA/XXT5/GUX3/AtQSOX2/NA/GC1/GBPL2/ATTSPO/GAUT9/DEX1/NA/AtMSR1/CGR2/NA/PRA1.B1/NA/GAUT1/CYP21-4/MGP4/HPAT3/ATGMII/NA/GUT1	29
CC	GO:0005759	mitochondrial matrix	22/2195	137/25305	0.00352198	0.0278696	0.0203904	NA/OSB4/NFD3/BCDH/NA/NA/ATRAP/RPS14/CHL-CPN10/RPS2/ATGRXCP/NAGK/CSY5/GroES/COG0354/OSB2/NA/NA/NA/NA/MAB1/CLPX	22
CC	GO:0031461	cullin-RING ubiquitin ligase complex	34/2195	243/25305	0.00378385	0.0293047	0.0214404	SKIP16/NA/NA/NA/ATCUL3B/DWA2/RAE1/NA/CKS2/MAC3B/NA/APC7/NA/EDA13/LRS1/NA/NA/ASK21/AtWDR5b/DDB1A/RAD7b/NA/SKI8/AGB1/NA/atPEIP2/ASK2/NA/SKIP1/DDB2/CSTF50/NA/LOT1/S2Lb	34
CC	GO:0000151	ubiquitin ligase complex	42/2195	320/25305	0.00461855	0.0344941	0.0252371	SKIP16/NA/NA/NA/NA/ATCUL3B/DWA2/RAE1/NA/CKS2/ARI7/MAC3B/NA/APC7/BRIZ1/NA/EDA13/AKIN10/LRS1/NA/NA/NA/ASK21/AtWDR5b/DDB1A/RAD7b/PAWH1/NA/SKI8/AGB1/NA/atPEIP2/ASK2/PAWH2/NA/SKIP1/DDB2/CSTF50/NA/LOT1/ARI13/S2Lb	42
CC	GO:0140534	NA	16/2195	91/25305	0.00487905	0.0344941	0.0252371	AtGET3a/BIP3/NA/OST1b/OST1a/ATIRE1-2/NA/NA/NA/ATCDC48/SETH2/PAWH1/NA/MIP2/PAWH2/emb2731	16
CC	GO:0046540	U4/U6 x U5 tri-snRNP complex	8/2195	32/25305	0.00501633	0.0344941	0.0252371	PRP18a/CLO/LSM3A/RDM16/NA/NA/DOT2/NA	8
CC	GO:0005788	endoplasmic reticulum lumen	5/2195	14/25305	0.00502249	0.0344941	0.0252371	NA/BIP3/POD1/ATERDJ3A/AtOS9	5
CC	GO:0030126	COPI vesicle coat	5/2195	14/25305	0.00502249	0.0344941	0.0252371	&#949;1-COP/NA/&#949;2-COP/&#946;1-COP/&#946;2-COP	5
CC	GO:0030663	COPI-coated vesicle membrane	5/2195	14/25305	0.00502249	0.0344941	0.0252371	&#949;1-COP/NA/&#949;2-COP/&#946;1-COP/&#946;2-COP	5
CC	GO:0070603	SWI/SNF superfamily-type complex	12/2195	62/25305	0.0063866	0.0424759	0.031077	ARP4/HB-1/TRA1a/ATSWI3B/ATSWC2/ATSWI3A/NA/NA/NA/EEN/NA/ATTIP49A	12
CC	GO:0009528	plastid inner membrane	13/2195	70/25305	0.00665145	0.0424759	0.031077	ATTIC110/NA/NA/NA/AtFAX1/NA/ANTR2/SECE2/ABCI11/emb1211/RER1/HP30-2/EMB3144	13
CC	GO:0030117	membrane coat	13/2195	70/25305	0.00665145	0.0424759	0.031077	&#949;1-COP/NA/NA/&#949;2-COP/CLC2/AtCHC1/NA/NA/AtSEC23F/NA/AP4M/&#946;1-COP/&#946;2-COP	13
CC	GO:0048475	coated membrane	13/2195	70/25305	0.00665145	0.0424759	0.031077	&#949;1-COP/NA/NA/&#949;2-COP/CLC2/AtCHC1/NA/NA/AtSEC23F/NA/AP4M/&#946;1-COP/&#946;2-COP	13
CC	GO:0005694	chromosome	45/2195	356/25305	0.006888	0.0431968	0.0316044	ATRAD51D/NA/ARP4/ATORC6/HB-1/NA/EMB2814/NA/SDG19/PPK1/POLD3/ATPOT1/TRA1a/HIS1-3/ATRAD50/ATSWI3B/ATSWC2/NA/AtAUR3/ATSWI3A/NA/GYRB1/AtSGO1/ATRBR1/NA/NA/NA/AtJMJ17/MAS2/ATMLH1/ATCTC1/SPT16/AtFANCD2/ATORC5/HMGB5/EEN/NA/ATTIP49A/RECQSIM/EMB161/NA/MCM6/AtPDS5A/FAS5/TOP1	45
CC	GO:0030137	COPI-coated vesicle	5/2195	15/25305	0.00700168	0.0431968	0.0316044	&#949;1-COP/NA/&#949;2-COP/&#946;1-COP/&#946;2-COP	5
CC	GO:0005786	signal recognition particle, endoplasmic reticulum targeting	4/2195	10/25305	0.00773547	0.0469285	0.0343346	ATHSRP54A/NA/NA/NA	4
MF	GO:0016462	pyrophosphatase activity	68/1889	402/22177	3.46437e-08	1.38875e-05	1.31672e-05	AtPPa1/AtGET3a/CLO/NA/BIP3/NA/ATHSRP54A/ARF1/EngD-1/AT-IE/NA/TUA2/AtNug2/DRP5A/ATSCO1/emb1688/ARC3/NA/atnudt5/NA/AIC1/CLPB-M/NA/CHR3/GBPL2/ATNUDT23/NA/ARFB1C/ATCDC48/BRP1/ARFC1/NA/NA/ARA-3/CIP111/TUBG1/NA/ATCBG/NA/ATMLH1/AtNUDT7/PAKRP2/DXO1/ARA-7/NA/ARAC7/XLG2/AGB1/ATVHA-C1/Drg1-1/ATRAB/54CP/ATTOC34/ATGCP2/ATNUDX27/EMB2817/ATDCP2/SVR3/APG6/atnudt20/ARC11/NA/CLPX/NA/FHIT/RPT3/AtRabE1b/NA	68
MF	GO:0016818	hydrolase activity, acting on acid anhydrides, in phosphorus-containing anhydrides	69/1889	412/22177	4.12528e-08	1.38875e-05	1.31672e-05	AtPPa1/AtGET3a/CLO/NA/BIP3/NA/ATHSRP54A/ARF1/EngD-1/AT-IE/NA/TUA2/AtNug2/DRP5A/ATSCO1/emb1688/ARC3/NA/atnudt5/NA/AIC1/CLPB-M/NA/CHR3/GBPL2/ATNUDT23/NA/ARFB1C/ATCDC48/BRP1/ARFC1/NA/NA/ARA-3/CIP111/TUBG1/NA/ATCBG/NA/ATMLH1/AtNUDT7/PAKRP2/DXO1/ARA-7/NA/ARAC7/XLG2/AGB1/ATVHA-C1/Drg1-1/NA/ATRAB/54CP/ATTOC34/ATGCP2/ATNUDX27/EMB2817/ATDCP2/SVR3/APG6/atnudt20/ARC11/NA/CLPX/NA/FHIT/RPT3/AtRabE1b/NA	69
MF	GO:0016817	hydrolase activity, acting on acid anhydrides	69/1889	416/22177	6.08211e-08	1.38875e-05	1.31672e-05	AtPPa1/AtGET3a/CLO/NA/BIP3/NA/ATHSRP54A/ARF1/EngD-1/AT-IE/NA/TUA2/AtNug2/DRP5A/ATSCO1/emb1688/ARC3/NA/atnudt5/NA/AIC1/CLPB-M/NA/CHR3/GBPL2/ATNUDT23/NA/ARFB1C/ATCDC48/BRP1/ARFC1/NA/NA/ARA-3/CIP111/TUBG1/NA/ATCBG/NA/ATMLH1/AtNUDT7/PAKRP2/DXO1/ARA-7/NA/ARAC7/XLG2/AGB1/ATVHA-C1/Drg1-1/NA/ATRAB/54CP/ATTOC34/ATGCP2/ATNUDX27/EMB2817/ATDCP2/SVR3/APG6/atnudt20/ARC11/NA/CLPX/NA/FHIT/RPT3/AtRabE1b/NA	69
MF	GO:0017111	nucleoside-triphosphatase activity	57/1889	339/22177	5.32017e-07	9.11079e-05	8.63828e-05	AtGET3a/CLO/NA/BIP3/ATHSRP54A/ARF1/EngD-1/NA/TUA2/AtNug2/DRP5A/ATSCO1/emb1688/ARC3/NA/NA/AIC1/CLPB-M/NA/CHR3/GBPL2/NA/ARFB1C/ATCDC48/BRP1/ARFC1/NA/NA/ARA-3/CIP111/TUBG1/NA/ATCBG/NA/ATMLH1/PAKRP2/ARA-7/NA/ARAC7/XLG2/AGB1/ATVHA-C1/Drg1-1/ATRAB/54CP/ATTOC34/ATGCP2/EMB2817/SVR3/APG6/ARC11/NA/CLPX/NA/RPT3/AtRabE1b/NA	57
MF	GO:0005198	structural molecule activity	67/1889	454/22177	6.59298e-06	0.000903238	0.000856393	NA/NA/RPL10/NA/ARP4/NA/&#949;1-COP/NFD3/NA/EMB3105/TUA2/emb1011/NA/XW6/NA/NA/RPL34/NA/AP40/emb2184/NA/RPL7A/RPL7B/NA/NA/NA/RPS14/&#949;2-COP/RPL24A/CLC2/NA/NA/PRPL3/RPS2/NA/NA/AtCHC1/NA/ATNFU2/NA/EVR1/NA/NA/NA/TUBG1/EMB3126/NA/NA/NA/&#946;1-COP/&#946;2-COP/NUP85/HMGB5/NA/NA/ATGCP2/NA/NA/OLI7/NA/NA/NA/RPS10B/NA/NA/NA/AtP3B	67
MF	GO:0003735	structural constituent of ribosome	51/1889	335/22177	3.50618e-05	0.00400289	0.00379529	NA/NA/RPL10/NA/NA/NFD3/NA/EMB3105/NA/XW6/NA/NA/RPL34/NA/AP40/emb2184/RPL7A/RPL7B/NA/NA/NA/RPS14/RPL24A/NA/NA/PRPL3/RPS2/NA/NA/NA/NA/EVR1/NA/NA/EMB3126/NA/NA/NA/NA/NA/NA/NA/OLI7/NA/NA/NA/RPS10B/NA/NA/NA/AtP3B	51
MF	GO:0005525	GTP binding	25/1889	127/22177	6.1185e-05	0.00465686	0.00441534	NA/ARF1/EngD-1/NA/TUA2/ATSCO1/GTG1/ARC3/GBPL2/ARFB1C/ARFC1/ARA-3/TUBG1/ATCBG/NA/ARA-7/GTG2/ARAC7/XLG2/Drg1-1/ATTOC34/ATGCP2/SVR3/AtRabE1b/NA	25
MF	GO:0019001	guanyl nucleotide binding	25/1889	127/22177	6.1185e-05	0.00465686	0.00441534	NA/ARF1/EngD-1/NA/TUA2/ATSCO1/GTG1/ARC3/GBPL2/ARFB1C/ARFC1/ARA-3/TUBG1/ATCBG/NA/ARA-7/GTG2/ARAC7/XLG2/Drg1-1/ATTOC34/ATGCP2/SVR3/AtRabE1b/NA	25
MF	GO:0032561	guanyl ribonucleotide binding	25/1889	127/22177	6.1185e-05	0.00465686	0.00441534	NA/ARF1/EngD-1/NA/TUA2/ATSCO1/GTG1/ARC3/GBPL2/ARFB1C/ARFC1/ARA-3/TUBG1/ATCBG/NA/ARA-7/GTG2/ARAC7/XLG2/Drg1-1/ATTOC34/ATGCP2/SVR3/AtRabE1b/NA	25
MF	GO:0003924	GTPase activity	35/1889	214/22177	0.000137477	0.00941718	0.00892878	CLO/NA/ATHSRP54A/ARF1/NA/TUA2/AtNug2/DRP5A/ATSCO1/emb1688/ARC3/NA/AIC1/GBPL2/NA/ARFB1C/ARFC1/NA/ARA-3/TUBG1/NA/ATCBG/NA/ARA-7/ARAC7/XLG2/AGB1/Drg1-1/ATRAB/54CP/ATTOC34/ATGCP2/SVR3/AtRabE1b/NA	35
MF	GO:0016887	ATPase activity	22/1889	124/22177	0.000747415	0.0354313	0.0335937	AtGET3a/BIP3/EngD-1/NA/CLPB-M/NA/CHR3/ATCDC48/BRP1/NA/CIP111/ATMLH1/PAKRP2/NA/ATVHA-C1/EMB2817/APG6/ARC11/NA/CLPX/NA/RPT3	22
MF	GO:0008312	7S RNA binding	5/1889	10/22177	0.000780158	0.0354313	0.0335937	ATHSRP54A/NA/NA/54CP/NA	5
MF	GO:0015450	P-P-bond-hydrolysis-driven protein transmembrane transporter activity	8/1889	25/22177	0.000788673	0.0354313	0.0335937	ATTOM22-I/EMB2083/TOM40/1-Mar/ATTOC34/TOM20-4/ATTOM22-V/EMB3144	8
MF	GO:0008320	protein transmembrane transporter activity	13/1889	57/22177	0.000829491	0.0354313	0.0335937	ATTOM22-I/SCY1/EMB2083/TOM40/1-Mar/HP20/ATTOC34/emb1211/HP30-2/TOM20-4/ATTOM22-V/HP22/EMB3144	13
MF	GO:0022884	macromolecule transmembrane transporter activity	13/1889	57/22177	0.000829491	0.0354313	0.0335937	ATTOM22-I/SCY1/EMB2083/TOM40/1-Mar/HP20/ATTOC34/emb1211/HP30-2/TOM20-4/ATTOM22-V/HP22/EMB3144	13
MF	GO:0140098	catalytic activity, acting on RNA	62/1889	485/22177	0.00084283	0.0354313	0.0335937	AtRLG1/NRPB10/OVA9/ATFAS4/TGS1/PUMY/NA/AIN1/AtRH20/CAF1e/NA/NA/CCR4e/RH29/ATRNS1/NA/GEK1/NRPB6B/EMB2761/HEN2/AtRRP44A/ATIRE1-2/OVA4/AtYbeY/TRM2b/RH17/BRR2b/RH6/NA/NA/NA/ATKRS-1/NA/NRPB9A/NA/SKI2/ATRPB13.6/DMS12/NA/ATRH1/DXO1/NA/NA/NA/IBI1/NA/SMP2/NA/ATMTRNASEII/ATRH25/NA/ATIPT9/ATDCL4/AtCAF1b/AGL26/NA/NA/AtUSB1/NA/NA/ATSEN2/ATERS	62
MF	GO:0004527	exonuclease activity	18/1889	94/22177	0.000879317	0.0354313	0.0335937	AIN1/CAF1e/CCR4e/AtRRP44A/NA/NA/ATSNM1/NA/DXO1/NA/APE2/ATMTRNASEII/SDN2/NA/AtCAF1b/NA/AtUSB1/NEN2	18
MF	GO:0050308	sugar-phosphatase activity	6/1889	15/22177	0.00096565	0.035583	0.0337375	AtcFBP/Sgpp/VTC4/ATSPP2/SBPASE/GPP2	6
MF	GO:0140318	protein transporter activity	13/1889	58/22177	0.000986974	0.035583	0.0337375	ATTOM22-I/SCY1/EMB2083/TOM40/1-Mar/HP20/ATTOC34/emb1211/HP30-2/TOM20-4/ATTOM22-V/HP22/EMB3144	13
MF	GO:0008408	3'-5' exonuclease activity	15/1889	73/22177	0.00109006	0.0373344	0.0353981	CAF1e/CCR4e/AtRRP44A/NA/NA/NA/DXO1/NA/APE2/ATMTRNASEII/NA/AtCAF1b/NA/AtUSB1/NEN2	15
MF	GO:0008080	N-acetyltransferase activity	13/1889	59/22177	0.0011687	0.0381218	0.0361447	NA/NA/HAC12/NA/NA/NA/EMB2753/NA/NA/NA/HAC11/ATPDAT/NAA25	13

## Sheet: 3_6 pms2ab_ATAC_GO
Data set 3_6 GO analysis of genes with decreased accessibilily in inflorescences of pms2a/b
ONTOLOGY	ID	Description	GeneRatio	BgRatio	pvalue	p.adjust	qvalue	geneID	Count
BP	GO:0032787	monocarboxylic acid metabolic process	87/2241	489/21869	2.0835e-07	0.00047483	0.000415165	CYP86A4/NA/GLX2-4/CJD1/ACLA-1/ATGLX1/GAPC-2/ADAP/GAPCP-2/ATICS2/KR/AAE14/ATHKL1/JASSY/ATECH2/LACS9/PGK/ISS1/AtLPEAT1/LACS8/mtKAS/ENR1/AtOPR3/LIP1/EMB3147/GLX2-5/ADS2/ATCB5-B/ATFAH1/NA/AtNCER2/FAX2/UGT74F1/MTACP-1/DAD1/CYP86A8/AAD5/GAPC/APM4/APM2/PAL4/GLX2-2/AtFAD7/DECR/NA/ADS3/AAE13/ATHXK4/UGT71B6/AtFaTA/ATICE1/ATMES11/ATNOA1/CHL/AAE3/NA/GLB1/AAE15/CYP74B2/AtCLA1/ATFAH2/LACS4/PGI/PFK3/FAD4/AIM1/A…	87
BP	GO:0046394	carboxylic acid biosynthetic process	83/2241	485/21869	2.00193e-06	0.0022812	0.00199455	ADT6/ACLA-1/ADAP/ATICS2/SHM6/NA/KR/PAI3/ATGCR1/EMB1144/EPSPS/BCAT6/NA/ATATP-PRT1/JASSY/ISS1/mtKAS/ENR1/AtOPR3/AtDRTS1/DMR1/NA/LIP1/AAT/EMB3147/ADS2/ATCB5-B/AtNCER2/GLU2/MTHFR2/MTACP-1/DAD1/AtGulLO6/AtCGS1/VTC4/OMR1/PAL4/AtFAD7/ADS3/AAE13/HISN5A/DHAD/AtFaTA/ATICE1/ATGLDH/P5CS2/CBL/NAGK/GLB1/ATLEUC1/AAE15/LACS4/GGP/FAD4/TSB2/AIM1/GAE1/AtSHMT3/ATOST1/PSAT1/HISN7/AtDAHP1/ASN3/NA/DAPDC2/AK/BCCP2/AHASS…	83
BP	GO:0006631	fatty acid metabolic process	48/2241	237/21869	3.11426e-06	0.0023658	0.00206853	CYP86A4/NA/CJD1/ACLA-1/ADAP/KR/AAE14/ATECH2/LACS9/AtLPEAT1/LACS8/mtKAS/ENR1/LIP1/EMB3147/ADS2/ATCB5-B/ATFAH1/AtNCER2/FAX2/MTACP-1/CYP86A8/AAD5/APM4/APM2/AtFAD7/DECR/NA/ADS3/AAE13/AtFaTA/CHL/AAE3/GLB1/AAE15/CYP74B2/ATFAH2/LACS4/FAD4/AIM1/ATOST1/BCCP2/BCCP/AOS/ATSCP2/ATDCI1/MOB1-like/KAT5	48
BP	GO:0034976	response to endoplasmic reticulum stress	28/2241	110/21869	4.19214e-06	0.00238847	0.00208835	ATPDI10/BIP3/UBC34/EBS5/ATPDI5/ATBZIP60/NA/AtCRT1a/EBS1/NA/ATIRE1-2/ATPDI9/PAWH1/DER2.1/AtHsp90-7/DER1/CER9/AGB1/NA/NA/NA/anac089/BIP/NRP/NA/PAWH2/ATPDI2/ATCNX1	28
BP	GO:0005996	monosaccharide metabolic process	32/2241	138/21869	7.6286e-06	0.00347712	0.0030402	ATF2KP/CRB/AtGolS3/GAPC-2/GAPCP-2/ATDHAR1/AtcFBP/ATHKL1/NA/ATFX/PGK/MEE25/AtGulLO6/VTC4/GAPC/ATPDHK/ATHXK4/ATGLDH/SBPASE/PGI/GGP/ATHXK1/PCK1/AtFBA2/NA/ATGMII/ATRGP2/NA/NA/NA/XK-2/VTC5	32
BP	GO:0019318	hexose metabolic process	23/2241	90/21869	2.74082e-05	0.0104106	0.00910242	ATF2KP/AtGolS3/GAPC-2/GAPCP-2/AtcFBP/ATHKL1/ATFX/PGK/MEE25/GAPC/ATPDHK/ATHXK4/SBPASE/PGI/GGP/ATHXK1/PCK1/AtFBA2/NA/ATGMII/NA/NA/VTC5	23
BP	GO:0006605	protein targeting	45/2241	241/21869	5.22352e-05	0.0131678	0.0115132	AtGET3a/ATTIC110/ATHSRP54A/AtTim22/ATVTI12/NA/NA/ATTIM23-2/AIC1/NA/NA/AtTic55/GRV2/MON1/USL1/PVA12/ATI1/OXA1b/CAO/APM4/APM2/NA/NA/EMB2083/PEX3-1/TOM40/1-Mar/ATCLPC/NA/ATBAG4/ATVAMP727/NA/NA/AP4M/HP20/KOC1/NA/54CP/ATTOC34/NA/ATTIC40/Toc90/emb1211/SHBY/NA	45
BP	GO:0042026	protein refolding	12/2241	33/21869	5.89047e-05	0.0131678	0.0115132	BIP3/CPN60B/DJA6/CLPB-M/ATCYP5/mtHsc70-1/AtHsp70-2/AT-HSC70-1/CPN60a2/BIP/GFA2/Cpn60beta3	12
BP	GO:0018193	peptidyl-amino acid modification	69/2241	423/21869	6.81439e-05	0.0131678	0.0115132	CLPP5/MRG2/NA/CRB/PEPKR2/PRP4KB/HAC12/NA/NA/BRD4/NA/EBS1/SDG19/OST1b/PPK1/EMB2753/OST1a/CHR35/CKA4/AGO4/ATCYP5/GDCH/DYRKP-3/ATCRK3/MCC1/SDG31/AtULP1a/NA/NA/NA/NA/ATCKA2/NA/NA/NA/CYP21-4/NA/NA/PSBQ/CK1/ckl4/ckl3/MSI5/VEL1/LIP2/STG1/SPF2/ROC1/ATPDK1/SUVH1/DHS/HEMC/HAC11/NA/ATCYP20-2/NAA60/ATCIMS/CDPK19/ATTIP49A/PDP1/ckl7/NA/EDM2/NAA25/ROC7/ATSIZ1/NA/DGL1/ATPUB49	69
BP	GO:0070071	proton-transporting two-sector ATPase complex assembly	8/2241	16/21869	7.25124e-05	0.0131678	0.0115132	NA/NA/AtCGLD11/VHA-A2/NA/BFA1/NA/NA	8
BP	GO:0055086	nucleobase-containing small molecule metabolic process	63/2241	379/21869	7.94186e-05	0.0131678	0.0115132	NA/ACLA-3/PUR2/ACLA-1/PRS3/GAPC-2/GAPCP-2/ATNADK2/APT1/ATH/GLCNA.UT1/ATHKL1/ATMUM4/NA/ATFX/PGK/AtDRTS1/HMG2/AT-CDA1/VHA-A2/AXS1/NA/atPARG1/MEE25/NA/CAC3/AtMDD1/ATRGP1/SAMDC/MEE31/GAPC/NA/ATHXK4/GFAT/NA/PYRR/UGP3/NA/NA/AAH/NA/PGI/NA/PFK3/ATHXK1/PDE334/PFK6/NA/CER9/AtFBA2/ATNUDX27/NA/ATRGP2/RGP5/NSH3/NA/MK/ACS/NA/NA/AMK2/ATUSP/AtNMNAT	63
BP	GO:0036503	ERAD pathway	18/2241	66/21869	8.00215e-05	0.0131678	0.0115132	BIP3/UBC34/EBS5/NA/AtCRT1a/EBS1/NA/PAWH1/DER2.1/DER1/CER9/NA/NA/NA/BIP/NA/PAWH2/ATCNX1	18
BP	GO:0009657	plastid organization	55/2241	319/21869	8.21848e-05	0.0131678	0.0115132	ATKEA1/SDI2/ATTIC110/CRB/CLPP6/SGRL/CP22/CLPR1/POLGAMMA2/GDC1/MSL3/mTERF32/ATSCO1/BSF/mTERF15/ARC3/AUXILIN-LIKE6/ABC1K3/CS17/APG2/EMB93/mtKAS/CAS1/AtYbeY/GRV2/FTSH2/mTERF10/PGP1/NA/SPA1/abc1k7/NA/BFA1/1-Mar/ATNOA1/ATCLPC/EVR1/PSRP5/ACSF/BPG2/IM/mTERF6/SAMC1/mTERF7/PP7L/ATTIC40/DY1/emb1211/HCF136/EFO2/ARC11/WTG1/AtPHOT2/HAI1/ATERS	55
BP	GO:0046364	monosaccharide biosynthetic process	16/2241	55/21869	8.49398e-05	0.0131678	0.0115132	GAPC-2/AtcFBP/ATFX/PGK/AtGulLO6/VTC4/GAPC/ATGLDH/SBPASE/PGI/GGP/PCK1/AtFBA2/ATRGP2/NA/VTC5	16
BP	GO:1901605	alpha-amino acid metabolic process	45/2241	246/21869	8.66683e-05	0.0131678	0.0115132	ADT6/ATMST2/SHM6/PAI3/ATGCR1/BCAT6/NA/ASP4/ATMST1/ISS1/GEK1/DMR1/NA/LIP1/AAT/GDCH/GLU2/MTHFR2/AtCGS1/OMR1/PAL4/DHAD/GFAT/P5CS2/CBL/NAGK/GLB1/TSB2/AAT3/AtSHMT3/PSAT1/ATAIH/ASN3/NA/DAPDC2/NA/AK/AHASS2/ATCIMS/NA/NA/ATSERAT1;1/NA/AtATR1/DCT	45
BP	GO:0006520	cellular amino acid metabolic process	67/2241	413/21869	0.000101921	0.0145174	0.0126932	ADT6/ATMST2/NA/SHM6/NA/OVA9/PAI3/ATGCR1/EMB1144/EPSPS/BCAT6/NA/ATATP-PRT1/ASP4/ATMST1/ISS1/GEK1/EMB2761/DMR1/NA/LIP1/AAT/OVA4/GDCH/GLU2/UGT74F1/MTHFR2/AtCGS1/OMR1/PAL4/HISN5A/DHAD/GFAT/P5CS2/CBL/NAGK/GLB1/ACS6/NA/ATLEUC1/TSB2/IBI1/AAT3/AtSHMT3/NA/OKI1/MCCB/PSAT1/HISN7/AtDAHP1/ATAIH/ASN3/NA/DAPDC2/NA/AK/AHASS2/ATCIMS/NA/NA/NA/ATSERAT1;1/NA/AtATR1/ATERS/DCT/NA	67
BP	GO:0009640	photomorphogenesis	24/2241	104/21869	0.000108671	0.0145683	0.0127377	ATCSN7/ATGSTU17/SHW1/ATCOL3/ATCOP1/SPA1/CIN4/AtBBX32/ATSPT1/ATEIF3E-1/NA/BBX28/ckl4/ckl3/KOC1/KAI2/ROC1/BBX19/CaS/PAT1/PIF7/CSU4/NF-YC4/LIP1	24
BP	GO:0051156	glucose 6-phosphate metabolic process	13/2241	41/21869	0.00014814	0.0177609	0.0155292	ATHKL1/NA/RPI2/TKL2/ATHXK4/AtTKL1/PGI/ATHXK1/AtFBA2/EMB2024/PGL5/PGD3/NA	13
BP	GO:0045036	protein targeting to chloroplast	15/2241	52/21869	0.000155866	0.0177609	0.0155292	ATTIC110/AIC1/AtTic55/CAO/EMB2083/1-Mar/ATCLPC/NA/HP20/KOC1/54CP/ATTOC34/ATTIC40/Toc90/emb1211	15
BP	GO:0072596	establishment of protein localization to chloroplast	15/2241	52/21869	0.000155866	0.0177609	0.0155292	ATTIC110/AIC1/AtTic55/CAO/EMB2083/1-Mar/ATCLPC/NA/HP20/KOC1/54CP/ATTOC34/ATTIC40/Toc90/emb1211	15
BP	GO:0015979	photosynthesis	41/2241	225/21869	0.000190039	0.0194856	0.0170371	ATKEA1/CLPP6/PnsL2/NDF6/LHCA2*1/AtcFBP/FTSH1/LHCA3/RBCS1A/STN7/LPA3/CRR3/AtPGR5/SEP2/PSBW/FTSH2/TKL2/DEG7/NA/LHCB4.2/ADS3/NDF4/GBP/CGR2/SBPASE/AtTKL1/TROL/PGRL1B/DEG5/PAM68/PSBQ/PGR5-LIKE/CRR31/HCF244/LHCB4.1/FTRA2/PPD5/RBCS3B/FTSH5/LHCB3/CGR3	41
BP	GO:0009225	nucleotide-sugar metabolic process	15/2241	53/21869	0.000196994	0.0194856	0.0170371	GLCNA.UT1/ATMUM4/ATFX/AXS1/atPARG1/MEE25/ATRGP1/MEE31/GFAT/UGP3/NA/ATRGP2/RGP5/NA/ATUSP	15
BP	GO:0019319	hexose biosynthetic process	10/2241	27/21869	0.000204551	0.0194856	0.0170371	GAPC-2/AtcFBP/ATFX/PGK/GAPC/SBPASE/PGI/PCK1/AtFBA2/NA	10
BP	GO:0002181	cytoplasmic translation	21/2241	89/21869	0.000205441	0.0194856	0.0170371	NA/NA/NA/NA/NA/NA/AP40/NA/EMB2296/NA/NA/NA/NA/NA/NA/NA/ATEIF3A-1/NA/NA/NA/NA	21
BP	GO:0009409	response to cold	64/2241	400/21869	0.000214212	0.0194856	0.0170371	LHY/CRB/AtGolS3/GWD/CRPK1/ERD10/AtATL80/RAP2.4/COR314-TM2/TGS1/RTV1/ATHKL1/LEA7/GEMIN2/CPN60B/LHCA3/RBCS1A/ERD14/TAPX/NDL3/ATWRKY25/RCA/ESD6/MYBC1/AtCCA1/NA/VTC4/AtFAD7/AHG3/2CPA/ATCYS6/NA/ATRH53/ATRZ-1A/ATICE1/ATBAG4/SKIP4/CAMTA5/ATCBL1/HAP6/ATHVA22D/VEL1/REIL1/AAT3/NA/ATCIPK14/HD2C/2-Cys/AtLEA4-5/ATRH25/CAMTA1/NDL2/ATCYS1/SVR3/HTT2/DIN10/RAD23D/ACBP/CRLK1/ATSIZ1/GR-RBP3/ATDGK2/CAMTA2/AGL70	64
BP	GO:0006091	generation of precursor metabolites and energy	64/2241	401/21869	0.000229929	0.0194856	0.0170371	c-NAD-MDH1/NA/GAPC-2/PnsL2/GAPCP-2/NA/NDF6/LHCA2*1/FdC2/SDH5/FTSH1/ATHKL1/LHCA3/NA/STN7/LPA3/PGK/RPI2/CRR3/AtPGR5/APL4/SEP2/PSBW/FTSH2/NA/MTACP-1/TKL2/DEG7/GAPC/NA/LHCB4.2/SDP6/ADS3/NDF4/ATHXK4/GBP/NA/AtTKL1/TROL/ATFH/CYTC-2/PGRL1B/DEG5/PAM68/PSBQ/IM/PGR5-LIKE/CRR31/PGI/PFK3/ATHXK1/PFK6/AtCIB22/HCF244/AtFBA2/LHCB4.1/CI51/NA/EMB2024/PGL5/PGD3/FTSH5/NA/LHCB3	64
BP	GO:0033365	protein localization to organelle	55/2241	332/21869	0.000238406	0.0194856	0.0170371	AtGET3a/ATTIC110/ATHSRP54A/AtTim22/NA/ATVTI12/AERD2/NA/POD1/ATTIM23-2/PPK1/AIC1/NA/NA/CSI1/AtTic55/GRV2/MON1/NA/USL1/AtNUP62/ATI1/OXA1b/CAO/APM4/APM2/NA/NA/EMB2083/PEX3-1/TOM40/IQD5/ARFC1/1-Mar/ATCLPC/NA/ATVAMP727/NA/HP20/KOC1/NA/NA/NA/FHL/54CP/ATTOC34/NA/ATSCC2/ATTIC40/RAN2/Toc90/emb1211/SHBY/COG7/NA	55
BP	GO:0051276	chromosome organization	62/2241	386/21869	0.000239402	0.0194856	0.0170371	H1.1/HTB1/RMI2/JMJ16/AtRDR1/CENP-C/HMGB3/JMJ18/AtPDS5B/PPK1/AtMHF2/NA/RAE1/FDM5/ATPOT1/ATRPA1A/CHR35/HIS1-3/AtTHP1/NA/AGO4/NF-YB11/NA/APC7/NA/GYRB1/AtSGO1/ATRBR1/BUB3.1/CHR27/SRRP1/ATSNM1/HIRA/ATATM/ATCKA2/ATCTC1/AESP/DEK3/HMGB5/EEN/FHL/NA/GYRB2/ELF6/AtSGO2/ATGCP2/AtPOT1b/ATBP-1/ATSCC2/ATRAD21.3/ATTERT/ATCIMS/CHR17/ATTIP49A/RECQSIM/NA/MCM3/AtPDS5A/FAS5/TOP1/NA/HTB4	62
BP	GO:0008652	cellular amino acid biosynthetic process	36/2241	192/21869	0.000256718	0.0201745	0.0176395	ADT6/SHM6/PAI3/ATGCR1/BCAT6/NA/ATATP-PRT1/DMR1/NA/AAT/GLU2/MTHFR2/AtCGS1/OMR1/HISN5A/DHAD/P5CS2/CBL/NAGK/GLB1/ATLEUC1/TSB2/AtSHMT3/PSAT1/HISN7/ASN3/NA/DAPDC2/AK/AHASS2/ATCIMS/NA/NA/ATSERAT1;1/NA/AtATR1	36
BP	GO:0030433	ubiquitin-dependent ERAD pathway	14/2241	49/21869	0.000286107	0.0216871	0.018962	BIP3/UBC34/EBS5/NA/AtCRT1a/NA/DER2.1/DER1/CER9/NA/NA/BIP/NA/ATCNX1	14
BP	GO:1901607	alpha-amino acid biosynthetic process	32/2241	165/21869	0.000294997	0.0216871	0.018962	ADT6/SHM6/PAI3/ATGCR1/BCAT6/NA/DMR1/NA/AAT/GLU2/MTHFR2/AtCGS1/OMR1/DHAD/P5CS2/CBL/NAGK/GLB1/TSB2/AtSHMT3/PSAT1/ASN3/NA/DAPDC2/AK/AHASS2/ATCIMS/NA/NA/ATSERAT1;1/NA/AtATR1	32
BP	GO:0072598	protein localization to chloroplast	15/2241	55/21869	0.000308023	0.021937	0.0191805	ATTIC110/AIC1/AtTic55/CAO/EMB2083/1-Mar/ATCLPC/NA/HP20/KOC1/54CP/ATTOC34/ATTIC40/Toc90/emb1211	15
BP	GO:1901661	quinone metabolic process	12/2241	39/21869	0.000362321	0.0242862	0.0212345	AtSPS2/ATICS2/AAE14/AtSPS1/NA/GPPS/NA/AtPPT1/NDC1/NA/NA/COQ5	12
BP	GO:1901663	quinone biosynthetic process	12/2241	39/21869	0.000362321	0.0242862	0.0212345	AtSPS2/ATICS2/AAE14/AtSPS1/NA/GPPS/NA/AtPPT1/NDC1/NA/NA/COQ5	12
BP	GO:0006094	gluconeogenesis	9/2241	24/21869	0.00038246	0.0249036	0.0217743	GAPC-2/AtcFBP/PGK/GAPC/SBPASE/PGI/PCK1/AtFBA2/NA	9
BP	GO:0006006	glucose metabolic process	13/2241	45/21869	0.000415427	0.0262988	0.0229942	GAPC-2/GAPCP-2/AtcFBP/PGK/GAPC/ATPDHK/SBPASE/PGI/GGP/PCK1/AtFBA2/NA/VTC5	13
BP	GO:0042181	ketone biosynthetic process	12/2241	40/21869	0.00046979	0.0289365	0.0253005	AtSPS2/ATICS2/AAE14/AtSPS1/NA/GPPS/NA/AtPPT1/NDC1/NA/NA/COQ5	12
BP	GO:0009767	photosynthetic electron transport chain	15/2241	58/21869	0.000573498	0.0343948	0.0300729	PnsL2/NDF6/CRR3/AtPGR5/FTSH2/DEG7/ADS3/NDF4/GBP/TROL/PGRL1B/PSBQ/PGR5-LIKE/CRR31/FTSH5	15
BP	GO:0009092	homoserine metabolic process	6/2241	12/21869	0.000615232	0.0352477	0.0308186	ATMST2/ATMST1/AtCGS1/CBL/AK/NA	6
BP	GO:0007005	mitochondrion organization	33/2241	179/21869	0.000618652	0.0352477	0.0308186	NA/NA/NA/AtTim22/APG12/MISF26/ATTIM23-2/NA/NA/OXA1b/NA/NA/NA/RECA3/NA/APG12/ATATG2/TOM40/1-Mar/NA/INDH/HP20/NA/NA/NA/FIS1B/APG5/ELM1/NA/ATPHB3/NA/NA/ATERS	33
BP	GO:0006458	'de novo' protein folding	14/2241	53/21869	0.000688648	0.0382788	0.0334688	BIP3/CPN60B/DJA6/ATHIP2/AtHip1/mtHsc70-1/NA/AtHsp70-2/AT-HSC70-1/NA/BIP/GFA2/TIG1/Cpn60beta3	14
BP	GO:0010118	stomatal movement	30/2241	160/21869	0.000802863	0.0400326	0.0350023	MAPKKK18/ATEXO70B2/UBC34/AKS1/atPARG1/ATCOP1/NA/AtCHC1/AHG3/FAB1B/AtTCTP1/ATMAP2K_ALPHA/ARA-3/ATBAG4/NA/ATCBL1/BHP/ATHXK1/ATOST1/AGB1/PRSL1/AT-HSC70-1/CaS/CYCH;1/ATFTB/G3BP-like/LHCB3/AtPHOT2/ATEXO70B1/HAI1	30
BP	GO:0009642	response to light intensity	28/2241	146/21869	0.000819384	0.0400326	0.0350023	FBI1/PRIN2/NA/ATGCR1/LHCA3/STN7/SHW1/SPPA/ABC1K3/AtPGR5/SEP2/FTSH2/ATCOP1/CAO/DEG7/BCE2/ADS3/ACT2/CHL/BPG2/IM/ATOST1/SEP1/ATF2/FTSH5/ATSCP2/HRT/LHCB3	28
BP	GO:0051084	'de novo' posttranslational protein folding	13/2241	48/21869	0.000819859	0.0400326	0.0350023	BIP3/CPN60B/DJA6/ATHIP2/AtHip1/mtHsc70-1/NA/AtHsp70-2/AT-HSC70-1/NA/BIP/GFA2/Cpn60beta3	13
BP	GO:0051085	chaperone cofactor-dependent protein refolding	13/2241	48/21869	0.000819859	0.0400326	0.0350023	BIP3/CPN60B/DJA6/ATHIP2/AtHip1/mtHsc70-1/NA/AtHsp70-2/AT-HSC70-1/NA/BIP/GFA2/Cpn60beta3	13
BP	GO:0046939	nucleotide phosphorylation	16/2241	66/21869	0.000824377	0.0400326	0.0350023	GAPC-2/GAPCP-2/ATHKL1/PGK/NA/NA/GAPC/ATHXK4/NA/PGI/PFK3/ATHXK1/PFK6/AtFBA2/NA/AMK2	16
BP	GO:0006096	glycolytic process	14/2241	54/21869	0.000843161	0.0400326	0.0350023	GAPC-2/GAPCP-2/ATHKL1/PGK/NA/GAPC/ATHXK4/NA/PGI/PFK3/ATHXK1/PFK6/AtFBA2/NA	14
BP	GO:0006757	ATP generation from ADP	14/2241	54/21869	0.000843161	0.0400326	0.0350023	GAPC-2/GAPCP-2/ATHKL1/PGK/NA/GAPC/ATHXK4/NA/PGI/PFK3/ATHXK1/PFK6/AtFBA2/NA	14
BP	GO:0009704	de-etiolation	7/2241	17/21869	0.000903177	0.0410681	0.0359077	ATGSTU17/NA/KOC1/KAI2/ROC1/CaS/PIF7	7
BP	GO:0031330	negative regulation of cellular catabolic process	7/2241	17/21869	0.000903177	0.0410681	0.0359077	BSF/SRP1/RNS2/COST1/NYE2/ATHVA22D/MRL1	7
BP	GO:0006914	autophagy	17/2241	73/21869	0.000937052	0.0410681	0.0359077	NA/MUSE13/APG12/RNS2/COST1/ATI1/AKIN10/NA/APG12/ATATG2/GFS9/TWD40-1/APG8A/ATHVA22D/FIS1B/APG5/RTP5	17
BP	GO:0061919	process utilizing autophagic mechanism	17/2241	73/21869	0.000937052	0.0410681	0.0359077	NA/MUSE13/APG12/RNS2/COST1/ATI1/AKIN10/NA/APG12/ATATG2/GFS9/TWD40-1/APG8A/ATHVA22D/FIS1B/APG5/RTP5	17
BP	GO:0009658	chloroplast organization	41/2241	243/21869	0.000963532	0.0414319	0.0362257	ATKEA1/SDI2/ATTIC110/CRB/CLPP6/SGRL/CLPR1/GDC1/MSL3/mTERF32/ATSCO1/mTERF15/ARC3/AUXILIN-LIKE6/ABC1K3/EMB93/AtYbeY/FTSH2/mTERF10/NA/SPA1/abc1k7/NA/BFA1/1-Mar/ATCLPC/EVR1/ACSF/BPG2/IM/mTERF6/SAMC1/mTERF7/ATTIC40/emb1211/EFO2/ARC11/WTG1/AtPHOT2/HAI1/ATERS	41
BP	GO:0009185	ribonucleoside diphosphate metabolic process	15/2241	61/21869	0.00101312	0.042425	0.0370941	GAPC-2/GAPCP-2/ATHKL1/PGK/NA/GAPC/NA/ATHXK4/NA/PGI/PFK3/ATHXK1/PFK6/AtFBA2/NA	15
BP	GO:0010608	posttranscriptional regulation of gene expression	43/2241	259/21869	0.00102825	0.042425	0.0370941	NOT1/CRB/TIF3H1/AtGLE1/AtRDR1/NA/DCP5/PTB3/AGO1/CAF1e/BSF/PAB5/ESP1/SKI3/CHR35/SRP1/AGO4/MED20/ATRAP/AtSAC3B/ANAC051/NA/SDE5/ECT6/DDL/NA/CER13/NA/HSA32/EMB1989/ATTIF3K1/MRL1/cpLEPA/ATDCP2/NA/NA/ATDCL4/AtCAF1b/AtXRN2/ESR1/NRPB7/NA/CSU4	43
BP	GO:0071482	cellular response to light stimulus	22/2241	107/21869	0.00111012	0.042425	0.0370941	FBI1/ATGCR1/ATHPR1/SHW1/AUXILIN-LIKE6/AtPGR5/SEP2/ATCOL3/AtHBP2/TOPP4/SPA1/APRR9/AtBBX32/ckl4/ckl3/ATOST1/SEP1/ROC1/SIG4/PHYC/PAT1/ATPP7	22
BP	GO:0019684	photosynthesis, light reaction	28/2241	149/21869	0.00113608	0.042425	0.0370941	PnsL2/NDF6/LHCA2*1/FTSH1/LHCA3/STN7/LPA3/CRR3/AtPGR5/SEP2/PSBW/FTSH2/DEG7/LHCB4.2/ADS3/NDF4/GBP/TROL/PGRL1B/DEG5/PAM68/PSBQ/PGR5-LIKE/CRR31/HCF244/LHCB4.1/FTSH5/LHCB3	28
BP	GO:0006986	response to unfolded protein	12/2241	44/21869	0.0012046	0.042425	0.0370941	BIP3/ATBZIP60/ATIRE1-2/PAWH1/DER2.1/DER1/AGB1/mtHsc70-1/AtHsp70-2/AT-HSC70-1/BIP/PAWH2	12
BP	GO:0034620	cellular response to unfolded protein	12/2241	44/21869	0.0012046	0.042425	0.0370941	BIP3/ATBZIP60/ATIRE1-2/PAWH1/DER2.1/DER1/AGB1/mtHsc70-1/AtHsp70-2/AT-HSC70-1/BIP/PAWH2	12
BP	GO:0006165	nucleoside diphosphate phosphorylation	15/2241	62/21869	0.00121178	0.042425	0.0370941	GAPC-2/GAPCP-2/ATHKL1/PGK/NA/GAPC/ATHXK4/NA/PGI/PFK3/ATHXK1/PFK6/AtFBA2/NA/AMK2	15
BP	GO:0009066	aspartate family amino acid metabolic process	15/2241	62/21869	0.00121178	0.042425	0.0370941	BCAT6/ASP4/ISS1/DMR1/MTHFR2/AtCGS1/OMR1/CBL/AAT3/ASN3/DAPDC2/NA/AK/ATCIMS/NA	15
BP	GO:0031365	N-terminal protein amino acid modification	15/2241	62/21869	0.00121178	0.042425	0.0370941	ATF2KP/NA/ARF1/EMB2753/RPT2b/AtNAA70/ARF1A1C/MCC1/ARFB1C/NA/ARFC1/NA/NAA60/ATH2/NAA25	15
BP	GO:0044282	small molecule catabolic process	41/2241	246/21869	0.0012294	0.042425	0.0370941	NA/GLX2-4/ATGLX1/NA/SHM6/IMPL1/NA/NA/URE/ATECH2/ISS1/GLI1/GEK1/AT-CDA1/LIP1/GLX2-5/GDCH/VTC4/APM4/APM2/OMR1/PAL4/SDP6/GLX2-2/DECR/AAE13/UGT71B6/AAE3/NA/AIM1/ATHXK1/AtSHMT3/MCCB/NA/NSH3/NA/NA/PGD3/ATSCP2/ATDCI1/KAT5	41
BP	GO:0009135	purine nucleoside diphosphate metabolic process	14/2241	56/21869	0.00124075	0.042425	0.0370941	GAPC-2/GAPCP-2/ATHKL1/PGK/NA/GAPC/ATHXK4/NA/PGI/PFK3/ATHXK1/PFK6/AtFBA2/NA	14
BP	GO:0009179	purine ribonucleoside diphosphate metabolic process	14/2241	56/21869	0.00124075	0.042425	0.0370941	GAPC-2/GAPCP-2/ATHKL1/PGK/NA/GAPC/ATHXK4/NA/PGI/PFK3/ATHXK1/PFK6/AtFBA2/NA	14
BP	GO:0046031	ADP metabolic process	14/2241	56/21869	0.00124075	0.042425	0.0370941	GAPC-2/GAPCP-2/ATHKL1/PGK/NA/GAPC/ATHXK4/NA/PGI/PFK3/ATHXK1/PFK6/AtFBA2/NA	14
BP	GO:0009639	response to red or far red light	39/2241	231/21869	0.00124725	0.042425	0.0370941	ATCSN7/FBI1/ATGSTU17/AGO1/SHW1/ABC1K3/ISS1/RGA/ATCOL3/ADS2/ATCOP1/AtHBP2/TOPP4/COST1/SPA1/APRR9/CIN4/ACT2/AtBBX32/ATSPT1/ATEIF3E-1/NA/BBX28/ckl4/ckl3/KOC1/KAI2/ROC1/BBX19/FHL/CaS/PHYC/ABCI21/PAT1/PIF7/CSU4/NF-YC4/ATPP7/LIP1	39
BP	GO:0009895	negative regulation of catabolic process	7/2241	18/21869	0.00134795	0.0451761	0.0394995	BSF/SRP1/RNS2/COST1/NYE2/ATHVA22D/MRL1	7
BP	GO:0006457	protein folding	34/2241	195/21869	0.00141813	0.0468395	0.0409539	HSP17.8/BIP3/ATPDI5/CPN60B/AtCRT1a/DJA6/CLPB-M/ATCYP5/ATHIP2/NA/ATERDJ3B/AtHip1/AtHsp90-7/mtHsc70-1/ROC1/NA/AtHsp70-2/AT-HSC70-1/NA/ATCYP20-2/CPN60a2/AtRbcX2/BIP/GFA2/NA/CLPX/TIG1/AtHsp90-3/Cpn60beta3/ROC7/DAP1/ATPDI2/ATCNX1/ATPUB49	34
BP	GO:0016051	carbohydrate biosynthetic process	55/2241	358/21869	0.00150282	0.0485513	0.0424506	SDI2/ACLA-1/ATSS3/GAPC-2/I9H/IMPL1/AtcFBP/ATGCR1/ATFX/XXT5/GUX3/PGK/APL4/CESA09/CSI1/GSL-OH/ATCSLB04/LUH/MEE25/NA/ATGSL08/TKL2/AtGulLO6/GAUT9/VTC4/GAPC/MFP1/AtMSR1/IQD5/PAGR/ATGLDH/CGR2/SBPASE/AtTKL1/PGI/GGP/NA/ANY1/PCK1/AtFBA2/ATIPS1/BGLC3/ATSPS2F/ATRGP2/ATSPS1F/F8H/PTST/RS5/NA/GAUT4/ATTPPA/VTC5/COB/CDKG1/CGR3	55
BP	GO:0009073	aromatic amino acid family biosynthetic process	13/2241	51/21869	0.00151257	0.0485513	0.0424506	ADT6/NA/PAI3/ATGCR1/EMB1144/EPSPS/AAT/TSB2/AtDAHP1/NA/NA/AtATR1/NA	13
CC	GO:0031976	plastid thylakoid	97/2577	467/25305	6.18318e-12	1.98185e-09	1.60027e-09	CLPP5/CLPP6/PnsL2/NA/NA/NDF6/NA/COR314-TM2/CP22/CLPR1/FTSH1/LHCA3/RBCS1A/HHL1/NA/SPPA/TAPX/NA/CS17/APG2/CRR3/AtPGR5/NA/SEP2/DJA6/AtFtsH4/BASS2/PSBW/FTSH2/RCA/NA/NA/DRN1/CAO/NA/NA/abc1k7/LHCB4.2/NA/NA/MFP1/PSAH-1/NDF4/EMB2083/AtTic62/GBP/FBN3a/FBN3b/NA/ftsh7/CHL/CGR2/NA/ATG4/PSRP5/ACSF/NAGK/NA/TROL/GLB1/APX4/NYE2/PGRL1B/PDE226/DEG5/PSBQ/FBN1b/PGR5-LIKE/CRR31/PDE334/SEP1/HCF244/ATCLC-E/CURT1D/LHCB4…	97
CC	GO:0009534	chloroplast thylakoid	96/2577	464/25305	1.00347e-11	1.98185e-09	1.60027e-09	CLPP5/CLPP6/PnsL2/NA/NA/NDF6/NA/COR314-TM2/CP22/CLPR1/FTSH1/LHCA3/RBCS1A/HHL1/NA/SPPA/TAPX/NA/CS17/APG2/CRR3/AtPGR5/NA/SEP2/DJA6/AtFtsH4/BASS2/PSBW/FTSH2/RCA/NA/NA/DRN1/CAO/NA/NA/abc1k7/LHCB4.2/NA/NA/MFP1/PSAH-1/NDF4/EMB2083/AtTic62/GBP/FBN3a/FBN3b/NA/ftsh7/CHL/CGR2/NA/ATG4/PSRP5/ACSF/NAGK/NA/TROL/GLB1/APX4/PGRL1B/PDE226/DEG5/PSBQ/FBN1b/PGR5-LIKE/CRR31/PDE334/SEP1/HCF244/ATCLC-E/CURT1D/LHCB4.1/MP…	96
CC	GO:0042651	thylakoid membrane	80/2577	400/25305	2.7491e-09	3.61964e-07	2.92272e-07	PnsL2/NA/NA/NDF6/EX2/COR314-TM2/ATCAO/CP22/FTSH1/LHCA3/RBCS1A/STN7/NA/SPPA/TAPX/NA/APG2/CRR3/AtPGR5/NA/SEP2/DJA6/PSBW/FTSH2/RCA/NA/NA/DRN1/CAO/NA/NA/abc1k7/LHCB4.2/NA/NA/MFP1/PSAH-1/NDF4/AtTic62/FBN3a/FBN3b/NA/CHL/CGR2/NA/ATG4/PSRP5/ACSF/TROL/APX4/NYE2/PGRL1B/PSBQ/FBN1b/PGR5-LIKE/CRR31/PDE334/SEP1/HCF244/ATCLC-E/CURT1D/mTERF6/LHCB4.1/MPH1/PPD5/ATCYP20-2/ATTIC40/ENH1/ATHMA8/emb1211/CaS/HCF136/NA/a…	80
CC	GO:0034357	photosynthetic membrane	80/2577	405/25305	4.96035e-09	4.89834e-07	3.95522e-07	PnsL2/NA/NA/NDF6/EX2/COR314-TM2/ATCAO/CP22/FTSH1/LHCA3/RBCS1A/STN7/NA/SPPA/TAPX/NA/APG2/CRR3/AtPGR5/NA/SEP2/DJA6/PSBW/FTSH2/RCA/NA/NA/DRN1/CAO/NA/NA/abc1k7/LHCB4.2/NA/NA/MFP1/PSAH-1/NDF4/AtTic62/FBN3a/FBN3b/NA/CHL/CGR2/NA/ATG4/PSRP5/ACSF/TROL/APX4/NYE2/PGRL1B/PSBQ/FBN1b/PGR5-LIKE/CRR31/PDE334/SEP1/HCF244/ATCLC-E/CURT1D/mTERF6/LHCB4.1/MPH1/PPD5/ATCYP20-2/ATTIC40/ENH1/ATHMA8/emb1211/CaS/HCF136/NA/a…	80
CC	GO:0055035	plastid thylakoid membrane	74/2577	371/25305	1.2053e-08	8.83179e-07	7.13133e-07	PnsL2/NA/NA/NDF6/COR314-TM2/CP22/FTSH1/LHCA3/RBCS1A/NA/SPPA/TAPX/NA/APG2/CRR3/AtPGR5/NA/SEP2/DJA6/PSBW/FTSH2/RCA/NA/NA/DRN1/CAO/NA/abc1k7/LHCB4.2/NA/NA/MFP1/PSAH-1/NDF4/AtTic62/FBN3a/FBN3b/NA/CHL/CGR2/NA/ATG4/PSRP5/ACSF/TROL/APX4/NYE2/PGRL1B/PSBQ/FBN1b/PGR5-LIKE/CRR31/PDE334/SEP1/ATCLC-E/CURT1D/LHCB4.1/MPH1/PPD5/ATCYP20-2/ATTIC40/ENH1/ATHMA8/emb1211/CaS/HCF136/NA/atylmg3/FTSH5/AOS/NA/LIL3:2/LHCB3…	74
CC	GO:0009535	chloroplast thylakoid membrane	73/2577	365/25305	1.34154e-08	8.83179e-07	7.13133e-07	PnsL2/NA/NA/NDF6/COR314-TM2/CP22/FTSH1/LHCA3/RBCS1A/NA/SPPA/TAPX/NA/APG2/CRR3/AtPGR5/NA/SEP2/DJA6/PSBW/FTSH2/RCA/NA/NA/DRN1/CAO/NA/abc1k7/LHCB4.2/NA/NA/MFP1/PSAH-1/NDF4/AtTic62/FBN3a/FBN3b/NA/CHL/CGR2/NA/ATG4/PSRP5/ACSF/TROL/APX4/PGRL1B/PSBQ/FBN1b/PGR5-LIKE/CRR31/PDE334/SEP1/ATCLC-E/CURT1D/LHCB4.1/MPH1/PPD5/ATCYP20-2/ATTIC40/ENH1/ATHMA8/emb1211/CaS/HCF136/NA/atylmg3/FTSH5/AOS/NA/LIL3:2/LHCB3/NA	73
CC	GO:0031300	intrinsic component of organelle membrane	45/2577	210/25305	1.09963e-06	6.20505e-05	5.01034e-05	PEX11C/NA/NA/NA/COR314-TM2/NA/DPMS3/ATHKL1/NA/ATSPPL2/POD1/ATTIM23-2/ATSPP/NA/NA/ATFACE-2/PECT1/NA/PEX11D/OXA1b/APM4/NA/NA/NA/PEX3-1/AtCASP/TOM40/ATHXK4/AtDOK1/1-Mar/ATUTR6/ATOEP16-2/DER2.1/AtPPT1/DER1/KOC1/NA/CER9/UBP27/NA/NA/NDC1/FIS1B/emb2731/NA	45
CC	GO:0031301	integral component of organelle membrane	44/2577	205/25305	1.37485e-06	6.78832e-05	5.48131e-05	PEX11C/NA/NA/NA/COR314-TM2/NA/DPMS3/ATHKL1/NA/ATSPPL2/POD1/ATTIM23-2/ATSPP/NA/NA/ATFACE-2/PECT1/NA/PEX11D/OXA1b/APM4/NA/NA/NA/PEX3-1/AtCASP/TOM40/ATHXK4/AtDOK1/1-Mar/ATUTR6/ATOEP16-2/DER2.1/AtPPT1/DER1/KOC1/NA/CER9/UBP27/NA/NA/FIS1B/emb2731/NA	44
CC	GO:0005768	endosome	74/2577	420/25305	1.97433e-06	8.66513e-05	6.99676e-05	NA/NA/AMSH2/CCZ1a/CHMP1B/NA/ATVTI12/NA/NA/NA/LCV2/AMSH1/NA/ATNHX5/ATSPPL2/NA/CHMP1A/XXT5/GUX3/CCZ1b/NA/NA/VPS2.1/AtSCAMP3/NA/GRV2/ATSKD1/NA/NCRK/MON1/ATCYP5/USL1/GBPL2/NA/ARF1A1C/GAUT9/ATSYP43/NA/FAB1B/AtCASP/AtMSR1/PAGR/GFS9/CGR2/ATVAMP727/NA/BIG2/NA/CYP21-4/NA/SNF7.1/GAE1/NKS1/ENP/NA/ANY1/NA/AtMORC1/GT6/NA/NA/SNX2b/AtTRS120/HPAT3/ATGMII/HLB1/NRP/MOB1-like/AtTRS130/CRLK1/ATRAB-A2D/NA/CGR3/NA	74
CC	GO:0140534	NA	25/2577	91/25305	2.78656e-06	0.000110069	8.88767e-05	AtGET3a/BIP3/NA/OST1b/OST1a/ATIRE1-2/NA/NA/NA/NA/NA/ATSPT1/PAWH1/NA/HAP6/DER2.1/DER1/NA/NA/NA/MIP2/BIP/PAWH2/emb2731/DGL1	25
CC	GO:0031969	chloroplast membrane	32/2577	135/25305	4.13812e-06	0.000141629	0.00011436	ATKEA1/ATTIC110/CJD1/ABCI14/NA/COR314-TM2/FAX4/ATCAO/JASSY/ARC3/BASS1/AIC1/EMB2410/FAX2/NA/FAX6/1-Mar/ATCLPC/NA/ACSF/AtFAX1/ANTR2/NA/ATOEP16-2/HP20/FAD4/KOC1/ATTOC34/ABAR/ATTIC40/Toc90/emb1211	32
CC	GO:0098791	Golgi apparatus subcompartment	70/2577	399/25305	4.30265e-06	0.000141629	0.00011436	NA/NA/NA/ATRABA1B/NA/TNO1/ATVTI12/NA/NA/NA/LCV2/NA/NA/NA/XXT5/GUX3/NA/NA/NA/NA/AP4S/GC1/AtSCAMP3/CESA09/NA/GRV2/ATCYP5/ATCSLB04/GBPL2/ARF1A1C/ATTSPO/ATRGP1/GAUT9/ATSYP43/NA/ATKINESIN-13A/AtCASP/AtMSR1/ARFC1/PAGR/CGR2/PRA1.B1/NA/BIG2/NA/CYP21-4/NA/NA/AP4M/GAE1/NKS1/ANY1/NA/NA/GT6/NA/NA/ATSYP132/AtTRS120/HPAT3/ATGMII/NA/ATSYP41/HLB1/MOB1-like/GAUT4/AtTRS130/NA/CGR3/NA	70
CC	GO:0005795	Golgi stack	38/2577	196/25305	7.5494e-05	0.0020346	0.00164286	NA/NA/NA/NA/NA/NA/NA/NA/NA/NA/XXT5/GUX3/NA/NA/NA/GC1/ATCYP5/GBPL2/ATTSPO/ATRGP1/GAUT9/NA/ATKINESIN-13A/AtMSR1/PAGR/CGR2/PRA1.B1/NA/CYP21-4/NA/GAE1/NKS1/NA/NA/HPAT3/ATGMII/GAUT4/NA	38
CC	GO:0005802	trans-Golgi network	55/2577	320/25305	7.72634e-05	0.0020346	0.00164286	NA/NA/ATRABA1B/NA/TNO1/ATVTI12/NA/NA/LCV2/NA/NA/XXT5/GUX3/NA/NA/AP4S/AtSCAMP3/CESA09/NA/GRV2/ATCSLB04/GBPL2/ARF1A1C/GAUT9/ATSYP43/AtCASP/AtMSR1/ARFC1/PAGR/CGR2/NA/BIG2/NA/CYP21-4/NA/AP4M/GAE1/NKS1/ANY1/NA/GT6/NA/NA/ATSYP132/AtTRS120/HPAT3/ATGMII/NA/ATSYP41/HLB1/MOB1-like/AtTRS130/NA/CGR3/NA	55
CC	GO:0019866	organelle inner membrane	55/2577	320/25305	7.72634e-05	0.0020346	0.00164286	ATTIC110/NA/NA/NA/AtTim22/ABCI14/COR314-TM2/ATCAO/SDH5/NA/ATTIM23-2/BASS1/NA/NA/EMB2410/FAX2/NA/MTACP-1/OXA1b/NA/MPPBETA/NA/NA/NA/NA/NA/NA/TOM40/FAX6/ATCLPC/NA/ACSF/AtFAX1/NA/ANTR2/AtPPT1/NA/NDB1/ABCB23/NA/MICU/AtCIB22/SAMC1/NA/CI51/NA/NA/NDC1/NA/ABAR/ATTIC40/emb1211/ATPHB3/AtMfl1/COX15	55
CC	GO:0019867	outer membrane	26/2577	120/25305	0.000157573	0.00366125	0.00295632	NA/OEP9.1/ABCI14/NA/ATHKL1/JASSY/ARC3/AIC1/NA/PECT1/MPPBETA/NA/TOM40/ATHXK4/1-Mar/NA/ATOEP16-2/HP20/KOC1/UBP27/ATTOC34/NA/TOM5/FIS1B/Toc90/ELM1	26
CC	GO:0031968	organelle outer membrane	26/2577	120/25305	0.000157573	0.00366125	0.00295632	NA/OEP9.1/ABCI14/NA/ATHKL1/JASSY/ARC3/AIC1/NA/PECT1/MPPBETA/NA/TOM40/ATHXK4/1-Mar/NA/ATOEP16-2/HP20/KOC1/UBP27/ATTOC34/NA/TOM5/FIS1B/Toc90/ELM1	26
CC	GO:0009706	chloroplast inner membrane	17/2577	66/25305	0.000248242	0.00544753	0.00439867	ATTIC110/ABCI14/COR314-TM2/ATCAO/BASS1/EMB2410/FAX2/NA/FAX6/ATCLPC/NA/ACSF/AtFAX1/ANTR2/ABAR/ATTIC40/emb1211	17
CC	GO:0031985	Golgi cisterna	35/2577	187/25305	0.000288233	0.00599221	0.00483848	NA/NA/NA/NA/NA/NA/NA/NA/NA/NA/XXT5/GUX3/NA/NA/NA/GC1/GBPL2/ATRGP1/GAUT9/NA/AtMSR1/PAGR/CGR2/PRA1.B1/NA/CYP21-4/NA/GAE1/NKS1/NA/NA/HPAT3/ATGMII/GAUT4/NA	35
CC	GO:0005730	nucleolus	74/2577	489/25305	0.000349093	0.00689459	0.00556711	ATPDI10/NA/NA/GAPC-2/RPL27A/SAUR66/ATFAS4/NA/EMB1144/HTA10/ASIL1/ALY3/NA/HDP1/NA/NA/AtNOC3/RPL7A/EMB2296/NA/NA/NA/AGO4/NA/NA/LSM6B/NA/ATDRH1/MPPBETA/SDG31/NA/NA/IRP1/AAC1/ANAC051/APEM9/NA/NA/NA/ATRH53/HIRA/At-SR34a/ATCKA2/NA/NA/UIEF2/NA/DEK3/NA/NA/At-RSZ22/PCK1/AT-HSC70-1/NA/HD2C/NA/ACT7/UAP56a/NA/atPEIP2/TOZ/RAN2/ATTIP49A/RRP7/NA/ATPHB3/BIP/NA/NA/FAS5/TOP1/AtHsp90-3/HTB4/DGL1	74
CC	GO:0005777	peroxisome	53/2577	325/25305	0.000394776	0.00708802	0.0057233	NA/PEX11C/CRB/ATGLX1/GAPC-2/ATDHAR1/NA/AAE1/NA/AAE14/PUMY/AAE18/ATHPR1/ATECH2/AtOPR3/HMG2/GRV2/ABCG32/LTPG12/ATSKD1/AXS1/AT103-1A/ATCYP5/EMB3147/FTSH2/NA/NA/AtMDD1/PEX11D/AT-SO/APM4/APM2/APEM9/DECR/HAOX1/GOX2/NA/PEX3-1/ATGR1/NA/ATSBT3.18/NDB1/AIM1/ATRAB/MNU2/FIS1B/AHASS2/ATCIMS/EMB2024/ATSCP2/ATDCI1/KAT5/NA	53
CC	GO:0042579	microbody	53/2577	325/25305	0.000394776	0.00708802	0.0057233	NA/PEX11C/CRB/ATGLX1/GAPC-2/ATDHAR1/NA/AAE1/NA/AAE14/PUMY/AAE18/ATHPR1/ATECH2/AtOPR3/HMG2/GRV2/ABCG32/LTPG12/ATSKD1/AXS1/AT103-1A/ATCYP5/EMB3147/FTSH2/NA/NA/AtMDD1/PEX11D/AT-SO/APM4/APM2/APEM9/DECR/HAOX1/GOX2/NA/PEX3-1/ATGR1/NA/ATSBT3.18/NDB1/AIM1/ATRAB/MNU2/FIS1B/AHASS2/ATCIMS/EMB2024/ATSCP2/ATDCI1/KAT5/NA	53
CC	GO:0005740	mitochondrial envelope	52/2577	321/25305	0.000522435	0.00863049	0.00696879	NA/NA/NA/NA/AtTim22/SDH5/ATHKL1/NA/ATTIM23-2/NA/NA/PECT1/NA/MTACP-1/OXA1b/NA/MPPBETA/NA/GAPC/NA/NA/AAC1/NA/NA/NA/TOM40/ATHXK4/1-Mar/NA/CYTC-2/AtPPT1/NA/NDB1/ABCB23/NA/MICU/AtCIB22/UBP27/SAMC1/NA/NA/TOM5/CI51/NA/NA/NDC1/FIS1B/NA/ELM1/ATPHB3/AtMfl1/COX15	52
CC	GO:0009528	plastid inner membrane	17/2577	70/25305	0.000524384	0.00863049	0.00696879	ATTIC110/ABCI14/COR314-TM2/ATCAO/BASS1/EMB2410/FAX2/NA/FAX6/ATCLPC/NA/ACSF/AtFAX1/ANTR2/ABAR/ATTIC40/emb1211	17
CC	GO:0000138	Golgi trans cisterna	19/2577	85/25305	0.000769258	0.0117357	0.00947616	NA/NA/NA/NA/NA/XXT5/GUX3/NA/GBPL2/ATRGP1/GAUT9/NA/PRA1.B1/NA/NA/GAE1/NKS1/HPAT3/NA	19
CC	GO:0031966	mitochondrial membrane	49/2577	303/25305	0.000772479	0.0117357	0.00947616	NA/NA/NA/NA/AtTim22/SDH5/ATHKL1/NA/ATTIM23-2/NA/NA/PECT1/NA/MTACP-1/OXA1b/NA/MPPBETA/NA/NA/NA/NA/NA/NA/TOM40/ATHXK4/1-Mar/NA/AtPPT1/NA/NDB1/ABCB23/NA/MICU/AtCIB22/UBP27/SAMC1/NA/NA/TOM5/CI51/NA/NA/NDC1/FIS1B/NA/ELM1/ATPHB3/AtMfl1/COX15	49
CC	GO:0005789	endoplasmic reticulum membrane	49/2577	304/25305	0.000831739	0.012168	0.00982522	NA/NA/ATVTI12/NA/ATBZIP60/DPMS3/NA/AtCRT1a/ATSPPL2/POD1/OST1b/NA/OST1a/ATSPP/HMG2/ATIRE1-2/NA/NA/ADS2/NA/ATFACE-2/PVA12/NA/NA/ADS3/NA/AtDOK1/ATSPT1/AtDGAT2/KMS1/PAWH1/NA/HAP6/DER2.1/DER1/NA/CER9/SQS2/NA/NA/NA/CRN/MIP2/PAWH2/emb2731/NA/NA/ATCNX1/DGL1	49
CC	GO:0070603	SWI/SNF superfamily-type complex	15/2577	62/25305	0.00113996	0.0159082	0.0128453	DDR4/HB-1/NF-YB11/NA/NA/NA/NA/NA/NA/EEN/DDP3/NA/NA/CHR17/ATTIP49A	15
CC	GO:0042175	nuclear outer membrane-endoplasmic reticulum membrane network	49/2577	309/25305	0.00119268	0.0159082	0.0128453	NA/NA/ATVTI12/NA/ATBZIP60/DPMS3/NA/AtCRT1a/ATSPPL2/POD1/OST1b/NA/OST1a/ATSPP/HMG2/ATIRE1-2/NA/NA/ADS2/NA/ATFACE-2/PVA12/NA/NA/ADS3/NA/AtDOK1/ATSPT1/AtDGAT2/KMS1/PAWH1/NA/HAP6/DER2.1/DER1/NA/CER9/SQS2/NA/NA/NA/CRN/MIP2/PAWH2/emb2731/NA/NA/ATCNX1/DGL1	49
CC	GO:0098827	endoplasmic reticulum subcompartment	49/2577	310/25305	0.00127954	0.0159082	0.0128453	NA/NA/ATVTI12/NA/ATBZIP60/DPMS3/NA/AtCRT1a/ATSPPL2/POD1/OST1b/NA/OST1a/ATSPP/HMG2/ATIRE1-2/NA/NA/ADS2/NA/ATFACE-2/PVA12/NA/NA/ADS3/NA/AtDOK1/ATSPT1/AtDGAT2/KMS1/PAWH1/NA/HAP6/DER2.1/DER1/NA/CER9/SQS2/NA/NA/NA/CRN/MIP2/PAWH2/emb2731/NA/NA/ATCNX1/DGL1	49
CC	GO:0031977	thylakoid lumen	16/2577	69/25305	0.00128877	0.0159082	0.0128453	PnsL2/NA/FTSH1/RBCS1A/FTSH2/NA/NA/CHL/APX4/DEG5/PSBQ/FBN1b/PPD5/ATCYP20-2/HCF136/NA	16
CC	GO:1904949	ATPase complex	16/2577	69/25305	0.00128877	0.0159082	0.0128453	DDR4/HB-1/NF-YB11/NA/NA/NA/EMB2083/NA/NA/NA/EEN/DDP3/NA/NA/CHR17/ATTIP49A	16
CC	GO:0005741	mitochondrial outer membrane	14/2577	57/25305	0.00140817	0.0168553	0.01361	NA/ATHKL1/NA/PECT1/MPPBETA/NA/TOM40/ATHXK4/1-Mar/UBP27/NA/TOM5/FIS1B/ELM1	14
CC	GO:0005788	endoplasmic reticulum lumen	6/2577	14/25305	0.00161599	0.0182376	0.0147262	NA/BIP3/POD1/ATERDJ3A/ATERDJ3B/BIP	6
CC	GO:0090576	RNA polymerase III transcription regulator complex	6/2577	14/25305	0.00161599	0.0182376	0.0147262	NA/BRF1/BRF2/NA/NA/NA	6
CC	GO:0031306	intrinsic component of mitochondrial outer membrane	7/2577	19/25305	0.00187858	0.0200551	0.0161937	NA/ATHKL1/PECT1/NA/ATHXK4/UBP27/FIS1B	7
CC	GO:0031307	integral component of mitochondrial outer membrane	7/2577	19/25305	0.00187858	0.0200551	0.0161937	NA/ATHKL1/PECT1/NA/ATHXK4/UBP27/FIS1B	7
CC	GO:0098573	intrinsic component of mitochondrial membrane	15/2577	67/25305	0.00260604	0.0270891	0.0218734	NA/NA/ATHKL1/NA/ATTIM23-2/PECT1/OXA1b/NA/TOM40/ATHXK4/AtPPT1/UBP27/NA/NDC1/FIS1B	15
CC	GO:0005770	late endosome	15/2577	68/25305	0.00303469	0.0299675	0.0241976	CCZ1a/CHMP1B/ATVTI12/CHMP1A/CCZ1b/VPS2.1/GRV2/ATSKD1/ATCYP5/USL1/NA/GFS9/SNF7.1/ENP/SNX2b	15
CC	GO:0010287	plastoglobule	15/2577	68/25305	0.00303469	0.0299675	0.0241976	CRB/PES1/LHCA3/ABC1K3/NA/abc1k7/LHCB4.2/FBN3a/FBN1b/AtFBA2/LHCB4.1/NA/NDC1/AOS/LHCB3	15
CC	GO:0005852	eukaryotic translation initiation factor 3 complex	7/2577	21/25305	0.00361341	0.0348121	0.0281095	TIF3H1/NA/ATEIF3E-1/ATEIF3A-1/ATTIF3K1/NA/NA	7
CC	GO:0031011	Ino80 complex	8/2577	27/25305	0.00430998	0.0405343	0.0327299	NA/NA/NA/NA/NA/EEN/NA/ATTIP49A	8
CC	GO:0032592	integral component of mitochondrial membrane	14/2577	64/25305	0.00445472	0.0409213	0.0330424	NA/NA/ATHKL1/NA/ATTIM23-2/PECT1/OXA1b/NA/TOM40/ATHXK4/AtPPT1/UBP27/NA/FIS1B	14
MF	GO:0016462	pyrophosphatase activity	68/2213	402/22177	1.01813e-05	0.00414735	0.00389747	AtPPa1/AtGET3a/ARK2/GBPL1/NA/BIP3/ATHSRP54A/ATRABA1B/NA/ARF1/NA/TUA2/RPT1A/ADL3/ATSCO1/ARC3/TrmE/atnudt5/AIC1/VHA-A2/CLPB-M/NA/GBPL2/ATNUDT23/NA/ARF1A1C/ATDRH1/ARFB1C/ATSGP2/ARFC1/NA/NA/ARA-3/ATNOA1/ATCLPC/NA/ATRAB1C/DXO1/NA/NA/NA/XLG2/AGB1/mtHsc70-1/Kin7.4/AtHsp70-2/AT-HSC70-1/ATRAB/54CP/ATTOC34/ATGCP2/ATNUDX27/UAP56a/ATDCP2/SVR3/atnudt20/TUA3/RAN2/ARC11/NA/BIP/FTSH5/NA/CLPX/ATK3/ATSGP1/ATRAB-A2…	68
MF	GO:0017111	nucleoside-triphosphatase activity	59/2213	339/22177	1.61692e-05	0.00414735	0.00389747	AtGET3a/ARK2/GBPL1/NA/BIP3/ATHSRP54A/ATRABA1B/NA/ARF1/NA/TUA2/RPT1A/ADL3/ATSCO1/ARC3/TrmE/AIC1/VHA-A2/CLPB-M/NA/GBPL2/NA/ARF1A1C/ATDRH1/ARFB1C/ATSGP2/ARFC1/NA/NA/ARA-3/ATNOA1/ATCLPC/NA/ATRAB1C/NA/XLG2/AGB1/mtHsc70-1/Kin7.4/AtHsp70-2/AT-HSC70-1/ATRAB/54CP/ATTOC34/ATGCP2/UAP56a/SVR3/TUA3/RAN2/ARC11/NA/BIP/FTSH5/NA/CLPX/ATK3/ATSGP1/ATRAB-A2D/LIP1	59
MF	GO:0016853	isomerase activity	48/2213	258/22177	1.66783e-05	0.00414735	0.00389747	ATPDI10/NA/ATICS2/HYD1/NA/ATPDI5/PAI3/ATMUM4/NA/NA/PGM2/RPI2/CAS1/ATCYP5/NA/ATPDI9/MEE25/NA/ATRGP1/MEE31/DRT102/NA/GYRB1/NA/CYP21-4/ATLEUC1/PGI/AIM1/GAE1/ROC1/ATIPS1/GYRB2/AtCHIL/ATCYP20-2/ATRGP2/NA/ATDCI1/ATPPOX/CPI1/NA/TIG1/FAS5/TOP1/ROC7/NA/ATPDI2/NA/ATPUB49	48
MF	GO:0016818	hydrolase activity, acting on acid anhydrides, in phosphorus-containing anhydrides	68/2213	412/22177	2.31365e-05	0.00431495	0.00405497	AtPPa1/AtGET3a/ARK2/GBPL1/NA/BIP3/ATHSRP54A/ATRABA1B/NA/ARF1/NA/TUA2/RPT1A/ADL3/ATSCO1/ARC3/TrmE/atnudt5/AIC1/VHA-A2/CLPB-M/NA/GBPL2/ATNUDT23/NA/ARF1A1C/ATDRH1/ARFB1C/ATSGP2/ARFC1/NA/NA/ARA-3/ATNOA1/ATCLPC/NA/ATRAB1C/DXO1/NA/NA/NA/XLG2/AGB1/mtHsc70-1/Kin7.4/AtHsp70-2/AT-HSC70-1/ATRAB/54CP/ATTOC34/ATGCP2/ATNUDX27/UAP56a/ATDCP2/SVR3/atnudt20/TUA3/RAN2/ARC11/NA/BIP/FTSH5/NA/CLPX/ATK3/ATSGP1/ATRAB-A2…	68
MF	GO:0016817	hydrolase activity, acting on acid anhydrides	68/2213	416/22177	3.17008e-05	0.00472976	0.00444479	AtPPa1/AtGET3a/ARK2/GBPL1/NA/BIP3/ATHSRP54A/ATRABA1B/NA/ARF1/NA/TUA2/RPT1A/ADL3/ATSCO1/ARC3/TrmE/atnudt5/AIC1/VHA-A2/CLPB-M/NA/GBPL2/ATNUDT23/NA/ARF1A1C/ATDRH1/ARFB1C/ATSGP2/ARFC1/NA/NA/ARA-3/ATNOA1/ATCLPC/NA/ATRAB1C/DXO1/NA/NA/NA/XLG2/AGB1/mtHsc70-1/Kin7.4/AtHsp70-2/AT-HSC70-1/ATRAB/54CP/ATTOC34/ATGCP2/ATNUDX27/UAP56a/ATDCP2/SVR3/atnudt20/TUA3/RAN2/ARC11/NA/BIP/FTSH5/NA/CLPX/ATK3/ATSGP1/ATRAB-A2…	68
MF	GO:0016878	acid-thiol ligase activity	11/2213	35/22177	0.000411251	0.0403294	0.0378995	NA/AAE14/LACS9/LACS8/AAE13/AAE3/AAE15/NA/LACS4/ACS/NA	11
MF	GO:0010181	FMN binding	10/2213	30/22177	0.000441729	0.0403294	0.0378995	EMB1144/NA/AtOPR3/HAOX1/GOX2/AR1/NA/CI51/ATPPOX/AtPHOT2	10
MF	GO:0016405	CoA-ligase activity	10/2213	31/22177	0.000594231	0.0403294	0.0378995	NA/AAE14/LACS9/LACS8/AAE13/AAE3/NA/LACS4/ACS/NA	10
MF	GO:0051787	misfolded protein binding	8/2213	21/22177	0.000599359	0.0403294	0.0378995	BIP3/DER2.1/DER1/mtHsc70-1/AtHsp70-2/AT-HSC70-1/BIP/NA	8
MF	GO:0031072	heat shock protein binding	13/2213	48/22177	0.000637285	0.0403294	0.0378995	BIP3/Hop2/DJA6/ATHIP2/ATBAG4/ATERDJ3B/AtHip1/mtHsc70-1/AtHsp70-2/AT-HSC70-1/NA/BIP/GFA2	13
MF	GO:0005525	GTP binding	25/2213	127/22177	0.000702791	0.0403294	0.0378995	GBPL1/NA/ATRABA1B/ARF1/NA/TUA2/ATSCO1/GTG1/ARC3/GBPL2/ARF1A1C/ARFB1C/ATSGP2/ARFC1/ARA-3/NA/GTG2/XLG2/ATTOC34/ATGCP2/SVR3/RAN2/Toc90/ATSGP1/ATRAB-A2D	25
MF	GO:0019001	guanyl nucleotide binding	25/2213	127/22177	0.000702791	0.0403294	0.0378995	GBPL1/NA/ATRABA1B/ARF1/NA/TUA2/ATSCO1/GTG1/ARC3/GBPL2/ARF1A1C/ARFB1C/ATSGP2/ARFC1/ARA-3/NA/GTG2/XLG2/ATTOC34/ATGCP2/SVR3/RAN2/Toc90/ATSGP1/ATRAB-A2D	25
MF	GO:0032561	guanyl ribonucleotide binding	25/2213	127/22177	0.000702791	0.0403294	0.0378995	GBPL1/NA/ATRABA1B/ARF1/NA/TUA2/ATSCO1/GTG1/ARC3/GBPL2/ARF1A1C/ARFB1C/ATSGP2/ARFC1/ARA-3/NA/GTG2/XLG2/ATTOC34/ATGCP2/SVR3/RAN2/Toc90/ATSGP1/ATRAB-A2D	25
