# Supplementary material for: The SAS chromatin-remodeling complex mediates inflorescence-specific chromatin accessibility for transcription factor binding
Source: Nucleic Acids Res. 2025 Apr 29;53(8):gkaf316. doi: 10.1093/nar/gkaf316 (PMC12038394; doi:10.1093/nar/gkaf316)
Supplement: gkaf316_Supplemental_Files [file gkaf316_supplemental_files.zip › Supplementary Dataset 4.xlsx]

## Sheet: WT_IFL_vs_SDL_DARs
Supplementary Data set 4 Differentially accessible regions of wild-type plants between inflorescences and seedlings (FDR<0.05, |log2(fold change)|≥0.5 )
chr	start	end	width	Conc	Conc_WT_inf	Conc_WT_sdl	Fold	p.value	FDR	WT_1_inf	WT_2_inf	WT_1_sdl	WT_2_sdl	id	Strand	Gene_Name	Biotype	short_description	overlap_with_gene	dist_to_TSS	peakMidPoint	TSSloci	Feature
chr1	6459	6858	400	8.44	8.68	8.15	0.53	0.000446	0.00172	426.91	391.8	309.1	259.57	AT1G01020	-	ARV1	protein_coding	Arv1-like protein	71	2472	6658	9130	intergenic
chr1	102726	103013	288	8.26	8.71	7.6	1.11	4.07e-12	6.05e-11	421.42	416.07	174.18	213.76	.	.	.	.	.	.	.	102869	.	intergenic
chr1	128188	129058	871	9.12	9.4	8.78	0.62	1.63e-07	1.27e-06	642.72	703.86	427.9	448.25	AT1G01320	-	REC1	protein_coding	Tetratricopeptide repeat (TPR)-like superfamily protein	870	1954	128623	130577	CDS
chr1	139872	140620	749	9.25	9.55	8.87	0.68	1.82e-09	1.88e-08	736.89	762.8	489.32	444.98	.	.	.	.	.	.	.	140246	.	intergenic
chr1	156169	157434	1266	11.04	10.69	11.32	-0.62	6.3e-15	1.28e-13	1683.32	1631.94	2672.11	2425.55	AT1G01420	-	UGT72B3	protein_coding	UDP-glucosyl transferase 72B3	1009	623	156801	156178	3UTR
chr1	172880	173748	869	11.35	11.02	11.63	-0.61	7.47e-11	9.39e-10	1867.74	2276.85	3148.34	3178.08	AT1G01470	-	LEA1,LEA14,AtLEA14,LSR3	protein_coding	Late embryogenesis abundant protein	868	366	173314	172948	TSSup400
chr1	182203	182735	533	10.3	9.95	10.58	-0.63	1.55e-10	1.87e-09	905.62	1078.33	1630.05	1435.26	AT1G01490	-	AT1G01490	protein_coding	Heavy metal transport/detoxification superfamily protein	532	280	182469	182749	5UTR
chr1	198140	199060	921	10.39	9.85	10.78	-0.93	2.44e-30	2.26e-28	919.74	925.77	1727.71	1792.99	AT1G01550	+	BPS1	protein_coding	Protein of unknown function (DUF793)	534	926	198600	199526	3UTR
chr1	201136	202088	953	9.57	9.22	9.85	-0.63	1.45e-09	1.52e-08	564.25	628.73	895.07	953.21	AT1G01560	+	MPK11,ATMPK11	protein_coding	MAP kinase 11	952	490	201612	202102	3UTR
chr1	363085	363777	693	9.6	9.88	9.26	0.62	6.17e-10	6.9e-09	934.65	947.72	612.15	615.11	AT1G02060	-	AT1G02060	protein_coding	Tetratricopeptide repeat (TPR)-like superfamily protein	692	289	363431	363142	TSSup400
chr1	418045	418837	793	10.44	10.78	9.99	0.79	3.2e-21	1.29e-19	1724.91	1800.68	1063.21	975.02	AT1G02205	+	CER22,CER1	protein_coding	Fatty acid hydroxylase superfamily	792	26	418441	418415	5UTR
chr1	436904	437153	250	8.39	8.63	8.11	0.52	0.000504	0.00192	388.46	404.52	295	258.48	AT1G02230	-	NAC004,ANAC004	protein_coding	NAC domain containing protein 4	249	106	437028	436922	TSSup400
chr1	446422	446687	266	7.88	8.15	7.53	0.62	0.000354	0.00141	279.38	288.94	182.24	188.68	AT1G02270	-	AT1G02270	protein_coding	Calcium-binding endonuclease/exonuclease/phosphatase family	265	258	446554	446296	TSSup400
chr1	467762	467962	201	9.25	8.95	9.5	-0.55	2.64e-06	1.66e-05	448.89	542.05	730.95	721.99	AT1G02340	-	RSF1,REP1,HFR1,FBI1	protein_coding	basic helix-loop-helix (bHLH) DNA-binding superfamily protein	200	18	467862	467880	5UTR
chr1	505196	505556	361	8.08	8.35	7.74	0.61	0.000163	0.000706	326.46	327.08	218.48	210.49	AT1G02460	-	AT1G02460	protein_coding	Pectin lyase-like superfamily protein	360	1892	505376	507268	CDS
chr1	505843	506020	178	7.61	7.92	7.21	0.71	0.000519	0.00197	218.16	265.83	166.13	129.78	AT1G02460	-	AT1G02460	protein_coding	Pectin lyase-like superfamily protein	177	1337	505931	507268	CDS
chr1	593180	593724	545	8.46	8.87	7.89	0.98	1.5e-11	2.07e-10	480.28	453.06	233.58	241.03	AT1G02720	+	AtGATL5,GATL5	protein_coding	galacturonosyltransferase 5	544	1771	593452	591681	3UTR
chr1	629852	630555	704	9.39	9.08	9.64	-0.56	3.9e-07	2.86e-06	541.49	543.21	850.77	749.26	AT1G02850	+	BGLU11	protein_coding	beta glucosidase 11	703	170	630203	630373	TSSup400
chr1	766797	768238	1442	9.88	10.28	9.32	0.96	5.97e-19	1.9e-17	1158.31	1333.75	693.7	583.48	AT1G04173	-	AT1G04173	lncRNA		1202	132	767517	767385	TSSup400
chr1	771410	771644	235	7.72	8.24	6.9	1.34	9.74e-12	1.39e-10	337.45	268.14	111.76	127.6	.	.	.	.	.	.	.	771527	.	intergenic
chr1	785479	786144	666	10.11	9.76	10.39	-0.64	9.09e-13	1.47e-11	827.93	902.65	1307.86	1384	AT1G03220	+	AT1G03220	protein_coding	Eukaryotic aspartyl protease family protein	313	1020	785811	786831	intergenic
chr1	851302	852283	982	9.37	9.62	9.07	0.55	6.43e-07	4.54e-06	754.94	818.28	556.77	516.96	AT1G03440	+	AT1G03440	protein_coding	Leucine-rich repeat (LRR) family protein	981	358	851792	852150	TSSup400
chr1	892245	893129	885	9.58	9.24	9.85	-0.61	0.00279	0.00877	539.13	670.34	1011.86	831.06	AT1G03570	+	AT1G03570	tRNA	pre-tRNA	340	174	892687	892513	TSSup400
chr1	933376	933829	454	8.63	7.92	9.11	-1.19	7.42e-16	1.68e-14	248.77	234.62	608.12	495.14	AT1G03740	+	AT1G03740	protein_coding	Protein kinase superfamily protein	453	177	933602	933425	5UTR
chr1	966666	967105	440	8.35	8.58	8.06	0.52	0.000666	0.00246	357.85	409.14	271.84	262.84	AT1G03830	-	AT1G03830	protein_coding	guanylate-binding family protein	439	95	966885	966790	TSSup400
chr1	967585	967884	300	8.05	8.3	7.76	0.55	0.00244	0.00776	317.04	314.37	178.21	254.12	AT1G03830	-	AT1G03830	protein_coding	guanylate-binding family protein	205	944	967734	966790	CDS
chr1	970242	970922	681	8.65	9.03	8.13	0.9	4.34e-11	5.63e-10	543.84	501.6	287.95	271.57	AT1G03840	-	MGP,IDD3	protein_coding	C2H2 and C2HC zinc fingers superfamily protein	680	248	970582	970334	TSSup400
chr1	978117	979270	1154	9.86	9.13	10.35	-1.22	1.44e-36	2.12e-34	557.18	564.01	1356.19	1247.68	AT1G03850	-	ATGRXS13,GRXS13	protein_coding	Glutaredoxin family protein	794	782	978693	977911	TSSup1kTo400
chr1	1114052	1114485	434	8.18	8.49	7.78	0.72	2.7e-05	0.000138	357.07	364.06	251.71	187.59	AT1G04210	+	AT1G04210	protein_coding	Leucine-rich repeat protein kinase family protein	433	106	1114268	1114374	TSSup400
chr1	1125139	1125607	469	8.5	8.79	8.14	0.65	1.19e-05	6.57e-05	448.89	435.72	310.1	255.21	AT1G04230	+	AT1G04230	protein_coding	Protein of unknown function (DUF2361)	468	141	1125373	1125514	TSSup400
chr1	1158860	1159459	600	8.59	8.9	8.19	0.71	2.39e-07	1.81e-06	496.76	461.15	288.96	296.65	AT1G04320	+	AT1G04320	tRNA	pre-tRNA	233	137	1159159	1159022	intergenic
chr1	1188291	1189658	1368	10.79	10.35	11.12	-0.78	1.06e-21	4.43e-20	1376.48	1226.26	2232.13	2228.15	AT1G04400	-	CRY2,ATCRY2,FHA,AT-PHH1,PHH1	protein_coding	cryptochrome 2	1367	278	1188974	1188696	TSSup400
chr1	1201973	1202312	340	8.31	8.02	8.56	-0.54	0.00185	0.00608	285.65	233.46	327.22	426.43	AT1G04440	+	CKL13	protein_coding	casein kinase like 13	339	17	1202142	1202159	TSSup400
chr1	1233239	1233834	596	8.62	8.91	8.27	0.64	2.25e-06	1.44e-05	471.64	490.04	314.13	302.1	AT1G04520	+	PDLP2	protein_coding	plasmodesmata-located protein 2	595	2085	1233536	1231451	CDS
chr1	1248714	1249289	576	8.55	8.83	8.21	0.62	4.37e-05	0.000214	506.96	402.21	279.9	313.01	AT1G04570	-	AT1G04570	protein_coding	Major facilitator superfamily protein	575	125	1249001	1248876	TSSup400
chr1	1258144	1258706	563	8.51	8.75	8.22	0.52	0.000193	0.00082	448.1	410.3	299.03	297.74	AT1G04580	-	AO4,AAO4,ATAO2,ATAO-4	protein_coding	aldehyde oxidase 4	562	532	1258425	1257893	TSSup1kTo400
chr1	1280880	1281279	400	8.47	8.71	8.18	0.53	0.000545	0.00206	456.73	379.09	314.13	263.93	AT1G04610	+	YUC3	protein_coding	YUCCA 3	399	1729	1281079	1279350	CDS
chr1	1303755	1304486	732	8.49	9.08	7.48	1.61	7.3e-24	3.76e-22	547.77	537.43	150.02	206.13	AT1G04680	-	AT1G04680	protein_coding	Pectin lyase-like superfamily protein	731	3853	1304120	1307973	CDS
chr1	1324581	1325265	685	8.44	8.69	8.14	0.56	0.000116	0.000523	435.54	392.96	286.94	275.93	AT1G04720	+	AT1G04720	tRNA	pre-tRNA	426	1	1324923	1324922	CDS
chr1	1375560	1376095	536	8.19	8.44	7.88	0.56	0.000307	0.00124	352.36	342.11	239.62	231.21	AT1G04870	-	PRMT10,ATPRMT10	protein_coding	protein arginine methyltransferase 10	535	6	1375827	1375821	3UTR
chr1	1410651	1411227	577	9.77	9.49	10.01	-0.52	5.46e-08	4.59e-07	737.68	700.39	1012.87	1051.36	AT1G04960	-	AT1G04960	protein_coding	Protein of unknown function (DUF1664)	576	6	1410939	1410933	TSSup400
chr1	1430946	1431185	240	8.23	7.94	8.47	-0.54	0.000666	0.00246	238.57	251.96	383.6	327.19	AT1G05010	-	EAT1,EFE,ACO4	protein_coding	ethylene-forming enzyme	9	1945	1431065	1433010	intergenic
chr1	1434413	1434878	466	9.91	9.44	10.26	-0.82	1.63e-15	3.54e-14	626.24	759.34	1273.63	1180.06	.	.	.	.	.	.	.	1434645	.	intergenic
chr1	1496517	1497113	597	8.83	9.34	8.03	1.32	6.14e-24	3.2e-22	643.51	654.16	250.7	270.48	AT1G04337	+	AT1G04337	lncRNA		585	81	1496815	1496734	CDS
chr1	1524528	1525532	1005	9.33	9.59	9.01	0.58	1.07e-06	7.29e-06	802.03	742	566.84	464.61	AT1G04367	-	AT1G04367	lncRNA		961	212	1525030	1525242	CDS
chr1	1569391	1570351	961	11.17	10.86	11.43	-0.57	8.91e-11	1.11e-09	1769.64	1948.61	2941.94	2571.69	AT1G05370	-	AT1G05370	protein_coding	Sec14p-like phosphatidylinositol transfer family protein	960	2598	1569871	1572469	CDS
chr1	1611542	1611945	404	8.04	8.44	7.5	0.94	1.9e-08	1.7e-07	353.93	338.64	170.15	191.95	AT1G05470	-	CVP2	protein_coding	DNAse I-like superfamily protein	403	97	1611743	1611840	5UTR
chr1	1623889	1624896	1008	9.06	9.41	8.62	0.79	2.35e-10	2.78e-09	630.95	726.97	404.74	379.54	AT1G05500	+	ATSYTE,NTMC2T2.1,SYT5,SYTE,NTMC2TYPE2.1	protein_coding	Calcium-dependent lipid-binding (CaLB domain) family protein	978	526	1624392	1624918	TSSup1kTo400
chr1	1642899	1643241	343	8.07	8.5	7.43	1.07	7.17e-11	9.03e-10	366.49	359.44	171.16	174.5	AT1G05550	-	AT1G05550	protein_coding	Protein of unknown function (DUF295)	342	847	1643070	1643917	CDS
chr1	1644084	1644515	432	8.43	8.77	7.98	0.8	3.97e-08	3.4e-07	438.68	436.88	259.76	244.3	AT1G05550	-	AT1G05550	protein_coding	Protein of unknown function (DUF295)	431	382	1644299	1643917	TSSup400
chr1	1647218	1648119	902	8.99	8.72	9.22	-0.5	2.71e-05	0.000138	421.42	423.01	608.12	585.67	AT1G05560	-	UGT1,UGT75B1	protein_coding	UDP-glucosyltransferase 75B1	901	233	1647668	1647435	3UTR
chr1	1660375	1661685	1311	10.34	9.94	10.65	-0.7	7.33e-18	2.07e-16	995.87	972	1591.79	1611.94	AT1G04397	+	AT1G04397	lncRNA		1207	377	1661030	1661407	TSSup400
chr1	1702652	1702955	304	8.68	8.06	9.11	-1.05	3.9e-13	6.55e-12	298.21	235.78	562.81	544.22	AT1G05675	-	UGT74E1	protein_coding	UDP-Glycosyltransferase superfamily protein	303	54	1702803	1702749	TSSup400
chr1	1743804	1744058	255	8.18	8.44	7.87	0.57	0.000298	0.0012	365.7	329.39	240.63	227.94	AT1G05805	+	AKS2	protein_coding	basic helix-loop-helix (bHLH) DNA-binding superfamily protein	254	512	1743931	1744443	TSSup1kTo400
chr1	1860675	1861482	808	9.3	9.01	9.54	-0.52	4.21e-06	2.56e-05	544.63	490.04	718.87	767.8	AT1G06130	-	GLX2-4	protein_coding	glyoxalase 2-4	807	140	1861078	1860938	TSSup400
chr1	1861796	1862138	343	7.88	7.51	8.17	-0.66	0.000162	0.000702	193.05	171.05	278.89	297.74	AT1G06135	+	AT1G06135	protein_coding		342	216	1861967	1862183	TSSup400
chr1	1878486	1878929	444	8.31	7.25	8.91	-1.66	2.08e-26	1.35e-24	152.24	152.56	486.3	475.51	AT1G06148	-	AT1G06148	protein_coding		87	1134	1878707	1877573	intergenic
chr1	1879276	1879647	372	9.37	8.7	9.82	-1.12	9.97e-25	5.6e-23	403.37	431.1	912.18	897.58	.	.	.	.	.	.	.	1879461	.	intergenic
chr1	1880661	1881308	648	9.22	8.79	9.55	-0.76	0.00156	0.00522	412	475.02	863.86	639.11	.	.	.	.	.	.	.	1880984	.	intergenic
chr1	1882583	1882896	314	9.42	8.95	9.77	-0.82	6.52e-15	1.32e-13	486.55	503.91	886.01	865.96	AT1G06160	+	ERF59,ORA59	protein_coding	octadecanoid-responsive Arabidopsis AP2/ERF 59	313	167	1882739	1882906	TSSup400
chr1	1906999	1907277	279	7.63	7.86	7.36	0.5	0.0136	0.0343	237	228.84	194.32	134.15	AT1G06230	+	GTE4	protein_coding	global transcription factor group E4	278	176	1907138	1906962	5UTR
chr1	1934187	1934717	531	8.59	9.08	7.84	1.24	2.64e-18	7.93e-17	516.38	567.48	229.56	229.03	AT1G06340	-	AT1G06340	protein_coding	Plant Tudor-like protein	530	349	1934452	1934103	TSSup400
chr1	1942707	1943108	402	7.94	7.38	8.34	-0.95	4.57e-08	3.87e-07	178.93	154.87	333.26	313.01	.	.	.	.	.	.	.	1942907	.	intergenic
chr1	1965859	1967030	1172	9.31	8.87	9.65	-0.78	1.23e-12	1.95e-11	472.43	464.62	781.3	827.78	AT1G04463	-	AT1G04463	atlncRNA		1012	495	1966444	1966939	CDS
chr1	2103261	2103794	534	8.96	8.68	9.2	-0.52	1.74e-05	9.27e-05	405.72	416.07	605.1	571.49	AT1G06840	-	AT1G06840	protein_coding	Leucine-rich repeat protein kinase family protein	533	20	2103527	2103507	TSSup400
chr1	2125901	2126748	848	9.36	9.61	9.06	0.56	2.36e-07	1.79e-06	777.7	787.07	519.52	545.31	AT1G06923	+	AT1G06923	protein_coding		847	345	2126324	2126669	TSSup400
chr1	2165249	2165473	225	8.55	7.98	8.96	-0.98	3.09e-11	4.1e-10	234.64	269.29	457.1	539.86	AT1G07050	-	AT1G07050	protein_coding	CCT motif family protein	224	100	2165361	2165261	TSSup400
chr1	2171856	2173286	1431	10.72	10.05	11.18	-1.13	3.26e-45	9.34e-43	1006.85	1114.15	2316.7	2326.3	AT1G07080	+	AT1G07080	protein_coding	Thioredoxin superfamily protein	338	2595	2172571	2169976	intergenic
chr1	2176045	2176636	592	9.52	9.23	9.76	-0.53	6.46e-07	4.57e-06	605.05	592.91	813.51	920.49	.	.	.	.	.	.	.	2176340	.	intergenic
chr1	2187695	2188638	944	9.67	9.31	9.96	-0.65	5.29e-11	6.78e-10	654.49	617.18	997.76	994.65	AT1G07130	+	ATSTN1,STN1	protein_coding	Nucleic acid-binding, OB-fold-like protein	943	391	2188166	2187775	CDS
chr1	2196249	2197155	907	9.69	9.1	10.1	-1.01	8.53e-21	3.31e-19	597.21	498.13	1116.57	1084.08	AT1G07150	-	MAPKKK13	protein_coding	mitogen-activated protein kinase kinase kinase 13	747	706	2196702	2195996	TSSup1kTo400
chr1	2219459	2220392	934	9.41	9.79	8.89	0.9	3.51e-17	9.21e-16	885.21	886.47	462.13	486.42	AT1G07220	-	AT1G07220	protein_coding	Arabidopsis thaliana protein of unknown function (DUF821)	933	276	2219925	2219649	TSSup400
chr1	2233077	2233611	535	9.27	8.99	9.5	-0.51	2.77e-06	1.74e-05	509.31	506.22	719.88	729.63	AT1G07270	-	CDC6B	protein_coding	Cell division control, Cdc6	534	327	2233344	2233017	TSSup400
chr1	2239841	2241014	1174	9.76	9.4	10.05	-0.65	1.24e-10	1.51e-09	651.35	702.7	1124.62	999.01	AT1G07280	+	AT1G07280	protein_coding	Tetratricopeptide repeat (TPR)-like superfamily protein	1173	2411	2240427	2238016	3UTR
chr1	2301949	2302135	187	8.09	8.31	7.81	0.5	0.00309	0.00954	355.5	280.85	224.52	225.76	AT1G07490	-	RTFL3,DVL9	protein_coding	ROTUNDIFOLIA like 3	186	21	2302042	2302021	3UTR
chr1	2347400	2349114	1715	11.11	10.83	11.35	-0.52	1.53e-11	2.11e-10	1877.94	1767.16	2566.39	2653.49	AT1G04607	-	AT1G04607	lncRNA		1088	190	2348257	2348447	CDS
chr1	2366461	2366790	330	9.29	8.92	9.58	-0.67	1.52e-09	1.59e-08	466.15	499.29	748.07	786.34	AT1G07650	-	AT1G07650	protein_coding	Leucine-rich repeat transmembrane protein kinase	329	111	2366625	2366736	5UTR
chr1	2379523	2379722	200	7.95	8.2	7.64	0.56	0.00108	0.0038	288.79	298.19	210.43	188.68	AT1G07700	+	AT1G07700	protein_coding	Thioredoxin superfamily protein	199	28	2379622	2379594	5UTR
chr1	2389249	2390348	1100	8.95	9.28	8.51	0.77	3.56e-10	4.12e-09	627.81	617.18	350.37	379.54	AT1G07710	-	AT1G07710	protein_coding	Ankyrin repeat family protein	101	1448	2389798	2388350	intergenic
chr1	2476439	2477052	614	8.45	7.96	8.82	-0.86	2.85e-08	2.49e-07	279.38	218.44	459.11	446.07	AT1G07990	+	AT1G07990	protein_coding	SIT4 phosphatase-associated family protein	613	207	2476745	2476952	TSSup400
chr1	2487873	2488085	213	7.95	8.31	7.47	0.84	9.96e-07	6.81e-06	299.78	335.17	175.19	178.86	AT1G08010	-	GATA11	protein_coding	GATA transcription factor 11	212	106	2487979	2488085	5UTR
chr1	2530246	2530501	256	8.29	7.97	8.56	-0.59	8.97e-05	0.000411	240.92	260.05	380.58	371.9	.	.	.	.	.	.	.	2530373	.	intergenic
chr1	2657932	2658587	656	8.55	7.78	9.05	-1.27	4.52e-19	1.46e-17	208.75	230	538.65	518.05	AT1G08430	+	ATALMT1,ALMT1	protein_coding	aluminum-activated malate transporter 1	655	342	2658259	2658601	TSSup400
chr1	2754665	2755986	1322	11.11	10.75	11.41	-0.66	3.74e-18	1.1e-16	1728.84	1708.22	2782.86	2641.5	.	.	.	.	.	.	.	2755325	.	intergenic
chr1	2769778	2770232	455	8.32	8.61	7.95	0.66	5.04e-05	0.000244	350.01	432.25	262.78	231.21	AT1G08695	-	SCRL3	protein_coding	SCR-like 3	454	497	2770005	2769508	CDS
chr1	2818401	2818726	326	8.01	7.63	8.3	-0.67	8.31e-05	0.000384	185.99	211.5	293.99	337	AT1G08800	-	MyoB1	protein_coding	Protein of unknown function, DUF593	325	492	2818563	2818071	TSSup1kTo400
chr1	2847407	2848499	1093	10.21	9.88	10.48	-0.6	2.11e-11	2.87e-10	888.35	990.49	1373.31	1473.44	AT1G08880	-	GAMMA-H2AX,G-H2AX,H2AXA,HTA5	protein_coding	Histone superfamily protein	1092	147	2847953	2848100	5UTR
chr1	2861571	2862103	533	8.31	8.6	7.96	0.64	3.32e-05	0.000166	412.79	361.75	237.61	260.66	AT1G04673	-	AT1G04673	lncRNA		458	17	2861837	2861854	CDS
chr1	2872265	2873535	1271	10.22	9.49	10.7	-1.21	4.9e-46	1.52e-43	721.98	711.95	1667.3	1653.39	AT1G08930	+	ERD6	protein_coding	Major facilitator superfamily protein	1236	399	2872900	2873299	TSSup400
chr1	2876877	2878053	1177	9.67	9.24	9.99	-0.75	1.16e-12	1.86e-11	573.66	639.14	960.51	1074.27	AT1G08940	+	AT1G08940	protein_coding	Phosphoglycerate mutase family protein	1176	36	2877465	2877429	5UTR
chr1	2888220	2888710	491	8.09	7.22	8.63	-1.41	1.98e-14	3.8e-13	175	123.67	376.55	414.44	AT1G08990	+	PGSIP5,GUX5	protein_coding	plant glycogenin-like starch initiation protein 5	490	39	2888465	2888426	5UTR
chr1	2949138	2949564	427	8.56	9	7.93	1.08	3.69e-14	6.83e-13	514.02	513.16	258.75	227.94	AT1G09150	+	AT1G09150	protein_coding	pseudouridine synthase and archaeosine transglycosylase (PUA) domain-containing protein	21	3322	2949351	2946029	intergenic
chr1	2954003	2954304	302	7.8	7.34	8.14	-0.8	1.6e-05	8.6e-05	179.71	144.47	282.92	281.38	AT1G09160	-	AT1G09160	protein_coding	Protein phosphatase 2C family protein	301	1592	2954153	2955745	CDS
chr1	2956103	2956687	585	8.3	7.63	8.76	-1.12	3.81e-13	6.42e-12	188.34	209.19	453.07	412.26	AT1G09160	-	AT1G09160	protein_coding	Protein phosphatase 2C family protein	584	650	2956395	2955745	3UTR
chr1	3038138	3038736	599	8.94	8.65	9.18	-0.53	1.53e-05	8.26e-05	415.93	387.18	564.83	598.75	AT1G09415	-	NIMIN-3	protein_coding	NIM1-interacting 3	598	29	3038437	3038408	TSSup400
chr1	3057040	3057899	860	8.66	9.01	8.19	0.82	4.23e-09	4.17e-08	539.92	490.04	312.12	270.48	AT1G09470	-	AtNEAP3	protein_coding		859	74	3057469	3057543	5UTR
chr1	3075353	3075850	498	9.55	9.26	9.8	-0.53	1.78e-07	1.37e-06	633.31	595.22	879.96	899.77	AT1G09530	+	PIF3,PAP3,POC1	protein_coding	phytochrome interacting factor 3	497	166	3075601	3075767	TSSup400
chr1	3076495	3076735	241	8.38	7.7	8.85	-1.15	3.42e-14	6.37e-13	210.32	204.57	488.31	431.89	AT1G09530	+	PIF3,PAP3,POC1	protein_coding	phytochrome interacting factor 3	240	848	3076615	3075767	5UTR
chr1	3094777	3095328	552	8.09	7.26	8.62	-1.36	1.5e-15	3.28e-14	149.11	157.18	426.89	358.82	AT1G09560	+	GLP5,PDGLP1	protein_coding	germin-like protein 5	177	1409	3095052	3093643	intergenic
chr1	3100210	3100910	701	9.3	8.88	9.63	-0.75	1.12e-11	1.58e-10	474.78	468.08	823.58	763.44	AT1G09570	-	FRE1,FHY2,HY8,PHYA	protein_coding	phytochrome A	700	259	3100560	3100819	5UTR
chr1	3240087	3240768	682	10.31	10	10.56	-0.56	1.93e-11	2.63e-10	1000.58	1049.43	1469.96	1555.23	AT1G09940	-	HEMA2	protein_coding	Glutamyl-tRNA reductase family protein	467	873	3240427	3239554	TSSup1kTo400
chr1	3247667	3248239	573	9.72	9.1	10.15	-1.06	2.59e-27	1.83e-25	532.07	562.86	1138.72	1139.7	AT1G04753	-	AT1G04753	lncRNA		461	105	3247953	3248058	CDS
chr1	3249984	3250549	566	8.79	8.47	9.05	-0.58	5.5e-06	3.26e-05	358.64	349.04	543.69	515.87	AT1TE10555	-	ATREP11	RC/Helitron	.	352	312	3250266	3250578	intergenic
chr1	3254663	3256809	2147	9.91	9.37	10.31	-0.94	3.77e-07	2.77e-06	591.71	729.29	1162.88	1373.1	AT1G09970	+	RLK7,LRR	protein_coding	Leucine-rich receptor-like protein kinase family protein	1119	3639	3255736	3252097	3UTR
chr1	3283681	3284373	693	9.21	9.58	8.72	0.86	1.95e-12	3.02e-11	754.94	774.36	464.15	378.45	AT1G10060	+	BCAT1,BCAT-1,ATBCAT-1	protein_coding	branched-chain amino acid transaminase 1	692	45	3284027	3284072	TSSup400
chr1	3309437	3310125	689	8.84	9.07	8.57	0.5	0.000124	0.000551	529.72	544.36	406.76	353.36	AT1G10130	+	ECA3,ATECA3	protein_coding	endoplasmic reticulum-type calcium-transporting ATPase 3	196	1148	3309781	3310929	intergenic
chr1	3327698	3328229	532	9.17	8.89	9.4	-0.51	9.65e-06	5.47e-05	486.55	464.62	702.76	651.1	AT1G10155	-	ATPP2-A10,PP2-A10	protein_coding	phloem protein 2-A10	531	485	3327963	3328448	CDS
chr1	3422568	3423063	496	9.16	9.6	8.51	1.08	1.51e-20	5.69e-19	770.64	778.98	378.57	352.27	AT1G04793	+	AT1G04793	lncRNA		490	96	3422815	3422719	CDS
chr1	3441423	3441882	460	8.34	8.73	7.8	0.93	5.92e-09	5.69e-08	431.62	417.23	193.31	251.93	.	.	.	.	.	.	.	3441652	.	intergenic
chr1	3447865	3448476	612	8.16	6.38	8.93	-2.55	9.32e-14	1.66e-12	62	104.02	482.27	491.87	.	.	.	.	.	.	.	3448170	.	intergenic
chr1	3529498	3529824	327	8.59	9.12	7.75	1.37	2.06e-22	9.21e-21	561.11	552.45	218.48	212.67	AT1G04813	-	AT1G04813	lncRNA		311	98	3529661	3529759	CDS
chr1	3530156	3530616	461	8.64	9.09	8	1.08	1.1e-14	2.17e-13	568.95	518.94	271.84	241.03	AT1G10657	+	AT1G10657	protein_coding	Plant protein 1589 of unknown function	460	34	3530386	3530352	5UTR
chr1	3534701	3535276	576	8.52	8.78	8.2	0.58	3.28e-05	0.000165	436.33	442.66	296.01	292.29	AT1G10670	+	ACLA-1	protein_coding	ATP-citrate lyase A-1	575	299	3534988	3535287	3UTR
chr1	3545495	3545799	305	8.06	8.32	7.75	0.57	0.000628	0.00234	335.88	302.81	231.57	198.49	AT1G10682	-	sORF1	otherRNA	other RNA	304	33	3545647	3545614	TSSup400
chr1	3625768	3626354	587	9.12	9.35	8.84	0.51	2.41e-05	0.000124	607.41	698.08	451.06	463.52	AT1G10875	-	AT1G10875	protein_coding		586	639	3626061	3625422	CDS
chr1	3637489	3638743	1255	9.07	8.47	9.49	-1.03	2.76e-16	6.54e-15	372.76	335.17	767.2	674.01	AT1G10900	-	PIP5K7	protein_coding	Phosphatidylinositol-4-phosphate 5-kinase family protein	761	866	3638116	3637250	TSSup1kTo400
chr1	3647551	3648192	642	9.41	9.07	9.69	-0.62	5.62e-09	5.42e-08	517.16	558.23	834.66	816.88	AT1G10920	-	LOV1	protein_coding	NB-ARC domain-containing disease resistance protein	641	87	3647871	3647784	TSSup400
chr1	3670408	3671781	1374	9.15	8.72	9.48	-0.76	3.22e-11	4.26e-10	428.48	412.61	715.85	708.91	AT1G10990	-	AT1G10990	protein_coding		1373	97	3671094	3671191	5UTR
chr1	3700262	3700679	418	7.93	7.11	8.45	-1.34	1.77e-14	3.42e-13	140.47	135.22	368.5	331.55	.	.	.	.	.	.	.	3700470	.	intergenic
chr1	3715813	3717099	1287	10.04	10.32	9.7	0.62	1.13e-11	1.59e-10	1296.43	1263.25	876.94	787.43	AT1G11120	+	AT1G11120	protein_coding		1286	1373	3716456	3715083	CDS
chr1	3721054	3721795	742	9.24	9.51	8.9	0.6	6.14e-08	5.11e-07	723.55	731.6	471.19	487.51	AT1G11130	+	SRF9,SCM,SUB	protein_coding	Leucine-rich repeat protein kinase family protein	88	1283	3721424	3722707	intergenic
chr1	3756701	3757400	700	10.4	9.73	10.86	-1.12	3.7e-34	4.69e-32	864.81	839.08	1710.59	1995.84	AT1G11210	-	AT1G11210	protein_coding	Protein of unknown function (DUF761)	699	52	3757050	3756998	TSSup400
chr1	3770353	3770678	326	8.41	7.62	8.91	-1.29	2.68e-16	6.35e-15	182.85	211.5	524.56	438.43	AT1G11240	-	AT1G11240	protein_coding		325	716	3770515	3769799	TSSup1kTo400
chr1	3808906	3810481	1576	10.24	9.92	10.5	-0.58	6.14e-12	8.94e-11	942.5	993.96	1437.75	1449.44	AT1G11330	+	AT1G11330	protein_coding	S-locus lectin protein kinase family protein	1575	101	3809693	3809794	TSSup400
chr1	3824648	3825321	674	9	8.68	9.25	-0.57	2.41e-06	1.53e-05	386.1	434.57	599.06	621.66	AT1G11362	-	AT1G11362	protein_coding	Plant invertase/pectin methylesterase inhibitor superfamily protein	673	247	3824984	3825231	CDS
chr1	3831151	3832558	1408	9.7	9.38	9.96	-0.57	2.93e-09	2.95e-08	674.11	661.1	989.71	997.92	AT1G11380	+	AT1G11380	protein_coding	PLAC8 family protein	996	708	3831854	3832562	TSSup1kTo400
chr1	3903112	3904077	966	9.11	9.42	8.72	0.7	1.7e-08	1.54e-07	738.46	633.36	395.68	447.16	AT1G11600	+	CYP77B1	protein_coding	cytochrome P450, family 77, subfamily B, polypeptide 1	783	1645	3903594	3901949	CDS
chr1	3917790	3918565	776	9.23	8.79	9.57	-0.78	5.8e-12	8.47e-11	446.53	435.72	792.37	726.36	AT1G11655	+	AT1G11655	protein_coding		329	1059	3918177	3919236	3UTR
chr1	3920222	3920572	351	8.27	8.64	7.78	0.85	2.84e-08	2.48e-07	384.53	412.61	217.47	223.58	AT1G11660	+	HSP70-16	protein_coding	heat shock protein 70 (Hsp 70) family protein	350	80	3920397	3920477	TSSup400
chr1	3924510	3925202	693	8.83	9.15	8.42	0.73	8.58e-09	8.08e-08	564.25	569.79	347.35	337	AT1G11660	+	HSP70-16	protein_coding	heat shock protein 70 (Hsp 70) family protein	56	4379	3924856	3920477	intergenic
chr1	3931554	3932026	473	8.53	8.9	8.03	0.87	1.23e-09	1.31e-08	457.52	500.44	252.71	271.57	AT1G11670	-	DTX36	protein_coding	MATE efflux family protein	472	89	3931790	3931701	TSSup400
chr1	3959988	3960494	507	8.47	8.77	8.09	0.69	1.46e-06	9.65e-06	441.82	433.41	260.77	282.47	AT1G04877	+	AT1G04877	lncRNA		506	702	3960241	3960943	3UTR
chr1	3993501	3994095	595	9.15	8.83	9.41	-0.58	1.33e-06	8.9e-06	482.63	428.79	701.76	656.56	AT1G11820	-	AT1G11820	protein_coding	O-Glycosyl hydrolases family 17 protein	594	91	3993798	3993707	TSSup400
chr1	4016509	4017800	1292	9.83	9.42	10.14	-0.72	1.2e-14	2.37e-13	670.19	702.7	1131.67	1130.98	AT1G11905	+	AT1G11905	protein_coding	B-cell receptor-associated protein 31-like	35	2373	4017154	4014781	CDS
chr1	4062214	4062587	374	8.12	7.72	8.44	-0.73	3.94e-05	0.000195	234.64	186.08	381.59	314.1	AT1G12020	-	AT1G12020	protein_coding		373	1149	4062400	4063549	3UTR
chr1	4081814	4082165	352	9.09	9.35	8.76	0.59	4.07e-06	2.48e-05	591.71	715.42	420.85	447.16	.	.	.	.	.	.	.	4081989	.	intergenic
chr1	4092338	4092817	480	9.03	8.6	9.36	-0.76	1.4e-09	1.47e-08	397.88	376.78	709.81	605.3	.	.	.	.	.	.	.	4092577	.	intergenic
chr1	4101320	4101651	332	7.9	6.78	8.52	-1.74	1.37e-20	5.23e-19	120.85	99.4	388.63	344.64	.	.	.	.	.	.	.	4101485	.	intergenic
chr1	4103252	4103670	419	8.92	8.62	9.17	-0.55	4.55e-05	0.000222	428.48	357.13	615.17	536.59	.	.	.	.	.	.	.	4103461	.	intergenic
chr1	4107576	4108222	647	9.7	9.37	9.97	-0.6	2.33e-08	2.06e-07	692.16	631.05	1074.28	927.03	AT1G12110	+	AtNPF6.3,ATNRT1,CHL1-1,B-1,NPF6.3,NRT1.1,NRT1,CHL1	protein_coding	nitrate transporter 1.1	646	2677	4107899	4105222	CDS
chr1	4108495	4109341	847	8.77	7.95	9.28	-1.33	7.06e-22	2.99e-20	238.57	256.58	671.55	573.67	AT1G12110	+	AtNPF6.3,ATNRT1,CHL1-1,B-1,NPF6.3,NRT1.1,NRT1,CHL1	protein_coding	nitrate transporter 1.1	846	3696	4108918	4105222	CDS
chr1	4156040	4158031	1992	10.33	10.57	10.04	0.53	2.2e-10	2.61e-09	1579.73	1466.66	1059.18	1050.27	AT1G12244	+	AT1G12244	protein_coding	Polynucleotidyl transferase, ribonuclease H-like superfamily protein	1378	618	4157035	4157653	CDS
chr1	4158847	4159286	440	8.18	8.44	7.86	0.58	0.000406	0.00159	380.61	313.21	241.64	223.58	AT1G12250	+	TL20.3	protein_coding	Pentapeptide repeat-containing protein	439	160	4159066	4159226	TSSup400
chr1	4167067	4167269	203	8.43	8.8	7.93	0.87	7.01e-09	6.68e-08	415.93	477.33	234.59	253.03	.	.	.	.	.	.	.	4167168	.	intergenic
chr1	4187989	4188825	837	9.66	9.89	9.39	0.5	5.18e-07	3.72e-06	969.97	921.14	681.62	659.83	AT1G12310	-	CML13	protein_coding	Calcium-binding EF-hand family protein	836	174	4188407	4188233	5UTR
chr1	4190385	4190613	229	8.32	8.63	7.92	0.71	2.47e-06	1.56e-05	418.28	376.78	244.66	241.03	AT1G04947	+	AT1G04947	lncRNA		143	971	4190499	4191470	TSSup1kTo400
chr1	4292106	4292858	753	8.88	9.29	8.3	0.99	2.85e-15	6.02e-14	628.6	625.27	307.08	322.83	AT1TE13960	-	HELITRONY3	RC/Helitron	.	68	845	4292482	4293327	intergenic
chr1	4328446	4328907	462	7.75	7.3	8.09	-0.79	9.8e-06	5.54e-05	156.95	158.34	268.82	277.02	AT1G12710	-	AtPP2-A12,PP2-A12	protein_coding	phloem protein 2-A12	461	60	4328676	4328616	TSSup400
chr1	4329300	4329702	403	8.46	8.14	8.72	-0.58	5.14e-05	0.000248	287.22	275.07	438.98	403.53	AT1G12710	-	AtPP2-A12,PP2-A12	protein_coding	phloem protein 2-A12	316	885	4329501	4328616	TSSup1kTo400
chr1	4355429	4356374	946	9.04	9.32	8.68	0.64	8.91e-07	6.14e-06	635.66	644.92	459.11	359.91	AT1G12775	+	AT1G12775	protein_coding	Pentatricopeptide repeat (PPR) superfamily protein	500	2060	4355901	4353841	3UTR
chr1	4358099	4358883	785	9.13	9.38	8.82	0.56	9.47e-06	5.38e-05	701.58	629.89	495.36	410.08	AT1G12780	-	UGE1,ATUGE1	protein_coding	UDP-D-glucose/UDP-D-galactose 4-epimerase 1	784	403	4358491	4358894	5UTR
chr1	4379088	4379728	641	8.85	8.55	9.11	-0.56	1.74e-05	9.24e-05	400.23	349.04	549.73	552.95	AT1G12845	-	AT1G12845	protein_coding		640	199	4379408	4379607	5UTR
chr1	4391092	4391530	439	8.18	8.61	7.58	1.03	4.52e-10	5.15e-09	415.14	366.38	208.41	173.41	AT1G04983	+	AT1G04983	lncRNA		438	126	4391311	4391437	3UTR
chr1	4418988	4419657	670	10.36	10.07	10.6	-0.53	4.54e-10	5.17e-09	1013.92	1131.49	1527.35	1572.68	AT1G12950	+	RHS2,AtDTX31	protein_coding	root hair specific 2	669	391	4419322	4419713	TSSup400
chr1	4463634	4463872	239	7.63	6.82	8.15	-1.33	1.59e-11	2.18e-10	124.78	101.71	293.99	273.75	AT1G13100	+	CYP71B29	protein_coding	cytochrome P450, family 71, subfamily B, polypeptide 29	238	105	4463753	4463858	TSSup400
chr1	4466258	4467327	1070	9.71	8.78	10.27	-1.49	9.3e-51	4.18e-48	441.82	436.88	1243.43	1224.77	AT1G13110	+	CYP71B7	protein_coding	cytochrome P450, family 71 subfamily B, polypeptide 7	1069	301	4466792	4467093	TSSup400
chr1	4513942	4515741	1800	10.55	10.1	10.89	-0.8	1.35e-23	6.72e-22	1126.92	1065.61	1883.77	1922.77	AT1G13220	+	CRWN2,LINC2	protein_coding	nuclear matrix constituent protein-related	1278	622	4514841	4515463	TSSup1kTo400
chr1	4525894	4526371	478	9.66	9.21	10.01	-0.8	2.64e-13	4.5e-12	649	537.43	1024.95	1033.91	AT1G13245	-	RTFL17,DVL4	protein_coding	ROTUNDIFOLIA like 17	477	72	4526132	4526204	5UTR
chr1	4533721	4534300	580	8.86	8.22	9.3	-1.07	1.05e-16	2.61e-15	297.43	300.5	662.49	594.39	.	.	.	.	.	.	.	4534010	.	intergenic
chr1	4537244	4537555	312	8.85	8.46	9.16	-0.7	9.93e-08	8.01e-07	341.37	362.91	618.19	526.77	.	.	.	.	.	.	.	4537399	.	intergenic
chr1	4554056	4554512	457	8.92	8.47	9.27	-0.8	5e-11	6.43e-10	355.5	352.51	614.16	621.66	.	.	.	.	.	.	.	4554284	.	intergenic
chr1	4560166	4560556	391	7.37	4.92	8.24	-3.31	3.2e-38	5.43e-36	30.61	30.05	280.9	321.73	.	.	.	.	.	.	.	4560361	.	intergenic
chr1	4610518	4611760	1243	10.88	10.47	11.21	-0.74	8.01e-23	3.75e-21	1377.26	1450.48	2376.11	2353.57	AT1G13440	-	GAPC2,GAPC-2	protein_coding	glyceraldehyde-3-phosphate dehydrogenase C2	1242	261	4611139	4610878	TSSup400
chr1	4654672	4655154	483	8.33	8.95	7.21	1.74	1.59e-28	1.27e-26	496.76	493.51	149.01	147.23	AT1TE15090	-	ATREP10D	RC/Helitron	.	482	5809	4654913	4660722	intergenic
chr1	4686364	4686864	501	8.35	8.77	7.76	1	4.47e-10	5.1e-09	391.6	478.49	226.54	207.22	.	.	.	.	.	.	.	4686614	.	intergenic
chr1	4697349	4698995	1647	9.92	10.31	9.39	0.91	1.22e-19	4.21e-18	1334.1	1197.37	716.86	629.29	AT1G05027	-	AT1G05027	lncRNA		1495	5	4698172	4698167	TSSup400
chr1	4708441	4708725	285	8.46	8.72	8.14	0.58	5.64e-05	0.00027	409.65	432.25	281.91	282.47	AT1G13720	+	AT1G13720	tRNA	pre-tRNA	91	1051	4708583	4709634	intergenic
chr1	4721428	4721757	330	8.03	8.38	7.58	0.8	1.22e-06	8.2e-06	346.87	318.99	191.3	190.86	AT1G13770	+	RUS3	protein_coding	Protein of unknown function, DUF647	329	19	4721592	4721573	5UTR
chr1	4818011	4818421	411	8.18	7.71	8.54	-0.83	1.43e-07	1.12e-06	204.04	214.97	386.62	356.63	AT1G14060	-	AT1G14060	protein_coding	GCK domain-containing protein	410	104	4818216	4818112	TSSup400
chr1	4915348	4915612	265	8.46	8.15	8.72	-0.57	0.000122	0.000544	262.9	306.28	397.7	444.98	AT1G14370	+	APK2A,PBL2,Kin1	protein_coding	protein kinase 2A	264	10	4915480	4915490	TSSup400
chr1	4990689	4991623	935	9.08	8.55	9.46	-0.91	4.08e-14	7.53e-13	388.46	361.75	677.59	730.72	AT1G14580	+	BLJ	protein_coding	C2H2-like zinc finger protein	934	1595	4991156	4989561	CDS
chr1	5003509	5003991	483	8.06	7.63	8.4	-0.77	2.24e-06	1.43e-05	183.63	211.5	336.28	339.18	AT1G14600	-	AT1G14600	protein_coding	Homeodomain-like superfamily protein	482	113	5003750	5003637	TSSup400
chr1	5089572	5090154	583	8.78	8.4	9.08	-0.68	2.35e-07	1.78e-06	325.68	347.88	570.87	508.23	AT1G14780	+	AT1G14780	protein_coding	MAC/Perforin domain-containing protein	346	945	5089863	5090808	TSSup1kTo400
chr1	5091477	5091704	228	8.06	7.71	8.35	-0.64	0.000244	0.00101	187.56	230	363.46	289.02	AT1G14780	+	AT1G14780	protein_coding	MAC/Perforin domain-containing protein	227	782	5091590	5090808	CDS
chr1	5131297	5132355	1059	9.98	10.23	9.69	0.54	8.62e-09	8.11e-08	1166.16	1237.82	869.9	778.71	AT1G05127	+	AT1G05127	lncRNA		562	315	5131826	5131511	CDS
chr1	5136426	5137598	1173	9.4	9.92	8.59	1.33	3.95e-28	3.02e-26	1027.26	908.43	421.86	347.91	AT1G14890	+	AT1G14890	protein_coding	Plant invertase/pectin methylesterase inhibitor superfamily protein	1172	139	5137012	5136873	5UTR
chr1	5150693	5152011	1319	10.69	10.36	10.95	-0.58	3.87e-10	4.46e-09	1291.72	1344.15	2171.72	1779.9	AT1G14920	+	RGA2,GAI	protein_coding	GRAS family transcription factor family protein	722	2371	5151352	5148981	3UTR
chr1	5181355	5181917	563	8.43	7.33	9.04	-1.72	2.91e-26	1.86e-24	167.15	153.72	581.94	472.24	AT1G15040	-	GAT1_2.1,GAT	protein_coding	Class I glutamine amidotransferase-like superfamily protein	562	234	5181636	5181402	TSSup400
chr1	5204080	5204946	867	10	8.89	10.62	-1.73	2.29e-64	1.88e-61	428.48	521.25	1620.99	1527.97	AT1G15125	+	AT1G15125	protein_coding	S-adenosyl-L-methionine-dependent methyltransferases superfamily protein	866	202	5204513	5204311	5UTR
chr1	5205704	5206570	867	9.43	8.77	9.88	-1.12	5.36e-24	2.82e-22	408.08	463.46	970.58	917.22	AT1G15125	+	AT1G15125	protein_coding	S-adenosyl-L-methionine-dependent methyltransferases superfamily protein	260	1826	5206137	5204311	3UTR
chr1	5224018	5224460	443	9.67	9.26	9.99	-0.73	1.24e-12	1.98e-11	576.02	650.69	986.69	1043.73	AT1G15180	+	DTX13	protein_coding	MATE efflux family protein	442	54	5224239	5224293	TSSup400
chr1	5269106	5269395	290	8.42	8.68	8.09	0.59	5.54e-05	0.000266	404.15	418.39	256.74	289.02	AT1G15310	-	SRP54-1,ATHSRP54A	protein_coding	signal recognition particle 54 kDa subunit	289	2808	5269250	5272058	CDS
chr1	5295436	5295945	510	8.9	8.63	9.14	-0.51	4.28e-05	0.000211	396.31	395.27	587.99	537.68	AT1G15390	+	ATDEF1,PDF1A	protein_coding	peptide deformylase 1A	495	1062	5295690	5294628	3UTR
chr1	5323973	5324349	377	8.47	8.18	8.71	-0.52	0.000439	0.0017	308.41	272.76	392.66	442.79	AT1G15490	-	AT1G15490	protein_coding	alpha/beta-Hydrolases superfamily protein	376	266	5324161	5323895	TSSup400
chr1	5325936	5326479	544	8.67	8.36	8.92	-0.56	5.82e-05	0.000278	343.73	313.21	518.51	450.43	AT1G15500	+	ATNTT2	protein_coding	TLC ATP/ADP transporter	543	82	5326207	5326289	TSSup400
chr1	5386155	5387445	1291	10.32	9.97	10.59	-0.62	0.00103	0.00363	955.06	1055.21	1737.78	1352.38	.	.	.	.	.	.	.	5386800	.	intergenic
chr1	5388065	5388643	579	9.67	9.27	9.98	-0.71	1.49e-11	2.06e-10	564.25	668.03	1034.01	985.93	.	.	.	.	.	.	.	5388354	.	intergenic
chr1	5397708	5397905	198	9.05	8.77	9.29	-0.52	1.23e-05	6.79e-05	425.34	448.44	646.38	603.12	.	.	.	.	.	.	.	5397806	.	intergenic
chr1	5425229	5425695	467	9.19	9.44	8.88	0.57	9.57e-07	6.56e-06	733.76	658.78	476.23	464.61	AT1G15760	+	AT1G15760	protein_coding	Sterile alpha motif (SAM) domain-containing protein	466	153	5425462	5425615	TSSup400
chr1	5426444	5426667	224	7.86	8.31	7.19	1.12	3.85e-10	4.44e-09	331.96	302.81	153.04	139.6	AT1G15760	+	AT1G15760	protein_coding	Sterile alpha motif (SAM) domain-containing protein	222	940	5426555	5425615	3UTR
chr1	5442130	5442876	747	10.97	10.61	11.26	-0.65	1.45e-16	3.53e-15	1513.03	1613.44	2363.02	2552.06	AT1G15800	-	AT1G15800	protein_coding		746	1408	5442503	5443911	CDS
chr1	5506814	5507080	267	8.1	8.47	7.61	0.86	2.72e-07	2.04e-06	363.35	344.42	213.45	177.77	AT1G16040	+	AT1G16040	protein_coding		245	2340	5506947	5504607	3UTR
chr1	5525167	5525539	373	8.83	8.41	9.16	-0.76	1.98e-09	2.03e-08	328.82	350.2	571.88	574.76	AT1G16130	+	WAKL2	protein_coding	wall associated kinase-like 2	372	61	5525353	5525292	5UTR
chr1	5539672	5540514	843	10.18	9.87	10.45	-0.58	5.96e-11	7.6e-10	961.34	904.96	1338.07	1450.53	AT1G16180	+	AT1G16180	protein_coding	Serinc-domain containing serine and sphingolipid biosynthesis protein	842	44	5540093	5540049	5UTR
chr1	5702041	5702407	367	8.02	8.29	7.69	0.6	0.000244	0.00101	315.48	312.06	213.45	199.58	AT1G16680	+	AT1G16680	protein_coding	Chaperone DnaJ-domain superfamily protein	366	72	5702224	5702152	5UTR
chr1	5775179	5776397	1219	9.87	9.25	10.3	-1.05	1.43e-28	1.15e-26	612.9	606.77	1296.79	1220.41	AT1G05277	+	AT1G05277	atlncRNA		298	1311	5775788	5777099	CDS
chr1	5798530	5798764	235	7.85	8.08	7.57	0.51	0.00324	0.00994	269.17	272.76	184.25	196.31	AT1G16960	+	AT1G16960	protein_coding	Ubiquitin domain-containing protein	24	1093	5798647	5799740	intergenic
chr1	5835359	5836294	936	8.94	8.12	9.47	-1.35	1.17e-23	5.9e-22	243.28	312.06	721.89	692.55	AT1G17060	-	CHI2,CYP72C1,SHK1,SOB7	protein_coding	cytochrome p450 72c1	935	338	5835826	5835488	TSSup400
chr1	5859427	5860242	816	9.1	9.41	8.7	0.72	1.01e-07	8.15e-07	638.8	725.82	361.45	467.88	AT1G17140	-	ICR1,RIP1	protein_coding	interactor of constitutive active rops 1	123	1284	5859834	5858550	intergenic
chr1	5863551	5864954	1404	9.98	9.6	10.28	-0.68	3.07e-13	5.21e-12	754.16	803.25	1191.07	1297.84	AT1G17147	-	VQ1	protein_coding	VQ motif-containing protein	1403	193	5864252	5864059	TSSup400
chr1	6014689	6015419	731	9.09	8.73	9.38	-0.65	7.37e-08	6.05e-07	450.45	399.89	650.41	682.73	.	.	.	.	.	.	.	6015054	.	intergenic
chr1	6016038	6016540	503	8.82	8.46	9.11	-0.65	2.22e-07	1.69e-06	342.94	361.75	556.77	550.77	.	.	.	.	.	.	.	6016289	.	intergenic
chr1	6064044	6064402	359	8.29	8.54	8	0.54	0.000433	0.00168	362.56	380.25	239.62	271.57	AT1G17630	+	CWM1	protein_coding	Pentatricopeptide repeat (PPR-like) superfamily protein	358	258	6064223	6064481	TSSup400
chr1	6229200	6229475	276	7.78	7.29	8.15	-0.86	1.59e-06	1.04e-05	149.89	164.12	275.87	292.29	AT1G18100	-	E12A11,MFT	protein_coding	PEBP (phosphatidylethanolamine-binding protein) family protein	275	857	6229337	6230194	CDS
chr1	6231464	6232352	889	9.7	9.97	9.35	0.62	5.22e-10	5.9e-09	1000.58	1008.98	621.21	687.09	.	.	.	.	.	.	.	6231908	.	intergenic
chr1	6233564	6233881	318	8.32	8.77	7.68	1.09	1.27e-12	2.02e-11	437.11	435.72	190.29	219.22	AT1TE20170	+	HELITRONY3	RC/Helitron	.	51	205	6233722	6233517	intergenic
chr1	6266626	6267912	1287	10.24	9.85	10.55	-0.71	1.99e-12	3.08e-11	938.58	902.65	1348.14	1656.66	AT1G18200	-	AtRABA6b,RABA6b	protein_coding	RAB GTPase homolog A6B	1286	193	6267269	6267076	CDS
chr1	6295743	6296041	299	7.77	6.88	8.31	-1.44	1.63e-14	3.16e-13	125.56	109.8	306.07	330.46	.	.	.	.	.	.	.	6295892	.	intergenic
chr1	6324380	6325211	832	9.34	8.35	9.93	-1.58	2.23e-43	5.35e-41	345.3	307.43	971.59	976.11	AT1G18370	-	NACK1,HIK,ATNACK1	protein_coding	ATP binding microtubule motor family protein	831	417	6324795	6324378	TSSup1kTo400
chr1	6326689	6327263	575	8.85	7.95	9.4	-1.45	3.73e-22	1.62e-20	283.3	211.5	624.23	728.54	AT1G18382	-	AT1G18382	atlncRNA	other RNA	574	244	6326976	6326732	CDS
chr1	6333144	6333778	635	9.7	9.34	9.99	-0.65	5.34e-10	6.03e-09	608.98	689.99	1074.28	961.93	AT1G18400	+	BEE1	protein_coding	BR enhanced expression 1	634	2064	6333461	6331397	3UTR
chr1	6334322	6334680	359	8.83	8.47	9.12	-0.65	7.88e-07	5.48e-06	371.98	336.33	584.96	525.68	.	.	.	.	.	.	.	6334501	.	intergenic
chr1	6335381	6336180	800	9.41	8.58	9.93	-1.35	3.7e-33	4.36e-31	410.43	354.82	986.69	970.66	.	.	.	.	.	.	.	6335780	.	intergenic
chr1	6360774	6361686	913	10.93	10.65	11.17	-0.52	8.28e-12	1.19e-10	1560.9	1658.52	2313.68	2290.31	AT1G18480	+	AtSLP2,SLP2	protein_coding	Calcineurin-like metallo-phosphoesterase superfamily protein	912	355	6361230	6361585	TSSup400
chr1	6388106	6388561	456	8.6	8.27	8.87	-0.6	7.73e-05	0.000359	262.9	354.82	489.32	447.16	AT1G18570	+	MYB51,AtMYB51,HIG1,BW51A,BW51B	protein_coding	myb domain protein 51	163	1065	6388333	6389398	intergenic
chr1	6389210	6389519	310	8.47	7.96	8.85	-0.9	3.83e-10	4.42e-09	245.63	250.8	446.02	478.78	AT1G18570	+	MYB51,AtMYB51,HIG1,BW51A,BW51B	protein_coding	myb domain protein 51	309	34	6389364	6389398	TSSup400
chr1	6390530	6391265	736	8.82	8.24	9.24	-1	7.4e-14	1.33e-12	327.25	276.23	618.19	591.12	AT1G18570	+	MYB51,AtMYB51,HIG1,BW51A,BW51B	protein_coding	myb domain protein 51	735	1499	6390897	6389398	CDS
chr1	6405333	6405989	657	9.15	9.41	8.84	0.57	1.37e-06	9.14e-06	678.04	681.9	489.32	425.34	AT1G18610	+	AT1G18610	protein_coding	Galactose oxidase/kelch repeat superfamily protein	656	55	6405661	6405606	5UTR
chr1	6430822	6431639	818	9.59	9.31	9.82	-0.5	8.04e-07	5.58e-06	656.06	617.18	924.26	880.13	AT1G18670	-	IBS1	protein_coding	Protein kinase superfamily protein	817	137	6431230	6431093	TSSup400
chr1	6445089	6445474	386	8.36	7.97	8.67	-0.7	3.02e-06	1.88e-05	262.11	239.24	394.68	419.89	.	.	.	.	.	.	.	6445281	.	intergenic
chr1	6452814	6453214	401	8.78	8.44	9.05	-0.61	2.34e-06	1.49e-05	355.5	340.95	536.64	523.5	AT1G18710	+	AtMYB47,MYB47	protein_coding	myb domain protein 47	400	2430	6453014	6450584	3UTR
chr1	6461413	6462027	615	9.81	10.06	9.52	0.55	5.72e-07	4.08e-06	962.91	1175.41	752.1	712.18	AT1G18735	-	AT1G18735	atlncRNA	other RNA	614	607	6461720	6462327	3UTR
chr1	6507984	6508458	475	8.02	6.93	8.64	-1.71	3.24e-20	1.17e-18	142.04	101.71	409.78	387.17	AT1G18860	+	ATWRKY61,WRKY61	protein_coding	WRKY DNA-binding protein 61	474	575	6508221	6508796	TSSup1kTo400
chr1	6512341	6512935	595	9.75	9.19	10.15	-0.96	6.47e-22	2.76e-20	601.13	569.79	1090.39	1181.15	.	.	.	.	.	.	.	6512638	.	intergenic
chr1	6521800	6522287	488	8.2	8.52	7.79	0.74	4.12e-06	2.51e-05	371.98	362.91	238.62	202.86	AT1G18880	+	NPF2.9,AtNPF2.9,NRT1.9	protein_coding	Major facilitator superfamily protein	487	1323	6522043	6520720	CDS
chr1	6567768	6568465	698	8.39	8.1	8.64	-0.55	0.000177	0.00076	273.1	273.92	385.61	413.35	AT1G19020	+	AT1G19020	protein_coding		697	115	6568116	6568001	5UTR
chr1	6626560	6626887	328	8.61	8.84	8.33	0.51	0.000162	0.000703	472.43	444.97	320.17	323.92	AT1G19200	-	AT1G19200	protein_coding	Protein of unknown function (DUF581)	327	506	6626723	6626217	TSSup1kTo400
chr1	6633103	6634009	907	9.13	8.75	9.43	-0.67	3.86e-09	3.82e-08	427.7	435.72	700.75	677.28	AT1G19220	-	IAA22,ARF11,ARF19	protein_coding	auxin response factor 19	906	423	6633556	6633133	TSSup1kTo400
chr1	6634657	6635295	639	9.46	9.77	9.06	0.71	2.28e-10	2.71e-09	825.57	925.77	563.82	506.05	AT1G05477	-	AT1G05477	lncRNA		176	362	6634976	6635338	intergenic
chr1	6642877	6643701	825	9.55	9.18	9.84	-0.66	2.69e-10	3.16e-09	563.46	599.84	880.97	952.12	AT1G05483	-	AT1G05483	lncRNA		795	83	6643289	6643372	CDS
chr1	6655291	6655664	374	7.88	7.25	8.32	-1.07	1.19e-09	1.27e-08	145.97	159.5	304.06	335.91	AT1TE21560	+	HELITRONY1E	RC/Helitron	.	318	676	6655477	6654801	intergenic
chr1	6656035	6656464	430	8.38	7.9	8.74	-0.85	4.23e-08	3.6e-07	216.6	260.05	401.72	454.79	.	.	.	.	.	.	.	6656249	.	intergenic
chr1	6686683	6687796	1114	10.5	10.18	10.76	-0.58	1.38e-13	2.43e-12	1133.2	1188.12	1747.85	1731.91	AT1G19350	+	BZR2,BES1	protein_coding	Brassinosteroid signalling positive regulator (BZR1) family protein	334	1223	6687239	6688462	intergenic
chr1	6692397	6692739	343	9.17	8.9	9.4	-0.5	1.08e-05	6.01e-05	469.29	484.26	703.77	647.83	AT1G19360	-	RRA3	protein_coding	Nucleotide-diphospho-sugar transferase family protein	342	2	6692568	6692566	TSSup400
chr1	6714225	6714975	751	10.04	9.71	10.31	-0.6	3.34e-11	4.41e-10	854.61	817.12	1220.27	1314.2	AT1G19400	-	AT1G19400	protein_coding	Erythronate-4-phosphate dehydrogenase family protein	750	117	6714600	6714483	CDS
chr1	6740253	6740499	247	7.85	8.24	7.32	0.92	2.55e-07	1.92e-06	292.72	310.9	169.15	150.51	AT1G19464	+	MIR864A	miRNA	MIR864a; miRNA	246	123	6740376	6740499	TSSup400
chr1	6762994	6763723	730	8.65	8.21	8.99	-0.78	2.35e-08	2.08e-07	314.69	278.54	533.62	484.24	AT1G19530	+	AT1G19530	protein_coding		729	406	6763358	6763764	TSSup1kTo400
chr1	6768847	6769570	724	8.08	8.78	6.65	2.13	2.49e-32	2.75e-30	417.49	462.3	93.63	106.88	AT1G19550	-	DHAR	protein_coding	Glutathione S-transferase family protein	311	1050	6769208	6768158	intergenic
chr1	6788536	6789232	697	9.02	9.34	8.62	0.71	3.65e-09	3.64e-08	630.17	662.25	408.77	379.54	AT1G19630	-	CYP722A1	protein_coding	cytochrome P450, family 722, subfamily A, polypeptide 1	639	709	6788884	6788175	TSSup1kTo400
chr1	6795719	6796139	421	8.06	8.72	6.83	1.89	3.78e-27	2.63e-25	428.48	412.61	105.72	121.06	AT1G19650	-	SFH4	protein_coding	Sec14p-like phosphatidylinositol transfer family protein	3	3835	6795929	6799764	intergenic
chr1	6844815	6845229	415	8.9	9.36	8.23	1.12	1.42e-18	4.35e-17	637.23	672.65	287.95	314.1	.	.	.	.	.	.	.	6845022	.	intergenic
chr1	6850460	6851062	603	8.73	9.18	8.08	1.1	1.56e-16	3.79e-15	582.3	576.73	280.9	259.57	.	.	.	.	.	.	.	6850761	.	intergenic
chr1	6875558	6876115	558	8.79	9.23	8.15	1.07	1.44e-14	2.82e-13	589.36	609.09	250.7	318.46	.	.	.	.	.	.	.	6875836	.	intergenic
chr1	6881437	6881924	488	8.15	8.59	7.52	1.06	4.03e-10	4.64e-09	397.09	371	207.41	160.32	.	.	.	.	.	.	.	6881680	.	intergenic
chr1	6884526	6884769	244	8.32	8.58	8.02	0.56	0.000168	0.000724	390.81	372.16	253.72	263.93	.	.	.	.	.	.	.	6884647	.	intergenic
chr1	6910888	6911161	274	8.12	7.62	8.49	-0.87	1.18e-07	9.4e-07	200.12	194.17	335.27	383.9	.	.	.	.	.	.	.	6911024	.	intergenic
chr1	6927562	6928055	494	9.53	9.11	9.85	-0.74	8.52e-13	1.38e-11	557.97	550.14	946.41	898.68	AT1G19960	+	AT1G19960	protein_coding		493	73	6927808	6927735	5UTR
chr1	6932426	6933054	629	9.38	9.61	9.11	0.51	1.01e-05	5.68e-05	743.96	822.9	587.99	514.78	AT1G19970	-	AT1G19970	protein_coding	ER lumen protein retaining receptor family protein	628	86	6932740	6932826	5UTR
chr1	6947590	6947830	241	8.27	8.54	7.95	0.59	0.000134	0.000592	354.71	388.34	254.73	238.85	.	.	.	.	.	.	.	6947710	.	intergenic
chr1	6978044	6978457	414	8.58	8.9	8.17	0.73	6.74e-07	4.74e-06	433.19	521.25	277.88	296.65	AT1G20130	+	APG	protein_coding	GDSL-like Lipase/Acylhydrolase superfamily protein	413	498	6978250	6977752	CDS
chr1	7053294	7054236	943	9.55	9.78	9.28	0.5	8.34e-07	5.77e-06	867.95	886.47	607.12	632.56	AT1G20370	-	AT1G20370	protein_coding	Pseudouridine synthase family protein	942	20	7053765	7053745	TSSup400
chr1	7098436	7098947	512	8.94	8.65	9.17	-0.52	2.32e-05	0.00012	417.49	388.34	582.95	572.58	AT1G20490	-	AT1G20490	protein_coding	AMP-dependent synthetase and ligase family protein	511	1201	7098691	7099892	CDS
chr1	7103476	7103766	291	7.94	7.63	8.19	-0.56	0.00162	0.0054	213.46	182.61	271.84	311.92	AT1G20500	-	4CLL4	protein_coding	AMP-dependent synthetase and ligase family protein	290	706	7103621	7102915	3UTR
chr1	7142494	7143210	717	10.31	10	10.56	-0.56	4.2e-11	5.46e-10	1063.36	987.02	1529.37	1487.61	AT1G20620	+	SEN2,CAT3,ATCAT3	protein_coding	catalase 3	716	119	7142852	7142971	TSSup400
chr1	7145772	7147119	1348	10.41	10.12	10.65	-0.53	1.18e-09	1.26e-08	1048.45	1171.94	1670.32	1535.6	AT1G20630	+	CAT1	protein_coding	catalase 1	1347	190	7146445	7146635	3UTR
chr1	7149718	7150850	1133	10.09	9.73	10.37	-0.64	1.17e-13	2.06e-12	840.48	855.26	1300.82	1350.19	AT1G20630	+	CAT1	protein_coding	catalase 1	462	3649	7150284	7146635	intergenic
chr1	7178269	7179596	1328	10.58	10.2	10.87	-0.67	9.01e-05	0.000413	1304.28	1054.05	1764.96	1980.58	AT1G20696	+	HMGB3,NFD3,NFD03	protein_coding	high mobility group B3	1324	340	7178932	7179272	TSSup400
chr1	7199228	7199468	241	7.39	7.68	7.04	0.64	0.00144	0.00488	218.16	191.86	133.91	128.69	AT1G05567	-	AT1G05567	lncRNA		240	79	7199348	7199427	CDS
chr1	7270152	7270867	716	10.3	10.01	10.54	-0.53	5.94e-10	6.66e-09	987.23	1077.17	1447.81	1533.42	.	.	.	.	.	.	.	7270509	.	intergenic
chr1	7320721	7321701	981	9.66	10.11	9.01	1.1	4.03e-28	3.07e-26	1126.92	1087.57	505.43	526.77	.	.	.	.	.	.	.	7321211	.	intergenic
chr1	7335604	7336313	710	9.25	9.53	8.91	0.62	3.99e-07	2.91e-06	756.51	724.66	534.62	426.43	.	.	.	.	.	.	.	7335958	.	intergenic
chr1	7336506	7337282	777	10.93	10.6	11.2	-0.6	3.36e-15	7.04e-14	1555.4	1555.66	2283.48	2436.46	AT1G05613	-	AT1G05613	lncRNA		609	58	7336894	7336952	CDS
chr1	7340421	7340955	535	10.87	10.57	11.12	-0.55	4.27e-11	5.55e-10	1415.72	1630.78	2260.32	2195.43	.	.	.	.	.	.	.	7340688	.	intergenic
chr1	7348410	7348877	468	8.88	8.01	9.42	-1.41	2.93e-28	2.28e-26	253.48	263.51	671.55	698	.	.	.	.	.	.	.	7348643	.	intergenic
chr1	7350361	7350941	581	9.07	8.8	9.3	-0.5	2.07e-05	0.000108	422.2	468.08	642.35	618.38	.	.	.	.	.	.	.	7350651	.	intergenic
chr1	7366048	7366833	786	10.08	9.76	10.35	-0.59	4.5e-11	5.81e-10	839.7	889.94	1355.19	1249.86	AT1G21050	+	AT1G21050	protein_coding	Protein of unknown function, DUF617	785	149	7366440	7366589	TSSup400
chr1	7368376	7369329	954	10.16	9.75	10.48	-0.73	1.2e-14	2.37e-13	903.26	819.44	1341.09	1522.51	.	.	.	.	.	.	.	7368852	.	intergenic
chr1	7369780	7370912	1133	10.06	9.63	10.39	-0.76	8.04e-18	2.26e-16	792.61	792.85	1366.26	1309.84	AT1G05623	+	AT1G05623	lncRNA		1123	264	7370346	7370610	TSSup400
chr1	7386152	7386885	734	8.48	9.06	7.48	1.58	1.79e-21	7.35e-20	602.7	464.62	191.3	166.87	AT1G21090	+	AT1G21090	protein_coding	Cupredoxin superfamily protein	428	1959	7386518	7384559	3UTR
chr1	7388356	7389741	1386	9.74	8.83	10.3	-1.46	8.06e-44	2.1e-41	430.84	480.8	1186.04	1328.38	AT1G21100	-	IGMT1	protein_coding	O-methyltransferase family protein	1156	536	7389048	7388512	TSSup1kTo400
chr1	7391653	7392080	428	8.57	6.69	9.36	-2.67	9.56e-11	1.19e-09	133.41	72.81	641.35	668.55	AT1G21110	-	IGMT3	protein_coding	O-methyltransferase family protein	427	263	7391866	7391603	TSSup400
chr1	7396886	7397259	374	8.46	7.4	9.07	-1.67	5.36e-29	4.51e-27	171.08	167.59	552.75	521.32	AT1G21120	-	IGMT2	protein_coding	O-methyltransferase family protein	373	249	7397072	7396823	TSSup400
chr1	7401199	7401993	795	10.37	9.72	10.81	-1.09	2.45e-37	3.73e-35	854.61	834.46	1719.66	1869.33	AT1G05633	+	AT1G05633	lncRNA		350	252	7401596	7401344	TSSup1kTo400
chr1	7405924	7406216	293	7.77	8.21	7.12	1.09	1.86e-09	1.92e-08	302.13	290.1	138.94	139.6	.	.	.	.	.	.	.	7406070	.	intergenic
chr1	7438993	7439471	479	8.61	8.15	8.96	-0.81	2.12e-08	1.89e-07	252.69	315.52	484.28	509.32	AT1G21250	+	PRO25,WAK1,AtWAK1	protein_coding	cell wall-associated kinase	478	62	7439232	7439170	5UTR
chr1	7444263	7445136	874	9.52	8.49	10.11	-1.62	3.17e-12	4.8e-11	303.7	416.07	1170.94	1039.37	AT1G21270	+	WAK2	protein_coding	wall-associated kinase 2	873	49	7444699	7444748	TSSup400
chr1	7456678	7457005	328	8.2	7.87	8.47	-0.6	0.00026	0.00107	258.97	208.04	350.37	358.82	.	.	.	.	.	.	.	7456841	.	intergenic
chr1	7469438	7471205	1768	10.29	9.99	10.55	-0.56	5.11e-10	5.79e-09	1075.13	955.82	1443.79	1545.42	AT1G21326	-	AT1G21326	protein_coding	VQ motif-containing protein	1557	326	7470321	7469995	TSSup400
chr1	7504003	7504584	582	9.18	9.44	8.84	0.6	2.06e-07	1.57e-06	709.43	684.21	482.27	437.34	AT1G21440	-	AT1G21440	protein_coding	Phosphoenolpyruvate carboxylase family protein	581	18	7504293	7504275	TSSup400
chr1	7508251	7509149	899	9.29	9.01	9.52	-0.51	7.91e-06	4.55e-05	548.55	484.26	749.08	721.99	AT1G21450	+	SCL1	protein_coding	SCARECROW-like 1	898	0	7508700	7508700	TSSup400
chr1	7513785	7514327	543	8.4	8.97	7.46	1.51	2.59e-22	1.15e-20	526.58	475.02	165.12	187.59	AT1G21460	-	AtSWEET1,SWEET1	protein_coding	Nodulin MtN3 family protein	542	575	7514056	7513481	TSSup1kTo400
chr1	7514890	7515381	492	8.58	9.04	7.89	1.15	3.44e-16	8.02e-15	541.49	512	230.56	245.39	.	.	.	.	.	.	.	7515135	.	intergenic
chr1	7518097	7519127	1031	9.27	9.8	8.4	1.41	2.69e-35	3.67e-33	898.56	889.94	336.28	337	AT1G21470	-	AT1G21470	protein_coding		540	975	7518612	7517637	TSSup1kTo400
chr1	7534545	7534955	411	8.08	7.8	8.32	-0.52	0.00136	0.00466	223.66	220.75	336.28	301.01	AT1G21520	-	AT1G21520	protein_coding		410	177	7534750	7534927	5UTR
chr1	7570202	7571568	1367	11.1	10.78	11.36	-0.58	1.2e-14	2.38e-13	1711.57	1798.37	2592.57	2664.4	AT1G21590	-	AT1G21590	protein_coding	Protein kinase protein with adenine nucleotide alpha hydrolases-like domain	812	871	7570885	7570014	3UTR
chr1	7611990	7613148	1159	10.92	10.53	11.23	-0.71	1.95e-16	4.69e-15	1567.96	1379.98	2296.57	2519.34	AT1G21680	+	AT1G21680	protein_coding	DPP6 N-terminal domain-like protein	1158	264	7612569	7612833	3UTR
chr1	7614686	7615565	880	9.69	9.03	10.14	-1.11	3.71e-27	2.59e-25	554.83	490.04	1130.66	1122.25	AT1G21690	+	RFC4,EMB1968	protein_coding	ATPase family associated with various cellular activities (AAA)	879	379	7615125	7615504	CDS
chr1	7629459	7630355	897	9.39	9.11	9.63	-0.52	5.03e-06	3.01e-05	595.64	510.85	812.51	773.25	AT1G21730	+	Kin7.1	protein_coding	P-loop containing nucleoside triphosphate hydrolases superfamily protein	896	199	7629907	7630106	TSSup400
chr1	7639836	7640433	598	8.97	9.31	8.52	0.79	5.2e-10	5.88e-09	646.65	622.96	335.27	399.17	AT1G21740	+	AT1G21740	protein_coding	Protein of unknown function (DUF630 and DUF632)	528	771	7640134	7640905	TSSup1kTo400
chr1	7683596	7684262	667	8.72	8.95	8.45	0.51	0.000274	0.00112	463.8	528.18	322.18	375.18	AT1G21890	-	UMAMIT19	protein_coding	nodulin MtN21 /EamA-like transporter family protein	666	1733	7683929	7685662	CDS
chr1	7696164	7696533	370	8.42	7.6	8.94	-1.34	7.11e-19	2.25e-17	187.56	201.1	463.14	520.23	AT1G21910	+	DREB26	protein_coding	Integrase-type DNA-binding superfamily protein	369	78	7696348	7696426	TSSup400
chr1	7703027	7703626	600	8.96	8.39	9.37	-0.97	9.56e-15	1.9e-13	357.07	315.52	672.56	647.83	.	.	.	.	.	.	.	7703326	.	intergenic
chr1	7733947	7734682	736	8.71	8.34	9.01	-0.68	1.71e-06	1.11e-05	357.07	288.94	517.51	514.78	AT1G21980	+	ATPIP5K1,PIP5K1,ATPIPK1	protein_coding	phosphatidylinositol-4-phosphate 5-kinase 1	735	346	7734314	7734660	TSSup400
chr1	7760511	7761038	528	8.36	8.69	7.92	0.77	6.76e-07	4.75e-06	434.76	390.65	220.49	263.93	AT1G22030	-	AT1G22030	protein_coding		527	155	7760774	7760929	5UTR
chr1	7765563	7766041	479	8.17	8.72	7.25	1.47	5.77e-19	1.84e-17	440.25	404.52	161.09	142.87	.	.	.	.	.	.	.	7765802	.	intergenic
chr1	7766617	7767127	511	8.68	9.05	8.18	0.87	9.93e-11	1.23e-09	519.51	539.74	280.9	298.83	AT1G22040	+	AT1G22040	protein_coding	Galactose oxidase/kelch repeat superfamily protein	204	1051	7766872	7767923	intergenic
chr1	7822923	7823273	351	8.28	8.51	8	0.51	0.00303	0.00938	399.45	328.24	291.98	220.31	AT1G22160	+	AT1G22160	protein_coding	Protein of unknown function (DUF581)	350	33	7823098	7823065	5UTR
chr1	7834202	7835450	1249	9.94	9.32	10.38	-1.06	9.42e-08	7.63e-07	579.94	696.92	1185.03	1472.34	AT1G22190	+	RAP2.4,WIND2	protein_coding	Integrase-type DNA-binding superfamily protein	670	954	7834826	7835780	TSSup1kTo400
chr1	7872466	7873138	673	9.83	9.56	10.06	-0.5	1.77e-07	1.37e-06	722.77	785.92	1099.45	1032.82	AT1G05737	+	AT1G05737	lncRNA		590	47	7872802	7872849	TSSup400
chr1	7896717	7896939	223	7.74	6.93	8.25	-1.32	1.96e-11	2.67e-10	141.26	102.86	312.12	298.83	AT1G22360	-	UGT85A2,AtUGT85A2	protein_coding	UDP-glucosyl transferase 85A2	222	933	7896828	7897761	CDS
chr1	7897149	7898033	885	9.08	8.44	9.52	-1.07	8.05e-16	1.81e-14	320.18	376.78	804.45	659.83	AT1G22360	-	UGT85A2,AtUGT85A2	protein_coding	UDP-glucosyl transferase 85A2	884	170	7897591	7897761	5UTR
chr1	7899755	7900671	917	9.71	9.23	10.07	-0.84	1.61e-17	4.39e-16	584.65	618.33	1098.45	1048.09	AT1G22370	-	UGT85A5,AtUGT85A5	protein_coding	UDP-glucosyl transferase 85A5	916	122	7900213	7900335	5UTR
chr1	7904692	7905184	493	8.8	8.49	9.06	-0.57	1.46e-05	7.95e-05	357.85	360.6	497.37	568.22	AT1G22400	-	ATUGT85A1,UGT85A1	protein_coding	UDP-Glycosyltransferase superfamily protein	492	2031	7904938	7906969	CDS
chr1	7919027	7919287	261	7.96	7.61	8.24	-0.63	0.0011	0.00385	232.29	157.18	298.02	306.47	AT1G22430	+	AT1G22430	protein_coding	GroES-like zinc-binding dehydrogenase family protein	260	81	7919157	7919076	5UTR
chr1	7931833	7932555	723	9.38	9.79	8.8	1	1.68e-18	5.1e-17	831.07	943.1	448.04	440.61	AT1G05747	-	AT1G05747	lncRNA		722	138	7932194	7932056	TSSup400
chr1	7938569	7939502	934	9.92	9.6	10.18	-0.57	3.42e-10	3.97e-09	769.07	787.07	1183.02	1129.89	AT1G22490	-	bHLH94,bHLH094	protein_coding	basic helix-loop-helix (bHLH) DNA-binding superfamily protein	933	1770	7939035	7940805	3UTR
chr1	7944443	7944786	344	7.96	7.63	8.22	-0.58	0.000743	0.00271	207.96	189.54	278.89	316.28	.	.	.	.	.	.	.	7944614	.	intergenic
chr1	7958259	7958601	343	8.32	7.98	8.6	-0.63	3.23e-05	0.000162	247.99	255.42	410.78	366.45	AT1G22530	-	PATL2	protein_coding	PATELLIN 2	342	134	7958430	7958564	5UTR
chr1	7961716	7962559	844	8.92	8.38	9.3	-0.92	8.7e-14	1.55e-12	326.46	340.95	621.21	642.38	.	.	.	.	.	.	.	7962137	.	intergenic
chr1	7963446	7964072	627	8.31	8	8.56	-0.55	0.00102	0.00359	294.29	218.44	388.63	364.27	AT1G22540	+	NPF5.10	protein_coding	Major facilitator superfamily protein	626	53	7963759	7963812	TSSup400
chr1	7965980	7967066	1087	9.05	8.41	9.5	-1.08	1.22e-16	2.99e-15	304.49	377.93	763.17	680.55	AT1G22550	-	NPF5.16	protein_coding	Major facilitator superfamily protein	567	2169	7966523	7968692	3UTR
chr1	8009483	8009745	263	8.52	8.86	8.06	0.8	1.6e-08	1.46e-07	479.49	450.75	276.88	256.3	.	.	.	.	.	.	.	8009614	.	intergenic
chr1	8016014	8016549	536	9.35	8.96	9.65	-0.7	6.62e-10	7.34e-09	508.53	485.42	757.13	853.96	AT1G22650	-	A/N-InvD	protein_coding	Plant neutral invertase family protein	535	131	8016281	8016150	TSSup400
chr1	8026136	8026961	826	8.95	8.65	9.19	-0.55	6.9e-06	4.02e-05	407.29	395.27	593.02	578.03	AT1G22680	-	AT1G22680	protein_coding		825	192	8026548	8026356	TSSup400
chr1	8039089	8039246	158	7.74	7.24	8.11	-0.86	1.1e-05	6.14e-05	123.99	179.14	262.78	289.02	.	.	.	.	.	.	.	8039167	.	intergenic
chr1	8059213	8059653	441	9.59	9.27	9.85	-0.58	8.43e-08	6.87e-07	665.48	566.32	902.11	944.48	AT1TE25935	-	ATREP6	RC/Helitron	.	80	1180	8059433	8060613	intergenic
chr1	8106477	8107564	1088	9.89	10.35	9.23	1.12	2.05e-26	1.34e-24	1203.04	1400.78	632.29	566.03	AT1G22910	+	AT1G22910	protein_coding	RNA-binding (RRM/RBD/RNP motifs) family protein	1087	2028	8107020	8104992	CDS
chr1	8134345	8134923	579	8.68	8.95	8.33	0.62	1.19e-05	6.58e-05	539.13	451.9	304.06	341.37	AT1G22980	-	AT1G22980	protein_coding		578	246	8134634	8134388	TSSup400
chr1	8144674	8145453	780	9.55	9.77	9.28	0.5	2.3e-06	1.47e-05	926.81	822.9	626.24	612.93	AT1G23000	+	AT1G23000	protein_coding	Heavy metal transport/detoxification superfamily protein	500	1837	8145063	8143226	3UTR
chr1	8153477	8154023	547	9.95	9.62	10.21	-0.59	3.25e-09	3.26e-08	781.63	796.32	1278.67	1089.53	AT1G23020	-	FRO3,ATFRO3	protein_coding	ferric reduction oxidase 3	546	46	8153750	8153796	5UTR
chr1	8164567	8164961	395	8.56	8.21	8.85	-0.63	1.23e-05	6.76e-05	322.54	270.45	466.16	453.7	AT1G23040	+	AT1G23040	protein_coding	hydroxyproline-rich glycoprotein family protein	394	17	8164764	8164781	TSSup400
chr1	8177633	8178256	624	10.31	9.57	10.8	-1.23	3.85e-47	1.36e-44	729.83	790.54	1757.92	1804.99	.	.	.	.	.	.	.	8177944	.	intergenic
chr1	8231372	8231990	619	8.64	8.87	8.37	0.5	0.000227	0.000945	492.83	443.81	342.32	318.46	.	.	.	.	.	.	.	8231681	.	intergenic
chr1	8234236	8235125	890	8.96	9.2	8.68	0.52	1.44e-05	7.84e-05	591.71	584.82	411.79	407.89	AT1G23205	-	AT1G23205	protein_coding	Plant invertase/pectin methylesterase inhibitor superfamily protein	889	339	8234680	8235019	CDS
chr1	8298900	8299650	751	9.67	10.13	8.97	1.16	1.51e-30	1.44e-28	1143.4	1104.91	519.52	486.42	AT1G23380	-	KNAT6L,KNAT6S,KNAT6	protein_coding	KNOTTED1-like homeobox gene 6	750	3376	8299275	8302651	CDS
chr1	8305344	8305611	268	8.06	8.56	7.28	1.27	3.83e-14	7.08e-13	368.84	384.87	147	164.68	.	.	.	.	.	.	.	8305477	.	intergenic
chr1	8314691	8315110	420	8.57	8.83	8.25	0.58	3.22e-05	0.000162	438.68	470.4	308.09	301.01	AT1G23410	+	RPS27AA	protein_coding	Ribosomal protein S27a / Ubiquitin family protein	419	48	8314900	8314852	5UTR
chr1	8394547	8394744	198	7.96	7.54	8.28	-0.75	1.15e-05	6.39e-05	186.77	184.92	331.25	292.29	AT1G23730	+	BCA3,ATBCA3	protein_coding	beta carbonic anhydrase 3	197	820	8394645	8395465	TSSup1kTo400
chr1	8423940	8424468	529	7.78	6.99	8.3	-1.31	5.36e-13	8.9e-12	119.28	134.07	309.1	319.55	AT1G23830	-	AT1G23830	protein_coding		528	116	8424204	8424088	3UTR
chr1	8430644	8431431	788	10.36	9.77	10.78	-1.01	7.62e-35	1e-32	860.1	886.47	1748.85	1759.18	AT1G23870	+	ATTPS9,TPS9	protein_coding	trehalose-phosphatase/synthase 9	253	1141	8431037	8432178	intergenic
chr1	8431816	8432216	401	9.42	9.08	9.69	-0.61	8.1e-09	7.64e-08	534.42	548.99	817.54	831.06	AT1G23870	+	ATTPS9,TPS9	protein_coding	trehalose-phosphatase/synthase 9	400	162	8432016	8432178	TSSup400
chr1	8452608	8453226	619	8.29	8.66	7.78	0.89	5.57e-09	5.39e-08	412	398.74	212.44	225.76	.	.	.	.	.	.	.	8452917	.	intergenic
chr1	8487940	8488158	219	7.92	8.2	7.59	0.61	0.000771	0.00281	265.25	321.3	177.2	207.22	AT1G05847	-	AT1G05847	lncRNA		218	491	8488049	8487558	TSSup1kTo400
chr1	8495541	8495846	306	8.46	8.72	8.15	0.58	5.25e-05	0.000253	414.36	431.1	278.89	287.93	.	.	.	.	.	.	.	8495693	.	intergenic
chr1	8515282	8515765	484	8.47	8.82	8	0.82	1.03e-08	9.56e-08	468.5	435.72	260.77	249.75	AT1G24068	+	AT1G24068	otherRNA	other RNA	483	18	8515523	8515505	CDS
chr1	8517250	8518493	1244	9.63	10.16	8.78	1.38	7.97e-40	1.51e-37	1157.53	1131.49	463.14	415.53	AT1G24070	-	CSLA10,ATCSLA10	protein_coding	cellulose synthase-like A10	1243	2113	8517871	8519984	CDS
chr1	8519787	8520489	703	9.24	9.62	8.73	0.89	8.69e-14	1.55e-12	809.88	759.34	386.62	460.24	AT1G24070	-	CSLA10,ATCSLA10	protein_coding	cellulose synthase-like A10	702	154	8520138	8519984	TSSup400
chr1	8541650	8542423	774	8.91	7.98	9.47	-1.49	1.7e-09	1.76e-08	206.39	297.03	705.78	710	AT1G24147	+	AT1G24147	protein_coding		773	175	8542036	8542211	3UTR
chr1	8544199	8544425	227	8.34	7.89	8.68	-0.78	1.15e-06	7.76e-06	235.43	239.24	359.44	458.06	AT1G24148	+	AT1G24148	protein_coding		226	65	8544312	8544247	5UTR
chr1	8548499	8549394	896	9.76	9.39	10.06	-0.67	1.82e-12	2.84e-11	674.9	663.41	1063.21	1065.54	AT1G24150	+	FH4,ATFH4	protein_coding	formin homologue 4	895	244	8548946	8549190	TSSup400
chr1	8556340	8557133	794	10.32	10.03	10.56	-0.53	1.12e-10	1.37e-09	1045.31	1048.28	1517.28	1495.25	AT1G24160	-	AT1G24160	protein_coding		793	14	8556736	8556750	5UTR
chr1	8559742	8560412	671	9.7	9.23	10.05	-0.82	1.44e-14	2.82e-13	546.2	657.63	1043.07	1077.54	AT1G24170	-	LGT9,GATL8	protein_coding	Nucleotide-diphospho-sugar transferases superfamily protein	324	1011	8560077	8559066	intergenic
chr1	8593346	8593696	351	7.75	8.28	6.92	1.36	1.95e-13	3.37e-12	314.69	305.12	122.83	118.88	AT1G24260	-	AGL9,SEP3	protein_coding	K-box region and MADS-box transcription factor family protein	161	2602	8593521	8596123	intergenic
chr1	8596061	8596846	786	9.18	9.66	8.47	1.19	3.24e-23	1.57e-21	777.7	835.62	374.54	332.64	AT1G24260	-	AGL9,SEP3	protein_coding	K-box region and MADS-box transcription factor family protein	785	330	8596453	8596123	TSSup400
chr1	8600119	8600484	366	8.77	9.06	8.42	0.64	1.34e-06	8.98e-06	543.84	520.09	318.16	365.36	AT1G24265	+	AT1G24265	protein_coding	Protein of unknown function (DUF1664)	365	89	8600301	8600390	TSSup400
chr1	8659917	8660172	256	7.46	6.91	7.86	-0.96	1.22e-06	8.24e-06	120.07	120.2	230.56	235.58	AT1G05903	+	AT1G05903	lncRNA		255	367	8660044	8659677	CDS
chr1	8660634	8661119	486	7.92	6.53	8.61	-2.08	1.3e-28	1.06e-26	80.05	105.17	394.68	388.26	AT1G24440	+	AT1G24440	protein_coding	RING/U-box superfamily protein	282	961	8660876	8661837	TSSup1kTo400
chr1	8675744	8677029	1286	9.94	10.24	9.58	0.66	1.06e-12	1.71e-11	1242.28	1168.48	745.05	785.25	AT1G24475	-	AT1G24475	protein_coding		748	43	8676386	8676343	3UTR
chr1	8697214	8697937	724	9.31	8.89	9.63	-0.75	8.04e-10	8.82e-09	465.37	480.8	878.96	711.09	.	.	.	.	.	.	.	8697575	.	intergenic
chr1	8842945	8843170	226	8.13	8.36	7.84	0.52	0.0011	0.00384	341.37	316.68	235.6	223.58	AT1G25230	-	AT1G25230	protein_coding	Calcineurin-like metallo-phosphoesterase superfamily protein	225	612	8843057	8842445	TSSup1kTo400
chr1	8852657	8853052	396	8.6	9.21	7.53	1.67	1.01e-27	7.39e-26	571.31	609.09	160.09	210.49	AT1G05953	+	AT1G05953	lncRNA		395	136	8852854	8852718	CDS
chr1	8882201	8882481	281	7.94	8.48	7.07	1.41	5.12e-15	1.05e-13	377.47	336.33	145.99	123.24	AT1G25330	-	CES,HAF	protein_coding	basic helix-loop-helix (bHLH) DNA-binding superfamily protein	280	241	8882341	8882100	TSSup400
chr1	8884137	8884450	314	7.78	8.43	6.58	1.85	3.75e-22	1.62e-20	344.51	343.26	88.6	102.52	AT1G25340	+	AtMYB116,MYB116	protein_coding	myb domain protein 116	313	726	8884293	8885019	TSSup1kTo400
chr1	8886063	8886279	217	7.46	8.17	6	2.18	1.89e-22	8.5e-21	318.61	258.89	65.44	62.17	AT1G25340	+	AtMYB116,MYB116	protein_coding	myb domain protein 116	216	1152	8886171	8885019	CDS
chr1	8896966	8897711	746	9.03	9.3	8.71	0.59	8.51e-07	5.88e-06	607.41	653.01	426.89	408.98	AT1G25370	-	AT1G25370	protein_coding	Protein of unknown function (DUF1639)	148	1773	8897338	8899111	intergenic
chr1	8908931	8910238	1308	10.06	9.73	10.33	-0.6	4.7e-12	6.96e-11	850.69	842.55	1307.86	1265.13	AT1G25390	-	LRK10L4	protein_coding	Protein kinase superfamily protein	1307	250	8909584	8909334	TSSup400
chr1	8918031	8919301	1271	9.93	9.63	10.19	-0.56	1.53e-09	1.59e-08	822.43	759.34	1171.94	1158.24	AT1G25422	+	AT1G25422	protein_coding		1270	122	8918666	8918788	TSSup400
chr1	8922198	8922722	525	8.87	8.57	9.12	-0.56	3.67e-05	0.000182	417.49	340.95	567.85	547.49	AT1G25425	+	CLE43	protein_coding	CLAVATA3/ESR-RELATED 43	524	45	8922460	8922415	5UTR
chr1	8944237	8944708	472	8.58	8.94	8.1	0.84	2.85e-07	2.12e-06	448.89	531.65	318.16	230.12	AT1G25460	+	AT1G25460	protein_coding	NAD(P)-binding Rossmann-fold superfamily protein	205	1760	8944472	8942712	intergenic
chr1	8948205	8948595	391	8.24	8.47	7.97	0.5	0.00143	0.00485	370.41	339.79	228.55	272.66	AT1G25480	+	ALMT4	protein_coding	Aluminium activated malate transporter family protein	390	169	8948400	8948231	5UTR
chr1	8967579	8968589	1011	8.93	9.41	8.21	1.21	2.57e-19	8.54e-18	709.43	655.32	262.78	328.28	AT1G25530	-	AT1G25530	protein_coding	Transmembrane amino acid transporter family protein	983	522	8968084	8967562	TSSup1kTo400
chr1	8974659	8976579	1921	11.81	11.32	12.18	-0.85	9.37e-24	4.76e-22	2501.83	2623.58	4585.08	4665.7	AT1G25550	+	HHO3	protein_coding	myb-like transcription factor family protein	1254	706	8975619	8976325	TSSup1kTo400
chr1	8978118	8978630	513	9.69	9.11	10.11	-1	9.72e-25	5.5e-23	554.83	546.68	1103.48	1105.89	AT1G25550	+	HHO3	protein_coding	myb-like transcription factor family protein	187	2049	8978374	8976325	intergenic
chr1	8979156	8979573	418	9.17	8.03	9.8	-1.77	1.09e-39	2.02e-37	300.56	223.06	913.19	874.68	.	.	.	.	.	.	.	8979364	.	intergenic
chr1	8982909	8984193	1285	10.98	10.57	11.3	-0.73	2.82e-17	7.46e-16	1436.12	1596.11	2674.13	2360.11	AT1G25560	-	TEM1,EDF1,AtTEM1	protein_coding	AP2/B3 transcription factor family protein	1284	237	8983551	8983314	TSSup400
chr1	8984897	8985347	451	9.43	8.75	9.89	-1.14	2.42e-26	1.56e-24	438.68	423.01	925.27	978.29	.	.	.	.	.	.	.	8985122	.	intergenic
chr1	8987822	8988021	200	8.32	7.54	8.82	-1.28	6.46e-17	1.64e-15	178.14	195.32	443	462.43	.	.	.	.	.	.	.	8987921	.	intergenic
chr1	8990384	8990822	439	8.36	7.71	8.8	-1.09	9.35e-13	1.51e-11	200.12	218.44	475.22	417.71	.	.	.	.	.	.	.	8990603	.	intergenic
chr1	9039213	9039652	440	8.01	8.48	7.31	1.17	6.74e-11	8.53e-10	397.88	316.68	167.13	150.51	AT1G26140	-	AT1G26140	protein_coding		439	108	9039432	9039540	CDS
chr1	9061512	9062048	537	9.27	9.53	8.95	0.58	4.7e-07	3.4e-06	733.76	744.31	528.58	462.43	AT1G26190	-	AtTTM2,TTM2	protein_coding	Phosphoribulokinase / Uridine kinase family	536	640	9061780	9061140	TSSup1kTo400
chr1	9065998	9067236	1239	9.39	9.06	9.66	-0.61	0.0148	0.0368	455.95	609.09	897.08	726.36	AT1G26210	+	ATSOFL1,SOFL1	protein_coding	SOB five-like 1	1198	421	9066617	9067038	CDS
chr1	9092401	9093123	723	10.89	10.54	11.17	-0.63	8.58e-16	1.92e-14	1418.07	1555.66	2285.49	2307.76	AT1G26270	-	PI4KG5	protein_coding	Phosphatidylinositol 3- and 4-kinase family protein	722	202	9092762	9092560	TSSup400
chr1	9143354	9144235	882	8.8	8.46	9.07	-0.6	6.57e-06	3.84e-05	318.61	387.18	523.55	548.58	AT1G26430	+	AT1G26430	tRNA	pre-tRNA	529	15	9143794	9143809	TSSup400
chr1	9253286	9253756	471	8.25	8.5	7.94	0.55	0.000319	0.00128	379.83	343.26	250.7	242.12	AT1G26762	+	AT1G26762	protein_coding		470	77	9253521	9253598	TSSup400
chr1	9265237	9265611	375	8.77	9.13	8.28	0.85	1.02e-10	1.26e-09	570.52	547.83	323.19	298.83	.	.	.	.	.	.	.	9265424	.	intergenic
chr1	9267940	9268232	293	8.35	8.92	7.39	1.53	1.69e-19	5.66e-18	507.74	462.3	138.94	196.31	.	.	.	.	.	.	.	9268086	.	intergenic
chr1	9307581	9307847	267	8.01	8.34	7.59	0.75	8.31e-06	4.75e-05	343.73	303.97	197.34	188.68	.	.	.	.	.	.	.	9307714	.	intergenic
chr1	9325836	9326586	751	10.36	10.09	10.59	-0.5	8.75e-10	9.54e-09	1090.04	1088.73	1497.15	1594.49	AT1TE30070	-	ATREP3	RC/Helitron	.	487	853	9326211	9327064	intergenic
chr1	9336276	9336605	330	8.46	8.75	8.1	0.64	1.78e-05	9.41e-05	413.57	444.97	250.7	299.92	AT1G26930	-	AT1G26930	protein_coding	Galactose oxidase/kelch repeat superfamily protein	329	1498	9336440	9337938	CDS
chr1	9351698	9352388	691	9.14	9.54	8.59	0.95	2.5e-15	5.31e-14	703.93	785.92	373.53	396.99	AT1G26945	+	KDR,PRE6	protein_coding	basic helix-loop-helix (bHLH) DNA-binding superfamily protein	690	884	9352043	9351159	CDS
chr1	9357202	9357916	715	9.02	9.26	8.74	0.51	1.78e-05	9.43e-05	622.32	601	411.79	446.07	AT1G26960	+	HB23,AtHB23	protein_coding	homeobox protein 23	300	1733	9357559	9355826	intergenic
chr1	9411195	9412217	1023	10.25	9.84	10.57	-0.73	8.88e-17	2.2e-15	965.26	871.44	1494.13	1553.05	AT1G27100	-	AT1G27100	protein_coding	Actin cross-linking protein	1022	338	9411706	9411368	TSSup400
chr1	9426342	9426672	331	7.85	8.15	7.47	0.69	0.000307	0.00124	320.97	248.49	156.06	197.4	AT1G27135	+	ESFL3	protein_coding	Maternally expressed gene (MEG) family protein	330	656	9426507	9427163	CDS
chr1	9451682	9452383	702	9.71	9.27	10.05	-0.79	1.55e-14	3.01e-13	620.75	612.55	996.76	1129.89	AT1G27200	-	AT1G27200	protein_coding	Domain of unknown function (DUF23)	701	264	9452032	9451768	TSSup400
chr1	9458855	9459361	507	8.85	8.58	9.08	-0.5	0.000311	0.00125	423.77	342.11	573.89	511.5	AT1G06053	-	AT1G06053	lncRNA		264	479	9459108	9459587	CDS
chr1	9501291	9501996	706	9.75	10.32	8.8	1.52	2.34e-51	1.08e-48	1243.07	1308.32	430.92	458.06	AT1G27360	+	SPL11	protein_coding	squamosa promoter-like 11	705	752	9501643	9500891	5UTR
chr1	9620775	9621639	865	8.69	9.32	7.58	1.73	6.26e-35	8.28e-33	624.67	649.54	182.24	200.68	AT1G27660	+	BHLH110	protein_coding	basic helix-loop-helix (bHLH) DNA-binding superfamily protein	864	190	9621207	9621397	TSSup400
chr1	9648088	9649567	1480	10.47	10.05	10.79	-0.73	7.21e-18	2.04e-16	1001.36	1124.56	1721.67	1808.26	AT1G27730	-	STZ,ZAT10	protein_coding	salt tolerance zinc finger	1479	496	9648827	9649323	CDS
chr1	9747693	9748913	1221	9.77	9.05	10.25	-1.21	5.58e-29	4.67e-27	525.79	531.65	1332.03	1109.17	AT1G27980	+	DPL1,ATDPL1	protein_coding	dihydrosphingosine phosphate lyase	1220	202	9748303	9748505	CDS
chr1	9762178	9762497	320	8.18	7.91	8.41	-0.5	0.00123	0.00424	235.43	246.18	347.35	333.73	AT1G28010	+	ABCB14,ATABCB14,MDR12,PGP14	protein_coding	P-glycoprotein 14	287	873	9762337	9763210	TSSup1kTo400
chr1	9787112	9788122	1011	9	9.5	8.22	1.28	2.92e-24	1.56e-22	706.29	746.62	277.88	318.46	.	.	.	.	.	.	.	9787617	.	intergenic
chr1	9809674	9810921	1248	9.63	10.01	9.09	0.92	1.08e-17	3e-16	988.02	1078.33	581.94	511.5	.	.	.	.	.	.	.	9810297	.	intergenic
chr1	9822335	9822799	465	7.97	7.26	8.44	-1.17	9.43e-12	1.35e-10	154.6	152.56	327.22	365.36	.	.	.	.	.	.	.	9822567	.	intergenic
chr1	9823206	9823538	333	8	8.37	7.49	0.88	1.18e-07	9.4e-07	338.23	324.77	176.19	183.23	.	.	.	.	.	.	.	9823372	.	intergenic
chr1	9845920	9846151	232	8.03	7.74	8.26	-0.52	0.007	0.0194	251.12	176.83	277.88	337	.	.	.	.	.	.	.	9846035	.	intergenic
chr1	9864587	9865117	531	8.42	8.06	8.7	-0.64	3.54e-05	0.000177	295.86	239.24	413.8	418.8	AT1G28230	-	ATPUP1,PUP1	protein_coding	purine permease 1	530	73	9864852	9864779	TSSup400
chr1	9880185	9881136	952	9.96	9.62	10.23	-0.61	6.28e-12	9.11e-11	789.47	785.92	1207.18	1202.96	AT1G28260	-	SMG7L	protein_coding	Telomerase activating protein Est1	248	1227	9880660	9879433	intergenic
chr1	9917104	9917414	311	7.6	8.05	6.95	1.11	2.22e-08	1.97e-07	245.63	285.47	114.78	131.97	.	.	.	.	.	.	.	9917259	.	intergenic
chr1	9963299	9963786	488	8.66	8.3	8.95	-0.65	4.33e-06	2.62e-05	311.55	318.99	449.04	538.77	AT1G28380	+	NSL1	protein_coding	MAC/Perforin domain-containing protein	487	95	9963542	9963447	5UTR
chr1	9966510	9967073	564	8.71	8.39	8.97	-0.58	1.55e-05	8.34e-05	329.6	340.95	472.2	528.95	AT1G06153	+	AT1G06153	atlncRNA		237	1045	9966791	9967836	3UTR
chr1	9971307	9971649	343	8.1	8.41	7.71	0.7	1.4e-05	7.65e-05	356.28	324.77	205.39	213.76	AT1G28395	-	AT1G28395	protein_coding		342	203	9971478	9971681	5UTR
chr1	9991465	9992059	595	9.28	8.82	9.63	-0.81	3.15e-12	4.78e-11	484.2	417.23	780.29	800.52	.	.	.	.	.	.	.	9991762	.	intergenic
chr1	10046252	10047093	842	9.7	9.23	10.06	-0.83	1.2e-17	3.32e-16	609.76	588.28	1079.32	1056.82	AT1G28580	-	AT1G28580	protein_coding	GDSL-like Lipase/Acylhydrolase superfamily protein	841	120	10046672	10046552	TSSup400
chr1	10076313	10077004	692	9.09	8.47	9.52	-1.04	1.22e-18	3.78e-17	357.85	352.51	755.12	708.91	AT1G28670	-	ARAB-1	protein_coding	GDSL-like Lipase/Acylhydrolase superfamily protein	691	201	10076658	10076457	TSSup400
chr1	10123017	10123479	463	8.26	7.25	8.85	-1.6	5.8e-23	2.76e-21	135.76	168.74	463.14	460.24	AT1G29020	-	AT1G29020	protein_coding	Calcium-binding EF-hand family protein	462	275	10123248	10122973	TSSup400
chr1	10137551	10138238	688	8.35	8.72	7.85	0.87	5.16e-09	5.03e-08	412.79	432.25	231.57	230.12	AT1G06217	+	AT1G06217	atlncRNA		687	389	10137894	10138283	CDS
chr1	10140062	10140308	247	7.81	8.2	7.29	0.91	3.12e-07	2.3e-06	299.78	286.63	158.07	154.87	AT1G29050	-	TBL38	protein_coding	TRICHOME BIREFRINGENCE-LIKE 38	166	957	10140185	10139228	TSSup1kTo400
chr1	10212625	10212859	235	7.66	7.91	7.35	0.57	0.00219	0.00709	237	245.02	168.14	157.05	AT1G29220	-	AT1G29220	protein_coding	transcriptional regulator family protein	234	20	10212742	10212722	TSSup400
chr1	10232998	10233230	233	7.56	6.08	8.27	-2.2	5.78e-25	3.31e-23	76.12	58.94	310.1	308.65	.	.	.	.	.	.	.	10233114	.	intergenic
chr1	10235910	10236461	552	8.55	7.39	9.19	-1.8	4.35e-33	5.05e-31	153.81	181.45	554.76	614.02	AT1G29280	+	WRKY65,ATWRKY65	protein_coding	WRKY DNA-binding protein 65	551	151	10236185	10236336	TSSup400
chr1	10242923	10243263	341	9.05	9.29	8.76	0.53	7.33e-06	4.25e-05	634.87	618.33	415.82	451.52	.	.	.	.	.	.	.	10243093	.	intergenic
chr1	10250953	10251574	622	9.07	9.31	8.78	0.54	9.84e-06	5.56e-05	670.19	601	414.81	461.33	AT1G29310	+	AT1G29310	protein_coding	SecY protein transport family protein	334	977	10251263	10252240	TSSup1kTo400
chr1	10320545	10321482	938	10.13	10.47	9.67	0.8	9.45e-18	2.64e-16	1395.31	1443.55	873.92	756.89	AT1G29500	+	SAUR66	protein_coding	SAUR-like auxin-responsive protein family	937	3	10321013	10321010	5UTR
chr1	10321920	10322514	595	9.26	9.68	8.67	1.01	6.37e-19	2.02e-17	817.72	821.75	426.89	386.08	AT1G29510	+	SAUR67	protein_coding	SAUR-like auxin-responsive protein family	594	205	10322217	10322422	TSSup400
chr1	10343165	10343658	494	8.6	8.23	8.89	-0.66	1.33e-06	8.9e-06	291.93	308.59	466.16	480.97	AT1G29600	+	AT1G29600	protein_coding	Zinc finger C-x8-C-x5-C-x3-H type family protein	493	373	10343411	10343784	TSSup400
chr1	10364893	10366118	1226	9.82	9.43	10.12	-0.69	1.19e-11	1.67e-10	713.35	670.34	1040.05	1186.6	.	.	.	.	.	.	.	10365505	.	intergenic
chr1	10450267	10450633	367	7.83	7.48	8.1	-0.62	0.000391	0.00153	174.22	183.77	285.94	263.93	.	.	.	.	.	.	.	10450450	.	intergenic
chr1	10521057	10521372	316	8.36	8.63	8.02	0.61	5.98e-05	0.000285	420.63	372.16	245.67	274.84	.	.	.	.	.	.	.	10521214	.	intergenic
chr1	10521746	10521956	211	7.08	7.75	5.82	1.92	1.23e-15	2.71e-14	229.15	199.95	55.38	57.8	.	.	.	.	.	.	.	10521851	.	intergenic
chr1	10535174	10535648	475	8.14	8.56	7.56	1	6.47e-10	7.19e-09	393.95	360.6	197.34	178.86	.	.	.	.	.	.	.	10535411	.	intergenic
chr1	10553163	10553863	701	8.35	8.85	7.56	1.29	9.12e-16	2.03e-14	488.12	435.72	169.15	209.4	AT1G30080	-	AT1G30080	protein_coding	Glycosyl hydrolase superfamily protein	700	218	10553513	10553295	TSSup400
chr1	10562288	10562989	702	8.5	8.97	7.81	1.16	7.06e-16	1.6e-14	493.62	508.54	230.56	217.03	AT1G30090	-	AT1G30090	protein_coding	Galactose oxidase/kelch repeat superfamily protein	257	1093	10562638	10561545	intergenic
chr1	10565933	10566280	348	7.54	8.32	5.73	2.58	1.99e-30	1.87e-28	309.2	328.24	45.31	61.08	.	.	.	.	.	.	.	10566106	.	intergenic
chr1	10590528	10590897	370	8.2	8.53	7.76	0.77	2.44e-06	1.54e-05	404.15	337.48	203.38	231.21	AT1G06307	-	AT1G06307	lncRNA		242	188	10590712	10590900	CDS
chr1	10622430	10622830	401	8.77	8.4	9.06	-0.65	3.96e-07	2.9e-06	346.08	331.7	529.59	536.59	AT1TE34360	-	ATREP5	RC/Helitron	.	33	167	10622630	10622463	intergenic
chr1	10630514	10631256	743	9	9.24	8.73	0.51	2.03e-05	0.000106	612.9	592.91	434.95	412.26	AT1G30210	-	TCP24,ATTCP24	protein_coding	TEOSINTE BRANCHED 1, cycloidea, and PCF family 24	742	255	10630885	10630630	TSSup400
chr1	10648748	10649468	721	8.92	8.15	9.42	-1.27	9.52e-23	4.41e-21	295.07	271.6	647.39	723.08	.	.	.	.	.	.	.	10649108	.	intergenic
chr1	10650858	10652239	1382	9.16	8.71	9.5	-0.79	3.96e-12	5.91e-11	426.91	410.3	722.9	727.45	AT1G30260	+	AT1G30260	protein_coding		971	635	10651548	10650913	3UTR
chr1	10653707	10654274	568	8.11	7.67	8.45	-0.79	1.36e-06	9.04e-06	214.24	191.86	356.42	343.55	AT1G30270	+	CIPK23,ATCIPK23,PKS17,SnRK3.23,LKS1	protein_coding	CBL-interacting protein kinase 23	475	809	10653990	10654799	TSSup1kTo400
chr1	10665716	10665973	258	8.06	8.4	7.62	0.78	2.69e-06	1.69e-05	335.09	340.95	181.23	212.67	.	.	.	.	.	.	.	10665844	.	intergenic
chr1	10667300	10668190	891	9.08	9.42	8.65	0.77	7.38e-11	9.27e-10	696.87	670.34	416.83	383.9	AT1G06317	+	AT1G06317	lncRNA		756	67	10667745	10667812	CDS
chr1	10676888	10677545	658	9.17	8.86	9.43	-0.57	2.55e-06	1.61e-05	499.11	431.1	708.8	667.46	AT1G06323	-	AT1G06323	lncRNA		217	455	10677216	10677671	intergenic
chr1	10679043	10679213	171	7.71	7.95	7.43	0.53	0.00443	0.013	268.39	227.69	161.09	183.23	AT1G30320	+	AT1G30320	protein_coding	Remorin family protein	135	950	10679128	10680078	TSSup1kTo400
chr1	10685590	10685895	306	8.68	9.05	8.2	0.85	2.8e-10	3.28e-09	551.69	505.07	291.98	294.47	AT1G30330	-	ARF6	protein_coding	auxin response factor 6	74	5246	10685742	10690988	intergenic
chr1	10695488	10696387	900	9.67	9.96	9.32	0.64	1.11e-10	1.36e-09	1020.19	967.37	648.39	630.38	.	.	.	.	.	.	.	10695937	.	intergenic
chr1	10702019	10702358	340	8.7	9.14	8.07	1.07	3.48e-14	6.45e-13	561.89	568.63	239.62	298.83	.	.	.	.	.	.	.	10702188	.	intergenic
chr1	10720903	10721428	526	8.94	8.5	9.28	-0.78	6.01e-10	6.72e-09	338.23	384.87	599.06	640.2	AT1G30370	-	DLAH	protein_coding	alpha/beta-Hydrolases superfamily protein	525	322	10721165	10720843	TSSup400
chr1	10756394	10758411	2018	10.53	10.79	10.21	0.58	3.49e-12	5.24e-11	1695.88	1851.53	1152.81	1221.5	AT1G30430	+	AT1G30430	tRNA	pre-tRNA	400	681	10757402	10756721	intergenic
chr1	10897459	10898015	557	8.01	6.61	8.7	-2.09	4.46e-27	3.08e-25	85.54	109.8	365.48	466.79	AT1G30720	+	AtBBE10	protein_coding	FAD-binding Berberine family protein	556	187	10897737	10897924	TSSup400
chr1	10899969	10900555	587	9.01	8.39	9.44	-1.05	4.27e-17	1.11e-15	346.87	323.61	655.44	735.08	AT1G30730	+	AtBBE11	protein_coding	FAD-binding Berberine family protein	586	418	10900262	10900680	TSSup1kTo400
chr1	10953292	10953843	552	9.6	9.91	9.21	0.7	5.94e-10	6.66e-09	984.88	941.95	526.57	658.74	AT1G06373	+	AT1G06373	lncRNA		551	720	10953567	10954287	TSSup1kTo400
chr1	11013492	11013718	227	8.28	8.52	7.97	0.55	0.000303	0.00123	383.75	352.51	257.75	245.39	AT1G06383	-	AT1G06383	lncRNA		208	337	11013605	11013942	CDS
chr1	11040012	11040374	363	7.72	7.96	7.43	0.53	0.00325	0.00996	259.76	239.24	176.19	169.05	AT1G30960	-	Era-2	protein_coding	GTP-binding family protein	362	109	11040193	11040084	TSSup400
chr1	11058778	11059384	607	8.99	9.44	8.32	1.12	2.38e-18	7.16e-17	747.1	643.76	329.23	308.65	AT1G31020	+	TO2,ATO2	protein_coding	thioredoxin O2	259	1977	11059081	11057104	intergenic
chr1	11061417	11061672	256	8	8.55	7.12	1.42	3.52e-15	7.35e-14	404.94	342.11	153.04	125.42	AT1G06403	-	AT1G06403	lncRNA		248	156	11061544	11061700	CDS
chr1	11067666	11068050	385	8.68	8.99	8.3	0.69	3.03e-07	2.24e-06	498.33	517.78	296.01	332.64	.	.	.	.	.	.	.	11067858	.	intergenic
chr1	11069348	11070213	866	8.49	9.01	7.67	1.34	1.5e-15	3.28e-14	518.73	514.31	163.11	245.39	AT1G31040	-	AT1G31040	protein_coding	PLATZ transcription factor family protein	704	2784	11069780	11072564	3UTR
chr1	11072332	11072885	554	8.3	8.75	7.62	1.13	4.69e-13	7.83e-12	459.87	403.36	194.32	199.58	AT1G31040	-	AT1G31040	protein_coding	PLATZ transcription factor family protein	553	44	11072608	11072564	TSSup400
chr1	11112580	11113049	470	8.09	8.43	7.64	0.79	1.03e-05	5.78e-05	354.71	334.02	232.58	165.78	.	.	.	.	.	.	.	11112814	.	intergenic
chr1	11136207	11136558	352	8.28	7.73	8.68	-0.95	4.46e-10	5.09e-09	215.81	209.19	406.76	413.35	AT1G06413	-	AT1G06413	lncRNA		351	15	11136382	11136397	CDS
chr1	11155257	11155736	480	8.04	7.64	8.36	-0.73	2.94e-05	0.000149	222.09	175.68	326.21	331.55	AT1G31220	+	PUR3	protein_coding	Formyl transferase	39	1201	11155496	11156697	intergenic
chr1	11180406	11180813	408	8.1	8.43	7.68	0.75	5.37e-06	3.2e-05	324.89	365.22	193.31	215.94	AT1G31280	+	AGO2,AtAGO2	protein_coding	Argonaute family protein	310	894	11180609	11181503	TSSup1kTo400
chr1	11200051	11200309	259	8.17	8.44	7.84	0.6	0.000469	0.00181	336.66	357.13	196.33	262.84	AT1G31310	-	AT1G31310	protein_coding	hydroxyproline-rich glycoprotein family protein	258	39	11200180	11200141	TSSup400
chr1	11227587	11227954	368	8.08	7.54	8.47	-0.93	3.83e-08	3.29e-07	193.05	179.14	325.2	383.9	.	.	.	.	.	.	.	11227770	.	intergenic
chr1	11228333	11228848	516	7.83	8.16	7.39	0.76	2.79e-05	0.000142	295.07	276.23	149.01	187.59	.	.	.	.	.	.	.	11228590	.	intergenic
chr1	11230995	11231375	381	9.02	9.33	8.64	0.69	1.11e-06	7.52e-06	571.31	714.26	358.43	439.52	AT1G31358	-	MIR404	miRNA	MIR404; miRNA	380	573	11231185	11230612	TSSup1kTo400
chr1	11293543	11294015	473	8.94	8.59	9.22	-0.63	3.1e-07	2.29e-06	395.52	374.47	591.01	597.66	AT1G31540	-	AT1G31540	protein_coding	Disease resistance protein (TIR-NBS-LRR class) family	472	20	11293779	11293799	5UTR
chr1	11346655	11346995	341	8.75	9	8.44	0.55	2.63e-05	0.000135	520.3	500.44	328.22	367.54	AT1G31690	+	AT1G31690	protein_coding	Copper amine oxidase family protein	340	2972	11346825	11343853	CDS
chr1	11377600	11378049	450	8.7	9.14	8.06	1.08	9.23e-15	1.84e-13	561.11	566.32	290.97	241.03	AT1G31772	+	AT1G31772	protein_coding	Defensin-like (DEFL) family protein	449	54	11377824	11377878	5UTR
chr1	11410736	11411167	432	7.87	7.41	8.22	-0.81	2.34e-05	0.000121	198.55	142.16	292.99	304.28	AT1G31812	-	AtACBP6,ACBP6,ACBP	protein_coding	acyl-CoA-binding protein 6	402	1282	11410951	11412233	3UTR
chr1	11421417	11421901	485	8.83	9.12	8.48	0.63	6.46e-07	4.57e-06	549.34	560.54	344.33	371.9	AT1G31830	-	PUT2,AtPUT2,PQR2	protein_coding	Amino acid permease family protein	484	698	11421659	11420961	TSSup1kTo400
chr1	11545327	11546001	675	8.93	8.25	9.39	-1.14	2.81e-19	9.28e-18	286.44	322.46	691.69	647.83	.	.	.	.	.	.	.	11545664	.	intergenic
chr1	11601105	11601884	780	9.44	9.1	9.72	-0.62	2.65e-09	2.67e-08	537.56	557.08	826.6	860.5	AT1G06533	+	AT1G06533	lncRNA		229	374	11601494	11601120	intergenic
chr1	11621561	11622235	675	9.03	9.34	8.63	0.71	1.96e-09	2.01e-08	656.06	642.6	401.72	391.53	.	.	.	.	.	.	.	11621898	.	intergenic
chr1	11630599	11630898	300	8.53	8.78	8.23	0.55	0.000129	0.000569	452.02	424.16	275.87	322.83	AT1G32240	-	KAN2	protein_coding	Homeodomain-like superfamily protein	299	3	11630748	11630745	TSSup400
chr1	11685464	11685918	455	8.09	8.41	7.67	0.74	9.78e-06	5.54e-05	357.85	322.46	187.27	221.4	AT1G06557	+	AT1G06557	lncRNA		454	636	11685691	11686327	TSSup1kTo400
chr1	11763300	11763821	522	9.44	9.07	9.73	-0.67	1.01e-09	1.09e-08	569.74	501.6	849.76	853.96	AT1G32530	-	MIP1	protein_coding	RING/U-box superfamily protein	335	925	11763560	11762635	TSSup1kTo400
chr1	11767456	11767718	263	8.77	8.38	9.07	-0.69	1.06e-07	8.54e-07	335.09	331.7	558.79	516.96	AT1G32540	+	LOL1	protein_coding	lsd one like 1	262	103	11767587	11767484	5UTR
chr1	11808428	11808707	280	8.22	8.46	7.95	0.51	0.000975	0.00347	344.51	358.29	238.62	255.21	.	.	.	.	.	.	.	11808567	.	intergenic
chr1	11824279	11824639	361	8.32	7.98	8.59	-0.6	5.29e-05	0.000255	255.83	250.8	380.58	388.26	AT1TE38315	+	HELITRONY3	RC/Helitron	.	360	915	11824459	11823544	intergenic
chr1	11929913	11930400	488	9.16	8.58	9.57	-0.98	3.17e-16	7.42e-15	410.43	355.97	737	779.8	AT1G32928	+	AT1G32928	protein_coding		252	992	11930156	11931148	TSSup1kTo400
chr1	11973426	11974514	1089	9.51	9.15	9.79	-0.64	6.04e-09	5.8e-08	601.91	537.43	928.29	843.05	AT1G33055	-	AT1G33055	protein_coding		154	1390	11973970	11972580	intergenic
chr1	12064160	12064574	415	8.61	8.1	8.99	-0.9	1.33e-10	1.62e-09	282.52	264.67	537.64	482.06	AT1G33260	+	AT1G33260	protein_coding	Protein kinase superfamily protein	414	45	12064367	12064322	5UTR
chr1	12083799	12084047	249	8.1	7.31	8.61	-1.31	9.66e-14	1.72e-12	132.63	183.77	386.62	395.9	AT1G06667	+	AT1G06667	snoRNA		248	45	12083923	12083968	TSSup400
chr1	12091467	12092001	535	8.47	8.72	8.17	0.55	0.000165	0.000714	449.67	395.27	272.85	304.28	AT1G33350	-	PCMP-E57	protein_coding	Pentatricopeptide repeat (PPR) superfamily protein	534	9	12091734	12091743	5UTR
chr1	12144358	12144777	420	8.2	8.51	7.79	0.72	5.33e-06	3.17e-05	386.1	343.26	216.47	226.85	AT1G33470	+	AT1G33470	protein_coding	RNA-binding (RRM/RBD/RNP motifs) family protein	419	128	12144567	12144439	5UTR
chr1	12146369	12147539	1171	9.19	9.54	8.74	0.79	2.32e-11	3.13e-10	699.23	785.92	440.99	416.62	AT1G33475	-	PHYL1.2	protein_coding	SNARE-like superfamily protein	352	1426	12146954	12148380	3UTR
chr1	12150249	12150907	659	8.97	9.46	8.2	1.26	9.45e-23	4.39e-21	741.6	670.34	276.88	311.92	AT1G33480	-	ATL58	protein_coding	RING/U-box superfamily protein	658	39	12150578	12150617	5UTR
chr1	12180524	12181056	533	8.99	8.65	9.27	-0.62	2.66e-06	1.67e-05	439.47	361.75	584.96	646.74	AT1G33600	+	AT1G33600	protein_coding	Leucine-rich repeat (LRR) family protein	532	308	12180790	12180482	CDS
chr1	12184156	12184454	299	8.95	8.37	9.36	-0.99	9.32e-16	2.07e-14	340.59	320.15	648.39	665.28	AT1G06677	-	AT1G06677	otherRNA		255	93	12184305	12184398	3UTR
chr1	12355145	12355838	694	9.84	9.48	10.13	-0.65	9.68e-12	1.38e-10	714.14	713.11	1070.25	1172.42	AT1G33990	+	MES14,ATMES14	protein_coding	methyl esterase 14	693	65	12355491	12355556	TSSup400
chr1	12361100	12361708	609	8.14	8.57	7.52	1.05	1.13e-10	1.39e-09	364.13	395.27	181.23	186.5	AT1G06723	+	AT1G06723	lncRNA		608	52	12361404	12361352	CDS
chr1	12474496	12474694	199	8.33	7.55	8.83	-1.29	3.69e-17	9.65e-16	184.42	189.54	438.98	473.33	.	.	.	.	.	.	.	12474595	.	intergenic
chr1	12494216	12494609	394	7.97	8.22	7.66	0.56	0.000806	0.00292	316.26	280.85	202.37	201.77	AT1G34270	-	AT1G34270	protein_coding	Exostosin family protein	393	172	12494412	12494584	CDS
chr1	12530400	12530867	468	8.54	8.77	8.25	0.52	0.00028	0.00114	452.02	423.01	280.9	329.37	AT1G34340	+	AT1G34340	protein_coding	alpha/beta-Hydrolases superfamily protein	467	181	12530633	12530814	TSSup400
chr1	12549950	12550562	613	11.26	10.94	11.52	-0.59	1.31e-11	1.84e-10	1823.79	2097.71	2843.27	3048.3	AT1G34370	+	AtSTOP1,STOP1	protein_coding	C2H2 and C2HC zinc fingers superfamily protein	612	82	12550256	12550338	TSSup400
chr1	12737938	12738241	304	7.8	7.5	8.04	-0.53	0.00246	0.00783	185.2	177.99	257.75	268.29	AT1G34750	-	AT1G34750	protein_coding	Protein phosphatase 2C family protein	303	107	12738089	12738196	5UTR
chr1	12839971	12840744	774	9.39	9.65	9.07	0.58	9.93e-08	8.01e-07	781.63	825.21	560.8	510.41	AT1TE41790	-	SADHU	Unassigned	.	516	761	12840357	12841118	intergenic
chr1	12919666	12919967	302	7.59	8.07	6.87	1.2	0.00127	0.00436	288.01	248.49	86.59	147.23	AT1TE42125	-	HELITRON4	RC/Helitron	.	248	404	12919816	12920220	intergenic
chr1	12957834	12958339	506	7.67	8.37	6.26	2.11	1.58e-24	8.6e-23	320.18	342.11	86.59	66.53	AT1G35310	-	MLP168	protein_coding	MLP-like protein 168	256	996	12958086	12957090	TSSup1kTo400
chr1	13050688	13051032	345	7.81	8.48	6.52	1.95	5.05e-23	2.44e-21	322.54	389.49	95.65	88.34	AT1G06903	-	AT1G06903	miRNA		344	4	13050860	13050864	CDS
chr1	13065479	13066295	817	8.85	9.17	8.44	0.72	1.03e-08	9.57e-08	588.57	560.54	354.4	342.46	AT1G35500	+	AT1G35500	protein_coding		816	199	13065887	13066086	TSSup400
chr1	13067014	13067374	361	8.3	8.56	7.99	0.57	0.00022	0.00092	396.31	358.29	268.82	241.03	AT1G35501	+	MIR773A,MIR773	miRNA	MIR773a; miRNA	321	56	13067194	13067250	TSSup400
chr1	13073788	13074638	851	9.3	9.61	8.91	0.69	1.69e-09	1.75e-08	816.94	742	510.46	453.7	AT1G35510	+	AT1G35510	protein_coding	O-fucosyltransferase family protein	850	3049	13074213	13071164	CDS
chr1	13077751	13078015	265	8.16	8.41	7.87	0.54	0.00065	0.00241	354.71	324.77	243.65	223.58	AT1G35515	+	MYB8	protein_coding		264	6	13077883	13077889	TSSup400
chr1	13192296	13192810	515	7.97	8.31	7.53	0.78	3.72e-05	0.000185	364.92	270.45	205.39	163.59	AT1G35660	+	AT1G35660	protein_coding		514	54	13192553	13192607	TSSup400
chr1	13203234	13203822	589	10.04	9.7	10.31	-0.62	2.54e-11	3.4e-10	783.98	876.07	1234.37	1310.93	AT1TE43105	+	HELITRONY3	RC/Helitron	.	48	222	13203528	13203750	intergenic
chr1	13258834	13259267	434	7.86	8.25	7.32	0.93	2.42e-07	1.83e-06	330.39	279.69	151.02	169.05	AT1TE43335	+	VANDAL20	DNA/MuDR	.	169	23	13259050	13259027	intergenic
chr1	13277319	13277982	664	8.73	8.99	8.41	0.59	7.88e-06	4.54e-05	493.62	525.87	332.25	345.73	AT1G35780	-	AT1G35780	protein_coding		663	2737	13277650	13280387	3UTR
chr1	13321982	13322509	528	8.64	8.3	8.92	-0.62	6.82e-05	0.000321	349.22	280.85	431.93	536.59	AT1G35830	-	AT1G35830	protein_coding	VQ motif-containing protein	527	266	13322245	13322511	5UTR
chr1	13359677	13360218	542	8.61	9.06	7.95	1.11	1.46e-14	2.85e-13	517.94	548.99	223.51	270.48	.	.	.	.	.	.	.	13359947	.	intergenic
chr1	13452722	13453971	1250	9.83	9.47	10.12	-0.65	1.33e-11	1.86e-10	674.11	746.62	1134.69	1092.81	AT1G36050	+	AT1G36050	protein_coding	Endoplasmic reticulum vesicle transporter protein	961	3258	13453346	13450088	3UTR
chr1	14158376	14159346	971	10.03	9.76	10.26	-0.5	4.26e-07	3.09e-06	866.38	862.2	1116.57	1330.56	AT1G37130	+	NIA2-1,NR2,CHL3,NIA2,ATNR2,NR,B29	protein_coding	nitrate reductase 2	970	410	14158861	14158451	CDS
chr1	14160235	14161984	1750	10.73	9.69	11.32	-1.63	1.17e-81	2.35e-78	790.26	866.82	2440.54	2680.76	AT1G37130	+	NIA2-1,NR2,CHL3,NIA2,ATNR2,NR,B29	protein_coding	nitrate reductase 2	1703	2658	14161109	14158451	CDS
chr1	14307379	14307818	440	8.85	9.16	8.45	0.71	1.48e-08	1.35e-07	571.31	573.26	347.35	352.27	.	.	.	.	.	.	.	14307598	.	intergenic
chr1	15605719	15606138	420	8.52	8.89	8.02	0.87	1.28e-09	1.35e-08	483.42	465.77	274.86	245.39	AT1G41830	-	SKS6	protein_coding	SKU5-similar 6	419	2038	15605928	15607966	CDS
chr1	15607149	15607334	186	7.88	7.46	8.21	-0.75	1.29e-05	7.08e-05	178.93	172.21	301.04	290.11	AT1G41830	-	SKS6	protein_coding	SKU5-similar 6	185	725	15607241	15607966	CDS
chr1	15923716	15924010	295	7.48	8.28	5.57	2.71	1.57e-31	1.61e-29	328.82	291.25	50.34	44.72	.	.	.	.	.	.	.	15923863	.	intergenic
chr1	15931820	15932584	765	9.24	9.74	8.46	1.28	4.24e-29	3.62e-27	846.76	863.35	342.32	361	AT1G42470	+	AtNPC1	protein_coding	Patched family protein	764	5527	15932202	15926675	CDS
chr1	15976689	15977115	427	8.78	8.51	9.01	-0.51	0.000587	0.0022	403.37	323.61	471.19	561.67	AT1G42550	+	PMI1	protein_coding	plastid movement impaired1	426	98	15976902	15976804	5UTR
chr1	16137514	16138069	556	10.78	10.48	11.02	-0.54	4.95e-12	7.28e-11	1424.35	1440.08	2000.56	2155.08	AT1G42990	-	ATBZIP60,BZIP60	protein_coding	basic region/leucine zipper motif 60	555	328	16137791	16137463	TSSup400
chr1	16142072	16142509	438	7.97	8.52	7.04	1.48	2.34e-17	6.24e-16	357.85	377.93	129.88	134.15	.	.	.	.	.	.	.	16142290	.	intergenic
chr1	16467799	16468204	406	8.66	8.92	8.35	0.57	6.45e-05	0.000305	519.51	448.44	295	355.54	AT1G43670	+	AtcFBP,cyfbp,FINS1,FBP	protein_coding	Inositol monophosphatase family protein	405	704	16468001	16467297	5UTR
chr1	16657800	16658017	218	7.8	8.12	7.38	0.74	6.7e-05	0.000316	311.55	246.18	159.08	174.5	AT1G43910	-	AT1G43910	protein_coding	P-loop containing nucleoside triphosphate hydrolases superfamily protein	217	222	16657908	16657686	TSSup400
chr1	16658668	16659335	668	8.56	9.04	7.85	1.18	6.73e-16	1.53e-14	506.96	543.21	210.43	251.93	AT1G43910	-	AT1G43910	protein_coding	P-loop containing nucleoside triphosphate hydrolases superfamily protein	18	1315	16659001	16657686	intergenic
chr1	16664451	16664843	393	8.16	8.53	7.65	0.88	1.3e-07	1.03e-06	357.85	381.4	222.51	178.86	.	.	.	.	.	.	.	16664647	.	intergenic
chr1	16759505	16760070	566	8.68	8.92	8.4	0.52	0.000458	0.00177	524.22	442.66	298.02	377.36	AT1G44085	-	AT1G44085	protein_coding	glycine-rich protein	3	1279	16759787	16758508	intergenic
chr1	16771409	16771627	219	7.6	7.89	7.24	0.65	0.000595	0.00223	247.2	226.53	156.06	146.14	.	.	.	.	.	.	.	16771518	.	intergenic
chr1	16777265	16777569	305	8.21	8.44	7.93	0.5	0.00139	0.00473	365.7	327.08	255.73	233.39	AT1G44110	-	CYCA1;1	protein_coding	Cyclin A1;1	304	65	16777417	16777352	TSSup400
chr1	16798506	16799066	561	8.72	9.15	8.1	1.05	3.35e-15	7.03e-14	562.68	572.1	263.79	283.56	AT1G44170	-	ALDH4,ALDH3H1	protein_coding	aldehyde dehydrogenase 3H1	560	1535	16798786	16800321	CDS
chr1	16811048	16811409	362	8	8.3	7.62	0.67	0.000132	0.000584	306.84	322.46	171.16	223.58	AT1G07247	+	AT1G07247	lncRNA		361	116	16811228	16811344	TSSup400
chr1	16871295	16871979	685	8.96	9.35	8.42	0.92	2.14e-13	3.67e-12	637.23	663.41	364.47	320.64	AT1G44575	+	NPQ4,PSBS,CP22	protein_coding	Chlorophyll A-B binding family protein	684	1417	16871637	16870220	5UTR
chr1	16873056	16873760	705	8.14	8.68	7.26	1.42	7.35e-18	2.07e-16	426.91	392.96	149.01	157.05	AT1G44575	+	NPQ4,PSBS,CP22	protein_coding	Chlorophyll A-B binding family protein	371	3188	16873408	16870220	3UTR
chr1	16877661	16877905	245	7.67	7.9	7.4	0.5	0.00878	0.0235	253.48	224.22	151.02	187.59	AT1TE55885	+	ATREP6	RC/Helitron	.	78	44	16877783	16877827	intergenic
chr1	16898434	16898669	236	8.16	8.55	7.64	0.91	6.26e-08	5.2e-07	408.86	339.79	182.24	215.94	AT1G44760	-	AT1G44760	protein_coding	Adenine nucleotide alpha hydrolases-like superfamily protein	235	94	16898551	16898645	5UTR
chr1	16906936	16907699	764	8.52	8.85	8.09	0.76	4.66e-07	3.37e-06	486.55	435.72	301.04	245.39	AT1G44770	-	AT1G44770	protein_coding		163	2255	16907317	16909572	intergenic
chr1	16914280	16914752	473	8.64	8.88	8.34	0.54	7.28e-05	0.00034	477.14	465.77	338.29	311.92	AT1G44790	-	GGCT2;3	protein_coding	ChaC-like family protein	384	852	16914516	16913664	CDS
chr1	16915438	16915908	471	8.01	8.62	6.93	1.7	1.4e-19	4.78e-18	444.18	344.42	127.87	115.61	AT1G44800	-	UMAMIT18,SIAR1	protein_coding	nodulin MtN21 /EamA-like transporter family protein	470	1380	16915673	16917053	CDS
chr1	16930577	16931073	497	8.73	9.07	8.29	0.79	2.79e-08	2.44e-07	495.97	582.5	333.26	292.29	AT1TE56060	+	ATDNA12T3_2	DNA	.	171	275	16930825	16930550	intergenic
chr1	17008403	17008710	308	8	8.6	6.98	1.61	2.93e-20	1.06e-18	382.97	390.65	117.8	135.24	AT1G45000	+	RPT4B	protein_coding	AAA-type ATPase family protein	307	494	17008556	17009050	TSSup1kTo400
chr1	17176605	17177327	723	8.64	8.88	8.34	0.54	6.54e-05	0.000309	493.62	450.75	333.26	315.19	AT1G45332	-	MEFG1	protein_coding	Translation elongation factor EFG/EF2 protein	722	94	17176966	17177060	5UTR
chr1	17202541	17203061	521	8.4	8.83	7.78	1.05	1.69e-12	2.65e-11	465.37	443.81	226.54	213.76	.	.	.	.	.	.	.	17202801	.	intergenic
chr1	17208249	17208710	462	8.38	8.96	7.41	1.55	1.64e-22	7.38e-21	519.51	473.86	153.04	186.5	.	.	.	.	.	.	.	17208479	.	intergenic
chr1	17219244	17220241	998	8.92	9.22	8.54	0.68	1.79e-06	1.16e-05	674.11	518.94	349.37	396.99	.	.	.	.	.	.	.	17219742	.	intergenic
chr1	17226366	17227651	1286	9.62	9.88	9.31	0.57	1.25e-08	1.15e-07	969.97	916.52	618.19	651.1	AT1G46264	+	SCZ,HSFB4,AT-HSFB4	protein_coding	heat shock transcription factor B4	175	2289	17227008	17224719	intergenic
chr1	17233344	17234150	807	9.15	9.4	8.85	0.55	5.17e-06	3.09e-05	714.14	633.36	485.29	437.34	AT1G46408	-	AGL97	protein_coding	AGAMOUS-like 97	607	796	17233747	17232951	TSSup1kTo400
chr1	17241965	17242971	1007	9.19	9.48	8.84	0.64	6.56e-07	4.62e-06	748.67	676.12	401.72	513.68	AT1TE57170	-	ATREP3	RC/Helitron	.	7	496	17242468	17241972	intergenic
chr1	17247078	17247445	368	8.7	8.95	8.4	0.55	2.89e-05	0.000146	495.97	491.2	327.22	346.82	.	.	.	.	.	.	.	17247261	.	intergenic
chr1	17401671	17402267	597	8.54	8.96	7.95	1.01	4.73e-12	6.99e-11	532.07	462.3	235.6	258.48	.	.	.	.	.	.	.	17401969	.	intergenic
chr1	17420185	17420545	361	8.41	8.71	8.02	0.69	5.57e-06	3.3e-05	452.81	383.71	268.82	250.84	.	.	.	.	.	.	.	17420365	.	intergenic
chr1	17420746	17421263	518	8.19	8.82	7.05	1.77	4.37e-26	2.75e-24	428.48	475.02	131.89	133.06	.	.	.	.	.	.	.	17421004	.	intergenic
chr1	17465156	17465406	251	8.3	8.6	7.92	0.68	6.11e-06	3.59e-05	386.1	391.8	247.68	237.76	AT1G47550	+	SEC3A	protein_coding	exocyst complex component sec3A	39	8295	17465281	17456986	intergenic
chr1	17485487	17485679	193	7.33	6.88	7.68	-0.8	0.000124	0.000552	123.99	110.95	192.3	218.13	AT1G47580	+	DYW1	protein_coding	Pentatricopeptide repeat (PPR) superfamily protein	192	8	17485583	17485575	5UTR
chr1	17504301	17504784	484	8.17	8.52	7.72	0.8	2.21e-06	1.42e-05	386.89	345.57	183.24	237.76	AT1G47610	+	AT1G47610	protein_coding	Transducin/WD40 repeat-like superfamily protein	483	171	17504542	17504713	TSSup400
chr1	17506381	17507003	623	8.36	9.18	6.27	2.9	2.15e-60	1.61e-57	597.21	561.7	78.53	76.34	.	.	.	.	.	.	.	17506692	.	intergenic
chr1	17652892	17653174	283	7.54	8.05	6.75	1.31	7.13e-11	8.99e-10	269.17	262.36	95.65	118.88	AT1TE58600	-	ATREP4	RC/Helitron	.	31	110	17653033	17652923	intergenic
chr1	17695458	17695839	382	10.22	9.87	10.49	-0.62	9.84e-11	1.22e-09	849.12	1028.63	1430.7	1451.62	AT1G07463	-	AT1G07463	lncRNA		381	201	17695648	17695849	CDS
chr1	17763440	17763805	366	8.44	8.77	8.02	0.74	3.13e-07	2.31e-06	433.97	436.88	246.67	273.75	.	.	.	.	.	.	.	17763622	.	intergenic
chr1	17816258	17816726	469	8.72	8.43	8.96	-0.53	0.000102	0.000464	322.54	367.53	533.62	463.52	AT1G48260	-	SnRK3.21,CIPK17	protein_coding	CBL-interacting protein kinase 17	468	949	17816492	17817441	5UTR
chr1	17847896	17848855	960	9.34	9.04	9.59	-0.55	1.82e-06	1.18e-05	536.78	517.78	713.84	826.69	AT1G48300	+	DGAT3	protein_coding		442	1334	17848375	17847041	intergenic
chr1	17862277	17862847	571	9.04	9.58	8.14	1.44	2.76e-29	2.36e-27	807.52	728.13	261.77	303.19	AT1G48330	+	AT1G48330	protein_coding		188	1097	17862562	17863659	intergenic
chr1	17865302	17865671	370	8.93	9.33	8.38	0.96	6.3e-13	1.04e-11	669.4	619.49	297.01	367.54	.	.	.	.	.	.	.	17865486	.	intergenic
chr1	17885793	17886625	833	8.76	9.07	8.35	0.72	1.28e-07	1.02e-06	560.32	517.78	355.41	298.83	AT1G48405	-	AT1G48405	protein_coding	Kinase interacting (KIP1-like) family protein	821	595	17886209	17885614	3UTR
chr1	17899420	17899718	299	8.19	8.7	7.4	1.3	3.59e-15	7.47e-14	385.32	447.28	171.16	166.87	AT1G48420	-	DCD,AtDCD,D-CDES,ACD1,ATACD1	protein_coding	D-cysteine desulfhydrase	298	756	17899569	17898813	TSSup1kTo400
chr1	17978111	17978606	496	9.06	8.77	9.31	-0.54	4.95e-05	0.00024	477.92	394.11	687.66	582.39	.	.	.	.	.	.	.	17978358	.	intergenic
chr1	17996409	17997126	718	9.07	9.42	8.61	0.81	1.05e-10	1.3e-09	686.67	683.06	351.38	429.71	AT1G48660	-	AT1G48660	protein_coding	Auxin-responsive GH3 family protein	717	1270	17996767	17998037	CDS
chr1	18007794	18008031	238	7.84	8.33	7.1	1.23	1.6e-11	2.19e-10	342.94	299.34	143.98	129.78	.	.	.	.	.	.	.	18007912	.	intergenic
chr1	18027667	18028266	600	8.87	9.33	8.19	1.14	6.33e-18	1.8e-16	644.29	647.23	319.16	265.02	AT1G48742	-	MIR157D	miRNA	MIR157D; miRNA	364	935	18027966	18027031	TSSup1kTo400
chr1	18029843	18030276	434	8.72	8.41	8.98	-0.56	1.87e-05	9.88e-05	339.02	343.26	485.29	521.32	AT1G48745	+	AT1G48745	protein_coding		433	644	18030059	18030703	TSSup1kTo400
chr1	18078504	18079416	913	9.4	9.63	9.13	0.5	2.28e-06	1.45e-05	783.98	803.25	559.79	562.76	AT1G07507	+	AT1G07507	otherRNA		850	195	18078960	18079155	TSSup400
chr1	18123036	18124407	1372	9.7	9.32	10	-0.68	1.7e-10	2.05e-09	689.81	584.82	1055.15	990.29	AT1G49000	-	AT1G49000	protein_coding		1337	568	18123721	18124289	CDS
chr1	18124647	18125098	452	7.84	7.09	8.33	-1.25	3.42e-12	5.15e-11	138.9	132.91	339.3	306.47	AT1G49000	-	AT1G49000	protein_coding		451	583	18124872	18124289	TSSup1kTo400
chr1	18182411	18183436	1026	9.69	9.37	9.96	-0.59	1.9e-09	1.95e-08	659.2	664.56	1018.91	967.38	AT1G49160	-	WNK7	protein_coding	Protein kinase superfamily protein	1025	413	18182923	18182510	TSSup1kTo400
chr1	18207900	18209136	1237	10.09	10.32	9.81	0.51	6.9e-09	6.57e-08	1328.61	1236.67	908.16	893.22	AT1G49230	+	ATL78,AtATL78	protein_coding	RING/U-box superfamily protein	943	675	18208518	18209193	CDS
chr1	18210460	18210830	371	8.44	8.83	7.92	0.9	5.51e-10	6.21e-09	474	433.41	243.65	241.03	AT1G49225	-	AT1G49225	protein_coding		370	745	18210645	18211390	CDS
chr1	18212740	18213170	431	8.93	9.23	8.55	0.68	2e-07	1.53e-06	592.5	610.24	412.8	335.91	.	.	.	.	.	.	.	18212955	.	intergenic
chr1	18238396	18238652	257	7.02	5.88	7.65	-1.77	8.75e-14	1.56e-12	55.72	62.41	208.41	194.13	AT1G49310	-	AT1G49310	protein_coding		256	27	18238524	18238497	TSSup400
chr1	18322267	18322707	441	9.35	7.91	10.05	-2.14	2.88e-76	5.18e-73	240.92	239.24	1053.14	1068.81	AT1G49500	-	AT1G49500	protein_coding		440	18	18322487	18322505	5UTR
chr1	18323226	18324351	1126	10.97	9.9	11.57	-1.67	1.63e-98	4.18e-95	920.53	990.49	2976.17	3120.28	AT1G49500	-	AT1G49500	protein_coding		279	1283	18323788	18322505	intergenic
chr1	18341185	18341621	437	7.91	8.3	7.37	0.93	6.41e-08	5.31e-07	328.03	302.81	161.09	169.05	AT1G49560	+	HHO6	protein_coding	Homeodomain-like superfamily protein	171	1047	18341403	18342450	intergenic
chr1	18357617	18358132	516	8.73	8.2	9.11	-0.91	2.51e-11	3.37e-10	270.74	317.83	577.92	528.95	AT1G49600	-	RBP47A,ATRBP47A	protein_coding	RNA-binding protein 47A	515	2573	18357874	18360447	CDS
chr1	18364358	18364823	466	8.69	8.99	8.31	0.68	3.05e-07	2.25e-06	514.81	499.29	320.17	314.1	AT1G07573	-	AT1G07573	lncRNA		465	657	18364590	18363933	TSSup1kTo400
chr1	18410409	18411016	608	9.02	8.63	9.33	-0.7	7.81e-09	7.39e-08	376.69	414.92	673.57	615.11	AT1G49750	-	AT1G49750	protein_coding	Leucine-rich repeat (LRR) family protein	160	2304	18410712	18413016	intergenic
chr1	18454543	18455427	885	8.95	9.25	8.57	0.69	8.08e-08	6.6e-07	622.32	596.37	410.78	346.82	AT1G49850	-	RHY1A	protein_coding	RING/U-box superfamily protein	584	1634	18454985	18456619	3UTR
chr1	18511910	18513509	1600	9.99	10.23	9.7	0.54	8.95e-09	8.39e-08	1272.1	1136.11	824.59	836.51	AT1G49990	+	AT1G49990	protein_coding	F-box family protein	886	914	18512709	18513623	CDS
chr1	18583882	18584325	444	7.91	8.42	7.1	1.32	1.01e-12	1.63e-11	308.41	377.93	142.97	131.97	AT1G50180	+	AT1G50180	protein_coding	NB-ARC domain-containing disease resistance protein	443	140	18584103	18583963	5UTR
chr1	18624240	18624859	620	9.1	8.52	9.51	-0.99	4.2e-16	9.77e-15	382.97	351.35	693.7	760.17	AT1G50280	-	AT1G50280	protein_coding	Phototropic-responsive NPH3 family protein	619	1892	18624549	18626441	CDS
chr1	18741190	18741497	308	7.97	8.37	7.44	0.93	1.35e-07	1.07e-06	332.74	327.08	151.02	195.22	AT1G50610	+	PRK5	protein_coding	Leucine-rich repeat protein kinase family protein	307	683	18741343	18742026	TSSup1kTo400
chr1	18756413	18756850	438	8.43	8.67	8.14	0.53	0.000239	0.000992	424.56	390.65	277.88	286.83	.	.	.	.	.	.	.	18756631	.	intergenic
chr1	18908934	18909235	302	7.88	8.13	7.58	0.55	0.00216	0.00702	311.55	248.49	196.33	186.5	AT1G51000	+	AT1G51000	protein_coding		301	828	18909084	18909912	TSSup1kTo400
chr1	18942287	18942779	493	9.55	9.91	9.07	0.84	4.19e-15	8.68e-14	998.22	925.77	567.85	508.23	AT1G51130	-	NSE4A	protein_coding	Nse4, component of Smc5/6 DNA repair complex	432	814	18942533	18941719	TSSup1kTo400
chr1	18945749	18946020	272	8.15	8.39	7.86	0.53	0.00131	0.00448	367.27	302.81	220.49	244.3	AT1G51140	-	AKS1,FBH3,CFLAP1	protein_coding	basic helix-loop-helix (bHLH) DNA-binding superfamily protein	271	72	18945884	18945812	TSSup400
chr1	18947639	18948212	574	8.66	8.96	8.28	0.68	6.12e-06	3.6e-05	565.82	428.79	299.03	320.64	.	.	.	.	.	.	.	18947925	.	intergenic
chr1	18956476	18956876	401	8.41	8.9	7.68	1.22	3.29e-16	7.69e-15	471.64	484.26	192.3	217.03	AT1G07723	+	AT1G07723	lncRNA		400	30	18956676	18956706	TSSup400
chr1	18958703	18959147	445	8.43	8.9	7.71	1.2	6e-16	1.37e-14	492.83	464.62	205.39	212.67	.	.	.	.	.	.	.	18958925	.	intergenic
chr1	18960901	18961376	476	8.31	8.59	7.98	0.61	6.62e-05	0.000312	411.22	358.29	243.65	260.66	.	.	.	.	.	.	.	18961138	.	intergenic
chr1	19042636	19043096	461	8.07	8.49	7.47	1.03	5.73e-10	6.44e-09	378.26	342.11	179.21	174.5	.	.	.	.	.	.	.	19042866	.	intergenic
chr1	19070596	19070900	305	8.03	8.49	7.35	1.14	1.48e-11	2.04e-10	367.27	353.66	174.18	152.69	AT1G51440	+	DALL2	protein_coding	alpha/beta-Hydrolases superfamily protein	304	49	19070748	19070797	TSSup400
chr1	19081811	19082031	221	8.11	8.4	7.74	0.66	4.59e-05	0.000224	342.16	332.86	223.51	205.04	AT1G51460	-	FOP2,ABCG13	protein_coding	ABC-2 type transporter family protein	220	470	19081921	19081451	TSSup1kTo400
chr1	19135477	19135975	499	7.93	7.17	8.42	-1.25	2.43e-11	3.27e-10	118.5	169.9	335.27	349	AT1G51610	+	MTPC4	protein_coding	Cation efflux family protein	498	487	19135726	19136213	TSSup1kTo400
chr1	19139596	19140179	584	8.37	7.87	8.73	-0.86	5.02e-08	4.24e-07	238.57	230	380.58	470.06	AT1G51620	+	AT1G51620	protein_coding	Protein kinase superfamily protein	583	242	19139887	19140129	3UTR
chr1	19198610	19199163	554	7.94	8.36	7.34	1.01	5.81e-09	5.6e-08	318.61	336.33	172.17	152.69	AT1G51760	+	IAR3,JR3	protein_coding	peptidase M20/M25/M40 family protein	553	464	19198886	19199350	TSSup1kTo400
chr1	19203643	19204040	398	8.28	8.5	8.01	0.5	0.00165	0.00549	399.45	325.92	252.71	261.75	AT1G51780	+	ILL5	protein_coding	IAA-leucine resistant (ILR)-like gene 5	397	670	19203841	19204511	TSSup1kTo400
chr1	19213402	19213772	371	7.78	7.23	8.18	-0.96	1.11e-07	8.87e-07	156.17	143.31	299.03	282.47	AT1G51800	+	IOS1	protein_coding	Leucine-rich repeat protein kinase family protein	370	484	19213587	19214071	TSSup1kTo400
chr1	19225568	19226252	685	9.43	8.85	9.84	-0.98	6.74e-18	1.92e-16	452.81	472.71	987.69	841.96	AT1G51805	-	AT1G51805	protein_coding	Leucine-rich repeat protein kinase family protein	684	113	19225910	19225797	TSSup400
chr1	19250546	19251028	483	7.46	6.19	8.12	-1.94	1.96e-19	6.56e-18	80.83	64.72	268.82	289.02	AT1G51840	-	AT1G51840	protein_coding	protein kinase-related	482	76	19250787	19250863	5UTR
chr1	19251234	19251502	269	7.06	5.69	7.75	-2.06	5.26e-16	1.2e-14	62.78	40.45	215.46	213.76	AT1G51840	-	AT1G51840	protein_coding	protein kinase-related	268	505	19251368	19250863	TSSup1kTo400
chr1	19256827	19257391	565	8.25	6.59	9.01	-2.42	3.27e-45	9.34e-43	103.59	88.99	518.51	510.41	AT1G51850	-	AT1G51850	protein_coding	Leucine-rich repeat protein kinase family protein	564	182	19257109	19256927	TSSup400
chr1	19335898	19336235	338	8.58	8.87	8.22	0.66	2e-06	1.29e-05	488.91	449.59	295	301.01	AT1G52000	-	JAL5	protein_coding	Mannose-binding lectin superfamily protein	337	69	19336066	19336135	5UTR
chr1	19399355	19399630	276	8.16	7.48	8.62	-1.14	1.05e-11	1.49e-10	155.38	202.26	383.6	404.62	.	.	.	.	.	.	.	19399492	.	intergenic
chr1	19419967	19420258	292	8.13	8.42	7.75	0.67	4.75e-05	0.000231	327.25	359.44	231.57	199.58	AT1TE64320	+	HELITRONY3	RC/Helitron	.	224	78	19420112	19420034	intergenic
chr1	19432802	19433611	810	8.95	9.24	8.58	0.66	4.69e-07	3.39e-06	625.46	587.13	422.87	344.64	AT1G52190	+	NRT1.11,NPF1.2,AtNPF1.2	protein_coding	Major facilitator superfamily protein	132	1273	19433206	19434479	intergenic
chr1	19434454	19434614	161	7.49	7.95	6.82	1.13	3.7e-08	3.19e-07	255.05	240.4	127.87	98.16	AT1G52190	+	NRT1.11,NPF1.2,AtNPF1.2	protein_coding	Major facilitator superfamily protein	160	55	19434534	19434479	5UTR
chr1	19437771	19439407	1637	9.64	10	9.15	0.85	2.27e-13	3.88e-12	954.27	1099.13	624.23	515.87	AT1G52191	-	AT1G52191	protein_coding	Thioesterase superfamily protein	41	3135	19438589	19441724	CDS
chr1	19443202	19443802	601	8.4	7.58	8.92	-1.34	1.63e-18	4.98e-17	172.65	209.19	485.29	482.06	AT1G52200	-	PCR8	protein_coding	PLAC8 family protein	600	129	19443502	19443631	5UTR
chr1	19476122	19476364	243	8.13	8.4	7.8	0.6	0.000189	0.000805	338.23	335.17	209.42	235.58	AT1G52300	-	RPL37B	protein_coding	Zinc-binding ribosomal protein family protein	242	9	19476243	19476234	TSSup400
chr1	19496096	19496557	462	9.83	9.56	10.07	-0.51	2.01e-07	1.54e-06	715.71	791.7	1025.95	1118.98	AT1G52347	+	AT1G52347	otherRNA	other RNA	461	134	19496326	19496460	TSSup400
chr1	19511715	19513211	1497	9.89	10.23	9.45	0.78	2.78e-17	7.38e-16	1202.26	1195.06	686.65	711.09	AT1G52390	-	AT1G52390	protein_coding		1244	184	19512463	19512279	TSSup400
chr1	19581771	19582091	321	8.5	8.9	7.94	0.96	2.41e-11	3.25e-10	472.43	480.8	234.59	256.3	AT1G52565	-	AT1G52565	protein_coding		206	954	19581931	19580977	TSSup1kTo400
chr1	19582620	19583456	837	9.82	10.07	9.51	0.56	2.98e-09	3e-08	1106.52	1045.96	735.99	725.27	.	.	.	.	.	.	.	19583038	.	intergenic
chr1	19619450	19619720	271	8.09	8.56	7.39	1.17	5.72e-12	8.36e-11	364.13	389.49	150.02	184.32	AT1G52690	+	LEA7	protein_coding	Late embryogenesis abundant protein (LEA) family protein	270	138	19619585	19619723	TSSup400
chr1	19663498	19664169	672	8.88	8.07	9.39	-1.33	2.47e-23	1.22e-21	241.71	294.72	687.66	656.56	AT1G52800	+	AT1G52800	protein_coding	2-oxoglutarate (2OG) and Fe(II)-dependent oxygenase superfamily protein	671	189	19663833	19664022	TSSup400
chr1	19673246	19674204	959	9.28	9.62	8.82	0.8	1.02e-12	1.65e-11	764.36	813.66	464.15	441.7	AT1G52830	-	IAA6,SHY1	protein_coding	indole-3-acetic acid 6	958	73	19673725	19673652	TSSup400
chr1	19698324	19698680	357	8.88	9.25	8.39	0.86	7.02e-12	1.02e-10	618.39	595.22	329.23	340.28	AT1G52890	-	NAC019,ANAC19,ANAC019	protein_coding	NAC domain containing protein 19	356	20	19698502	19698482	TSSup400
chr1	19701226	19701541	316	8.61	8.91	8.22	0.69	3.64e-07	2.67e-06	477.92	485.42	306.07	289.02	.	.	.	.	.	.	.	19701383	.	intergenic
chr1	19779564	19780098	535	8.38	8.96	7.39	1.57	6.15e-24	3.2e-22	477.92	515.47	174.18	161.41	.	.	.	.	.	.	.	19779831	.	intergenic
chr1	19781103	19781588	486	8.22	7.77	8.56	-0.79	8.44e-07	5.84e-06	214.24	221.91	343.33	413.35	AT1G53080	+	AT1G53080	protein_coding	Legume lectin family protein	485	58	19781345	19781287	5UTR
chr1	19805041	19806603	1563	9.86	10.38	9.04	1.33	7.02e-45	1.94e-42	1337.24	1319.88	531.6	522.41	AT1G53160	+	SPL4,FTM6	protein_coding	squamosa promoter binding protein-like 4	1341	440	19805822	19806262	TSSup1kTo400
chr1	19810594	19810946	353	8.66	8.93	8.33	0.6	7.91e-06	4.55e-05	475.57	499.29	323.19	320.64	.	.	.	.	.	.	.	19810770	.	intergenic
chr1	19819736	19821295	1560	11.03	10.69	11.3	-0.61	9.33e-11	1.16e-09	1671.55	1637.71	2262.33	2771.28	AT1G07873	+	AT1G07873	lncRNA		696	511	19820515	19820004	intergenic
chr1	19830654	19831461	808	8.66	8	9.11	-1.11	3.04e-16	7.14e-15	261.33	249.64	543.69	558.4	AT1G53180	+	AT1G53180	protein_coding		807	294	19831057	19831351	TSSup400
chr1	19853875	19854786	912	9.11	9.43	8.7	0.73	1.68e-09	1.74e-08	738.46	642.6	409.78	424.25	AT1G53240	-	mMDH1	protein_coding	Lactate/malate dehydrogenase family protein	172	2816	19854330	19857146	intergenic
chr1	19888958	19889521	564	9.03	8.75	9.27	-0.52	8.93e-05	0.00041	472.43	386.02	654.44	576.94	AT1G53310	-	ATPPC1,ATPEPC1,PPC1,PEPC1	protein_coding	phosphoenolpyruvate carboxylase 1	455	826	19889239	19888413	TSSup1kTo400
chr1	19890074	19890364	291	7.92	7.58	8.19	-0.61	0.000478	0.00183	202.47	181.45	280.9	303.19	.	.	.	.	.	.	.	19890219	.	intergenic
chr1	19903430	19903852	423	8.43	8.16	8.66	-0.5	0.000406	0.00159	285.65	286.63	403.74	407.89	AT1G53350	+	RPP8L2	protein_coding	Disease resistance protein (CC-NBS-LRR class) family	422	135	19903641	19903776	3UTR
chr1	19912394	19912917	524	9.01	8.63	9.3	-0.68	2.43e-07	1.83e-06	387.67	404.52	566.84	698	.	.	.	.	.	.	.	19912655	.	intergenic
chr1	20010019	20010476	458	7.84	7.1	8.32	-1.23	4.06e-11	5.3e-10	152.24	121.35	309.1	331.55	AT1G07917	-	AT1G07917	lncRNA		72	837	20010247	20011084	TSSup1kTo400
chr1	20012570	20012828	259	7.47	6.5	8.04	-1.55	3.4e-14	6.33e-13	94.17	86.68	260.77	267.2	AT1G53620	-	AT1G53620	protein_coding		258	727	20012699	20011972	TSSup1kTo400
chr1	20017526	20017950	425	7.57	6.85	8.04	-1.19	1.59e-09	1.66e-08	122.42	108.64	278.89	248.66	AT1G53633	-	AT1G53633	protein_coding		424	194	20017738	20017932	CDS
chr1	20059419	20060805	1387	9.86	9.5	10.14	-0.63	1.38e-11	1.92e-10	747.88	705.01	1134.69	1117.89	AT1G53730	+	SRF6	protein_coding	STRUBBELIG-receptor family 6	401	1292	20060112	20061404	intergenic
chr1	20153209	20153843	635	8.12	7.25	8.66	-1.42	1.54e-15	3.36e-14	174.22	129.45	386.62	424.25	AT1TE66570	+	ATREP15	RC/Helitron	.	209	108	20153526	20153634	intergenic
chr1	20165438	20165678	241	7.26	6.47	7.76	-1.29	1.87e-09	1.92e-08	91.82	85.53	226.54	208.31	AT1TE66610	+	ATREP10A	RC/Helitron	.	240	400	20165558	20165158	intergenic
chr1	20191781	20192304	524	8.41	8.67	8.1	0.58	6.23e-05	0.000295	419.85	397.58	273.86	273.75	AT1G54095	+	AT1G54095	protein_coding	Protein of unknown function (DUF1677)	523	725	20192042	20192767	TSSup1kTo400
chr1	20234220	20234438	219	7.67	8.07	7.12	0.95	5.09e-07	3.66e-06	258.97	278.54	147	131.97	.	.	.	.	.	.	.	20234329	.	intergenic
chr1	20281196	20281491	296	8.24	8.51	7.9	0.6	0.000123	0.00055	379.04	349.04	220.49	258.48	AT1G54330	-	ANAC020,NAC020	protein_coding	NAC domain containing protein 20	295	391	20281343	20280952	TSSup400
chr1	20310311	20311088	778	9.54	9.24	9.79	-0.55	1.39e-07	1.1e-06	603.48	606.77	842.71	928.12	AT1G54410	-	HIRD11,AtHIRD11	protein_coding	dehydrin family protein	777	151	20310699	20310850	5UTR
chr1	20385873	20386294	422	9	9.56	8.05	1.52	2.59e-31	2.59e-29	797.32	715.42	246.67	282.47	AT1G54570	-	PES1	protein_coding	Esterase/lipase/thioesterase family protein	421	703	20386083	20385380	TSSup1kTo400
chr1	20412134	20412498	365	8.89	8.51	9.18	-0.67	6.96e-08	5.74e-07	347.65	381.4	568.86	594.39	AT1G07977	+	AT1G07977	otherRNA		363	168	20412316	20412148	CDS
chr1	20430186	20431952	1767	10.72	10.28	11.05	-0.77	6.85e-21	2.7e-19	1261.9	1223.95	2244.21	2004.57	AT1G54740	+	AT1G54740	protein_coding	Protein of unknown function (DUF3049)	1766	301	20431069	20430768	CDS
chr1	20434512	20434714	203	7.86	8.1	7.57	0.52	0.00277	0.00871	262.9	284.32	190.29	190.86	AT1G54770	+	AT1G54770	protein_coding	Fcf2 pre-rRNA processing protein	202	64	20434613	20434549	5UTR
chr1	20504933	20505600	668	8.58	9.1	7.78	1.31	1.98e-18	5.99e-17	499.9	594.06	230.56	209.4	AT1G54970	+	PRP1,ATPRP1,RHS7	protein_coding	proline-rich protein 1	667	366	20505266	20504900	CDS
chr1	20524550	20524939	390	7.64	8.28	6.47	1.81	3.02e-18	8.97e-17	297.43	322.46	102.7	74.16	AT1G55020	+	LOX1,ATLOX1	protein_coding	lipoxygenase 1	286	909	20524744	20525653	TSSup1kTo400
chr1	20560949	20561574	626	8.34	8.81	7.65	1.16	3.29e-14	6.13e-13	444.18	451.9	188.28	212.67	AT1G55110	-	IDD7,REDSTART,AtIDD7	protein_coding	indeterminate(ID)-domain 7	625	2008	20561261	20563269	CDS
chr1	20611979	20613324	1346	9.76	10.13	9.26	0.87	6.02e-18	1.72e-16	1137.12	1099.13	651.42	571.49	AT1G55250	+	HUB2	protein_coding	histone mono-ubiquitination 2	670	5699	20612651	20606952	intergenic
chr1	20632156	20633354	1199	9.39	9.67	9.03	0.64	1.87e-08	1.69e-07	798.89	834.46	479.25	568.22	AT1G55320	+	AAE18	protein_coding	acyl-activating enzyme 18	1198	340	20632755	20633095	3UTR
chr1	20649680	20650125	446	8.78	9.2	8.19	1	1.74e-13	3.02e-12	565.03	607.93	316.14	269.38	AT1G55330	-	ATAGP21,AGP21	protein_coding	arabinogalactan protein 21	211	1011	20649902	20648891	intergenic
chr1	20693898	20694440	543	7.95	7.31	8.4	-1.09	4.49e-09	4.42e-08	183.63	134.07	340.31	333.73	AT1G55420	-	EDA11	protein_coding	Cysteine/Histidine-rich C1 domain family protein	542	130	20694169	20694039	TSSup400
chr1	20704654	20705310	657	9.26	8.76	9.63	-0.87	2.63e-14	4.96e-13	438.68	428.79	751.09	836.51	AT1G55450	-	AT1G55450	protein_coding	S-adenosyl-L-methionine-dependent methyltransferases superfamily protein	396	2089	20704982	20707071	3UTR
chr1	20706575	20707513	939	10.12	9.59	10.51	-0.92	4.74e-25	2.77e-23	792.61	752.4	1413.58	1507.24	AT1G55450	-	AT1G55450	protein_coding	S-adenosyl-L-methionine-dependent methyltransferases superfamily protein	938	27	20707044	20707071	5UTR
chr1	20763802	20764368	567	8.01	7.04	8.58	-1.54	4.19e-19	1.36e-17	138.9	123.67	377.56	388.26	AT1G55580	+	SCL18,LAS	protein_coding	GRAS family transcription factor	566	242	20764085	20763843	5UTR
chr1	20873543	20873805	263	7.93	8.16	7.65	0.51	0.00283	0.00887	304.49	268.14	195.32	207.22	AT1G55840	+	AT1G55840	protein_coding	Sec14p-like phosphatidylinositol transfer family protein	262	250	20873674	20873424	5UTR
chr1	20875741	20877158	1418	10.37	10.03	10.64	-0.61	1.52e-13	2.66e-12	1054.72	1034.41	1655.22	1541.05	AT1G55850	+	ATCSLE1,CSLE1	protein_coding	cellulose synthase like E1	1417	10	20876449	20876439	5UTR
chr1	20911007	20912007	1001	9.52	9.04	9.87	-0.83	1.9e-12	2.95e-11	572.09	481.95	867.88	1008.83	AT1G55920	+	SERAT2;1,SAT1,SAT5,AtSAT1,ATSERAT2;1	protein_coding	serine acetyltransferase 2;1	892	608	20911507	20912115	CDS
chr1	20938320	20938639	320	7.59	6.02	8.32	-2.31	1.8e-28	1.42e-26	58.86	70.5	318.16	322.83	AT1G55970	-	HAC04,HAC4,HAC6,HAG4,HAG04	protein_coding	histone acetyltransferase of the CBP family 4	319	127	20938479	20938352	TSSup400
chr1	20948031	20948510	480	8.76	8.46	9.01	-0.54	4.2e-05	0.000207	372.76	332.86	504.42	523.5	AT1G08087	+	AT1G08087	atlncRNA		479	110	20948270	20948160	5UTR
chr1	20949606	20950651	1046	9.65	8.67	10.23	-1.56	7.88e-49	3.3e-46	426.91	387.18	1249.47	1151.7	AT1G56010	-	anac021,ANAC022,NAC1	protein_coding	NAC domain containing protein 1	675	847	20950128	20949281	TSSup1kTo400
chr1	21007509	21008518	1010	10.14	9.75	10.44	-0.69	3.82e-13	6.42e-12	783.98	939.63	1392.44	1394.91	AT1G56140	-	AT1G56140	protein_coding	Leucine-rich repeat transmembrane protein kinase	1009	158	21008013	21007855	TSSup400
chr1	21013935	21014795	861	9.33	8.86	9.69	-0.82	2.91e-13	4.96e-12	481.06	450.75	782.3	868.14	AT1G56145	-	AT1G56145	protein_coding	Leucine-rich repeat transmembrane protein kinase	860	270	21014365	21014095	TSSup400
chr1	21060552	21060802	251	8.16	7.74	8.49	-0.75	1.8e-06	1.17e-05	218.95	208.04	361.45	357.73	AT1G08127	+	AT1G08127	lncRNA		177	186	21060677	21060491	CDS
chr1	21078613	21079443	831	10.25	9.94	10.5	-0.56	1.61e-11	2.2e-10	958.98	1002.05	1452.85	1440.72	AT1G56300	-	AT1G56300	protein_coding	Chaperone DnaJ-domain superfamily protein	830	1395	21079028	21080423	3UTR
chr1	21187044	21187395	352	8.76	7.85	9.31	-1.47	1.09e-25	6.66e-24	223.66	236.93	584.96	687.09	AT1G56550	-	RGXT3	protein_coding	RhamnoGalacturonan speci&#64257;c Xylosyltransferase 1	351	1150	21187219	21188369	CDS
chr1	21206205	21206520	316	8.83	8.45	9.13	-0.68	1.15e-07	9.22e-07	363.35	335.17	559.79	557.31	.	.	.	.	.	.	.	21206362	.	intergenic
chr1	21206948	21207590	643	11.08	10.8	11.32	-0.52	2.79e-10	3.28e-09	1723.34	1836.51	2409.33	2709.11	AT1G56600	+	AtGolS2,GolS2	protein_coding	galactinol synthase 2	642	267	21207269	21207536	TSSup400
chr1	21228046	21228557	512	9.31	8.8	9.69	-0.88	1.02e-14	2.02e-13	433.19	461.15	874.93	774.34	AT1G56630	-	AT1G56630	protein_coding	alpha/beta-Hydrolases superfamily protein	66	1189	21228301	21227112	intergenic
chr1	21233747	21234526	780	8.64	8.29	8.92	-0.63	2.55e-05	0.000131	351.57	273.92	494.35	471.15	AT1G56650	-	MYB75,AtPAP1,ATMYB75,PAP1,SIAA1	protein_coding	production of anthocyanin pigment 1	779	1156	21234136	21235292	CDS
chr1	21251718	21252188	471	8.36	8.63	8.02	0.61	5.98e-05	0.000285	428.48	366.38	268.82	251.93	AT1G56680	-	AT1G56680	protein_coding	Chitinase family protein	470	465	21251953	21251488	TSSup1kTo400
chr1	21329927	21330570	644	8.57	9.1	7.73	1.37	3.7e-21	1.48e-19	563.46	532.81	196.33	227.94	AT1G57590	-	AtPAE2,PAE2	protein_coding	Pectinacetylesterase family protein	643	304	21330248	21329944	3UTR
chr1	21429521	21430331	811	8.58	8.9	8.18	0.72	1.67e-07	1.3e-06	478.71	475.02	281.91	297.74	AT1G57860	-	RPL21E	protein_coding	Translation protein SH3-like family protein	506	984	21429926	21430910	3UTR
chr1	21440672	21441310	639	8.76	8.37	9.06	-0.69	2.87e-07	2.13e-06	352.36	309.74	513.48	556.22	AT1G57980	-	PUP23	protein_coding	Nucleotide-sugar transporter family protein	638	144	21440991	21440847	TSSup400
chr1	21442955	21443710	756	9.8	9.38	10.13	-0.75	1.46e-15	3.19e-14	672.54	657.63	1122.61	1115.71	AT1G57990	-	ATPUP18,PUP18	protein_coding	purine permease 18	755	296	21443332	21443036	TSSup400
chr1	21535546	21536218	673	9.29	9.59	8.91	0.68	7.25e-10	8.01e-09	783.2	753.56	487.3	473.33	AT1G58170	+	DIR19	protein_coding	Disease resistance-responsive (dirigent-like protein) family protein	672	12	21535882	21535894	TSSup400
chr1	21536565	21537065	501	8.47	8.7	8.19	0.51	0.000528	0.002	434.76	398.74	315.14	270.48	AT1G58170	+	DIR19	protein_coding	Disease resistance-responsive (dirigent-like protein) family protein	500	921	21536815	21535894	3UTR
chr1	21539612	21540186	575	9.33	8.98	9.61	-0.63	5.98e-09	5.74e-08	506.17	505.07	788.34	773.25	AT1G58180	-	BCA6,ATBCA6	protein_coding	beta carbonic anhydrase 6	574	139	21539899	21540038	5UTR
chr1	21565536	21566188	653	8.46	8.7	8.18	0.52	0.000463	0.00178	441.82	388.34	309.1	270.48	AT1G58230	+	BCHB	protein_coding	binding	652	194	21565862	21566056	TSSup400
chr1	21614128	21615221	1094	9.49	8.73	9.99	-1.26	1.95e-26	1.29e-24	460.66	387.18	946.41	1084.08	AT1G58270	-	ZW9	protein_coding	TRAF-like family protein	1041	505	21614674	21614169	TSSup1kTo400
chr1	21623469	21624499	1031	8.78	9.06	8.43	0.63	8.37e-07	5.79e-06	549.34	521.25	348.36	342.46	AT1G58280	-	AT1G58280	protein_coding	Phosphoglycerate mutase family protein	142	1373	21623984	21622611	3UTR
chr1	21668655	21668877	223	7.9	8.2	7.53	0.67	0.000129	0.00057	288.01	298.19	169.15	199.58	.	.	.	.	.	.	.	21668766	.	intergenic
chr1	21677934	21679673	1740	9.72	9.99	9.39	0.6	2.2e-09	2.23e-08	1078.27	956.97	663.5	676.19	AT1G58360	+	AtAAP1,AAP1,NAT2	protein_coding	amino acid permease 1	1739	2416	21678803	21676387	CDS
chr1	21699950	21700222	273	7.63	6.91	8.11	-1.2	3.35e-10	3.88e-09	125.56	114.42	275.87	274.84	AT1G58400	-	AT1G58400	protein_coding	Disease resistance protein (CC-NBS-LRR class) family	272	391	21700086	21699695	TSSup400
chr1	21716111	21716611	501	7.83	7.09	8.32	-1.22	2.44e-11	3.28e-10	149.11	123.67	325.2	311.92	AT1G58440	-	DRY2,XF1,SQE1	protein_coding	FAD/NAD(P)-binding oxidoreductase family protein	500	1019	21716361	21717380	CDS
chr1	21720212	21720665	454	9.05	9.39	8.61	0.78	4.69e-11	6.04e-10	666.27	678.43	377.56	404.62	AT1G58460	+	AT1G58460	protein_coding		371	856	21720438	21721294	TSSup1kTo400
chr1	21742495	21743148	654	8.41	8.09	8.67	-0.58	0.000292	0.00118	309.2	236.93	415.82	400.26	AT1G58590	-	AT1G58590	otherRNA	other RNA	205	1070	21742821	21743891	intergenic
chr1	21745602	21746460	859	9.56	9.1	9.91	-0.81	2.04e-14	3.91e-13	546.2	550.14	1014.88	904.13	AT1G58602	+	AT1G58602	protein_coding	LRR and NB-ARC domains-containing disease resistance protein	858	322	21746031	21746353	TSSup400
chr1	21868022	21868504	483	8.01	8.27	7.7	0.57	0.000976	0.00347	341.37	273.92	201.36	213.76	AT1G59530	+	bZIP4,ATBZIP4	protein_coding	basic leucine-zipper 4	482	74	21868263	21868189	CDS
chr1	21886498	21887664	1167	9.15	8.68	9.5	-0.82	1.19e-12	1.9e-11	395.52	425.32	715.85	730.72	AT1G59590	+	ZCF37	protein_coding	ZCF37	1077	506	21887081	21887587	TSSup1kTo400
chr1	21912983	21913276	294	8.85	9.58	7.32	2.27	2.06e-53	1.2e-50	713.35	819.44	143.98	174.5	AT1TE72310	-	ATREP10D	RC/Helitron	.	71	75	21913129	21913054	intergenic
chr1	21916304	21916757	454	8.62	9	8.11	0.88	1.09e-10	1.35e-09	517.16	503.91	284.93	269.38	.	.	.	.	.	.	.	21916530	.	intergenic
chr1	21967434	21968091	658	9.03	8.46	9.44	-0.98	3.1e-14	5.8e-13	356.28	350.2	631.28	760.17	AT1G59740	+	AtNPF4.3,NPF4.3	protein_coding	Major facilitator superfamily protein	657	223	21967762	21967985	TSSup400
chr1	21970672	21971163	492	9.36	9.64	9.02	0.61	7.01e-08	5.77e-07	764.36	829.84	485.29	556.22	AT1G59740	+	AtNPF4.3,NPF4.3	protein_coding	Major facilitator superfamily protein	491	2932	21970917	21967985	CDS
chr1	21975683	21976238	556	8.68	8.92	8.4	0.52	0.000201	0.00085	479.49	487.73	369.5	305.38	.	.	.	.	.	.	.	21975960	.	intergenic
chr1	22033913	22034611	699	9.7	8.93	10.19	-1.26	1.75e-10	2.11e-09	541.49	434.57	1065.22	1277.12	AT1G59870	+	ATPDR8,PDR8,ABCG36,PEN3,ATABCG36	protein_coding	ABC-2 and Plant PDR ABC-type transporter family protein	698	160	22034262	22034422	TSSup400
chr1	22038072	22040675	2604	11.41	10.4	11.99	-1.6	2.7e-06	1.69e-05	1253.27	1442.39	3155.39	5002.7	AT1G59880	-	AT1G59880	tRNA	pre-tRNA	64	1310	22039373	22040683	CDS
chr1	22072556	22073520	965	9.24	8.9	9.52	-0.62	2.61e-08	2.3e-07	481.85	473.86	741.02	724.18	AT1G59960	-	AT1G59960	protein_coding	NAD(P)-linked oxidoreductase superfamily protein	964	229	22073038	22073267	CDS
chr1	22080243	22080945	703	8.67	8.96	8.3	0.65	2.94e-06	1.83e-05	536.78	457.68	329.23	303.19	AT1G59980	+	ATDJC39,GPS4,ARL2	protein_coding	ARG1-like 2	702	94	22080594	22080688	TSSup400
chr1	22127576	22127969	394	7.91	8.58	6.64	1.93	8.54e-24	4.36e-22	360.99	402.21	85.58	114.52	AT1G08297	+	AT1G08297	lncRNA		99	1098	22127772	22128870	intergenic
chr1	22128406	22129239	834	9.1	9.56	8.4	1.16	2.68e-22	1.18e-20	733.76	780.14	332.25	344.64	AT1G08297	+	AT1G08297	lncRNA		795	48	22128822	22128870	TSSup400
chr1	22136087	22136535	449	8.34	9.03	6.99	2.04	6.34e-36	8.98e-34	535.99	509.69	136.93	116.7	.	.	.	.	.	.	.	22136311	.	intergenic
chr1	22137512	22137984	473	7.81	8.61	5.86	2.75	7.48e-37	1.11e-34	408.08	372.16	45.31	70.89	.	.	.	.	.	.	.	22137748	.	intergenic
chr1	22181542	22181882	341	8.4	7.31	9.01	-1.7	2.76e-28	2.17e-26	161.66	156.03	542.68	490.78	AT1G60140	-	ATTPS10,TPS10	protein_coding	trehalose phosphate synthase	340	28	22181712	22181740	5UTR
chr1	22271733	22272118	386	8.07	7.42	8.52	-1.1	5.16e-09	5.03e-08	204.04	137.54	350.37	383.9	AT1G60450	-	AtGolS7,GolS7	protein_coding	galactinol synthase 7	385	1442	22271925	22273367	CDS
chr1	22336881	22337216	336	7.87	7.52	8.15	-0.63	0.000289	0.00117	186.77	181.45	291.98	275.93	AT1G60630	-	AT1G60630	protein_coding	Leucine-rich repeat protein kinase family protein	335	54	22337048	22336994	TSSup400
chr1	22516425	22516776	352	8.37	8.67	7.99	0.68	4.04e-06	2.47e-05	426.91	388.34	257.75	249.75	AT1G61110	+	NAC025,anac025	protein_coding	NAC domain containing protein 25	351	1	22516600	22516601	TSSup400
chr1	22519840	22520092	253	8.83	8.53	9.07	-0.54	2.39e-05	0.000123	352.36	387.18	561.81	514.78	.	.	.	.	.	.	.	22519966	.	intergenic
chr1	22533850	22534975	1126	8.99	9.34	8.53	0.82	2.52e-09	2.55e-08	718.84	581.35	338.29	400.26	AT1G61140	-	FRG4,EDA16	protein_coding	SNF2 domain-containing protein / helicase domain-containing protein / zinc finger protein-related	313	6521	22534412	22540933	intergenic
chr1	22546990	22548185	1196	9.73	10.22	8.98	1.24	4.53e-36	6.52e-34	1210.11	1178.88	493.34	519.14	AT1G61165	+	AT1G61165	protein_coding		1163	435	22547587	22548022	TSSup1kTo400
chr1	22548439	22549149	711	9.38	9.79	8.79	1	1.07e-18	3.34e-17	910.33	862.2	409.78	475.51	AT1G61170	+	AT1G61170	protein_coding		627	728	22548794	22549522	TSSup1kTo400
chr1	22556893	22557536	644	8.29	7.61	8.75	-1.14	2.35e-12	3.59e-11	217.38	172.21	421.86	436.25	AT1G61190	+	AT1G61190	protein_coding	LRR and NB-ARC domains-containing disease resistance protein	643	1526	22557214	22555688	5UTR
chr1	22571802	22572203	402	8.06	8.34	7.7	0.65	0.000182	0.000779	356.28	293.56	224.52	190.86	AT1G61215	+	BRD4	protein_coding	bromodomain 4	401	606	22572002	22572608	3UTR
chr1	22585547	22585946	400	8.12	7.85	8.35	-0.51	0.00124	0.00427	227.58	232.31	323.19	331.55	AT1G61250	+	SCAMP1,SC3,AtSCAMP1	protein_coding	secretory carrier 3	399	5	22585746	22585751	TSSup400
chr1	22645241	22646176	936	8.62	8.03	9.04	-1.01	1.61e-12	2.53e-11	243.28	279.69	492.34	559.49	AT1G61370	-	AT1G61370	protein_coding	S-locus lectin protein kinase family protein	935	214	22645708	22645922	5UTR
chr1	22649431	22650210	780	9.3	8.83	9.65	-0.82	1.3e-12	2.06e-11	421.42	491.2	778.28	831.06	AT1G61380	-	SD1-29,LORE	protein_coding	S-domain-1 29	779	252	22649820	22650072	5UTR
chr1	22663765	22664705	941	8.79	8.3	9.15	-0.85	4.49e-11	5.81e-10	320.18	308.59	550.73	585.67	AT1G61420	-	AT1G61420	protein_coding	S-locus lectin protein kinase family protein	940	267	22664235	22664502	5UTR
chr1	22713419	22713830	412	7.41	6.56	7.94	-1.39	3.29e-10	3.82e-09	110.65	77.44	255.73	235.58	.	.	.	.	.	.	.	22713624	.	intergenic
chr1	22732712	22732900	189	7.75	8.25	6.98	1.27	9.92e-12	1.41e-10	324.11	285.47	127.87	125.42	AT1G61610	+	AT1G61610	protein_coding	S-locus lectin protein kinase family protein	188	552	22732806	22733358	TSSup1kTo400
chr1	22736216	22736510	295	8.26	8.59	7.83	0.76	1.52e-06	9.98e-06	368.84	401.05	208.41	245.39	AT1G61620	+	CSU1	protein_coding	phosphoinositide binding	36	1111	22736363	22737474	3UTR
chr1	22757508	22757915	408	8.43	8.72	8.07	0.65	6.59e-06	3.85e-05	422.2	421.85	256.74	280.29	.	.	.	.	.	.	.	22757711	.	intergenic
chr1	22758763	22759557	795	9.15	9.41	8.84	0.58	4.38e-07	3.18e-06	689.81	671.5	463.14	450.43	.	.	.	.	.	.	.	22759160	.	intergenic
chr1	22760264	22760699	436	7.96	8.28	7.54	0.74	1.59e-05	8.52e-05	328.03	292.41	193.31	178.86	.	.	.	.	.	.	.	22760481	.	intergenic
chr1	22762968	22763329	362	8.15	7.88	8.38	-0.5	0.00193	0.00634	213.46	256.58	319.16	345.73	.	.	.	.	.	.	.	22763148	.	intergenic
chr1	22777072	22777241	170	7.1	7.7	6.08	1.61	1.21e-11	1.69e-10	229.94	184.92	62.42	73.07	.	.	.	.	.	.	.	22777156	.	intergenic
chr1	22780395	22780616	222	7.81	8.27	7.12	1.14	9.08e-10	9.85e-09	281.73	335.17	144.98	134.15	.	.	.	.	.	.	.	22780505	.	intergenic
chr1	22801946	22802496	551	8.78	8.29	9.14	-0.86	1.11e-10	1.37e-09	300.56	323.61	601.07	530.04	AT1G61740	-	AT1G61740	protein_coding	Sulfite exporter TauE/SafE family protein	470	805	22802221	22801416	TSSup1kTo400
chr1	22822536	22823084	549	9.08	8.81	9.31	-0.5	3.83e-05	0.00019	422.2	473.86	597.05	671.83	.	.	.	.	.	.	.	22822810	.	intergenic
chr1	22855545	22856048	504	8.5	8.78	8.15	0.63	1.74e-05	9.24e-05	451.24	429.94	310.1	259.57	AT1G61850	+	AT1G61850	protein_coding	phospholipases;galactolipases	503	46	22855796	22855750	5UTR
chr1	22971584	22972121	538	8.27	8.51	7.98	0.54	0.000992	0.00352	398.66	332.86	276.88	226.85	AT1G62150	-	AT1G62150	protein_coding	Mitochondrial transcription termination factor family protein	537	81	22971852	22971771	TSSup400
chr1	23023932	23024289	358	8.47	7.67	8.98	-1.31	1.73e-17	4.71e-16	223.66	184.92	480.26	531.13	AT1G08497	-	AT1G08497	lncRNA		357	79	23024110	23024189	CDS
chr1	23049735	23050589	855	8.64	8.96	8.22	0.75	9.4e-08	7.62e-07	469.29	528.18	285.94	308.65	AT1G62333	+	AT1G62333	protein_coding		854	218	23050162	23050380	3UTR
chr1	23061470	23062214	745	8.57	9.39	6.48	2.91	4.11e-70	5.28e-67	677.25	664.56	89.61	88.34	AT1G62360	-	BUM,BUM1,WAM1,SHL,STM,WAM	protein_coding	KNOX/ELK homeobox transcription factor	744	221	23061842	23062063	5UTR
chr1	23069133	23069437	305	8.27	8.64	7.78	0.86	4.3e-08	3.66e-07	431.62	366.38	222.51	215.94	.	.	.	.	.	.	.	23069285	.	intergenic
chr1	23098944	23099165	222	7.73	7.96	7.46	0.5	0.00524	0.0151	255.05	243.87	181.23	171.23	AT1G62421	+	AT1G62421	protein_coding		221	429	23099054	23099483	TSSup1kTo400
chr1	23100943	23101322	380	8.19	7.57	8.63	-1.06	4.11e-10	4.72e-09	215.03	165.27	403.74	387.17	AT1G62422	-	AT1G62422	protein_coding		379	203	23101132	23101335	5UTR
chr1	23117641	23118254	614	8.33	8.79	7.65	1.15	5.63e-13	9.32e-12	460.66	426.48	178.21	222.49	AT1G62450	-	AT1G62450	protein_coding	Immunoglobulin E-set superfamily protein	613	353	23117947	23117594	TSSup400
chr1	23131271	23132061	791	8.81	9.09	8.47	0.62	2.89e-06	1.81e-05	529.72	557.08	379.57	328.28	AT1G62490	-	AT1G62490	protein_coding	Mitochondrial transcription termination factor family protein	790	133	23131666	23131533	TSSup400
chr1	23134077	23134461	385	8.23	7.38	8.77	-1.39	6.81e-17	1.72e-15	186.77	145.63	437.97	434.07	.	.	.	.	.	.	.	23134269	.	intergenic
chr1	23150130	23150444	315	8.67	9.02	8.21	0.81	1.65e-08	1.5e-07	571.31	465.77	288.96	303.19	AT1TE76315	+	ARNOLD3	DNA/MuDR	.	30	127	23150287	23150414	intergenic
chr1	23156770	23157155	386	8.21	8.57	7.73	0.85	1.38e-07	1.09e-06	354.71	406.83	214.45	209.4	AT1TE76335	+	ATLINEIII	LINE/L1	.	218	25	23156962	23156937	intergenic
chr1	23166228	23166694	467	9.67	9.06	10.11	-1.05	6.18e-24	3.2e-22	551.69	513.16	1045.08	1158.24	.	.	.	.	.	.	.	23166461	.	intergenic
chr1	23172010	23172243	234	7.68	7.26	8.01	-0.75	0.000102	0.000464	171.08	135.22	250.7	265.02	AT1G62570	+	FMO	protein_coding	flavin-monooxygenase glucosinolate S-oxygenase 4	165	3360	23172126	23168766	3UTR
chr1	23225542	23225912	371	8.48	8.71	8.21	0.51	0.000497	0.0019	434.76	403.36	272.85	317.37	AT1G62710	-	BETAVPE,BETA-VPE,AEP2	protein_coding	beta vacuolar processing enzyme	370	1256	23225727	23226983	CDS
chr1	23239967	23240348	382	7.91	8.55	6.73	1.82	5.12e-23	2.46e-21	368.84	382.56	115.78	97.07	AT1TE76620	-	TAG2	DNA/HAT	.	116	2516	23240157	23242673	intergenic
chr1	23258245	23258707	463	8.08	8.41	7.64	0.77	4.13e-06	2.51e-05	316.26	365.22	194.32	205.04	AT1G62800	-	ASP4	protein_coding	aspartate aminotransferase 4	301	930	23258476	23257546	CDS
chr1	23460871	23461487	617	8.6	8.07	8.98	-0.92	6.08e-11	7.74e-10	258.19	278.54	479.25	533.32	AT1G63245	-	CLE14	protein_coding	CLAVATA3/ESR-RELATED 14	616	295	23461179	23460884	TSSup400
chr1	23497600	23498015	416	7.83	6.51	8.5	-1.99	3.84e-25	2.26e-23	91.82	90.15	393.67	331.55	AT1G08607	+	AT1G08607	lncRNA		415	29	23497807	23497778	5UTR
chr1	23586734	23587138	405	8.16	8.53	7.66	0.87	1.14e-07	9.16e-07	345.3	392.96	210.43	194.13	AT1G63630	+	AT1G63630	protein_coding	Tetratricopeptide repeat (TPR)-like superfamily protein	404	68	23586936	23587004	3UTR
chr1	23597215	23598001	787	8.8	9.1	8.43	0.68	1.09e-07	8.74e-07	566.6	533.96	344.33	343.55	.	.	.	.	.	.	.	23597608	.	intergenic
chr1	23611414	23612266	853	8.82	8.53	9.07	-0.54	2.48e-05	0.000128	369.62	368.69	513.48	558.4	AT1G63670	-	TRM12	protein_coding	Protein of unknown function (DUF3741)	365	1061	23611840	23610779	intergenic
chr1	23619726	23620293	568	9.33	9.59	9	0.59	1.38e-07	1.08e-06	765.93	776.67	479.25	545.31	AT1G63690	+	SPPL2,ATSPPL2	protein_coding	SIGNAL PEPTIDE PEPTIDASE-LIKE 2	567	1998	23620009	23618011	CDS
chr1	23650136	23650950	815	8.53	7.79	9.02	-1.23	1.25e-17	3.42e-16	217.38	226.53	494.35	545.31	AT1G63750	+	AT1G63750	protein_coding	Disease resistance protein (TIR-NBS-LRR class) family	814	296	23650543	23650839	TSSup400
chr1	23690078	23690713	636	8.9	9.17	8.57	0.6	6.01e-06	3.54e-05	549.34	601	411.79	349	AT1G63840	-	AT1G63840	protein_coding	RING/U-box superfamily protein	635	412	23690395	23690807	CDS
chr1	23694760	23694923	164	7.72	8.42	6.33	2.08	8.3e-26	5.13e-24	329.6	353.66	81.55	79.62	.	.	.	.	.	.	.	23694841	.	intergenic
chr1	23705932	23707018	1087	10.38	9.98	10.69	-0.71	5.09e-18	1.48e-16	985.66	1040.19	1635.08	1668.66	AT1G63860	-	AT1G63860	protein_coding	Disease resistance protein (TIR-NBS-LRR class) family	1086	417	23706475	23706058	TSSup1kTo400
chr1	23803360	23804145	786	9.39	9.74	8.93	0.81	4.38e-12	6.49e-11	783.98	925.77	500.39	474.42	AT1G64130	+	AT1G64130	protein_coding	Polyketide cyclase/dehydrase and lipid transport superfamily protein	327	730	23803752	23803022	intergenic
chr1	23817900	23818749	850	9.48	9.14	9.76	-0.62	1.15e-08	1.06e-07	600.35	524.72	870.9	860.5	AT1G64170	-	ATCHX16,CHX16	protein_coding	cation/H+ exchanger 16	849	157	23818324	23818481	5UTR
chr1	23898010	23898256	247	8.96	8.52	9.29	-0.78	1.18e-09	1.26e-08	388.46	344.42	597.05	657.65	.	.	.	.	.	.	.	23898133	.	intergenic
chr1	23905055	23906115	1061	9.71	9.97	9.39	0.59	1.07e-08	9.9e-08	1061.79	948.88	696.72	643.47	.	.	.	.	.	.	.	23905585	.	intergenic
chr1	23913834	23915249	1416	9.66	10.06	9.1	0.96	7.67e-21	2.98e-19	1104.95	1026.32	528.58	569.31	AT1G64390	+	AtGH9C2,GH9C2	protein_coding	glycosyl hydrolase 9C2	1402	3518	23914541	23911023	CDS
chr1	23940944	23941361	418	8.84	9.07	8.56	0.51	7.38e-05	0.000345	563.46	509.69	388.63	366.45	AT1G64455	+	AT1G64455	protein_coding		417	611	23941152	23941763	TSSup1kTo400
chr1	23952586	23953426	841	9.35	8.92	9.69	-0.76	2.31e-12	3.53e-11	497.54	473.86	841.71	805.97	AT1G64500	+	AT1G64500	protein_coding	Glutaredoxin family protein	840	92	23953006	23953098	TSSup400
chr1	24003921	24004116	196	8.54	8.91	8.05	0.86	1.04e-09	1.11e-08	472.43	487.73	273.86	255.21	.	.	.	.	.	.	.	24004018	.	intergenic
chr1	24256938	24257208	271	7.62	7.31	7.87	-0.56	0.0029	0.00904	160.09	158.34	244.66	223.58	AT1G65310	+	ATXTH17,XTH17	protein_coding	xyloglucan endotransglucosylase/hydrolase 17	270	20	24257073	24257053	5UTR
chr1	24261649	24262219	571	8.25	8.64	7.71	0.93	1.95e-08	1.75e-07	449.67	350.2	211.43	207.22	AT1G65320	-	CBSX6	protein_coding	Cystathionine beta-synthase (CBS) family protein	570	1064	24261934	24262998	CDS
chr1	24286090	24286453	364	7.85	8.32	7.14	1.18	9.25e-11	1.15e-09	342.16	297.03	149.01	133.06	AT1G65370	-	AT1G65370	protein_coding	TRAF-like family protein	363	76	24286271	24286347	5UTR
chr1	24315105	24315780	676	9.2	9.64	8.57	1.08	4.7e-20	1.69e-18	818.51	780.14	355.41	402.44	AT1G65450	+	GLC	protein_coding	HXXXD-type acyl-transferase family protein	675	279	24315442	24315721	TSSup400
chr1	24335011	24335614	604	9.22	9.46	8.94	0.51	1.72e-05	9.15e-05	733.76	670.34	530.6	453.7	.	.	.	.	.	.	.	24335312	.	intergenic
chr1	24349046	24349511	466	8.12	7.59	8.5	-0.91	5.17e-08	4.35e-07	171.08	214.97	368.5	354.45	AT1G65486	+	AT1G65486	protein_coding		465	120	24349278	24349398	TSSup400
chr1	24387283	24387806	524	8.93	8.63	9.17	-0.54	0.000124	0.000552	443.39	351.35	613.16	538.77	AT1G65590	+	HEXO3,ATHEX1	protein_coding	beta-hexosaminidase 3	523	1993	24387544	24385551	CDS
chr1	24441624	24441931	308	8.29	8.59	7.92	0.66	1.06e-05	5.91e-05	390.81	377.93	243.65	242.12	AT1G65730	+	YSL7	protein_coding	YELLOW STRIPE like 7	307	610	24441777	24442387	TSSup1kTo400
chr1	24468519	24468802	284	7.61	6.94	8.06	-1.12	3.22e-08	2.79e-07	141.26	104.02	266.81	267.2	AT1G65790	+	RK1,ARK1	protein_coding	receptor kinase 1	283	109	24468660	24468769	TSSup400
chr1	24493307	24494021	715	8.32	7.95	8.62	-0.66	1.2e-05	6.61e-05	233.08	262.36	375.55	408.98	AT1G65845	-	AT1G65845	protein_coding		714	259	24493664	24493923	CDS
chr1	24541436	24542641	1206	9.67	9.2	10.02	-0.82	2.24e-15	4.81e-14	555.61	620.64	1077.3	994.65	AT1G65930	+	cICDH	protein_coding	cytosolic NADP+-dependent isocitrate dehydrogenase	1205	3153	24542038	24538885	3UTR
chr1	24554908	24555393	486	8.86	9.21	8.4	0.81	1.42e-10	1.72e-09	613.69	570.95	336.28	339.18	AT1G65960	+	GAD2	protein_coding	glutamate decarboxylase 2	485	3344	24555150	24551806	5UTR
chr1	24559063	24559745	683	8.79	9.13	8.33	0.8	8.67e-10	9.47e-09	582.3	540.9	334.27	310.83	AT1G65970	-	TPX2	protein_coding	thioredoxin-dependent peroxidase 2	259	1082	24559404	24558322	3UTR
chr1	24624019	24624424	406	8.69	8.35	8.97	-0.62	8.26e-05	0.000382	373.55	278.54	540.66	459.15	.	.	.	.	.	.	.	24624221	.	intergenic
chr1	24627309	24628320	1012	8.97	9.43	8.31	1.12	1.6e-19	5.4e-18	706.29	670.34	327.22	306.47	.	.	.	.	.	.	.	24627814	.	intergenic
chr1	24630173	24630436	264	7.74	7.39	8.02	-0.63	0.000461	0.00178	157.74	176.83	265.8	251.93	AT1G66150	+	TMK1	protein_coding	transmembrane kinase 1	99	1033	24630304	24631337	intergenic
chr1	24661694	24661871	178	7.25	6.83	7.58	-0.75	0.000309	0.00124	113.01	114.42	189.28	194.13	.	.	.	.	.	.	.	24661782	.	intergenic
chr1	24675202	24675455	254	7.83	8.25	7.22	1.03	3.34e-08	2.89e-07	291.93	317.83	167.13	131.97	AT1G08817	-	AT1G08817	lncRNA		253	78	24675328	24675406	CDS
chr1	24684540	24685272	733	8.59	9	8.01	0.99	1.54e-11	2.12e-10	555.61	470.4	273.86	243.21	AT1G66235	-	AT1G66235	protein_coding		456	910	24684906	24683996	TSSup1kTo400
chr1	24722222	24722658	437	8.15	8.5	7.69	0.81	6.54e-07	4.62e-06	363.35	361.75	188.28	225.76	.	.	.	.	.	.	.	24722440	.	intergenic
chr1	24745595	24746118	524	8.61	9.44	6.45	2.99	2.44e-73	3.99e-70	686.67	698.08	81.55	92.7	AT1G08843	-	AT1G08843	lncRNA		523	41	24745856	24745815	TSSup400
chr1	24750747	24751150	404	7.97	8.31	7.52	0.79	2.41e-06	1.53e-05	310.77	324.77	181.23	185.41	AT1G66360	+	CAR2	protein_coding	Calcium-dependent lipid-binding (CaLB domain) family protein	403	361	24750948	24751309	TSSup400
chr1	24766849	24767309	461	8.45	7.48	9.02	-1.54	5.78e-25	3.31e-23	167.15	189.54	508.45	532.23	.	.	.	.	.	.	.	24767079	.	intergenic
chr1	24769136	24769388	253	7.83	7.55	8.07	-0.52	0.0104	0.027	223.66	150.25	282.92	254.12	.	.	.	.	.	.	.	24769262	.	intergenic
chr1	24805176	24805813	638	8.31	8.68	7.81	0.87	2.02e-08	1.8e-07	401.8	417.23	240.63	208.31	AT1G66480	-	AT1G66480	protein_coding	plastid movement impaired 2	396	2063	24805494	24807557	3UTR
chr1	24826119	24826694	576	8.27	8.78	7.46	1.32	4.9e-15	1.01e-13	436.33	443.81	148	203.95	AT1G66540	+	AT1G66540	protein_coding	Cytochrome P450 superfamily protein	564	2051	24826406	24824355	CDS
chr1	24831187	24831547	361	8.32	8.74	7.72	1.02	4.47e-11	5.79e-10	422.99	433.41	227.54	194.13	.	.	.	.	.	.	.	24831367	.	intergenic
chr1	24840522	24841175	654	8.6	8.83	8.33	0.5	0.000334	0.00133	462.23	448.44	297.01	346.82	AT1G66590	+	ATCOX19-1,COX19-1	protein_coding	cytochrome c oxidase 19-1	653	50	24840848	24840898	TSSup400
chr1	24877498	24878052	555	8.64	8.24	8.95	-0.7	5.51e-07	3.93e-06	328.03	278.54	499.38	488.6	.	.	.	.	.	.	.	24877775	.	intergenic
chr1	24883467	24885413	1947	10.4	10.71	9.99	0.72	1.24e-18	3.85e-17	1708.43	1648.12	992.73	1043.73	AT1G66730	+	AtLIG6,LIG6	protein_coding	DNA LIGASE 6	1733	240	24884440	24884680	TSSup400
chr1	24898078	24899103	1026	10.46	10.19	10.69	-0.5	4.21e-10	4.82e-09	1183.43	1155.76	1619.98	1686.11	.	.	.	.	.	.	.	24898590	.	intergenic
chr1	24948590	24948785	196	7.52	7.16	7.81	-0.65	0.00112	0.00392	156.95	129.45	225.53	223.58	AT1G66880	+	AT1G66880	protein_coding	Protein kinase superfamily protein	195	1760	24948687	24946927	CDS
chr1	24952213	24952767	555	8.74	8.29	9.08	-0.79	1.73e-09	1.79e-08	316.26	310.9	554.76	526.77	AT1G08857	-	AT1G08857	atlncRNA		554	1498	24952490	24953988	CDS
chr1	25022189	25023058	870	9.27	9.5	8.99	0.51	9.9e-06	5.59e-05	778.49	669.19	500.39	514.78	AT1G08883	+	AT1G08883	lncRNA		702	15	25022623	25022638	5UTR
chr1	25044750	25045129	380	8.9	9.23	8.46	0.77	7.86e-09	7.43e-08	557.18	647.23	328.22	376.27	.	.	.	.	.	.	.	25044939	.	intergenic
chr1	25095563	25095755	193	7.98	8.33	7.51	0.83	8.69e-07	6e-06	319.4	325.92	175.19	188.68	AT1G67120	-	AtMDN1,MDN1	protein_coding	ATPases;nucleotide binding;ATP binding;nucleoside-triphosphatases;transcription factor binding	192	21	25095659	25095638	TSSup400
chr1	25127098	25127333	236	7.79	8.02	7.51	0.51	0.00512	0.0148	276.24	243.87	198.34	166.87	AT1G67170	+	FLXL2	protein_coding		235	43	25127215	25127172	5UTR
chr1	25135100	25135525	426	8.85	8.47	9.15	-0.68	7.79e-08	6.37e-07	342.94	366.38	584.96	549.68	.	.	.	.	.	.	.	25135312	.	intergenic
chr1	25137868	25138471	604	8.19	7.68	8.56	-0.88	3.38e-08	2.92e-07	200.9	210.35	354.4	402.44	AT1G67195	-	sORF16,MIR414	miRNA	MIR414 (MICRORNA 414)	603	606	25138169	25137563	TSSup1kTo400
chr1	25172772	25172982	211	7.76	8.1	7.32	0.78	1.9e-05	9.97e-05	264.47	284.32	151.02	169.05	.	.	.	.	.	.	.	25172877	.	intergenic
chr1	25213931	25215044	1114	9.85	9.36	10.22	-0.86	2.99e-19	9.85e-18	623.89	688.83	1220.27	1163.7	AT1G67330	+	AT1G67330	protein_coding	Protein of unknown function (DUF579)	1113	636	25214487	25213851	CDS
chr1	25215510	25217046	1537	10.29	9.99	10.54	-0.56	1.1e-11	1.55e-10	1026.47	1000.89	1504.2	1483.25	AT1G67328	-	AT1G67328	atlncRNA	other RNA	780	988	25216278	25215290	TSSup1kTo400
chr1	25223931	25224119	189	8.18	8.45	7.83	0.62	6.44e-05	0.000304	354.71	346.73	226.54	229.03	.	.	.	.	.	.	.	25224025	.	intergenic
chr1	25271693	25272266	574	8.88	8.47	9.2	-0.74	6.79e-09	6.47e-08	372.76	335.17	581.94	597.66	AT1G67460	-	AT1G67460	protein_coding	Minichromosome maintenance (MCM2/3/5) family protein	573	75	25271979	25271904	TSSup400
chr1	25275239	25275510	272	8.56	8.22	8.83	-0.61	1.38e-05	7.55e-05	296.64	301.65	480.26	430.8	AT1G67480	+	AT1G67480	protein_coding	Galactose oxidase/kelch repeat superfamily protein	271	808	25275374	25276182	TSSup1kTo400
chr1	25276011	25276354	344	9.18	8.79	9.5	-0.71	2.92e-10	3.42e-09	448.89	433.41	723.91	721.99	AT1G67480	+	AT1G67480	protein_coding	Galactose oxidase/kelch repeat superfamily protein	343	0	25276182	25276182	TSSup400
chr1	25343040	25343347	308	7.85	8.15	7.48	0.67	0.000185	0.000789	273.88	293.56	163.11	194.13	AT1G67623	+	AT1G67623	protein_coding	F-box family protein	203	1093	25343193	25342100	CDS
chr1	25380402	25380807	406	8.53	8.78	8.24	0.53	0.000183	0.000781	446.53	431.1	278.89	327.19	.	.	.	.	.	.	.	25380604	.	intergenic
chr1	25381897	25382455	559	8.27	8.57	7.9	0.67	1.7e-05	9.05e-05	412	347.88	236.6	239.94	.	.	.	.	.	.	.	25382176	.	intergenic
chr1	25391253	25391679	427	8.47	8.7	8.18	0.52	0.000264	0.00108	415.14	417.23	284.93	296.65	AT1G67730	+	ATKCR1,KCR1,YBR159	protein_coding	beta-ketoacyl reductase 1	426	129	25391466	25391337	5UTR
chr1	25398729	25399476	748	9.36	9.68	8.96	0.72	7.25e-11	9.11e-10	856.96	778.98	507.44	486.42	.	.	.	.	.	.	.	25399102	.	intergenic
chr1	25403119	25403634	516	9.17	9.65	8.46	1.19	1.31e-23	6.55e-22	826.36	775.52	368.5	335.91	AT1G67750	+	AT1G67750	protein_coding	Pectate lyase family protein	476	1863	25403376	25401513	3UTR
chr1	25409969	25410420	452	8.06	8.32	7.74	0.58	0.000572	0.00215	295.86	342.11	205.39	221.4	AT1G67770	+	TEL2	protein_coding	terminal EAR1-like 2	196	2331	25410194	25407863	intergenic
chr1	25423429	25423755	327	7.59	6.79	8.11	-1.31	1.06e-11	1.5e-10	109.87	112.11	285.94	265.02	AT1G67800	-	RGLG5	protein_coding	Copine (Calcium-dependent phospholipid-binding protein) family	326	139	25423592	25423731	5UTR
chr1	25425292	25425725	434	8.12	7.5	8.54	-1.04	2.54e-10	3e-09	194.62	167.59	368.5	378.45	AT1G67810	+	SUFE2	protein_coding	sulfur E2	433	725	25425508	25426233	TSSup1kTo400
chr1	25436657	25437916	1260	9.61	9.86	9.31	0.55	3.75e-08	3.23e-07	911.11	947.72	645.37	621.66	AT1G67850	+	AT1G67850	protein_coding	Protein of unknown function (DUF707)	1017	613	25437286	25437899	TSSup1kTo400
chr1	25441927	25442613	687	8.99	9.25	8.68	0.57	3.53e-06	2.18e-05	633.31	583.66	393.67	428.62	AT1G67856	+	AT1G67856	protein_coding	RING/U-box superfamily protein	686	133	25442270	25442403	3UTR
chr1	25453554	25453886	333	8.2	8.56	7.71	0.85	1.04e-07	8.41e-07	370.41	383.71	194.32	224.67	AT1G67880	-	AT1G67880	protein_coding	beta-1,4-N-acetylglucosaminyltransferase family protein	64	2103	25453720	25455823	intergenic
chr1	25469479	25470512	1034	9.38	8.9	9.73	-0.83	1.05e-13	1.86e-12	476.35	479.64	907.15	796.16	AT1G67900	+	AT1G67900	protein_coding	Phototropic-responsive NPH3 family protein	710	5620	25469995	25464375	3UTR
chr1	25472376	25473558	1183	10.37	10.02	10.65	-0.63	3.83e-13	6.43e-12	979.39	1093.35	1546.48	1671.93	AT1G67910	-	AT1G67910	protein_coding		1182	390	25472967	25472577	TSSup400
chr1	25507846	25508752	907	10.7	10.36	10.97	-0.62	1.12e-12	1.79e-11	1315.27	1306.01	1857.59	2164.89	AT1G68050	+	FKF1,ADO3	protein_coding	flavin-binding, kelch repeat, f box 1	906	339	25508299	25508638	TSSup400
chr1	25509860	25511182	1323	9.88	9.28	10.3	-1.02	1.98e-06	1.28e-05	572.88	670.34	1097.44	1430.9	AT1G68050	+	FKF1,ADO3	protein_coding	flavin-binding, kelch repeat, f box 1	1047	1883	25510521	25508638	CDS
chr1	25528979	25529648	670	9.16	9.56	8.6	0.95	1.3e-15	2.85e-14	718.06	788.23	371.52	405.71	.	.	.	.	.	.	.	25529313	.	intergenic
chr1	25585925	25586096	172	7.86	8.09	7.59	0.5	0.0036	0.0109	278.59	266.98	188.28	197.4	AT1G68260	-	ALT3	protein_coding	Thioesterase superfamily protein	171	1707	25586010	25587717	CDS
chr1	25617225	25618541	1317	10.59	11.14	9.68	1.46	6.24e-72	8.64e-69	2194.99	2318.46	806.47	832.15	AT1G08983	-	AT1G08983	lncRNA		1199	41	25617883	25617842	TSSup400
chr1	25622470	25622801	332	8.55	9	7.91	1.09	7.78e-15	1.57e-13	520.3	502.76	235.6	244.3	AT1G68360	-	GIS3	protein_coding	C2H2 and C2HC zinc fingers superfamily protein	331	42	25622635	25622593	TSSup400
chr1	25627532	25627797	266	7.47	8.1	6.35	1.75	5.18e-17	1.33e-15	282.52	264.67	84.57	78.53	.	.	.	.	.	.	.	25627664	.	intergenic
chr1	25645721	25645951	231	8.31	8.02	8.55	-0.52	0.000639	0.00238	263.68	256.58	349.37	398.08	.	.	.	.	.	.	.	25645836	.	intergenic
chr1	25708267	25708574	308	8.66	8.1	9.06	-0.96	8.06e-11	1.01e-09	300.56	247.33	575.9	491.87	AT1G68510	+	LBD42	protein_coding	LOB domain-containing protein 42	236	1539	25708420	25706881	3UTR
chr1	25711533	25712575	1043	9.99	9.64	10.27	-0.63	1.32e-09	1.4e-08	844.41	752.4	1344.11	1129.89	AT1G68526	-	AT1G68526	protein_coding		707	325	25712054	25712379	CDS
chr1	25738837	25739346	510	9.18	8.88	9.42	-0.54	5.5e-06	3.26e-05	494.4	449.59	718.87	651.1	AT1G68560	-	TRG1,GH31,ATXYL1,AXY3,XYL1	protein_coding	alpha-xylosidase 1	297	957	25739091	25738134	TSSup1kTo400
chr1	25742233	25742849	617	9.19	9.5	8.78	0.72	5.76e-10	6.46e-09	747.1	701.55	460.12	420.98	.	.	.	.	.	.	.	25742541	.	intergenic
chr1	25755672	25756920	1249	10.44	10.08	10.72	-0.64	1.9e-14	3.65e-13	1065.71	1101.44	1760.94	1610.85	AT1G68585	+	AT1G68585	protein_coding		1248	303	25756296	25756599	TSSup400
chr1	25785232	25785573	342	8.6	8.28	8.87	-0.59	2.64e-05	0.000135	323.32	298.19	444.01	489.69	AT1G68680	+	AT1G68680	protein_coding		341	103	25785402	25785505	TSSup400
chr1	25849467	25849944	478	8.04	8.7	6.81	1.89	1.59e-26	1.06e-24	433.97	397.58	118.81	105.79	AT1G68800	-	BRC2,TCP12	protein_coding	TCP domain protein 12	477	426	25849705	25850131	5UTR
chr1	25865409	25865866	458	9.43	9.16	9.66	-0.5	2.18e-06	1.39e-05	584.65	557.08	821.57	793.98	AT1G68820	+	AT1G68820	protein_coding	Transmembrane Fragile-X-F-associated protein	457	167	25865637	25865470	5UTR
chr1	25869833	25871715	1883	10.71	11.04	10.29	0.75	5.91e-23	2.8e-21	2103.95	2111.58	1269.61	1233.5	AT1G68825	-	RTFL15,DVL5	protein_coding	ROTUNDIFOLIA like 15	1587	354	25870774	25870420	TSSup400
chr1	25876604	25876969	366	8.59	7.33	9.25	-1.91	5.1e-38	8.26e-36	170.29	152.56	631.28	582.39	AT1G68830	-	STN7	protein_coding	STT7 homolog STN7	58	1124	25876786	25875662	intergenic
chr1	25877266	25877885	620	9.72	8.85	10.26	-1.42	6.37e-43	1.47e-40	480.28	440.35	1277.66	1177.88	.	.	.	.	.	.	.	25877575	.	intergenic
chr1	25878541	25879237	697	9.73	8.73	10.32	-1.59	2.48e-55	1.54e-52	432.41	414.92	1232.35	1319.66	AT1G68840	+	TEM2,EDF2,RAP2.8,RAV2,AtRAV2	protein_coding	related to ABI3/VP1 2	83	1265	25878889	25880154	intergenic
chr1	25890018	25890835	818	9.31	8.73	9.73	-1	6.82e-18	1.93e-16	404.15	444.97	901.11	795.07	AT1G68862	-	AT1G68862	protein_coding		109	1299	25890426	25889127	CDS
chr1	25954917	25955289	373	9.46	9.77	9.07	0.7	5.55e-11	7.1e-10	842.05	902.65	541.67	535.5	AT1G09033	-	AT1G09033	lncRNA		372	13	25955103	25955116	CDS
chr1	25956425	25956634	210	7.92	8.37	7.25	1.13	2.33e-10	2.76e-09	314.69	349.04	162.1	141.78	AT1G69040	+	ACR4	protein_coding	ACT domain repeat 4	68	1037	25956529	25957566	intergenic
chr1	25960652	25961061	410	8.44	8.87	7.82	1.05	1.32e-12	2.09e-11	495.19	442.66	225.53	227.94	AT1G69050	+	AT1G69050	protein_coding		409	747	25960856	25961603	TSSup1kTo400
chr1	25972176	25972470	295	8.06	8.52	7.4	1.11	3.87e-11	5.06e-10	354.71	377.93	181.23	157.05	AT1G69070	-	AT1G69070	protein_coding		294	781	25972323	25971542	CDS
chr1	25973956	25974331	376	8.36	8.59	8.07	0.52	0.000912	0.00326	427.7	345.57	285.94	251.93	AT1G69080	-	AT1G69080	protein_coding	Adenine nucleotide alpha hydrolases-like superfamily protein	375	638	25974143	25973505	TSSup1kTo400
chr1	25981931	25982689	759	8.77	9.1	8.33	0.77	3.05e-09	3.06e-08	541.49	555.92	323.19	321.73	AT1G69120	-	AtAP1,AP1,AGL7	protein_coding	K-box region and MADS-box transcription factor family protein	396	4039	25982310	25986349	3UTR
chr1	25987829	25988181	353	7.53	8.13	6.51	1.62	8.1e-15	1.63e-13	307.63	250.8	91.62	90.52	.	.	.	.	.	.	.	25988005	.	intergenic
chr1	25988781	25989958	1178	9.95	10.22	9.63	0.58	1.54e-10	1.86e-09	1187.35	1191.59	821.57	764.53	AT1G69130	+	AT1G69130	tRNA	pre-tRNA	1022	360	25989369	25989729	TSSup400
chr1	26058941	26059648	708	9.47	9.1	9.77	-0.66	4.53e-10	5.16e-09	529.72	569.79	906.14	835.42	AT1G69310	-	ATWRKY57,WRKY57	protein_coding	WRKY DNA-binding protein 57	442	911	26059294	26058383	TSSup1kTo400
chr1	26060544	26061216	673	9.8	9.52	10.03	-0.5	6.82e-07	4.79e-06	748.67	723.51	970.58	1114.62	AT1G69320	+	CLE10	protein_coding	CLAVATA3/ESR-RELATED 10	443	893	26060880	26061773	TSSup1kTo400
chr1	26079329	26080239	911	8.76	9.14	8.24	0.91	2.22e-11	3.01e-10	590.14	542.05	324.2	279.2	AT1G69370	+	AtCM3,CM3,cm-3	protein_coding	chorismate mutase 3	910	171	26079784	26079955	TSSup400
chr1	26092882	26093548	667	9.28	9.51	9	0.5	3.87e-06	2.37e-05	729.83	726.97	507.44	519.14	AT1G69420	+	PAT22	protein_coding	DHHC-type zinc finger family protein	666	190	26093215	26093025	5UTR
chr1	26122889	26123815	927	9.59	9.19	9.91	-0.72	1.34e-12	2.13e-11	564.25	605.62	948.43	973.93	AT1G69500	+	CYP704B1	protein_coding	cytochrome P450, family 704, subfamily B, polypeptide 1	876	587	26123352	26123939	3UTR
chr1	26135942	26136325	384	8.67	8.28	8.98	-0.7	2.32e-07	1.76e-06	320.97	299.34	529.59	480.97	.	.	.	.	.	.	.	26136133	.	intergenic
chr1	26161277	26161716	440	9.01	9.33	8.6	0.74	1.51e-09	1.58e-08	647.43	641.45	407.76	366.45	AT1G69572	+	FLORE	atlncRNA	other RNA	439	54	26161496	26161550	TSSup400
chr1	26173497	26174203	707	8.64	9.16	7.82	1.34	1.3e-21	5.41e-20	557.97	584.82	213.45	237.76	AT1G69580	+	AT1G69580	protein_coding	Homeodomain-like superfamily protein	525	1995	26173850	26171855	3UTR
chr1	26181181	26182320	1140	9.52	9.86	9.08	0.78	3.52e-12	5.29e-11	919.74	936.17	592.01	491.87	AT1G69600	+	ATHB29,ZHD11,ZFHD1	protein_coding	zinc finger homeodomain 1	1139	405	26181750	26182155	TSSup1kTo400
chr1	26254866	26255747	882	9.33	9.62	8.98	0.64	9.3e-09	8.7e-08	761.22	807.88	480.26	526.77	.	.	.	.	.	.	.	26255306	.	intergenic
chr1	26257725	26258332	608	9.25	9.49	8.95	0.54	8.84e-07	6.09e-06	716.49	725.82	501.4	487.51	AT1G69780	+	ATHB13	protein_coding	Homeobox-leucine zipper protein family	545	759	26258028	26258787	TSSup1kTo400
chr1	26260751	26261054	304	8.37	8.6	8.1	0.5	0.000903	0.00324	370.41	405.67	283.92	266.11	AT1G69780	+	ATHB13	protein_coding	Homeobox-leucine zipper protein family	30	2115	26260902	26258787	intergenic
chr1	26262167	26262495	329	7.99	8.73	6.39	2.34	8.55e-35	1.11e-32	408.08	442.66	74.5	93.79	.	.	.	.	.	.	.	26262331	.	intergenic
chr1	26302718	26303148	431	8.39	8.11	8.63	-0.52	0.000336	0.00134	265.25	285.47	389.64	400.26	.	.	.	.	.	.	.	26302933	.	intergenic
chr1	26315657	26316197	541	9.47	9.91	8.82	1.08	1.36e-21	5.63e-20	889.92	1032.1	460.12	446.07	AT1G69870	+	AtNPF2.13,NRT1.7,NPF2.13	protein_coding	nitrate transporter 1.7	540	141	26315927	26315786	5UTR
chr1	26323306	26323754	449	9.72	9.37	10	-0.63	2.33e-10	2.76e-09	626.24	699.24	1025.95	1020.83	AT1G69890	-	AT1G69890	protein_coding	Protein of unknown function (DUF569)	448	1416	26323530	26324946	CDS
chr1	26324340	26325234	895	10.3	9.99	10.56	-0.57	5e-12	7.33e-11	999.79	1028.63	1478.02	1533.42	AT1G69890	-	AT1G69890	protein_coding	Protein of unknown function (DUF569)	894	159	26324787	26324946	5UTR
chr1	26338989	26339352	364	7.94	8.22	7.59	0.63	0.000192	0.000815	309.98	286.63	189.28	196.31	AT1G69930	-	ATGSTU11,GSTU11	protein_coding	glutathione S-transferase TAU 11	363	352	26339170	26338818	TSSup400
chr1	26373205	26373497	293	7.86	8.15	7.49	0.65	0.000223	0.000933	278.59	287.78	193.31	166.87	.	.	.	.	.	.	.	26373351	.	intergenic
chr1	26422196	26422859	664	9.06	8.68	9.37	-0.69	2.3e-07	1.74e-06	351.57	468.08	671.55	651.1	AT1G70160	+	AT1G70160	protein_coding		335	2634	26422527	26419893	3UTR
chr1	26445238	26446105	868	9.52	9.82	9.14	0.68	2.17e-09	2.21e-08	980.17	830.99	596.04	533.32	AT1G09153	-	AT1G09153	lncRNA		867	127	26445671	26445798	CDS
chr1	26450982	26452861	1880	10.54	10.23	10.79	-0.57	5.23e-12	7.66e-11	1141.83	1254	1827.39	1725.37	AT1G70250	+	AT1G70250	protein_coding	receptor serine/threonine kinase, putative	1015	925	26451921	26452846	3UTR
chr1	26462960	26464136	1177	9.78	10.13	9.31	0.82	5.45e-16	1.25e-14	1051.58	1188.12	638.33	630.38	AT1G70270	+	AT1G70270	protein_coding		911	677	26463548	26464225	TSSup1kTo400
chr1	26480119	26480488	370	9.04	8.47	9.44	-0.97	6.02e-14	1.1e-12	341.37	368.69	758.14	630.38	AT1G70300	-	KUP6	protein_coding	K+ uptake permease 6	369	1327	26480303	26481630	CDS
chr1	26487341	26487607	267	8.07	7.62	8.4	-0.78	1.35e-06	8.98e-06	189.13	204.57	346.35	331.55	AT1G70310	-	SPDS2	protein_coding	spermidine synthase 2	266	121	26487474	26487595	5UTR
chr1	26523155	26524728	1574	9.91	10.21	9.53	0.68	3.4e-13	5.75e-12	1220.31	1147.67	718.87	761.26	.	.	.	.	.	.	.	26523941	.	intergenic
chr1	26541348	26541900	553	9.64	9.04	10.07	-1.03	5.34e-25	3.09e-23	516.38	536.27	1060.19	1088.44	AT1G09177	+	AT1G09177	lncRNA		507	769	26541624	26542393	TSSup1kTo400
chr1	26561580	26562192	613	9.21	9.47	8.88	0.59	2.59e-07	1.95e-06	678.82	744.31	463.14	479.88	AT1G70480	+	AT1G70480	protein_coding	Domain of unknown function (DUF220)	612	171	26561886	26561715	5UTR
chr1	26575052	26575647	596	8.25	8.9	7.03	1.87	1.15e-27	8.36e-26	461.44	496.98	112.76	149.42	AT1G70510	+	ATK1,KNAT2	protein_coding	KNOTTED-like from Arabidopsis thaliana 2	162	1136	26575349	26576485	intergenic
chr1	26580048	26581642	1595	10.52	10.95	9.88	1.07	3.87e-41	8.3e-39	1990.16	1978.66	962.52	922.67	AT1G70510	+	ATK1,KNAT2	protein_coding	KNOTTED-like from Arabidopsis thaliana 2	1594	4360	26580845	26576485	CDS
chr1	26592345	26593666	1322	10.53	10.18	10.8	-0.62	8.54e-15	1.71e-13	1169.3	1156.92	1731.74	1844.25	AT1G70540	+	EDA24	protein_coding	Plant invertase/pectin methylesterase inhibitor superfamily protein	737	924	26593005	26593929	TSSup1kTo400
chr1	26594581	26595134	554	8.83	9.09	8.5	0.59	1.01e-05	5.7e-05	552.47	539.74	326.21	399.17	AT1G70540	+	EDA24	protein_coding	Plant invertase/pectin methylesterase inhibitor superfamily protein	189	928	26594857	26593929	intergenic
chr1	26602587	26603071	485	8	7.02	8.59	-1.57	1.41e-18	4.32e-17	139.69	119.04	410.78	357.73	AT1TE87100	-	HELITRONY1D	RC/Helitron	.	62	180	26602829	26602649	intergenic
chr1	26617451	26618369	919	10.37	10.02	10.65	-0.63	1.34e-14	2.64e-13	1006.85	1065.61	1593.8	1610.85	AT1G70590	+	AT1G70590	protein_coding	F-box family protein	918	188	26617910	26618098	TSSup400
chr1	26666110	26666936	827	9.58	9.93	9.13	0.8	4.73e-14	8.67e-13	951.13	993.96	524.56	595.48	AT1G70720	+	AT1G70720	protein_coding	Plant invertase/pectin methylesterase inhibitor superfamily protein	826	141	26666523	26666382	CDS
chr1	26668356	26668877	522	9.18	9.67	8.44	1.24	5.54e-23	2.65e-21	856.96	776.67	312.12	380.63	AT1G70730	-	PGM2	protein_coding	Phosphoglucomutase/phosphomannomutase family protein	232	4550	26668616	26673166	intergenic
chr1	26684735	26685386	652	8.86	8.31	9.25	-0.94	6.22e-14	1.13e-12	317.04	317.83	598.05	623.84	.	.	.	.	.	.	.	26685060	.	intergenic
chr1	26700735	26701451	717	8.88	9.3	8.29	1.01	1.84e-13	3.18e-12	570.52	692.3	323.19	304.28	AT1G70790	+	CAR9	protein_coding	Calcium-dependent lipid-binding (CaLB domain) family protein	716	1773	26701093	26699320	5UTR
chr1	26725363	26725923	561	8.3	7.91	8.6	-0.69	6.07e-06	3.57e-05	251.91	228.84	378.57	398.08	AT1G70890	-	MLP43	protein_coding	MLP-like protein 43	403	1009	26725643	26726652	3UTR
chr1	26741942	26742519	578	9.32	9.64	8.92	0.72	1.04e-10	1.29e-09	838.91	754.71	482.27	484.24	AT1G70940	+	PIN3,ATPIN3	protein_coding	Auxin efflux carrier family protein	577	709	26742230	26742939	TSSup1kTo400
chr1	26748839	26749575	737	10.42	10.09	10.7	-0.61	4.49e-14	8.23e-13	1053.15	1121.09	1655.22	1663.2	AT1G70944	-	AT1G70944	protein_coding		439	46	26749207	26749253	CDS
chr1	26777558	26777833	276	7.95	7.65	8.2	-0.55	0.00216	0.00702	224.44	176.83	295	292.29	.	.	.	.	.	.	.	26777695	.	intergenic
chr1	26794145	26794693	549	8.84	8.42	9.17	-0.75	0.00607	0.0171	394.74	288.94	644.37	507.14	AT1G09217	+	AT1G09217	lncRNA		469	224	26794419	26794195	CDS
chr1	26796155	26797498	1344	11.04	10.72	11.3	-0.58	3.49e-14	6.47e-13	1706.08	1674.7	2600.63	2445.18	AT1G71030	-	ATMYBL2,MYBL2	protein_coding	MYB-like 2	1343	294	26796826	26796532	3UTR
chr1	26851831	26852163	333	8.17	7.87	8.43	-0.56	0.000664	0.00246	254.26	212.66	332.25	355.54	AT1G71230	+	CSN5B,CSN5,AJH2	protein_coding	COP9-signalosome 5B	332	408	26851997	26852405	TSSup1kTo400
chr1	26937840	26938457	618	9.26	8.93	9.53	-0.6	6.6e-08	5.46e-07	476.35	496.98	767.2	711.09	AT1G71520	+	ERF020	protein_coding	Integrase-type DNA-binding superfamily protein	617	220	26938148	26938368	TSSup400
chr1	27008817	27008979	163	7.64	7.96	7.23	0.73	0.000173	0.000745	225.23	273.92	141.96	158.14	AT1G71820	+	SEC6	protein_coding	SEC6	162	665	27008898	27009563	TSSup1kTo400
chr1	27031690	27032085	396	7.96	8.25	7.61	0.64	0.000128	0.000566	311.55	297.03	194.32	196.31	AT1G71866	-	EPFL7	protein_coding		395	426	27031887	27031461	TSSup1kTo400
chr1	27040288	27040596	309	7.89	8.16	7.55	0.62	0.00032	0.00128	284.08	288.94	189.28	184.32	.	.	.	.	.	.	.	27040442	.	intergenic
chr1	27053569	27054180	612	8.53	8.81	8.17	0.64	5.18e-06	3.09e-05	462.23	434.57	288.96	287.93	AT1G71880	+	SUC1,ATSUC1	protein_coding	sucrose-proton symporter 1	611	155	27053874	27054029	TSSup400
chr1	27064249	27064968	720	8.57	8.13	8.91	-0.77	2.17e-08	1.93e-07	282.52	279.69	467.17	492.96	AT1G71910	+	AT1G71910	protein_coding		719	323	27064608	27064931	TSSup400
chr1	27073267	27073743	477	8.11	8.8	6.75	2.05	1.59e-31	1.62e-29	469.29	423.01	105.72	110.15	AT1G09283	-	AT1G09283	lncRNA		474	204	27073505	27073709	CDS
chr1	27086537	27086837	301	8.36	7.94	8.68	-0.74	1.72e-06	1.12e-05	269.17	223.06	416.83	405.71	AT1G71960	-	ABCG25,ATABCG25	protein_coding	ATP-binding casette family G25	300	1561	27086687	27088248	CDS
chr1	27092410	27093022	613	9.35	9.04	9.6	-0.56	2.83e-06	1.77e-05	512.45	537.43	858.82	693.64	AT1G71970	+	AT1G71970	protein_coding		612	176	27092716	27092892	TSSup400
chr1	27131499	27132120	622	9.24	9.57	8.82	0.75	3.59e-11	4.72e-10	756.51	760.49	430.92	472.24	AT1G72120	+	AtNPF5.14,NPF5.14	protein_coding	Major facilitator superfamily protein	621	204	27131809	27132013	TSSup400
chr1	27136729	27137241	513	8.49	7.73	8.98	-1.25	1.71e-17	4.65e-16	211.1	214.97	534.62	476.6	AT1G72130	+	NPF5.11	protein_coding	Major facilitator superfamily protein	512	116	27136985	27137101	TSSup400
chr1	27153301	27153653	353	8.44	8.05	8.74	-0.69	5.78e-06	3.42e-05	278.59	250.8	465.15	390.44	AT1G72160	-	PATL3	protein_coding	Sec14p-like phosphatidylinositol transfer family protein	99	2316	27153477	27155793	intergenic
chr1	27181428	27182058	631	8.69	9.02	8.27	0.75	2.03e-08	1.81e-07	505.39	535.12	320.17	296.65	AT1G72210	+	bHLH96,bHLH096	protein_coding	basic helix-loop-helix (bHLH) DNA-binding superfamily protein	630	2286	27181743	27179457	3UTR
chr1	27187734	27188397	664	8.76	9.27	7.97	1.29	7.62e-21	2.97e-19	661.56	569.79	254.73	247.57	AT1G72230	+	AT1G72230	protein_coding	Cupredoxin superfamily protein	663	30	27188065	27188035	5UTR
chr1	27191061	27191537	477	8.96	9.24	8.62	0.62	1.85e-05	9.76e-05	515.59	693.46	395.68	390.44	.	.	.	.	.	.	.	27191299	.	intergenic
chr1	27257539	27257964	426	8.99	9.22	8.71	0.52	1.71e-05	9.13e-05	593.28	602.15	404.74	430.8	AT1G72410	-	AT1G72410	protein_coding	COP1-interacting protein-related	425	670	27257751	27257081	TSSup1kTo400
chr1	27292648	27293165	518	9.25	9.51	8.93	0.57	2.3e-07	1.74e-06	722.77	733.91	476.23	501.69	.	.	.	.	.	.	.	27292906	.	intergenic
chr1	27302241	27302473	233	8.84	8.29	9.23	-0.94	1.97e-13	3.39e-12	317.04	309.74	582.95	617.29	AT1G72510	+	AT1G72510	protein_coding	Protein of unknown function (DUF1677)	151	965	27302357	27303322	TSSup1kTo400
chr1	27310989	27312583	1595	9.99	10.39	9.44	0.96	9.42e-07	6.46e-06	1252.48	1433.14	608.12	776.53	AT1G72530	+	RIP7	protein_coding	plastid developmental protein DAG, putative	630	1167	27311786	27312953	CDS
chr1	27339486	27341071	1586	11.07	10.78	11.32	-0.54	7.04e-13	1.15e-11	1705.29	1799.52	2602.64	2510.62	AT1G72610	-	ATGER1,GER1,GLP1	protein_coding	germin-like protein 1	1558	234	27340278	27340044	3UTR
chr1	27365005	27365321	317	8.06	8.42	7.58	0.84	3.74e-07	2.74e-06	360.21	324.77	184.25	198.49	AT1G72700	+	ALA5	protein_coding	ATPase E1-E2 type family protein / haloacid dehalogenase-like hydrolase family protein	316	608	27365163	27365771	TSSup1kTo400
chr1	27451536	27452928	1393	9.24	9.61	8.74	0.87	1.55e-14	3.01e-13	780.84	783.61	446.02	408.98	AT1G72970	+	HTH,EDA17	protein_coding	Glucose-methanol-choline (GMC) oxidoreductase family protein	1181	515	27452232	27452747	TSSup1kTo400
chr1	27466389	27466583	195	7.73	8.02	7.38	0.64	0.000401	0.00157	268.39	249.64	165.12	167.96	AT1G73010	-	ATPS2,AtPPsPase1,PS2,PPsPase1	protein_coding	phosphate starvation-induced gene 2	194	138	27466486	27466348	TSSup400
chr1	27497753	27498364	612	10.13	9.81	10.39	-0.58	1.03e-11	1.47e-10	879.72	913.05	1359.21	1326.2	AT1G73120	-	AT1G73120	protein_coding		611	4	27498058	27498062	5UTR
chr1	27566887	27567366	480	8.09	8.38	7.73	0.65	0.000106	0.000479	308.41	357.13	207.41	218.13	AT1G73320	-	AT1G73320	protein_coding	S-adenosyl-L-methionine-dependent methyltransferases superfamily protein	479	96	27567126	27567222	CDS
chr1	27627114	27628477	1364	10.73	10.44	10.96	-0.52	3.51e-10	4.06e-09	1467.51	1316.41	1937.13	2050.38	AT1G73480	+	MAGL4	protein_coding	alpha/beta-Hydrolases superfamily protein	800	882	27627795	27628677	3UTR
chr1	27628740	27629087	348	8.84	8.4	9.17	-0.77	0.00296	0.00919	339.02	336.33	475.22	679.46	AT1G73480	+	MAGL4	protein_coding	alpha/beta-Hydrolases superfamily protein	347	236	27628913	27628677	5UTR
chr1	27638284	27638652	369	9.53	9.22	9.79	-0.57	1.88e-08	1.69e-07	583.86	607.93	889.03	881.23	.	.	.	.	.	.	.	27638468	.	intergenic
chr1	27755195	27755512	318	7.74	6.8	8.31	-1.51	5.02e-16	1.15e-14	104.37	117.89	327.22	307.56	AT1G73810	-	AT1G73810	protein_coding	Core-2/I-branching beta-1,6-N-acetylglucosaminyltransferase family protein	317	56	27755353	27755297	TSSup400
chr1	27761207	27761810	604	8.71	8.23	9.07	-0.85	2.68e-08	2.35e-07	299.78	300.5	619.2	459.15	AT1G73830	+	BEE3	protein_coding	BR enhanced expression 3	381	1568	27761508	27759940	3UTR
chr1	27762038	27763436	1399	9.92	9.34	10.32	-0.98	1.36e-07	1.07e-06	684.31	616.02	1428.68	1133.16	AT1G09417	-	AT1G09417	lncRNA		1218	481	27762737	27762256	TSSup1kTo400
chr1	27768258	27768440	183	7.64	7.88	7.36	0.52	0.00599	0.017	221.3	249.64	165.12	163.59	AT1G73850	+	AT1G73850	protein_coding	Protein of unknown function (DUF1666)	182	1409	27768349	27766940	CDS
chr1	27770246	27770792	547	8.67	9.05	8.15	0.9	3.66e-11	4.8e-10	537.56	523.56	269.83	299.92	AT1G73850	+	AT1G73850	protein_coding	Protein of unknown function (DUF1666)	546	3579	27770519	27766940	3UTR
chr1	27838171	27838687	517	8.09	8.46	7.6	0.86	1.32e-07	1.04e-06	365.7	336.33	195.32	191.95	AT1G74020	-	SS2	protein_coding	strictosidine synthase 2	272	986	27838429	27837443	TSSup1kTo400
chr1	27932430	27932710	281	7.94	8.28	7.5	0.78	1.54e-05	8.3e-05	295.07	327.08	203.38	158.14	AT1G74290	+	AT1G74290	protein_coding	alpha/beta-Hydrolases superfamily protein	280	735	27932570	27931835	CDS
chr1	27953008	27954133	1126	8.94	8.56	9.24	-0.68	8.11e-08	6.63e-07	401.8	351.35	610.14	595.48	AT1G74360	+	GRACE,NILR1	protein_coding	Leucine-rich repeat protein kinase family protein	1005	558	27953570	27954128	TSSup1kTo400
chr1	27966252	27966871	620	8.9	9.14	8.62	0.52	3.36e-05	0.000168	545.41	581.35	395.68	392.63	AT1G74410	+	ATL24	protein_coding	RING/U-box superfamily protein	619	1028	27966561	27965533	CDS
chr1	27976565	27977395	831	9.18	9.69	8.37	1.32	1.22e-22	5.62e-21	729.05	921.14	314.13	347.91	AT1G09457	-	AT1G09457	atlncRNA		187	1228	27976980	27975752	CDS
chr1	28040758	28041446	689	8.62	7.94	9.08	-1.14	5.97e-15	1.22e-13	217.38	275.07	522.54	562.76	AT1G74650	+	ATY13,MYB31,ATMYB31	protein_coding	myb domain protein 31	688	43	28041102	28041145	TSSup400
chr1	28053704	28053887	184	7.78	8.39	6.74	1.65	1.45e-17	3.99e-16	328.82	339.79	120.82	92.7	AT1G74670	+	GASA6	protein_coding	Gibberellin-regulated family protein	183	766	28053795	28053029	CDS
chr1	28115317	28116050	734	9.04	8.69	9.32	-0.64	1.25e-07	9.89e-07	395.52	428.79	613.16	668.55	AT1G74830	-	MYOB6	protein_coding	Protein of unknown function, DUF593	733	402	28115683	28115281	3UTR
chr1	28258475	28258809	335	8.3	7.98	8.55	-0.57	0.000128	0.000565	248.77	256.58	381.59	369.72	.	.	.	.	.	.	.	28258642	.	intergenic
chr1	28288915	28289307	393	8.18	8.98	6.18	2.8	1.35e-50	5.93e-48	481.85	529.34	75.51	69.8	AT1G09547	-	AT1G09547	lncRNA		392	6	28289111	28289117	CDS
chr1	28290105	28290744	640	9.32	9.56	9.04	0.52	3.89e-06	2.38e-05	732.97	775.52	551.74	503.87	AT1G75390	+	AtbZIP44,bZIP44	protein_coding	basic leucine-zipper 44	47	1273	28290424	28291697	intergenic
chr1	28294176	28294479	304	8.1	8.36	7.8	0.56	0.000496	0.0019	330.39	324.77	215.46	230.12	.	.	.	.	.	.	.	28294327	.	intergenic
chr1	28322285	28322485	201	8.14	8.55	7.57	0.98	6.12e-09	5.86e-08	353.14	397.58	171.16	209.4	.	.	.	.	.	.	.	28322385	.	intergenic
chr1	28343766	28344034	269	8.3	8.61	7.89	0.72	2.37e-06	1.51e-05	380.61	403.36	249.69	224.67	AT1G09567	+	AT1G09567	lncRNA		265	72	28343900	28343828	CDS
chr1	28346719	28347477	759	8.53	9.02	7.78	1.24	4.6e-15	9.48e-14	562.68	478.49	248.69	190.86	AT1G75510	-	AT1G75510	protein_coding	Transcription initiation factor IIF, beta subunit	480	1678	28347098	28348776	3UTR
chr1	28363037	28364032	996	10.08	9.61	10.43	-0.83	2.18e-21	8.93e-20	783.2	775.52	1386.4	1375.28	AT1TE92810	-	ATREP4	RC/Helitron	.	528	31	28363534	28363565	intergenic
chr1	28365951	28366230	280	8.38	8.07	8.64	-0.57	0.000178	0.000763	284.08	253.11	416.83	378.45	AT1G75540	+	BBX21,LHUS,AtBBX21,STH2	protein_coding	salt tolerance homolog2	279	267	28366090	28365823	CDS
chr1	28367627	28368087	461	8.78	7.85	9.33	-1.48	2.86e-28	2.24e-26	243.28	219.59	640.34	650.01	AT1G75540	+	BBX21,LHUS,AtBBX21,STH2	protein_coding	salt tolerance homolog2	111	2034	28367857	28365823	intergenic
chr1	28380858	28381428	571	9.71	9.94	9.43	0.51	1.92e-07	1.48e-06	953.49	1007.82	689.67	688.18	.	.	.	.	.	.	.	28381143	.	intergenic
chr1	28460052	28461657	1606	12.07	11.77	12.32	-0.55	1.42e-08	1.3e-07	3293.66	3698.44	5012.98	5247	AT1G75810	+	AT1G75810	protein_coding		1214	589	28460854	28461443	3UTR
chr1	28469644	28470334	691	9.97	10.2	9.69	0.51	1.19e-08	1.09e-07	1203.83	1153.45	838.68	813.61	AT1G09583	-	AT1G09583	otherRNA		311	303	28469989	28470292	intergenic
chr1	28487996	28488310	315	7.79	8.44	6.58	1.86	1.12e-22	5.15e-21	348.44	344.42	98.67	92.7	AT1G09587	-	AT1G09587	lncRNA		314	98	28488153	28488251	CDS
chr1	28489081	28489435	355	8.15	8.62	7.45	1.17	7.41e-13	1.21e-11	402.58	382.56	164.11	185.41	AT1G09587	-	AT1G09587	lncRNA		170	1007	28489258	28488251	intergenic
chr1	28593116	28593334	219	8.09	8.32	7.81	0.51	0.00151	0.00509	331.96	308.59	231.57	218.13	AT1G76200	+	AT1G76200	protein_coding		218	15	28593225	28593210	5UTR
chr1	28603764	28604153	390	8.18	8.58	7.61	0.97	1.54e-09	1.61e-08	363.35	403.36	200.36	189.77	AT1G76240	-	AT1G76240	protein_coding	Arabidopsis protein of unknown function (DUF241)	389	26	28603958	28603932	TSSup400
chr1	28647165	28648434	1270	9.34	8.83	9.72	-0.89	3.66e-16	8.52e-15	433.97	473.86	852.78	833.24	AT1G76360	-	AT1G76360	protein_coding	Protein kinase superfamily protein	556	1078	28647799	28646721	intergenic
chr1	28668044	28668275	232	8.18	8.53	7.7	0.83	3.23e-07	2.38e-06	399.45	339.79	206.4	210.49	AT1G76410	+	ATL8	protein_coding	RING/U-box superfamily protein	231	504	28668159	28668663	TSSup1kTo400
chr1	28669863	28670551	689	8.67	9.01	8.23	0.78	6.2e-09	5.94e-08	520.3	507.38	295	305.38	.	.	.	.	.	.	.	28670207	.	intergenic
chr1	28738871	28739453	583	9.16	8.86	9.4	-0.54	4.68e-06	2.82e-05	486.55	444.97	651.42	701.27	AT1G76580	+	AT1G76580	protein_coding	Squamosa promoter-binding protein-like (SBP domain) transcription factor family protein	96	4956	28739162	28734206	intergenic
chr1	28767433	28767994	562	9.08	8.79	9.32	-0.53	1.06e-05	5.93e-05	412.79	473.86	622.22	656.56	AT1G76650	-	CML38	protein_coding	calmodulin-like 38	561	425	28767713	28768138	CDS
chr1	28888814	28889150	337	8.19	8.44	7.89	0.54	0.000737	0.00269	347.65	345.57	259.76	215.94	AT1G09687	+	AT1G09687	miRNA		336	392	28888982	28889374	TSSup400
chr1	28946958	28948263	1306	9.61	9.87	9.29	0.58	2.27e-08	2.01e-07	946.43	922.3	661.48	592.21	AT1G77040	-	AT1G77040	tRNA	pre-tRNA	710	15	28947610	28947625	CDS
chr1	28987260	28987906	647	8.59	8.23	8.88	-0.65	3.71e-06	2.28e-05	312.34	287.78	497.37	444.98	AT1G77140	+	VPS45,ATVPS45,BEN2	protein_coding	vacuolar protein sorting 45	646	3650	28987583	28983933	CDS
chr1	28991310	28991658	349	7.8	7.18	8.24	-1.05	3.21e-09	3.22e-08	145.18	145.63	293.99	309.74	AT1G77145	-	AT1G77145	protein_coding	Protein of unknown function (DUF506)	348	30	28991484	28991454	TSSup400
chr1	28991969	28992506	538	8.25	7.71	8.65	-0.93	1.85e-08	1.67e-07	193.84	225.37	356.42	444.98	AT1G77145	-	AT1G77145	protein_coding	Protein of unknown function (DUF506)	485	783	28992237	28991454	TSSup1kTo400
chr1	29129984	29130966	983	8.98	9.26	8.62	0.64	1.08e-06	7.38e-06	581.51	648.38	430.92	356.63	AT1G77520	+	AT1G77520	protein_coding	O-methyltransferase family protein	982	101	29130475	29130374	5UTR
chr1	29132243	29132633	391	7.69	8.35	6.45	1.9	1.31e-21	5.44e-20	346.08	305.12	89.61	85.07	AT1G77520	+	AT1G77520	protein_coding	O-methyltransferase family protein	29	2064	29132438	29130374	intergenic
chr1	29216751	29216960	210	7.84	8.21	7.34	0.86	1.12e-06	7.6e-06	291.15	300.5	172.17	152.69	.	.	.	.	.	.	.	29216855	.	intergenic
chr1	29227957	29228339	383	8.44	8.9	7.77	1.13	1.59e-14	3.09e-13	491.26	464.62	210.43	226.85	AT1TE95620	+	ATCOPIA72	LTR/Copia	.	163	20	29228148	29228168	intergenic
chr1	29234104	29234398	295	8.54	8.22	8.79	-0.57	7.2e-05	0.000337	275.45	322.46	422.87	464.61	.	.	.	.	.	.	.	29234251	.	intergenic
chr1	29235451	29237051	1601	10.02	9.45	10.42	-0.98	1.28e-06	8.6e-06	678.82	717.73	1189.06	1559.59	AT1G77760	-	GNR1,NR1,NIA1	protein_coding	nitrate reductase 1	1331	3233	29236251	29239484	CDS
chr1	29243466	29243955	490	8.46	6.93	9.18	-2.25	1.85e-45	5.47e-43	111.44	132.91	559.79	602.03	AT1G77765	+	AT1G77765	protein_coding		181	1064	29243710	29244774	intergenic
chr1	29250077	29250532	456	8.6	8.86	8.28	0.57	8.89e-05	0.000408	452.02	476.17	346.35	277.02	AT1G77780	-	AT1G77780	protein_coding	Glycosyl hydrolase superfamily protein	451	776	29250304	29249528	TSSup1kTo400
chr1	29281795	29282288	494	8.48	8.21	8.7	-0.5	0.000418	0.00163	290.36	301.65	418.84	415.53	AT1G09763	+	AT1G09763	lncRNA		394	56	29282041	29281985	CDS
chr1	29302989	29304043	1055	8.95	9.22	8.62	0.6	1.23e-05	6.8e-05	537.56	653.01	420.85	365.36	AT1G77932	-	AT1G77932	protein_coding	Protein of unknown function (DUF3049)	1054	3	29303516	29303519	5UTR
chr1	29305098	29305470	373	7.94	8.24	7.57	0.67	0.000375	0.00148	292.72	310.9	222.51	158.14	AT1G77940	-	RPL30B	protein_coding	Ribosomal protein L7Ae/L30e/S12e/Gadd45 family protein	372	127	29305284	29305411	CDS
chr1	29328513	29328782	270	7.54	6.31	8.2	-1.88	3.48e-20	1.25e-18	81.62	77.44	279.9	307.56	AT1G78000	+	SULTR1;2,SEL1	protein_coding	sulfate transporter 1;2	269	1133	29328647	29327514	CDS
chr1	29338428	29338740	313	9.06	9.34	8.71	0.64	2.85e-07	2.12e-06	620.75	677.28	387.63	447.16	AT1G78020	+	AT1G78020	protein_coding	Protein of unknown function (DUF581)	312	55	29338584	29338529	5UTR
chr1	29361523	29361833	311	8.86	8.19	9.32	-1.13	2.76e-18	8.28e-17	308.41	275.07	629.27	646.74	.	.	.	.	.	.	.	29361678	.	intergenic
chr1	29362862	29363197	336	10.08	9.67	10.4	-0.73	3.29e-16	7.69e-15	782.41	841.39	1395.46	1304.39	AT1G78080	+	WIND1,AtWIND1,RAP2.4	protein_coding	related to AP2 4	126	1042	29363029	29364071	intergenic
chr1	29448632	29449170	539	9.18	9.53	8.71	0.82	3.78e-12	5.66e-11	776.13	707.33	442	396.99	AT1G78260	+	AT1G78260	protein_coding	RNA-binding (RRM/RBD/RNP motifs) family protein	538	2041	29448901	29446860	CDS
chr1	29459108	29459500	393	8	8.3	7.63	0.68	0.000241	0.000998	350.79	280.85	169.15	225.76	AT1G78290	-	SRK2C,SNRK2-8,SNRK2.8	protein_coding	Protein kinase superfamily protein	392	189	29459304	29459493	5UTR
chr1	29485212	29485862	651	8.42	8.83	7.85	0.99	1.39e-11	1.94e-10	454.38	457.68	229.56	231.21	AT1G78370	-	ATGSTU20,GSTU20	protein_coding	glutathione S-transferase TAU 20	650	148	29485537	29485389	TSSup400
chr1	29488511	29488920	410	9.04	8.75	9.29	-0.54	5.09e-06	3.04e-05	442.61	417.23	620.2	630.38	AT1G78380	-	GST8,GSTU19,ATGSTU19	protein_coding	glutathione S-transferase TAU 19	409	708	29488715	29488007	TSSup1kTo400
chr1	29508419	29509054	636	8.23	8.55	7.83	0.72	1.02e-05	5.71e-05	419.06	330.55	223.51	230.12	AT1G78430	+	RIP2	protein_coding	ROP interactive partner 2	635	214	29508736	29508950	TSSup400
chr1	29519843	29520226	384	8.86	8.09	9.36	-1.27	1.04e-21	4.38e-20	263.68	279.69	702.76	609.66	AT1G78460	-	AT1G78460	protein_coding	SOUL heme-binding family protein	383	711	29520034	29519323	TSSup1kTo400
chr1	29527611	29528508	898	9.5	9.84	9.06	0.78	7.02e-13	1.15e-11	968.4	859.89	548.72	515.87	AT1G78490	+	CYP708A3	protein_coding	cytochrome P450, family 708, subfamily A, polypeptide 3	897	1199	29528059	29526860	5UTR
chr1	29563364	29564308	945	10.41	10.69	10.07	0.62	6.29e-13	1.04e-11	1558.54	1744.04	1069.25	1078.63	AT1G78590	+	ATNADK-3,NADK3	protein_coding	NAD(H) kinase 3	944	404	29563836	29564240	TSSup1kTo400
chr1	29638335	29639065	731	9.79	9.51	10.02	-0.51	2.04e-07	1.56e-06	766.72	687.68	1021.93	1053.54	AT1G78830	-	AT1G78830	protein_coding	Curculin-like (mannose-binding) lectin family protein	730	73	29638700	29638773	5UTR
chr1	29643644	29644535	892	9.77	9.21	10.18	-0.96	2.56e-19	8.52e-18	538.35	649.54	1105.49	1208.41	AT1G78850	-	MBL1	protein_coding	D-mannose binding lectin protein with Apple-like carbohydrate-binding domain	891	554	29644089	29643535	TSSup1kTo400
chr1	29645435	29645746	312	8.24	7.18	8.84	-1.66	1.44e-22	6.55e-21	125.56	164.12	430.92	485.33	.	.	.	.	.	.	.	29645590	.	intergenic
chr1	29647738	29648149	412	8.41	7.43	8.98	-1.55	8.14e-25	4.64e-23	176.57	168.74	514.49	496.23	AT1G09833	+	AT1G09833	lncRNA		411	105	29647943	29647838	CDS
chr1	29695049	29695792	744	8.85	9.55	7.44	2.11	4.32e-53	2.43e-50	731.4	769.74	179.21	167.96	AT1G78960	+	ATLUP2,LUP2	protein_coding	lupeol synthase 2	399	973	29695420	29696393	TSSup1kTo400
chr1	29702910	29703397	488	8.27	8.82	7.37	1.45	3.11e-20	1.13e-18	456.73	446.12	168.14	162.5	AT1G78970	+	LUP1,ATLUP1	protein_coding	lupeol synthase 1	487	99	29703153	29703054	5UTR
chr1	29755646	29757024	1379	10.35	10.63	10	0.63	6.39e-15	1.29e-13	1600.92	1576.46	1031.99	1016.46	AT1G79103	+	AT1G79103	protein_coding		342	1800	29756335	29754535	intergenic
chr1	29870624	29870960	337	8.26	8.65	7.73	0.92	1.07e-08	9.91e-08	419.06	382.56	191.3	233.39	AT1G79420	+	AT1G79420	protein_coding	Protein of unknown function (DUF620)	336	533	29870792	29871325	TSSup1kTo400
chr1	29872498	29873445	948	9.65	9.89	9.36	0.53	7.55e-08	6.2e-07	928.38	970.84	642.35	668.55	AT1G79420	+	AT1G79420	protein_coding	Protein of unknown function (DUF620)	947	1646	29872971	29871325	CDS
chr1	29938337	29938637	301	8.36	8.67	7.97	0.7	3.75e-06	2.31e-05	408.08	407.98	270.84	231.21	AT1G79570	-	AT1G79570	protein_coding	Protein kinase superfamily protein with octicosapeptide/Phox/Bem1p domain	300	369	29938487	29938856	5UTR
chr1	29964479	29964796	318	7.69	7.31	7.99	-0.68	0.000195	0.000825	157.74	160.65	261.77	247.57	AT1G79630	-	AT1G79630	protein_coding	Protein phosphatase 2C family protein	317	1158	29964637	29965795	5UTR
chr1	30131663	30131834	172	7.76	8.01	7.47	0.54	0.00249	0.00793	265.25	249.64	180.22	174.5	AT1G80090	+	CBSX4	protein_coding	Cystathionine beta-synthase (CBS) family protein	171	1531	30131748	30130217	CDS
chr1	30142562	30143787	1226	10.71	10.44	10.94	-0.51	6.2e-11	7.88e-10	1341.95	1430.83	1943.17	1992.57	AT1G80130	-	AT1G80130	protein_coding	Tetratricopeptide repeat (TPR)-like superfamily protein	1135	477	30143174	30142697	TSSup1kTo400
chr1	30151716	30153468	1753	10	10.31	9.62	0.69	1.19e-13	2.11e-12	1217.17	1317.57	813.51	755.8	AT1G80165	-	AT1G80165	protein_coding		1183	91	30152592	30152501	3UTR
chr1	30157239	30159010	1772	9.95	9.64	10.21	-0.57	1.53e-08	1.4e-07	818.51	775.52	1287.73	1084.08	AT1G80180	-	AT1G80180	protein_coding		1569	316	30158124	30157808	TSSup400
chr1	30238488	30239959	1472	10.95	10.49	11.29	-0.8	6.3e-27	4.3e-25	1432.98	1447.01	2525.12	2484.44	AT1G09973	+	AT1G09973	lncRNA		1210	526	30239223	30239749	TSSup1kTo400
chr1	30274948	30275839	892	8.63	8.33	8.87	-0.54	7.47e-05	0.000348	327.25	316.68	492.34	444.98	AT1G80520	+	AT1G80520	protein_coding	Sterile alpha motif (SAM) domain-containing protein	724	722	30275393	30276115	TSSup1kTo400
chr1	30338639	30339311	673	8.92	9.23	8.53	0.69	1.74e-08	1.57e-07	602.7	595.22	380.58	359.91	.	.	.	.	.	.	.	30338975	.	intergenic
chr1	30340193	30340548	356	8.1	8.6	7.34	1.26	1.49e-13	2.62e-12	370.41	405.67	147	177.77	AT1G80730	-	ATZFP1,ZFP1	protein_coding	zinc-finger protein 1	355	15	30340370	30340385	5UTR
chr1	30341184	30342335	1152	9.62	9.9	9.28	0.61	7.44e-10	8.2e-09	963.69	940.79	634.3	610.75	AT1G80740	+	CMT1,DMT4	protein_coding	chromomethylase 1	942	634	30341759	30342393	TSSup1kTo400
chr2	5614	5786	173	9.22	9.49	8.9	0.59	0.0151	0.0374	626.24	810.19	423.87	533.32	AT2G01020	+	AT2G01020	rRNA	5.8SrRNA	172	81	5700	5781	TSSup400
chr2	97610	98183	574	10.25	9.67	10.67	-1	1.08e-24	6.06e-23	791.83	836.77	1482.05	1767.9	AT2G01140	-	PDE345,FBA3,AtFBA3	protein_coding	Aldolase superfamily protein	253	1033	97896	96863	intergenic
chr2	134215	134516	302	8.26	8.52	7.96	0.56	0.000358	0.00142	360.21	372.16	268.82	227.94	AT2G01250	-	RPL7B	protein_coding	Ribosomal protein L30/L7 family protein	301	90	134365	134455	5UTR
chr2	144654	145453	800	8.67	8.97	8.28	0.69	3.95e-07	2.89e-06	527.36	477.33	322.18	301.01	AT2G01275	-	AT2G01275	protein_coding	RING/FYVE/PHD zinc finger superfamily protein	799	529	145053	144524	TSSup1kTo400
chr2	157933	158591	659	9.05	9.28	8.77	0.52	1.48e-05	8e-05	603.48	642.6	427.9	443.88	AT2G01320	-	ABCG7	protein_coding	ABC-2 type transporter family protein	658	58	158262	158204	3UTR
chr2	177841	178228	388	9.5	9.15	9.78	-0.63	1.83e-08	1.65e-07	612.12	524.72	905.13	849.6	.	.	.	.	.	.	.	178034	.	intergenic
chr2	186365	187127	763	9.72	9.98	9.39	0.59	9.41e-10	1.02e-08	1012.35	1008.98	672.56	671.83	.	.	.	.	.	.	.	186746	.	intergenic
chr2	239350	240605	1256	9.11	8.62	9.47	-0.86	1.71e-12	2.68e-11	374.33	411.45	755.12	667.46	AT2G01530	+	ZCE2,MLP329	protein_coding	MLP-like protein 329	1255	309	239977	239668	CDS
chr2	273583	273890	308	8.59	8.93	8.13	0.8	7.65e-09	7.25e-08	507.74	469.24	286.94	273.75	.	.	.	.	.	.	.	273736	.	intergenic
chr2	296180	296797	618	8.77	8.45	9.04	-0.58	6.86e-05	0.000323	399.45	301.65	532.61	518.05	AT2G01670	-	NUDT17,atnudt17	protein_coding	nudix hydrolase homolog 17	433	1727	296488	298215	3UTR
chr2	298856	299752	897	9.85	9.2	10.3	-1.11	9.17e-32	9.65e-30	597.21	575.57	1241.41	1284.76	AT2G01670	-	NUDT17,atnudt17	protein_coding	nudix hydrolase homolog 17	359	1089	299304	298215	intergenic
chr2	302421	302910	490	8.78	8.42	9.07	-0.65	4.25e-07	3.09e-06	350.01	334.02	537.64	535.5	.	.	.	.	.	.	.	302665	.	intergenic
chr2	347072	347783	712	8.87	9.12	8.58	0.54	1.46e-05	7.92e-05	554.04	557.08	373.53	391.53	AT2G01810	+	AT2G01810	protein_coding	RING/FYVE/PHD zinc finger superfamily protein	711	109	347427	347536	TSSup400
chr2	350831	351510	680	8.47	8.9	7.86	1.04	3.11e-12	4.72e-11	510.88	442.66	227.54	237.76	.	.	.	.	.	.	.	351170	.	intergenic
chr2	370781	371116	336	8.1	8.54	7.47	1.07	9.59e-10	1.04e-08	417.49	325.92	174.18	181.04	.	.	.	.	.	.	.	370948	.	intergenic
chr2	379489	380258	770	9.5	9.13	9.79	-0.66	5.82e-08	4.86e-07	598.78	522.4	984.67	791.79	AT2TE01570	-	RathE1_cons	RathE1_cons	.	50	334	379873	379539	intergenic
chr2	380722	381024	303	8.26	7.85	8.57	-0.73	2.68e-05	0.000137	246.42	213.82	435.95	326.1	.	.	.	.	.	.	.	380873	.	intergenic
chr2	386651	388043	1393	10.46	10.13	10.74	-0.61	0.00882	0.0236	1030.4	1203.15	1955.25	1459.26	AT2G01860	+	EMB975	protein_coding	Tetratricopeptide repeat (TPR)-like superfamily protein	989	707	387347	388054	3UTR
chr2	396779	397784	1006	10.03	9.65	10.33	-0.68	1.16e-14	2.3e-13	785.55	817.12	1266.58	1305.48	AT2G01890	-	ATPAP8,PAP8	protein_coding	purple acid phosphatase 8	1005	2057	397281	399338	CDS
chr2	412001	412935	935	10.39	9.98	10.7	-0.72	3.48e-18	1.02e-16	969.18	1050.59	1635.08	1701.38	AT2G01905	+	CYCJ18	protein_coding	cyclin J18	934	2148	412468	410320	CDS
chr2	463938	464517	580	8.91	8.6	9.16	-0.56	4.46e-06	2.7e-05	388.46	388.34	566.84	579.12	.	.	.	.	.	.	.	464227	.	intergenic
chr2	504614	504976	363	8.56	8.28	8.8	-0.52	0.000158	0.000686	302.13	320.15	452.06	438.43	AT2G02070	+	RVN,IDD5,AtIDD5	protein_coding	indeterminate(ID)-domain 5	362	579	504795	505374	TSSup1kTo400
chr2	519660	520454	795	9.31	8.95	9.6	-0.65	4.16e-08	3.55e-07	520.3	469.24	830.63	718.72	AT2G02080	-	IME,IDD4,AtIDD4	protein_coding	indeterminate(ID)-domain 4	794	1680	520057	521737	CDS
chr2	521537	522039	503	9.13	8.74	9.44	-0.7	9.6e-09	8.97e-08	420.63	433.41	638.33	748.17	AT2G02080	-	IME,IDD4,AtIDD4	protein_coding	indeterminate(ID)-domain 4	502	51	521788	521737	TSSup400
chr2	549393	549613	221	7.7	7.94	7.41	0.53	0.00467	0.0136	260.54	231.15	186.26	153.78	AT2G02148	-	AT2G02148	protein_coding		220	166	549503	549669	5UTR
chr2	588989	589410	422	7.9	6.82	8.51	-1.69	6.16e-18	1.76e-16	129.49	95.93	399.71	329.37	.	.	.	.	.	.	.	589199	.	intergenic
chr2	646717	646924	208	7.62	7.31	7.88	-0.57	0.00274	0.00863	170.29	146.78	229.56	242.12	AT2G02450	+	NAC035,ANAC034,ANAC035,AtLOV1,LOV1	protein_coding	NAC domain containing protein 35	207	717	646820	647537	TSSup1kTo400
chr2	656631	656926	296	7.65	8.11	6.98	1.12	1.21e-08	1.11e-07	266.82	284.32	108.74	143.96	AT2TE02805	-	ATREP10D	RC/Helitron	.	295	3532	656778	660310	intergenic
chr2	673013	673483	471	8.38	8.67	8.01	0.66	1.36e-05	7.44e-05	431.62	384.87	276.88	238.85	AT2G02510	+	AT2G02510	protein_coding	NADH dehydrogenase (ubiquinone)s	470	11	673248	673259	5UTR
chr2	700858	701704	847	9.3	8.88	9.62	-0.74	1.34e-10	1.63e-09	503.03	439.19	761.16	817.97	AT2G02570	-	AT2G02570	protein_coding	nucleic acid binding;RNA binding	846	306	701281	700975	TSSup400
chr2	784817	785286	470	8.19	8.47	7.85	0.63	8.32e-05	0.000384	346.87	364.06	245.67	214.85	AT2G02780	-	AT2G02780	protein_coding	Leucine-rich repeat protein kinase family protein	469	107	785051	784944	TSSup400
chr2	833474	833926	453	9.08	9.35	8.74	0.62	6.91e-07	4.85e-06	670.97	634.51	387.63	464.61	AT2G02860	-	ATSUT2,SUC3,ATSUC3,SUT2	protein_coding	sucrose transporter 2	145	1081	833700	832619	intergenic
chr2	834666	835159	494	8.38	8.79	7.83	0.96	4.62e-09	4.53e-08	487.34	395.27	202.37	251.93	.	.	.	.	.	.	.	834912	.	intergenic
chr2	835348	835987	640	9.31	9.64	8.89	0.75	7.21e-11	9.07e-10	793.4	805.57	432.93	514.78	.	.	.	.	.	.	.	835667	.	intergenic
chr2	856452	856815	364	8.26	7.93	8.53	-0.61	6.85e-05	0.000322	249.56	236.93	376.55	364.27	AT2G02950	-	PKS1	protein_coding	phytochrome kinase substrate 1	363	92	856633	856725	5UTR
chr2	873331	873532	202	7.67	7.92	7.35	0.57	0.00357	0.0108	231.51	253.11	183.24	143.96	AT2G02990	+	ATRNS1,RNS1	protein_coding	ribonuclease 1	201	74	873431	873505	TSSup400
chr2	873917	874649	733	8.58	8.84	8.27	0.57	4.97e-05	0.000241	491.26	425.32	313.12	304.28	AT2G02990	+	ATRNS1,RNS1	protein_coding	ribonuclease 1	732	778	874283	873505	CDS
chr2	918579	919445	867	9.12	9.52	8.56	0.97	1.98e-16	4.76e-15	762.01	709.64	373.53	379.54	AT2G03090	-	EXP15,EXPA15,ATEXP15,ATHEXP,ATEXPA15	protein_coding	expansin A15	866	341	919012	918671	TSSup400
chr2	934622	934843	222	7.56	7.81	7.25	0.57	0.00383	0.0115	234.64	214.97	167.13	136.33	AT2G03110	+	AT2G03110	protein_coding	RNA binding;nucleic acid binding	221	54	934732	934786	TSSup400
chr2	979177	979564	388	8.75	9.3	7.84	1.46	7.88e-27	5.35e-25	640.37	618.33	240.63	217.03	.	.	.	.	.	.	.	979370	.	intergenic
chr2	981732	982964	1233	9.7	10.21	8.91	1.31	4.57e-38	7.62e-36	1231.3	1141.89	477.23	482.06	AT2G03250	-	AT2G03250	protein_coding	EXS (ERD1/XPR1/SYG1) family protein	1031	4408	982348	986756	CDS
chr2	1002778	1002954	177	7.68	7.29	7.98	-0.69	0.000198	0.000837	145.18	168.74	246.67	258.48	AT2TE04485	+	HELITRONY3	RC/Helitron	.	6	697	1002866	1002169	intergenic
chr2	1112183	1112723	541	9.76	8.8	10.32	-1.52	7.67e-53	4.18e-50	432.41	459.99	1253.5	1310.93	AT2TE05025	+	ATREP5	RC/Helitron	.	47	643	1112453	1111810	intergenic
chr2	1128307	1129065	759	8.61	9.15	7.74	1.41	3.58e-21	1.44e-19	597.99	536.27	190.29	236.67	AT2G03710	+	AGL3,SEP4	protein_coding	K-box region and MADS-box transcription factor family protein	758	542	1128686	1129228	TSSup1kTo400
chr2	1132269	1132784	516	8.47	8.77	8.09	0.68	1.92e-06	1.24e-05	447.32	428.79	284.93	260.66	AT2G03720	+	MRH6	protein_coding	Adenine nucleotide alpha hydrolases-like superfamily protein	515	407	1132526	1132119	CDS
chr2	1137115	1137782	668	9.03	8.75	9.27	-0.52	1.05e-05	5.9e-05	419.85	439.19	606.11	624.93	AT2G03730	-	ACR5	protein_coding	ACT domain repeat 5	211	2756	1137448	1140204	intergenic
chr2	1145297	1146162	866	8.92	9.21	8.56	0.65	1.09e-07	8.75e-07	594.85	589.44	366.48	387.17	.	.	.	.	.	.	.	1145729	.	intergenic
chr2	1187896	1189313	1418	11.1	10.67	11.44	-0.77	1.7e-21	7.02e-20	1549.91	1710.53	2853.34	2693.85	AT2G03890	+	ATPI4K,UBDK,PI4K	protein_coding	phosphoinositide 4-kinase gamma 7	785	3147	1188604	1185457	3UTR
chr2	1481786	1482239	454	8.39	8.68	8.03	0.65	1.64e-05	8.77e-05	394.74	423.01	276.88	245.39	AT2G04280	-	AT2G04280	protein_coding		453	77	1482012	1482089	5UTR
chr2	1504959	1505321	363	8.33	8.93	7.27	1.66	5.3e-07	3.8e-06	482.63	494.67	191.3	117.79	AT2TE06950	+	ATREP10D	RC/Helitron	.	107	1306	1505140	1503834	intergenic
chr2	1535048	1535249	202	7.72	7.95	7.45	0.5	0.00802	0.0218	269.17	225.37	191.3	158.14	AT2G04410	-	AT2G04410	protein_coding	RPM1-interacting protein 4 (RIN4) family protein	201	30	1535148	1535118	TSSup400
chr2	1556909	1557472	564	8.28	8.54	7.95	0.59	0.000124	0.000551	393.95	351.35	253.72	242.12	AT2TE07175	-	ATCOPIA61	LTR/Copia	.	402	4865	1557190	1562055	intergenic
chr2	1609842	1610138	297	7.66	7.92	7.33	0.59	0.00189	0.0062	224.44	261.2	159.08	163.59	AT2G04621	+	AT2G04621	protein_coding		296	671	1609990	1610661	TSSup1kTo400
chr2	1663620	1663875	256	8.53	8.75	8.26	0.5	0.000364	0.00144	444.96	417.23	306.07	305.38	AT2G04750	-	AtFIM3	protein_coding	Actin binding Calponin homology (CH) domain-containing protein	128	999	1663747	1662748	TSSup1kTo400
chr2	1897114	1897315	202	7.08	7.52	6.44	1.07	2.93e-06	1.83e-05	191.48	174.52	95.65	78.53	AT2TE08735	-	HELITRON3	RC/Helitron	.	201	198	1897214	1897412	intergenic
chr2	1930830	1931033	204	7.56	7.84	7.22	0.61	0.00131	0.0045	226.01	231.15	142.97	155.96	AT2TE08870	+	HELITRONY1A	RC/Helitron	.	76	178	1930931	1930753	intergenic
chr2	1942800	1943004	205	7.22	7.87	6.04	1.83	2.44e-15	5.21e-14	220.52	246.18	58.4	73.07	AT2G05335	+	SCRL15	protein_coding	SCR-like 15	204	383	1942902	1942519	CDS
chr2	1966344	1966948	605	9.51	8.5	10.1	-1.61	2.48e-47	8.93e-45	382.18	340.95	1058.17	1141.88	AT2G05380	+	GRP3S	protein_coding	glycine-rich protein 3 short isoform	604	37	1966646	1966609	5UTR
chr2	1991304	1991726	423	7.92	7.48	8.25	-0.77	6.44e-05	0.000305	211.1	146.78	305.07	304.28	AT2TE09190	+	BRODYAGA2	DNA/MuDR	.	82	955	1991515	1990560	intergenic
chr2	2023805	2024342	538	9.46	8.64	9.98	-1.34	1.11e-31	1.17e-29	434.76	360.6	1013.87	1002.28	AT2G05518	+	AT2G05518	otherRNA		190	779	2024073	2023294	intergenic
chr2	2025724	2026230	507	9.11	8.42	9.58	-1.16	1.09e-05	6.07e-05	405.72	279.69	795.39	736.17	AT2G05520	+	GRP-3,GRP3,ATGRP-3,ATGRP3	protein_coding	glycine-rich protein 3	506	13	2025977	2025990	TSSup400
chr2	2026609	2027496	888	9.15	8.62	9.54	-0.92	6.07e-15	1.23e-13	412.79	373.31	724.91	763.44	AT2G05520	+	GRP-3,GRP3,ATGRP-3,ATGRP3	protein_coding	glycine-rich protein 3	674	1062	2027052	2025990	3UTR
chr2	2033016	2033188	173	7.84	8.14	7.46	0.69	0.000146	0.000638	279.38	286.63	194.32	157.05	AT2G05540	+	AT2G05540	protein_coding	Glycine-rich protein family	172	51	2033102	2033153	TSSup400
chr2	2080469	2081051	583	8.64	8.94	8.25	0.69	2.69e-06	1.69e-05	506.17	477.33	343.33	265.02	AT2G05620	-	AtPGR5,PGR5	protein_coding	proton gradient regulation 5	405	1099	2080760	2081859	3UTR
chr2	2081443	2082975	1533	9.57	9.82	9.26	0.56	0.00856	0.023	1024.12	784.76	564.83	659.83	AT2G05620	-	AtPGR5,PGR5	protein_coding	proton gradient regulation 5	1416	350	2082209	2081859	TSSup400
chr2	2268893	2270492	1600	9.73	10.02	9.38	0.64	4.33e-10	4.95e-09	1093.18	983.55	625.24	703.45	AT2G05920	-	SBT1.8	protein_coding	Subtilase family protein	1178	2760	2269692	2272452	3UTR
chr2	2301654	2302085	432	8.57	8.8	8.29	0.51	0.000202	0.000853	454.38	439.19	299.03	327.19	AT2TE10615	-	ATHILA4	LTR/Gypsy	.	97	118	2301869	2301751	intergenic
chr2	2326340	2326812	473	8.76	9.29	7.93	1.36	2.26e-22	1.01e-20	594.07	654.16	262.78	224.67	AT2G05995	+	AT2G05995	otherRNA	other RNA	472	801	2326576	2325775	CDS
chr2	2427720	2428228	509	8.27	8.79	7.44	1.35	7.32e-18	2.07e-16	446.53	440.35	167.13	181.04	AT2TE11075	+	TAG3N1	DNA/HAT	.	27	227	2427974	2428201	intergenic
chr2	2843022	2843611	590	8.55	8.05	8.91	-0.86	4.94e-09	4.83e-08	244.06	286.63	518.51	446.07	AT2G06925	-	ATSPLA2-ALPHA,PLA2-ALPHA	protein_coding	Phospholipase A2 family protein	589	70	2843316	2843386	5UTR
chr2	2983430	2983734	305	7.89	7.57	8.16	-0.59	0.00118	0.00409	207.96	172.21	268.82	302.1	AT2G07180	-	PBL17	protein_coding	Protein kinase superfamily protein	304	75	2983582	2983657	5UTR
chr2	3045383	3045882	500	8.21	8.49	7.86	0.63	6.06e-05	0.000288	383.75	335.17	223.51	239.94	AT2G07340	+	PFD1	protein_coding	PREFOLDIN 1	499	110	3045632	3045522	5UTR
chr2	4215515	4215715	201	7.35	7.89	6.49	1.4	5.61e-10	6.31e-09	257.4	217.28	72.49	106.88	AT2TE17780	+	ATREP10D	RC/Helitron	.	200	553	4215615	4215062	intergenic
chr2	4220804	4221271	468	7.98	8.25	7.65	0.59	0.00067	0.00247	328.82	278.54	217.47	185.41	.	.	.	.	.	.	.	4221037	.	intergenic
chr2	4346880	4347947	1068	9.39	9.76	8.89	0.88	1.1e-15	2.43e-14	860.1	876.07	495.36	450.43	AT2G11000	-	MAK10,ATMAK10	protein_coding	MAK10 homologue	1067	561	4347413	4347974	CDS
chr2	5067799	5068188	390	7.99	8.4	7.42	0.98	5.85e-08	4.89e-07	313.12	362.91	149.01	193.04	.	.	.	.	.	.	.	5067993	.	intergenic
chr2	5675348	5676143	796	8.97	9.21	8.68	0.53	1.47e-05	7.99e-05	627.03	560.54	419.85	400.26	AT2G13610	-	ABCG5	protein_coding	ABC-2 type transporter family protein	795	250	5675745	5675995	CDS
chr2	6184857	6185247	391	8.61	8.92	8.22	0.7	1.04e-05	5.86e-05	562.68	404.52	297.01	298.83	AT2G14520	-	CBSDUF3	protein_coding	CBS domain-containing protein with a domain of unknown function (DUF21)	390	142	6185052	6184910	TSSup400
chr2	6255154	6255444	291	8.04	8.38	7.59	0.79	6.24e-06	3.66e-05	297.43	369.84	185.26	199.58	AT2G14635	-	AT2G14635	protein_coding		290	399	6255299	6254900	TSSup400
chr2	6293708	6294032	325	7.69	8.3	6.6	1.7	2.35e-18	7.08e-17	320.18	309.74	90.61	103.61	AT2G14700	+	AT2G14700	protein_coding		324	1405	6293870	6292465	CDS
chr2	6313324	6314059	736	8.69	8.92	8.42	0.5	0.000135	0.000596	488.91	481.95	351.38	333.73	AT2G14750	+	ATAKN1,APK,AKN1,APK1	protein_coding	APS kinase	735	191	6313691	6313882	TSSup400
chr2	6315683	6316193	511	8.79	8.34	9.14	-0.8	1.97e-09	2.02e-08	328.82	318.99	606.11	522.41	AT2G14750	+	ATAKN1,APK,AKN1,APK1	protein_coding	APS kinase	364	2056	6315938	6313882	3UTR
chr2	6405406	6405738	333	7.97	8.43	7.28	1.15	3.06e-10	3.58e-09	380.61	308.59	140.96	170.14	AT2TE26130	+	ATLINE1A	LINE/L1	.	47	119	6405572	6405691	intergenic
chr2	6443911	6444343	433	7.9	8.4	7.15	1.25	1.44e-12	2.27e-11	351.57	322.46	147	136.33	AT2TE26295	+	HELITRONY1D	RC/Helitron	.	36	866	6444127	6443261	intergenic
chr2	6520290	6521387	1098	9.14	8.5	9.59	-1.09	8.23e-17	2.05e-15	388.46	336.33	841.71	696.91	AT2G15050	+	LTP,LTP7	protein_coding	lipid transfer protein	1097	2090	6520838	6518748	3UTR
chr2	6523637	6524279	643	9	8.51	9.36	-0.86	1.18e-12	1.88e-11	373.55	353.66	657.46	659.83	AT2TE26675	+	HELITRON2	RC/Helitron	.	98	339	6523958	6523619	intergenic
chr2	6637744	6638065	322	7.95	8.18	7.67	0.5	0.00455	0.0134	302.13	276.23	178.21	230.12	AT2G15270	+	AT2G15270	protein_coding		321	74	6637904	6637830	5UTR
chr2	6667287	6668610	1324	9.98	10.28	9.6	0.68	5.48e-13	9.08e-12	1306.63	1185.81	806.47	749.26	AT2G15320	-	AT2G15320	protein_coding	Leucine-rich repeat (LRR) family protein	1323	98	6667948	6668046	5UTR
chr2	6708085	6709049	965	10.1	9.33	10.59	-1.27	1.69e-46	5.52e-44	656.85	628.73	1557.56	1535.6	AT2TE27415	-	ATCOPIA68	LTR/Copia	.	188	294	6708567	6708273	intergenic
chr2	6711117	6712027	911	9.6	8.72	10.14	-1.43	7.94e-44	2.1e-41	417.49	424.16	1150.8	1111.35	AT2G15390	-	FUT4,atfut4	protein_coding	fucosyltransferase 4	910	416	6711572	6711156	TSSup1kTo400
chr2	6740949	6741548	600	8.79	9.06	8.47	0.59	7.34e-06	4.25e-05	502.25	564.01	351.38	356.63	AT2G06445	+	AT2G06445	lncRNA		599	64	6741248	6741312	TSSup400
chr2	6744457	6745049	593	8.65	8.91	8.34	0.57	4.26e-05	0.00021	522.65	438.03	321.18	325.01	AT2G15440	-	AT2G15440	protein_coding	Protein of unknown function (DUF579)	592	82	6744753	6744835	CDS
chr2	6758332	6758723	392	8.93	8.1	9.45	-1.36	1.15e-24	6.4e-23	251.12	297.03	663.5	739.44	AT2G15480	+	UGT73B5	protein_coding	UDP-glucosyl transferase 73B5	391	98	6758527	6758429	5UTR
chr2	6778437	6778704	268	8.22	8.85	7.07	1.78	5.68e-25	3.27e-23	504.6	416.07	139.95	128.69	AT2G15535	+	LCR10	protein_coding	low-molecular-weight cysteine-rich 10	267	380	6778570	6778190	CDS
chr2	6808404	6808738	335	9.42	9.12	9.68	-0.56	1.46e-07	1.14e-06	528.15	582.5	821.57	815.79	AT2TE27785	-	ATREP5	RC/Helitron	.	29	274	6808571	6808845	intergenic
chr2	6810393	6810664	272	8.47	8.01	8.81	-0.8	7.64e-08	6.26e-07	247.2	268.14	411.79	487.51	AT2G15620	+	ATHNIR,NIR,NIR1	protein_coding	nitrite reductase 1	271	134	6810528	6810394	5UTR
chr2	6869076	6869262	187	7.06	6.32	7.55	-1.22	1.7e-07	1.31e-06	88.68	71.66	197.34	176.68	.	.	.	.	.	.	.	6869169	.	intergenic
chr2	6893425	6896004	2580	10.43	9.97	10.77	-0.8	8.9e-23	4.16e-21	1023.33	983.55	1794.16	1706.83	AT2G15830	+	AT2G15830	protein_coding		1260	766	6894714	6893948	intergenic
chr2	6917505	6920166	2662	11.75	11.2	12.15	-0.94	4.06e-07	2.96e-06	2494.77	2226	5068.35	4005.87	AT2G15880	-	LRX10	protein_coding	Leucine-rich repeat (LRR) family protein	2653	1484	6918835	6920319	CDS
chr2	6921842	6922348	507	9.7	9.36	9.98	-0.62	5.33e-09	5.17e-08	702.36	611.4	1065.22	957.57	AT2G15890	-	CBP1,MEE14	protein_coding	maternal effect embryo arrest 14	506	66	6922095	6922161	5UTR
chr2	6946598	6947634	1037	10.82	10.49	11.09	-0.6	9.67e-16	2.14e-14	1419.64	1460.88	2209.98	2162.71	AT2G15960	+	AT2G15960	protein_coding		1036	21	6947116	6947095	5UTR
chr2	7039087	7040177	1091	8.96	9.2	8.67	0.53	1.79e-05	9.47e-05	577.59	597.53	425.89	389.35	AT2G16245	+	AT2G16245	atlncRNA	other RNA	1090	44	7039632	7039676	TSSup400
chr2	7181992	7182697	706	8.9	9.15	8.61	0.54	2.16e-05	0.000113	554.04	579.04	412.8	367.54	AT2G16570	-	ASE1,ATASE,ATASE1	protein_coding	GLN phosphoribosyl pyrophosphate amidotransferase 1	705	57	7182344	7182287	TSSup400
chr2	7186942	7187259	318	8.3	8.76	7.62	1.15	2.92e-13	4.96e-12	420.63	448.44	210.43	182.13	AT2G16580	-	SAUR8	protein_coding	SAUR-like auxin-responsive protein family	317	91	7187100	7187009	TSSup400
chr2	7187650	7188632	983	9.39	9.98	8.36	1.62	1.51e-43	3.71e-41	1023.33	995.11	300.03	358.82	AT2G16580	-	SAUR8	protein_coding	SAUR-like auxin-responsive protein family	359	1132	7188141	7187009	intergenic
chr2	7190935	7191106	172	9.1	9.7	8.03	1.67	1.46e-11	2.02e-10	709.43	956.97	242.64	281.38	AT2G16586	+	AT2G16586	protein_coding		171	84	7191020	7190936	5UTR
chr2	7230217	7230517	301	7.92	8.28	7.45	0.83	1.57e-06	1.03e-05	328.03	293.56	178.21	172.32	AT2G16676	-	AT2G16676	protein_coding		172	1856	7230367	7232223	3UTR
chr2	7238137	7238498	362	8.4	8.05	8.68	-0.63	1.45e-05	7.87e-05	254.26	277.38	411.79	410.08	.	.	.	.	.	.	.	7238317	.	intergenic
chr2	7258786	7259318	533	9.12	8.63	9.49	-0.86	5.82e-13	9.61e-12	420.63	371	726.93	711.09	.	.	.	.	.	.	.	7259052	.	intergenic
chr2	7300858	7301738	881	9.5	9.78	9.16	0.61	2.49e-09	2.53e-08	884.43	867.98	573.89	572.58	AT2G16850	+	PIP3B,PIP2;8	protein_coding	plasma membrane intrinsic protein 2;8	880	35	7301298	7301333	TSSup400
chr2	7315339	7315711	373	8.07	8.54	7.35	1.19	1.53e-12	2.41e-11	386.89	358.29	152.03	174.5	AT2G16880	-	AT2G16880	protein_coding	Pentatricopeptide repeat (PPR) superfamily protein	237	949	7315525	7314576	TSSup1kTo400
chr2	7318069	7318803	735	9.09	9.49	8.53	0.97	5.34e-13	8.88e-12	786.33	656.47	331.25	406.8	AT2G16890	+	UGT90A1	protein_coding	UDP-Glycosyltransferase superfamily protein	734	1648	7318436	7316788	3UTR
chr2	7320254	7321326	1073	9.73	10.03	9.34	0.69	6.42e-11	8.14e-10	1082.19	1010.14	702.76	592.21	.	.	.	.	.	.	.	7320790	.	intergenic
chr2	7374917	7375214	298	8.07	7.42	8.52	-1.1	1.35e-11	1.88e-10	168.72	173.36	370.51	364.27	AT2G16980	+	AT2G16980	protein_coding	Major facilitator superfamily protein	16	1133	7375065	7376198	CDS
chr2	7384138	7385124	987	9.5	9.89	8.97	0.91	4.79e-18	1.4e-16	928.38	965.06	519.52	486.42	AT2G16990	+	AT2G16990	protein_coding	Major facilitator superfamily protein	986	1827	7384631	7382804	CDS
chr2	7406696	7407138	443	8.79	8.33	9.13	-0.81	8.94e-10	9.73e-09	334.31	308.59	538.65	585.67	AT2G17040	+	anac036,NAC036	protein_coding	NAC domain containing protein 36	442	7	7406917	7406910	5UTR
chr2	7471210	7471933	724	8.82	8.38	9.15	-0.77	2.15e-09	2.2e-08	350.79	315.52	571.88	568.22	AT2G17150	-	NLP1	protein_coding	Plant regulator RWP-RK family protein	723	15	7471571	7471586	5UTR
chr2	7472257	7472575	319	8.15	7.54	8.58	-1.03	5.48e-10	6.18e-09	182.07	190.7	345.34	417.71	AT2G17160	+	AT2G17160	protein_coding	Interleukin-1 receptor-associated kinase 4 protein	318	337	7472416	7472753	TSSup400
chr2	7522878	7523182	305	8.61	8.84	8.34	0.5	0.000258	0.00106	468.5	444.97	314.13	333.73	AT2G17300	-	AT2G17300	protein_coding		304	147	7523030	7523177	5UTR
chr2	7549669	7549994	326	8.16	8.4	7.87	0.53	0.000692	0.00255	346.08	331.7	230.56	238.85	AT2G17370	+	HMGR2,HMG2	protein_coding	3-hydroxy-3-methylglutaryl-CoA reductase 2	325	130	7549831	7549701	5UTR
chr2	7570860	7571192	333	7.69	7.03	8.15	-1.12	4.99e-09	4.88e-08	144.4	116.73	280.9	286.83	AT2G17440	+	PIRL5	protein_coding	plant intracellular ras group-related LRR 5	332	38	7571026	7570988	5UTR
chr2	7588046	7588481	436	8.15	8.54	7.61	0.93	6.79e-08	5.6e-07	383.75	361.75	224.52	165.78	AT2G17470	-	AtALMT6,ALMT6	protein_coding	Aluminium activated malate transporter family protein	435	136	7588263	7588127	TSSup400
chr2	7589003	7589253	251	7.6	7.93	7.16	0.77	4.8e-05	0.000233	244.06	243.87	143.98	142.87	AT2G17470	-	AtALMT6,ALMT6	protein_coding	Aluminium activated malate transporter family protein	124	1001	7589128	7588127	intergenic
chr2	7660516	7660969	454	7.89	8.39	7.11	1.28	5.4e-12	7.9e-11	366.49	306.28	123.84	152.69	.	.	.	.	.	.	.	7660742	.	intergenic
chr2	7701075	7701592	518	8.89	8.36	9.27	-0.91	2.49e-11	3.34e-10	362.56	295.88	586.98	651.1	.	.	.	.	.	.	.	7701333	.	intergenic
chr2	7703817	7704239	423	8.33	8.57	8.04	0.52	0.000476	0.00183	377.47	380.25	272.85	255.21	AT2G17730	+	NIP2	protein_coding	NEP-interacting protein 2	422	224	7704028	7703804	5UTR
chr2	7811195	7811401	207	7.66	7.91	7.37	0.54	0.00817	0.0221	275.45	204.57	185.26	145.05	AT2G17950	-	PGA6,WUS,WUS1	protein_coding	Homeodomain-like superfamily protein	206	487	7811298	7810811	TSSup1kTo400
chr2	7944583	7944998	416	8.27	7.7	8.68	-0.97	6.95e-10	7.68e-09	209.53	206.88	442	376.27	AT2G18280	+	TLP2,AtTLP2	protein_coding	tubby like protein 2	1	1207	7944790	7945997	intergenic
chr2	7951234	7951646	413	9.3	8.89	9.62	-0.73	2.13e-11	2.9e-10	481.85	464.62	796.4	777.62	AT2G18290	-	AtAPC10,APC10,EMB2783	protein_coding	anaphase promoting complex 10	95	1111	7951440	7950329	intergenic
chr2	7957827	7958171	345	9.77	9.5	10	-0.5	1.36e-07	1.08e-06	734.54	711.95	1016.89	1028.46	.	.	.	.	.	.	.	7957999	.	intergenic
chr2	7969005	7969285	281	8.01	8.32	7.62	0.7	8.58e-05	0.000396	303.7	335.17	170.15	223.58	AT2G18340	+	AT2G18340	protein_coding	late embryogenesis abundant domain-containing protein / LEA domain-containing protein	280	152	7969145	7969297	TSSup400
chr2	7972040	7972679	640	10.43	10.12	10.68	-0.56	4.99e-12	7.33e-11	1105.73	1115.31	1587.76	1690.47	AT2G18350	-	ZHD6,HB24,AtHB24	protein_coding	homeobox protein 24	639	37	7972359	7972396	5UTR
chr2	8013370	8013712	343	7.63	7.22	7.95	-0.73	9e-05	0.000412	142.83	154.87	249.69	243.21	.	.	.	.	.	.	.	8013541	.	intergenic
chr2	8049703	8050122	420	8.05	8.45	7.51	0.94	1.17e-08	1.08e-07	353.93	344.42	177.2	187.59	AT2G18550	-	HB-2,HB21,ATHB21	protein_coding	homeobox protein 21	419	1404	8049912	8051316	CDS
chr2	8054100	8054387	288	8	8.32	7.59	0.72	6.17e-05	0.000293	354.71	283.16	171.16	214.85	.	.	.	.	.	.	.	8054243	.	intergenic
chr2	8062237	8062591	355	8.05	8.4	7.58	0.81	2.06e-06	1.33e-05	356.28	317.83	172.17	211.58	AT2G18570	+	UGT72D1	protein_coding	UDP-Glycosyltransferase superfamily protein	354	608	8062414	8063022	TSSup1kTo400
chr2	8092303	8094607	2305	10.12	9.8	10.38	-0.59	2.27e-08	2.01e-07	990.37	788.23	1294.78	1376.37	AT2G18670	+	ATL56	protein_coding	RING/U-box superfamily protein	2304	236	8093455	8093219	5UTR
chr2	8097037	8097574	538	8.07	7.06	8.65	-1.6	2.93e-20	1.06e-18	116.93	149.09	401.72	403.53	AT2G18690	+	AT2G18690	protein_coding		537	114	8097305	8097419	TSSup400
chr2	8101863	8102487	625	8.44	8.85	7.87	0.98	3.06e-11	4.06e-10	486.55	435.72	233.58	234.48	.	.	.	.	.	.	.	8102175	.	intergenic
chr2	8179024	8179510	487	9.03	9.26	8.75	0.51	6.04e-05	0.000288	591.71	636.82	469.18	393.72	.	.	.	.	.	.	.	8179267	.	intergenic
chr2	8210526	8211841	1316	10.08	10.31	9.79	0.52	7.29e-09	6.92e-08	1294.08	1249.38	846.74	929.21	.	.	.	.	.	.	.	8211183	.	intergenic
chr2	8293389	8293882	494	8.71	8.33	9.01	-0.68	1.18e-05	6.53e-05	372.76	270.45	493.34	536.59	AT2G19130	+	AT2G19130	protein_coding	S-locus lectin protein kinase family protein	493	4	8293635	8293639	TSSup400
chr2	8404926	8405995	1070	9.53	9.76	9.26	0.5	1.96e-06	1.27e-05	886.78	844.86	643.36	581.3	AT2G19410	-	AT2G19410	protein_coding	U-box domain-containing protein kinase family protein	1069	3621	8405460	8409081	CDS
chr2	8469919	8470275	357	8.11	8.43	7.7	0.72	5.89e-06	3.48e-05	352.36	336.33	206.4	210.49	AT2G19572	+	AT2G19572	atlncRNA		356	146	8470097	8470243	TSSup400
chr2	8473266	8473955	690	9.48	9.16	9.74	-0.58	3.45e-08	2.97e-07	595.64	550.14	847.75	867.05	AT2G19582	+	AT2G19582	atlncRNA	other RNA	689	6	8473610	8473604	CDS
chr2	8495600	8496329	730	8.98	8.49	9.35	-0.86	3.86e-10	4.45e-09	398.66	321.3	604.09	702.36	AT2G19650	-	AT2G19650	protein_coding	Cysteine/Histidine-rich C1 domain family protein	729	72	8495964	8495892	TSSup400
chr2	8511327	8511833	507	8.24	8.5	7.92	0.58	0.000175	0.000752	368.05	355.97	255.73	227.94	AT2G19730	+	RPL28A	protein_coding	Ribosomal L28e protein family	506	95	8511580	8511485	5UTR
chr2	8534065	8535133	1069	9.88	9.58	10.13	-0.56	1.21e-09	1.29e-08	747.1	780.14	1122.61	1123.34	AT2G19800	-	MIOX2	protein_coding	myo-inositol oxygenase 2	714	820	8534599	8533779	TSSup1kTo400
chr2	8657117	8657799	683	9.85	9.33	10.22	-0.9	5.5e-21	2.18e-19	665.48	620.64	1172.95	1220.41	.	.	.	.	.	.	.	8657458	.	intergenic
chr2	8681074	8681750	677	8.29	8.6	7.89	0.71	3.16e-06	1.96e-05	397.09	379.09	247.68	226.85	AT2G20100	+	AT2G20100	protein_coding	basic helix-loop-helix (bHLH) DNA-binding superfamily protein	676	3453	8681412	8677959	3UTR
chr2	8853620	8854184	565	10.13	9.86	10.36	-0.5	5.4e-09	5.24e-08	923.67	937.32	1330.01	1296.75	.	.	.	.	.	.	.	8853902	.	intergenic
chr2	8857874	8858513	640	9.74	9.13	10.17	-1.04	1.48e-24	8.12e-23	572.09	551.3	1089.38	1214.96	AT2G20580	+	RPN1A,ATRPN1A	protein_coding	26S proteasome regulatory subunit S2 1A	552	768	8858193	8858961	TSSup1kTo400
chr2	8876471	8876692	222	8.17	7.57	8.6	-1.02	1.11e-10	1.37e-09	185.99	195.32	399.71	374.08	AT2G20605	+	AT2G20605	protein_coding	Plant thionin family protein	221	146	8876581	8876435	CDS
chr2	8897444	8897926	483	8.31	7.92	8.61	-0.69	6.47e-05	0.000306	194.62	290.1	401.72	381.72	AT2G20625	-	AT2G20625	protein_coding	Protein of unknown function (DUF626)	482	467	8897685	8897218	3UTR
chr2	8932158	8932511	354	8.64	8.9	8.33	0.56	3.57e-05	0.000178	477.14	476.17	341.31	303.19	AT2G20723	-	AT2G20723	snoRNA	snoRNA	353	412	8932334	8931922	TSSup1kTo400
chr2	9002634	9003242	609	9.92	9.59	10.19	-0.6	7.7e-11	9.67e-10	793.4	745.47	1175.97	1154.97	AT2G20940	-	AT2G20940	protein_coding	Protein of unknown function (DUF1279)	608	30	9002938	9002908	5UTR
chr2	9075760	9076405	646	9.32	8.95	9.61	-0.66	2.56e-09	2.59e-08	483.42	507.38	751.09	811.43	AT2G21187	+	AT2G21187	atlncRNA	other RNA	645	206	9076082	9076288	TSSup400
chr2	9085680	9086406	727	10.63	10.21	10.96	-0.75	4.56e-18	1.34e-16	1086.11	1278.27	1965.32	2024.2	AT2G21210	-	SAUR6	protein_coding	SAUR-like auxin-responsive protein family	726	14	9086043	9086029	TSSup400
chr2	9092375	9092615	241	7.56	7.8	7.27	0.52	0.00576	0.0164	231.51	213.82	158.07	151.6	AT2TE38420	+	ATREP11	RC/Helitron	.	1	1356	9092495	9091139	intergenic
chr2	9208697	9209474	778	8.86	7.99	9.4	-1.41	8.24e-24	4.23e-22	219.73	288.94	664.5	682.73	AT2G21500	-	AT2G21500	protein_coding	RING/U-box superfamily protein	777	1146	9209085	9210231	CDS
chr2	9258077	9259879	1803	9.57	10.07	8.78	1.3	1.09e-32	1.23e-30	1121.43	1033.25	465.15	412.26	AT2G07445	-	AT2G07445	lncRNA		1164	36	9258978	9258942	TSSup400
chr2	9264905	9265844	940	9.32	8.85	9.67	-0.82	1.09e-13	1.92e-12	466.15	455.37	785.32	843.05	AT2G21660	-	ATGRP7,RBGA3,GRP7,GR-RBP7,CCR2	protein_coding	cold, circadian rhythm, and rna binding 2	761	1183	9265374	9266557	3UTR
chr2	9266058	9267088	1031	11.31	10.92	11.63	-0.71	7.96e-16	1.79e-14	1825.36	2036.45	2977.18	3340.59	AT2G21660	-	ATGRP7,RBGA3,GRP7,GR-RBP7,CCR2	protein_coding	cold, circadian rhythm, and rna binding 2	1030	16	9266573	9266557	TSSup400
chr2	9283969	9284203	235	7.58	8.01	6.95	1.05	1.79e-07	1.38e-06	240.92	273.92	137.93	110.15	AT2G21770	+	CESA9,CESA09	protein_coding	cellulose synthase A9	234	304	9284086	9284390	TSSup400
chr2	9302942	9303788	847	9.11	8.43	9.58	-1.14	3.14e-22	1.38e-20	357.85	332.86	758.14	768.89	AT2G21820	-	AT2G21820	protein_coding		846	43	9303365	9303408	5UTR
chr2	9326242	9327294	1053	8.79	9.11	8.37	0.73	5.84e-08	4.88e-07	510.88	591.75	323.19	340.28	AT2G21880	-	ATRAB7A,RAB7A,ATRABG2	protein_coding	RAB GTPase homolog 7A	1052	342	9326768	9326426	TSSup400
chr2	9340218	9340790	573	7.95	6.83	8.57	-1.74	3.72e-21	1.49e-19	121.64	106.33	349.37	410.08	AT2G21910	+	CYP96A5	protein_coding	cytochrome P450, family 96, subfamily A, polypeptide 5	360	926	9340504	9341430	TSSup1kTo400
chr2	9361376	9361924	549	7.96	7.03	8.52	-1.49	1.61e-17	4.39e-16	125.56	135.22	384.61	347.91	AT2G22000	+	PROPEP6	protein_coding	elicitor peptide 6 precursor	548	462	9361650	9362112	TSSup1kTo400
chr2	9390719	9390926	208	8.48	8.19	8.73	-0.54	0.000221	0.000925	313.12	269.29	427.9	419.89	AT2G22090	-	UBA1A	protein_coding	RNA-binding (RRM/RBD/RNP motifs) family protein	207	247	9390822	9390575	TSSup400
chr2	9430688	9430993	306	8.29	7.89	8.61	-0.72	3e-06	1.87e-05	252.69	220.75	382.59	399.17	AT2G07525	-	AT2G07525	lncRNA		305	127	9430840	9430967	CDS
chr2	9436528	9436972	445	9.35	9.06	9.59	-0.52	1.67e-06	1.09e-05	537.56	531.65	735.99	801.61	AT2G22190	-	TPPE	protein_coding	Haloacid dehalogenase-like hydrolase (HAD) superfamily protein	444	92	9436750	9436658	TSSup400
chr2	9487299	9487534	236	8.19	8.55	7.72	0.83	1.58e-06	1.04e-05	377.47	371	244.66	177.77	AT2G22330	+	CYP79B3	protein_coding	cytochrome P450, family 79, subfamily B, polypeptide 3	122	996	9487416	9488412	TSSup1kTo400
chr2	9489869	9490290	422	8.21	7.75	8.55	-0.8	1.41e-06	9.38e-06	240.14	190.7	364.47	386.08	AT2G22330	+	CYP79B3	protein_coding	cytochrome P450, family 79, subfamily B, polypeptide 3	421	1667	9490079	9488412	CDS
chr2	9502175	9502545	371	8.23	8.49	7.93	0.56	0.00029	0.00118	379.04	338.64	244.66	242.12	AT2G22380	+	AT2G22380	tRNA	pre-tRNA	178	81	9502360	9502279	TSSup400
chr2	9525958	9526619	662	9.05	8.66	9.36	-0.69	0.0095	0.0251	448.1	361.75	556.77	753.62	AT2G22430	-	HB6,ATHB6	protein_coding	homeobox protein 6	632	1557	9526288	9527845	3UTR
chr2	9527558	9528138	581	9.7	9.28	10.03	-0.75	0.00185	0.00609	594.85	648.38	872.92	1219.32	AT2G22430	-	HB6,ATHB6	protein_coding	homeobox protein 6	580	3	9527848	9527845	TSSup400
chr2	9565584	9565939	356	8.36	8.7	7.93	0.76	5.81e-06	3.44e-05	407.29	421.85	200.36	287.93	AT2G22500	-	DIC1,UCP5,ATPUMP5	protein_coding	uncoupling protein 5	266	911	9565761	9564850	TSSup1kTo400
chr2	9579485	9580196	712	9.61	9.33	9.85	-0.51	1.69e-06	1.1e-05	638.01	653.01	848.75	995.74	AT2G22540	+	AGL22,SVP,FAQ1	protein_coding	K-box region and MADS-box transcription factor family protein	711	194	9579840	9579646	5UTR
chr2	9583630	9584472	843	8.83	8.54	9.07	-0.53	3.69e-05	0.000184	390.03	354.82	526.57	549.68	AT2G22540	+	AGL22,SVP,FAQ1	protein_coding	K-box region and MADS-box transcription factor family protein	271	4405	9584051	9579646	intergenic
chr2	9635195	9636012	818	9.57	9.8	9.29	0.51	6.53e-07	4.61e-06	862.46	918.83	616.18	634.74	AT2G22668	-	MIR405A	miRNA	MIR405A; miRNA	817	490	9635603	9635113	TSSup1kTo400
chr2	9636231	9636539	309	8.71	8.96	8.42	0.54	7.6e-05	0.000354	497.54	498.13	309.1	374.08	AT2G22670	+	IAA8	protein_coding	indoleacetic acid-induced protein 8	308	40	9636385	9636345	5UTR
chr2	9713594	9714019	426	9.19	9.44	8.89	0.55	2.69e-06	1.69e-05	688.24	696.92	438.98	507.14	AT2TE41455	-	ATCOPIA46	LTR/Copia	.	310	98	9713806	9713904	intergenic
chr2	9721670	9723066	1397	10.32	9.99	10.59	-0.6	9.67e-13	1.56e-11	1042.17	992.8	1584.74	1497.43	AT2G22820	-	AT2G22820	protein_coding		755	943	9722368	9721425	TSSup1kTo400
chr2	9741357	9741834	478	8.64	8.06	9.06	-1.01	7.96e-13	1.29e-11	243.28	288.94	515.49	552.95	AT2G22880	-	VQ12	protein_coding	VQ motif-containing protein	477	132	9741595	9741463	3UTR
chr2	9784147	9785072	926	9.69	9.93	9.41	0.52	1.17e-07	9.36e-07	991.16	958.13	703.77	652.19	.	.	.	.	.	.	.	9784609	.	intergenic
chr2	9791838	9792389	552	9.1	9.44	8.65	0.79	2.69e-11	3.59e-10	714.14	673.81	384.61	418.8	AT2G23000	+	scpl10	protein_coding	serine carboxypeptidase-like 10	551	52	9792113	9792165	CDS
chr2	9799319	9799692	374	7.8	8.27	7.09	1.18	1.34e-10	1.63e-09	327.25	290.1	142.97	129.78	AT2G23010	+	SCPL9	protein_coding	serine carboxypeptidase-like 9	373	749	9799505	9798756	CDS
chr2	9868665	9869045	381	8.63	8.35	8.86	-0.52	0.000119	0.000532	331.96	318.99	463.14	468.97	.	.	.	.	.	.	.	9868855	.	intergenic
chr2	9871883	9872122	240	7.7	7.42	7.93	-0.52	0.00504	0.0146	179.71	161.81	248.69	239.94	.	.	.	.	.	.	.	9872002	.	intergenic
chr2	9923636	9923882	247	8.77	8.49	9	-0.51	0.000223	0.000931	392.38	327.08	515.49	506.05	.	.	.	.	.	.	.	9923759	.	intergenic
chr2	9930188	9930628	441	8.86	8.57	9.09	-0.53	5.85e-05	0.000279	408.08	351.35	548.72	544.22	AT2TE42485	-	ATCOPIA75	LTR/Copia	.	440	2152	9930408	9932560	intergenic
chr2	9935791	9936016	226	8.15	8.43	7.81	0.62	0.000144	0.000631	364.13	325.92	204.39	244.3	.	.	.	.	.	.	.	9935903	.	intergenic
chr2	9939201	9939849	649	8.77	9.15	8.25	0.9	1.65e-11	2.26e-10	588.57	547.83	286.94	323.92	.	.	.	.	.	.	.	9939525	.	intergenic
chr2	9976053	9976832	780	8.67	8.32	8.96	-0.64	2.17e-05	0.000113	361.78	276.23	478.24	514.78	AT2G23430	-	KRP1,ICK1	protein_coding	Cyclin-dependent kinase inhibitor family protein	243	1648	9976442	9978090	intergenic
chr2	10083668	10084370	703	8.64	8.93	8.27	0.66	2.64e-06	1.66e-05	520.3	455.37	288.96	328.28	.	.	.	.	.	.	.	10084019	.	intergenic
chr2	10106204	10106696	493	8.46	7.7	8.96	-1.26	5.28e-17	1.35e-15	204.82	210.35	460.12	533.32	.	.	.	.	.	.	.	10106450	.	intergenic
chr2	10107965	10108303	339	8.4	7.52	8.95	-1.43	4.71e-21	1.87e-19	195.41	171.05	494.35	494.05	AT2G23760	-	SAW2,BLH4	protein_coding	BEL1-like homeodomain 4	338	5193	10108134	10113327	CDS
chr2	10112854	10113639	786	8.35	7.59	8.84	-1.26	3.05e-15	6.43e-14	171.86	212.66	487.3	430.8	AT2G23760	-	SAW2,BLH4	protein_coding	BEL1-like homeodomain 4	785	81	10113246	10113327	5UTR
chr2	10115502	10115828	327	8.14	8.53	7.61	0.92	2.38e-08	2.1e-07	368.05	372.16	174.18	215.94	.	.	.	.	.	.	.	10115665	.	intergenic
chr2	10118581	10118848	268	8.06	6.74	8.74	-2	9.14e-29	7.51e-27	94.17	119.04	402.73	452.61	.	.	.	.	.	.	.	10118714	.	intergenic
chr2	10121934	10122842	909	9.29	8.75	9.68	-0.92	6.52e-17	1.65e-15	441.82	420.7	821.57	815.79	AT2G23770	-	LYK4,AtLYK4	protein_coding	protein kinase family protein / peptidoglycan-binding LysM domain-containing protein	908	91	10122388	10122479	5UTR
chr2	10138255	10138698	444	8.24	7.76	8.6	-0.84	1.66e-07	1.29e-06	236.21	197.64	382.59	392.63	AT2G23810	-	TET8	protein_coding	tetraspanin8	340	881	10138476	10137595	TSSup1kTo400
chr2	10289410	10289802	393	8.37	8.66	8.01	0.66	8.87e-05	0.000407	386.1	425.32	299.03	214.85	AT2G24200	-	atLAP1,LAP1	protein_coding	Cytosol aminopeptidase family protein	392	79	10289606	10289685	5UTR
chr2	10297606	10298884	1279	10.14	10.54	9.6	0.94	3.47e-27	2.43e-25	1461.23	1511.74	785.32	767.8	AT2G07975	+	AT2G07975	otherRNA		876	400	10298245	10297845	CDS
chr2	10308990	10309799	810	9.3	8.66	9.74	-1.08	1.09e-22	5.04e-21	395.52	411.45	853.79	853.96	AT2G07995	-	AT2G07995	lncRNA		744	11	10309394	10309383	TSSup400
chr2	10310197	10310649	453	9.23	8.88	9.52	-0.64	9.75e-09	9.1e-08	469.29	471.55	746.06	717.63	AT2G24240	+	AT2G24240	protein_coding	BTB/POZ domain with WD40/YVTN repeat-like protein	452	58	10310423	10310481	TSSup400
chr2	10331720	10332914	1195	9.83	10.13	9.44	0.69	2.64e-11	3.53e-10	1203.04	1044.81	734.98	656.56	AT2G24280	+	AT2G24280	protein_coding	alpha/beta-Hydrolases superfamily protein	1194	165	10332317	10332482	TSSup400
chr2	10340070	10340629	560	7.94	7.17	8.44	-1.27	7.52e-13	1.22e-11	156.17	131.76	358.43	335.91	AT2G24300	+	AT2G24300	protein_coding	Calmodulin-binding protein	559	435	10340349	10340784	TSSup1kTo400
chr2	10366817	10367202	386	9.59	9.29	9.84	-0.55	9.73e-08	7.86e-07	654.49	601	910.17	922.67	AT2G24360	-	AT2G24360	protein_coding	Protein kinase superfamily protein	385	107	10367009	10366902	TSSup400
chr2	10426514	10427842	1329	10.85	10.53	11.12	-0.59	7.5e-15	1.51e-13	1473	1481.69	2166.69	2273.95	AT2G24545	-	AT2G24545	atlncRNA	other RNA	1328	483	10427178	10427661	CDS
chr2	10448578	10448877	300	7.76	8.15	7.2	0.95	1.75e-07	1.35e-06	298.21	271.6	150.02	145.05	AT2G24590	+	RSZ22a,At-RSZ22a	protein_coding	RNA recognition motif and CCHC-type zinc finger domains containing protein	247	903	10448727	10449630	TSSup1kTo400
chr2	10454458	10455200	743	9.23	8.72	9.6	-0.89	3.54e-13	5.98e-12	422.2	420.7	707.8	849.6	AT2G24600	-	AT2G24600	protein_coding	Ankyrin repeat family protein	742	236	10454829	10454593	TSSup400
chr2	10474173	10474638	466	8.39	8.85	7.72	1.14	1.71e-14	3.31e-13	466.15	458.84	211.43	209.4	AT2G24630	-	ATCSLC8,ATCSLC08,CSLC08	protein_coding	Glycosyl transferase family 2 protein	465	205	10474405	10474610	5UTR
chr2	10496909	10497109	201	7.32	7.6	6.97	0.62	0.00336	0.0103	205.61	181.45	139.95	111.24	AT2G24680	-	AT2G24680	protein_coding	transcriptional factor B3 family protein	200	0	10497009	10497009	5UTR
chr2	10556546	10556859	314	8.34	8.59	8.04	0.55	0.000258	0.00106	408.08	362.91	269.83	257.39	.	.	.	.	.	.	.	10556702	.	intergenic
chr2	10661426	10662459	1034	9.3	9.6	8.94	0.66	1.3e-09	1.37e-08	774.56	775.52	497.37	482.06	AT2G25060	+	ENODL14,AtENODL14	protein_coding	early nodulin-like protein 14	1033	247	10661942	10662189	TSSup400
chr2	10666659	10667494	836	9.54	9.08	9.88	-0.8	0.000732	0.00268	633.31	451.9	962.52	928.12	AT2G25080	+	ATGPX1,GPX1,GPXL1	protein_coding	glutathione peroxidase 1	597	821	10667076	10667897	TSSup1kTo400
chr2	10671750	10672173	424	8.01	7.25	8.51	-1.26	4.24e-13	7.09e-12	138.9	165.27	390.65	339.18	AT2G25090	-	SnRK3.18,CIPK16,AtCIPK16	protein_coding	CBL-interacting protein kinase 16	423	931	10671961	10672892	CDS
chr2	10737472	10737970	499	9.21	8.86	9.5	-0.65	3.02e-08	2.63e-07	484.98	441.5	759.15	691.46	AT2G25200	-	AT2G25200	protein_coding	Plant protein of unknown function (DUF868)	498	79	10737721	10737800	5UTR
chr2	10771263	10771522	260	7.38	6.42	7.96	-1.54	1.57e-13	2.73e-12	86.32	84.37	255.73	241.03	AT2G25297	-	AT2G25297	protein_coding		259	57	10771392	10771335	TSSup400
chr2	10824294	10825448	1155	10.22	9.95	10.46	-0.51	1.65e-09	1.71e-08	963.69	1008.98	1436.74	1372.01	AT2G25430	+	AT2G25430	protein_coding	epsin N-terminal homology (ENTH) domain-containing protein / clathrin assembly protein-related	645	2680	10824871	10822191	3UTR
chr2	10834207	10834869	663	9.21	8.84	9.5	-0.65	8.93e-09	8.38e-08	448.89	470.4	696.72	748.17	AT2G25460	-	AT2G25460	protein_coding		662	1122	10834538	10835660	CDS
chr2	10846740	10848515	1776	11.22	10.76	11.57	-0.82	9.39e-23	4.38e-21	1617.4	1845.75	3044.64	3053.75	AT2G25482	-	AT2G25482	protein_coding	Protein of unknown function (DUF784)	653	1234	10847627	10846393	3UTR
chr2	10851682	10851921	240	8.76	8.37	9.06	-0.69	1.7e-07	1.32e-06	349.22	312.06	532.61	535.5	AT2G25490	-	EBF1,FBL6	protein_coding	EIN3-binding F box protein 1	115	1004	10851801	10850797	intergenic
chr2	10859958	10860444	487	10.05	9.71	10.33	-0.61	3.63e-11	4.76e-10	817.72	858.73	1210.2	1356.74	AT2G25520	+	AT2G25520	protein_coding	Drug/metabolite transporter superfamily protein	486	466	10860201	10860667	TSSup1kTo400
chr2	10905992	10906559	568	10.78	10.44	11.06	-0.62	4.86e-16	1.12e-14	1392.96	1388.07	2079.09	2196.52	AT2G25625	+	CV	protein_coding		567	61	10906275	10906214	5UTR
chr2	10944927	10945463	537	9.33	9.65	8.92	0.74	5.14e-11	6.59e-10	820.08	791.7	513.48	452.61	AT2TE47100	-	HELITRONY3	RC/Helitron	.	31	446	10945195	10945641	intergenic
chr2	10975581	10976970	1390	10.54	10.24	10.79	-0.56	3.28e-11	4.34e-10	1221.88	1189.28	1674.35	1874.79	AT2G25735	-	AT2G25735	protein_coding		1335	359	10976275	10975916	TSSup400
chr2	11013526	11014000	475	7.8	7.03	8.3	-1.28	1.58e-12	2.47e-11	132.63	128.29	328.22	304.28	AT2G25820	+	ESE2	protein_coding	Integrase-type DNA-binding superfamily protein	212	1025	11013763	11014788	CDS
chr2	11039592	11040410	819	9.62	9.23	9.92	-0.69	9.35e-12	1.34e-10	622.32	580.19	964.54	972.84	AT2G25900	+	ATTZF1,ATCTH	protein_coding	Zinc finger C-x8-C-x5-C-x3-H type family protein	80	1329	11040001	11041330	intergenic
chr2	11055884	11056368	485	8.56	8.92	8.07	0.85	1.28e-09	1.35e-08	505.39	464.62	259.76	277.02	AT2G25920	-	AT2G25920	protein_coding		484	64	11056126	11056062	TSSup400
chr2	11113717	11114869	1153	9.29	9.81	8.47	1.34	1.57e-31	1.61e-29	864.81	924.61	345.34	362.09	AT2G26080	-	AtGLDP2,GLDP2	protein_coding	glycine decarboxylase P-protein 2	1152	2	11114293	11114291	TSSup400
chr2	11147287	11147488	202	8.15	7.81	8.43	-0.62	0.000227	0.000946	247.99	201.1	329.23	361	.	.	.	.	.	.	.	11147387	.	intergenic
chr2	11150295	11151222	928	9.76	9.13	10.2	-1.07	2.19e-20	8.09e-19	510.1	611.4	1067.23	1291.3	AT2G26190	-	IQM4	protein_coding	calmodulin-binding family protein	927	4	11150758	11150754	TSSup400
chr2	11172887	11173608	722	8.9	9.13	8.61	0.52	2.88e-05	0.000146	554.04	568.63	380.58	403.53	AT2G26250	-	KCS10,FDH	protein_coding	3-ketoacyl-CoA synthase 10	721	31	11173247	11173278	5UTR
chr2	11175701	11176395	695	9	9.24	8.73	0.51	3.67e-05	0.000183	578.37	627.58	400.72	446.07	.	.	.	.	.	.	.	11176048	.	intergenic
chr2	11232069	11232323	255	7.29	7.76	6.59	1.17	3.04e-07	2.25e-06	210.32	223.06	115.78	76.34	AT2G26400	-	ATARD3,ARD,ARD3	protein_coding	acireductone dioxygenase 3	254	1192	11232196	11233388	CDS
chr2	11271182	11271613	432	8.28	8.54	7.95	0.58	0.000279	0.00113	380.61	362.91	276.88	219.22	.	.	.	.	.	.	.	11271397	.	intergenic
chr2	11284505	11285071	567	10.3	10.03	10.52	-0.5	1.1e-09	1.18e-08	1034.32	1050.59	1468.96	1475.62	AT2G26530	-	AR781	protein_coding	Protein of unknown function (DUF1645)	566	516	11284788	11284272	TSSup1kTo400
chr2	11295700	11296561	862	9.26	8.55	9.73	-1.17	1.32e-25	8.04e-24	369.62	382.56	849.76	844.14	AT2G26560	-	PLA,PLA2A,PLP2,PLAII	protein_coding	phospholipase A 2A	861	212	11296130	11295918	TSSup400
chr2	11336529	11337086	558	9.21	8.45	9.7	-1.24	6.62e-26	4.11e-24	351.57	349.04	782.3	877.95	AT2G26650	-	AKT1,KT1,ATAKT1	protein_coding	K+ transporter 1	557	69	11336807	11336738	TSSup400
chr2	11341508	11341815	308	8.78	8.44	9.05	-0.61	2.64e-06	1.67e-05	363.35	332.86	532.61	530.04	AT2G26670	+	GUN2,ATHO1,TED4,HO1,HY1,HY6	protein_coding	Plant haem oxygenase (decyclizing) family protein	307	114	11341661	11341547	5UTR
chr2	11380082	11380667	586	9.24	8.95	9.48	-0.53	1.26e-06	8.44e-06	491.26	494.67	711.82	716.54	AT2G26710	+	CYP734A1,CYP72B1,BAS1	protein_coding	Cytochrome P450 superfamily protein	585	88	11380374	11380462	TSSup400
chr2	11389919	11391520	1602	9.94	10.19	9.63	0.56	1.73e-09	1.79e-08	1228.94	1114.15	804.45	780.89	AT2G26730	+	AT2G26730	protein_coding	Leucine-rich repeat protein kinase family protein	1601	2422	11390719	11388297	CDS
chr2	11480125	11480715	591	9.64	9.29	9.92	-0.62	9.28e-09	8.69e-08	674.11	581.35	1010.85	921.58	AT2G26910	+	ATPDR4,PDR4,ABCG32,PEC1,AtABCG32	protein_coding	pleiotropic drug resistance 4	390	905	11480420	11481325	TSSup1kTo400
chr2	11514820	11515574	755	8.42	7.64	8.93	-1.29	8.01e-06	4.6e-05	158.52	239.24	514.49	460.24	AT2G26980	-	SnRK3.17,CIPK3	protein_coding	CBL-interacting protein kinase 3	754	3537	11515197	11518734	3UTR
chr2	11518422	11518704	283	7.76	6.42	8.44	-2.02	1.02e-20	3.95e-19	102.8	68.19	308.09	386.08	AT2G26980	-	SnRK3.17,CIPK3	protein_coding	CBL-interacting protein kinase 3	282	171	11518563	11518734	5UTR
chr2	11545488	11545967	480	9.76	9.42	10.04	-0.61	1.1e-10	1.35e-09	685.88	688.83	1036.02	1065.54	AT2G27050	+	AtEIL1,EIL1	protein_coding	ETHYLENE-INSENSITIVE3-like 1	479	72	11545727	11545655	5UTR
chr2	11547640	11548933	1294	10.3	10.03	10.53	-0.5	1.35e-07	1.07e-06	1097.89	998.58	1588.77	1369.83	AT2G27050	+	AtEIL1,EIL1	protein_coding	ETHYLENE-INSENSITIVE3-like 1	653	2631	11548286	11545655	3UTR
chr2	11653576	11654819	1244	9.38	9.83	8.71	1.12	9.76e-25	5.5e-23	894.63	928.08	409.78	427.53	AT2G27230	+	LHW	protein_coding	transcription factor-related	567	3840	11654197	11650357	intergenic
chr2	11705102	11705584	483	8.13	7.85	8.37	-0.51	0.00115	0.00402	228.37	234.62	322.18	338.09	AT2G27360	+	AT2G27360	protein_coding	GDSL-like Lipase/Acylhydrolase superfamily protein	482	684	11705343	11706027	TSSup1kTo400
chr2	11722175	11722806	632	9.26	8.99	9.49	-0.5	1.15e-05	6.36e-05	529.72	487.73	690.68	749.26	AT2G27400	-	TAS1A	otherRNA	TAS1A; other RNA	631	22	11722490	11722468	TSSup400
chr2	11752284	11752482	199	8.82	8.52	9.07	-0.56	3.02e-05	0.000153	360.21	372.16	492.34	584.58	AT2G27500	-	AT2G27500	protein_coding	Glycosyl hydrolase superfamily protein	198	1683	11752383	11754066	3UTR
chr2	11753817	11754056	240	8.42	8.14	8.65	-0.51	0.00042	0.00164	268.39	295.88	411.79	391.53	AT2G27500	-	AT2G27500	protein_coding	Glycosyl hydrolase superfamily protein	239	130	11753936	11754066	5UTR
chr2	11754588	11755303	716	9.51	8.76	10	-1.24	2.49e-32	2.75e-30	428.48	436.88	1000.78	1047	AT2G27500	-	AT2G27500	protein_coding	Glycosyl hydrolase superfamily protein	478	879	11754945	11754066	TSSup1kTo400
chr2	11762898	11763778	881	8.59	8.84	8.28	0.56	9.53e-05	0.000435	493.62	425.32	331.25	292.29	AT2G27520	+	AT2G27520	protein_coding	F-box and associated interaction domains-containing protein	245	1278	11763338	11762060	3UTR
chr2	11871082	11871649	568	8.42	8.69	8.09	0.6	3.78e-05	0.000188	413.57	412.61	254.73	289.02	AT2G27880	+	AtAGO5,AGO5	protein_coding	Argonaute family protein	567	12	11871365	11871377	TSSup400
chr2	11908327	11908861	535	8.75	9.26	7.97	1.29	3.39e-22	1.48e-20	618.39	607.93	241.64	259.57	AT2TE51810	+	VANDAL8	DNA/MuDR	.	171	96	11908594	11908690	intergenic
chr2	11947268	11948036	769	10.2	10.6	9.64	0.96	3e-27	2.11e-25	1513.03	1594.95	757.13	835.42	.	.	.	.	.	.	.	11947652	.	intergenic
chr2	11971019	11971579	561	8.4	8.89	7.64	1.25	2.39e-15	5.12e-14	477.92	472.71	174.18	225.76	.	.	.	.	.	.	.	11971299	.	intergenic
chr2	11976239	11976830	592	8.51	8.76	8.21	0.55	0.000134	0.000589	459.09	407.98	280.9	311.92	AT2G28105	+	AT2G28105	protein_coding		591	232	11976534	11976302	5UTR
chr2	11995874	11996675	802	9.04	9.56	8.23	1.33	2.42e-27	1.72e-25	748.67	762.8	283.92	316.28	AT2G28140	+	AT2G28140	protein_coding	Protein of unknown function (DUF1635)	362	1321	11996274	11994953	intergenic
chr2	12002231	12002968	738	9.23	9.47	8.95	0.52	2.11e-05	0.00011	708.64	705.01	544.69	443.88	AT2G28150	+	AT2G28150	protein_coding	Domain of unknown function (DUF966)	507	2864	12002599	11999735	3UTR
chr2	12017571	12018090	520	8.62	8.28	8.9	-0.62	3.22e-06	2e-05	309.2	312.06	482.27	475.51	.	.	.	.	.	.	.	12017830	.	intergenic
chr2	12021411	12021647	237	8.12	7.67	8.47	-0.8	1.29e-05	7.05e-05	238.57	168.74	377.56	331.55	.	.	.	.	.	.	.	12021529	.	intergenic
chr2	12047425	12047658	234	7.86	8.28	7.26	1.03	8.63e-09	8.11e-08	332.74	290.1	151.02	154.87	.	.	.	.	.	.	.	12047541	.	intergenic
chr2	12049354	12049787	434	8.49	8.86	7.99	0.87	1.24e-08	1.14e-07	503.03	426.48	275.87	233.39	AT2G08260	-	AT2G08260	lncRNA		344	107	12049570	12049677	5UTR
chr2	12075090	12075571	482	8.75	9.44	7.4	2.04	6.47e-48	2.48e-45	698.44	686.52	169.15	167.96	.	.	.	.	.	.	.	12075330	.	intergenic
chr2	12076554	12077455	902	9.36	9.95	8.34	1.61	1.15e-45	3.45e-43	996.65	983.55	339.3	310.83	.	.	.	.	.	.	.	12077004	.	intergenic
chr2	12078417	12078686	270	8.18	8.93	6.55	2.38	1.01e-40	2.09e-38	515.59	459.99	97.66	89.43	.	.	.	.	.	.	.	12078551	.	intergenic
chr2	12084072	12084407	336	7.59	7.98	7.06	0.92	1.35e-06	8.98e-06	251.91	253.11	126.86	139.6	AT2G28310	+	AT2G28310	protein_coding	Protein of unknown function (DUF707)	52	1116	12084239	12085355	3UTR
chr2	12089852	12090613	762	8.53	9.02	7.78	1.24	7.55e-06	4.36e-05	539.13	500.44	176.19	262.84	AT2G28315	+	UXT1	protein_coding	Nucleotide/sugar transporter family protein	761	1566	12090232	12088666	CDS
chr2	12157585	12158839	1255	9.39	9.7	9.01	0.69	1.38e-10	1.68e-09	856.18	802.1	520.53	507.14	AT2G28420	+	GLYI8	protein_coding	Lactoylglutathione lyase / glyoxalase I family protein	1222	600	12158212	12157612	CDS
chr2	12186416	12186933	518	8.34	8.79	7.68	1.12	3.72e-11	4.87e-10	479.49	407.98	173.17	235.58	AT2G28500	-	LBD11	protein_coding	LOB domain-containing protein 11	517	1619	12186674	12188293	CDS
chr2	12192881	12193158	278	7.58	7.19	7.88	-0.7	0.000342	0.00136	131.06	160.65	222.51	249.75	.	.	.	.	.	.	.	12193019	.	intergenic
chr2	12204616	12205215	600	9.2	9.49	8.82	0.67	2.2e-08	1.96e-07	695.3	747.78	414.81	489.69	.	.	.	.	.	.	.	12204915	.	intergenic
chr2	12223926	12224505	580	9.14	8.76	9.43	-0.67	1.98e-08	1.77e-07	455.95	411.45	660.48	721.99	.	.	.	.	.	.	.	12224215	.	intergenic
chr2	12230159	12230430	272	8.05	7.25	8.56	-1.32	2.75e-15	5.82e-14	149.89	153.72	366.48	390.44	.	.	.	.	.	.	.	12230294	.	intergenic
chr2	12231761	12232143	383	9.08	8.47	9.5	-1.03	8.61e-17	2.14e-15	333.53	377.93	766.19	684.91	AT2TE53310	+	ATREP5	RC/Helitron	.	4	540	12231952	12231412	intergenic
chr2	12233924	12234456	533	9.01	8.36	9.46	-1.1	3.02e-19	9.93e-18	344.51	310.9	698.74	707.82	.	.	.	.	.	.	.	12234190	.	intergenic
chr2	12249394	12249699	306	8.01	8.31	7.64	0.66	8.81e-05	0.000405	340.59	292.41	190.29	209.4	AT2G28590	+	PBL6	protein_coding	Protein kinase superfamily protein	305	102	12249546	12249648	TSSup400
chr2	12263045	12263684	640	8.81	9.18	8.31	0.87	5.88e-11	7.5e-10	604.27	553.61	297.01	338.09	AT2G28610	+	PRS1,WOX3,PRS	protein_coding	Homeodomain-like superfamily protein	550	1352	12263364	12262012	3UTR
chr2	12272034	12272275	242	7.69	8.11	7.1	1.01	4.82e-08	4.08e-07	267.6	286.63	137.93	136.33	AT2G28625	+	PCA22	protein_coding		241	126	12272154	12272280	TSSup400
chr2	12278008	12278469	462	8.18	8.75	7.22	1.53	1.12e-20	4.3e-19	419.06	442.66	154.04	145.05	AT2G28630	-	KCS12	protein_coding	3-ketoacyl-CoA synthase 12	409	821	12278238	12277417	TSSup1kTo400
chr2	12311685	12311957	273	7.57	7.14	7.9	-0.76	0.0001	0.000457	152.24	129.45	234.59	242.12	.	.	.	.	.	.	.	12311821	.	intergenic
chr2	12326298	12326995	698	9.66	9.39	9.89	-0.5	5.65e-07	4.03e-06	680.39	661.1	976.62	916.13	AT2G28720	+	AT2G28720	protein_coding	Histone superfamily protein	697	161	12326646	12326807	TSSup400
chr2	12355179	12356462	1284	10.19	10.47	9.86	0.6	1.34e-11	1.87e-10	1434.55	1393.85	872.92	987.02	AT2G28790	-	AT2G28790	protein_coding	Pathogenesis-related thaumatin superfamily protein	1283	250	12355820	12355570	TSSup400
chr2	12375524	12375779	256	8.19	7.82	8.49	-0.67	1.72e-05	9.16e-05	222.09	231.15	353.4	365.36	.	.	.	.	.	.	.	12375651	.	intergenic
chr2	12379762	12381238	1477	10.81	10.46	11.09	-0.62	2.84e-13	4.83e-12	1413.36	1408.87	2013.65	2331.76	AT2G28840	+	XBAT31	protein_coding	XB3 ortholog 1 in Arabidopsis thaliana	1047	2229	12380500	12378271	3UTR
chr2	12395490	12396003	514	8.56	8.94	8.03	0.91	7.01e-11	8.84e-10	485.77	498.13	263.79	260.66	AT2G28870	-	SMR10	protein_coding		513	729	12395746	12395017	TSSup1kTo400
chr2	12415433	12416018	586	9.99	9.62	10.28	-0.67	8.51e-14	1.52e-12	798.11	773.2	1250.48	1241.13	AT2G28900	-	ATOEP16-1,ATOEP16-L,OEP16,OEP16-1	protein_coding	outer plastid envelope protein 16-1	585	64	12415725	12415661	3UTR
chr2	12516081	12516302	222	7.22	6.08	7.84	-1.77	1.26e-14	2.47e-13	76.12	58.94	230.56	229.03	AT2G08320	+	AT2G08320	lncRNA		221	99	12516191	12516290	TSSup400
chr2	12518118	12518499	382	7.96	8.39	7.33	1.06	3.81e-09	3.78e-08	367.27	303.97	174.18	147.23	.	.	.	.	.	.	.	12518308	.	intergenic
chr2	12526239	12526650	412	8.25	8.5	7.95	0.54	0.000358	0.00142	364.13	358.29	248.69	247.57	AT2G29130	-	LAC2,ATLAC2	protein_coding	laccase 2	411	1359	12526444	12527803	CDS
chr2	12585026	12586529	1504	9.96	9.34	10.39	-1.05	4.75e-08	4.02e-07	613.69	680.74	1506.21	1180.06	AT2G29290	+	AT2G29290	protein_coding	NAD(P)-binding Rossmann-fold superfamily protein	1503	78	12585777	12585855	TSSup400
chr2	12596783	12597225	443	8.57	8.26	8.81	-0.55	0.000223	0.000931	339.8	275.07	467.17	432.98	AT2G29340	+	AT2G29340	protein_coding	NAD-dependent epimerase/dehydratase family protein	442	13	12597004	12597017	TSSup400
chr2	12602275	12602813	539	8.16	8.44	7.8	0.64	0.000119	0.000532	385.32	310.9	234.59	211.58	AT2G29360	+	SDR	protein_coding	NAD(P)-binding Rossmann-fold superfamily protein	47	1222	12602544	12603766	3UTR
chr2	12677003	12677526	524	9.2	9.53	8.75	0.78	2.49e-11	3.34e-10	766.72	716.57	456.09	407.89	AT2G29654	-	AT2G29654	protein_coding		248	197	12677264	12677461	intergenic
chr2	12688514	12689356	843	9.46	9.13	9.74	-0.61	8.58e-08	6.99e-07	595.64	522.4	802.44	901.95	AT2G29680	+	ATCDC6,CDC6	protein_coding	cell division control 6	842	235	12688935	12689170	TSSup400
chr2	12702232	12702592	361	8.52	8.15	8.81	-0.66	3.83e-06	2.35e-05	299.78	266.98	439.98	456.97	AT2G29720	-	CTF2B	protein_coding	FAD/NAD(P)-binding oxidoreductase family protein	360	31	12702412	12702443	5UTR
chr2	12771566	12772029	464	8.71	9.04	8.28	0.76	2.27e-08	2.01e-07	528.15	523.56	333.26	289.02	AT2G29960	-	CYP5,CYP19-4,ATCYP5	protein_coding	cyclophilin 5	102	1129	12771797	12770668	intergenic
chr2	12772485	12773135	651	8.54	9.29	6.9	2.39	1.24e-52	6.36e-50	622.32	627.58	113.77	125.42	.	.	.	.	.	.	.	12772810	.	intergenic
chr2	12790724	12791966	1243	8.93	9.4	8.23	1.17	2.92e-20	1.06e-18	707.86	642.6	304.06	295.56	.	.	.	.	.	.	.	12791345	.	intergenic
chr2	12792538	12792914	377	7.92	8.32	7.38	0.93	2.69e-07	2.01e-06	319.4	317.83	142.97	190.86	.	.	.	.	.	.	.	12792726	.	intergenic
chr2	12799803	12800128	326	7.53	6.89	7.97	-1.09	2.49e-08	2.2e-07	110.65	125.98	244.66	258.48	AT2G29995	-	PSY3	protein_coding		325	524	12799965	12799441	TSSup1kTo400
chr2	12819947	12820358	412	9.62	9.31	9.86	-0.55	1.66e-07	1.29e-06	640.37	632.2	869.9	994.65	.	.	.	.	.	.	.	12820152	.	intergenic
chr2	12841585	12841989	405	8	8.76	6.3	2.46	6.39e-38	1.02e-35	441.82	427.63	68.46	89.43	.	.	.	.	.	.	.	12841787	.	intergenic
chr2	12868042	12868268	227	8.71	8.36	8.99	-0.63	6.5e-06	3.8e-05	354.71	302.81	531.6	484.24	AT2G30130	+	PCK1,ASL5,LBD12	protein_coding	Lateral organ boundaries (LOB) domain family protein	226	305	12868155	12868460	TSSup400
chr2	12871547	12872441	895	10.86	10.53	11.13	-0.6	2.21e-15	4.74e-14	1429.06	1518.67	2213	2266.32	AT2G30140	+	UGT87A2	protein_coding	UDP-Glycosyltransferase superfamily protein	894	11	12871994	12871983	5UTR
chr2	12874382	12874936	555	9.27	9.53	8.95	0.59	6.59e-07	4.65e-06	725.12	754.71	534.62	451.52	AT2G30150	+	AT2G30150	protein_coding	UDP-Glycosyltransferase superfamily protein	554	195	12874659	12874464	CDS
chr2	12944956	12945218	263	7.88	8.22	7.43	0.79	5.86e-06	3.46e-05	313.91	283.16	165.12	179.95	.	.	.	.	.	.	.	12945087	.	intergenic
chr2	12971497	12971782	286	8.03	8.67	6.87	1.8	1.89e-24	1.03e-22	408.86	403.36	106.72	126.51	AT2G30440	+	Plsp2B,TPP	protein_coding	thylakoid processing peptide	101	1042	12971639	12972681	intergenic
chr2	13013835	13014291	457	8.68	8.37	8.94	-0.57	2.79e-05	0.000142	347.65	312.06	471.19	510.41	AT2G30550	+	DALL3	protein_coding	alpha/beta-Hydrolases superfamily protein	456	466	13014063	13014529	TSSup1kTo400
chr2	13091571	13091833	263	7.61	7.84	7.34	0.51	0.0103	0.027	253.48	205.73	178.21	145.05	AT2G30720	-	AT2G30720	protein_coding	Thioesterase/thiol ester dehydrase-isomerase superfamily protein	262	53	13091702	13091755	5UTR
chr2	13127893	13128123	231	7.75	8.13	7.22	0.91	5.44e-07	3.89e-06	277.81	283.16	140.96	157.05	AT2G30810	-	GASA12	protein_coding	Gibberellin-regulated family protein	230	658	13128008	13128666	CDS
chr2	13136884	13137659	776	9.37	9	9.66	-0.66	2.31e-09	2.34e-08	496.76	528.18	771.23	844.14	AT2G30850	-	AT2G30850	tRNA	pre-tRNA	424	37	13137271	13137308	CDS
chr2	13138938	13139152	215	8.46	8.19	8.69	-0.5	0.00103	0.00362	317.83	264.67	431.93	391.53	AT2G30860	+	GLUTTR,GSTF9,ATGSTF7,ATGSTF9	protein_coding	glutathione S-transferase PHI 9	214	164	13139045	13138881	5UTR
chr2	13151219	13151698	480	8.47	8.74	8.14	0.6	9.84e-05	0.000448	460.66	396.43	248.69	315.19	AT2G30900	+	TBL43	protein_coding	TRICHOME BIREFRINGENCE-LIKE 43	479	2045	13151458	13149413	CDS
chr2	13161740	13162446	707	9.32	9.03	9.56	-0.53	2.87e-06	1.79e-05	490.48	558.23	782.3	728.54	AT2G30930	+	AT2G30930	protein_coding		706	20	13162093	13162073	5UTR
chr2	13166609	13166986	378	7.62	8.22	6.56	1.66	1.11e-16	2.74e-15	300.56	295.88	83.57	104.7	AT2G30933	-	AT2G30933	protein_coding	Carbohydrate-binding X8 domain superfamily protein	377	105	13166797	13166902	5UTR
chr2	13185681	13186717	1037	9.75	9.39	10.04	-0.65	2.09e-10	2.49e-09	638.01	703.86	1120.6	989.2	AT2G30980	-	ATSK23,BIL1,ATSK2-2,ASKdZeta,SKdZeta	protein_coding	SHAGGY-related protein kinase dZeta	1036	226	13186199	13185973	TSSup400
chr2	13190365	13190702	338	8.39	8.01	8.69	-0.69	2.46e-06	1.56e-05	260.54	254.27	416.83	411.17	AT2G30990	-	AT2G30990	protein_coding	Protein of unknown function (DUF688)	337	75	13190533	13190458	TSSup400
chr2	13230012	13230714	703	8.92	9.31	8.38	0.93	7.84e-14	1.41e-12	634.87	634.51	341.31	327.19	.	.	.	.	.	.	.	13230363	.	intergenic
chr2	13245780	13246329	550	8.38	9.02	7.23	1.78	6.51e-30	5.79e-28	543.84	492.35	148	152.69	AT2TE58100	-	ATREP3	RC/Helitron	.	5	269	13246054	13245785	intergenic
chr2	13248596	13248856	261	7.81	8.45	6.64	1.81	2.23e-21	9.1e-20	370.41	328.24	104.71	94.88	.	.	.	.	.	.	.	13248726	.	intergenic
chr2	13262651	13264188	1538	9.4	9.78	8.87	0.91	5.88e-17	1.5e-15	872.66	889.94	489.32	448.25	AT2G31110	-	TBL40	protein_coding	Plant protein of unknown function (DUF828)	605	1163	13263419	13262256	intergenic
chr2	13276595	13277114	520	8.69	8.25	9.02	-0.77	3.28e-08	2.84e-07	309.2	299.34	475.22	566.03	AT2G31160	+	OBO1,LSH3	protein_coding	Protein of unknown function (DUF640)	405	855	13276854	13277709	TSSup1kTo400
chr2	13304716	13305403	688	8	8.25	7.71	0.53	0.00255	0.00807	344.51	262.36	202.37	217.03	AT2G31220	+	bHLH010	protein_coding	basic helix-loop-helix (bHLH) DNA-binding superfamily protein	153	2394	13305059	13302665	intergenic
chr2	13307475	13307993	519	9.81	9.42	10.12	-0.7	3.59e-11	4.72e-10	652.92	715.42	1017.9	1200.78	AT2G31230	-	ERF15,ATERF15	protein_coding	ethylene-responsive element binding factor 15	518	162	13307734	13307572	TSSup400
chr2	13309536	13309747	212	7.87	7.48	8.18	-0.7	6.07e-05	0.000289	185.99	171.05	277.88	303.19	.	.	.	.	.	.	.	13309641	.	intergenic
chr2	13312177	13312475	299	8.44	7.61	8.96	-1.34	0.00181	0.00597	254.26	137.54	468.17	526.77	.	.	.	.	.	.	.	13312326	.	intergenic
chr2	13313640	13314160	521	8.19	7.3	8.74	-1.44	1.91e-18	5.79e-17	160.88	154.87	398.7	456.97	.	.	.	.	.	.	.	13313900	.	intergenic
chr2	13331833	13332397	565	8.52	8.77	8.23	0.54	0.000144	0.00063	463.8	409.14	288.96	310.83	.	.	.	.	.	.	.	13332115	.	intergenic
chr2	13381154	13381996	843	9.66	9.9	9.39	0.51	3.63e-06	2.24e-05	1040.6	865.67	696.72	642.38	AT2G31380	+	BBX25,STH	protein_coding	salt tolerance homologue	842	191	13381575	13381766	3UTR
chr2	13437559	13438589	1031	9.75	10.08	9.32	0.76	1.53e-15	3.34e-14	1079.05	1089.88	634.3	643.47	AT2G08440	+	AT2G08440	atlncRNA		130	1385	13438074	13439459	3UTR
chr2	13449846	13450483	638	8.54	8.77	8.27	0.5	0.000316	0.00127	428.48	444.97	293.99	321.73	AT2G31600	-	AT2G31600	protein_coding		637	19	13450164	13450145	TSSup400
chr2	13496850	13497278	429	8.61	8.16	8.95	-0.8	5.79e-09	5.59e-08	291.93	278.54	483.28	508.23	AT2G31750	+	UGT74D1	protein_coding	UDP-glucosyl transferase 74D1	428	53	13497064	13497117	TSSup400
chr2	13553627	13554370	744	10.23	9.9	10.5	-0.6	8.96e-13	1.45e-11	922.1	989.33	1450.83	1454.89	AT2G31870	-	TEJ,atPARG1,PARG1	protein_coding	Poly (ADP-ribose) glycohydrolase (PARG)	743	154	13553998	13553844	TSSup400
chr2	13569861	13570579	719	8.51	9.18	7.22	1.95	8.49e-38	1.34e-35	592.5	564.01	155.05	143.96	AT2G31910	+	ATCHX21,CHX21	protein_coding	cation/H+ exchanger 21	718	114	13570220	13570106	5UTR
chr2	13582597	13582847	251	8	8.54	7.13	1.41	7.09e-16	1.61e-14	349.22	396.43	138.94	141.78	AT2G31953	+	LCR76	protein_coding	low-molecular-weight cysteine-rich 76	250	653	13582722	13583375	TSSup1kTo400
chr2	13645547	13647246	1700	11.21	10.6	11.63	-1.03	1.88e-30	1.78e-28	1508.32	1598.42	3426.22	2916.33	AT2G32100	+	OFP16,ATOFP16	protein_coding	ovate family protein 16	548	1302	13646396	13647698	intergenic
chr2	13657850	13658569	720	9.36	9.71	8.88	0.83	1.66e-14	3.2e-13	849.9	827.53	465.15	478.78	AT2G32150	+	AT2G32150	protein_coding	Haloacid dehalogenase-like hydrolase (HAD) superfamily protein	682	678	13658209	13658887	TSSup1kTo400
chr2	13689438	13690474	1037	9.26	8.86	9.57	-0.71	1.83e-10	2.2e-09	457.52	473.86	737	787.43	AT2G32240	-	AT2G32240	protein_coding		1036	1199	13689956	13691155	CDS
chr2	13702494	13702955	462	8.19	7.71	8.55	-0.85	2.02e-07	1.54e-06	227.58	190.7	387.63	364.27	AT2TE60325	-	ATREP1	RC/Helitron	.	123	107	13702724	13702617	intergenic
chr2	13713541	13714291	751	9.17	9.41	8.88	0.53	1.81e-05	9.54e-05	717.28	641.45	427.9	513.68	AT2G32280	+	VCC	protein_coding	Protein of unknown function (DUF1218)	750	989	13713916	13712927	CDS
chr2	13768694	13769665	972	9.71	10.3	8.68	1.61	2.37e-56	1.64e-53	1250.92	1266.72	425.89	396.99	.	.	.	.	.	.	.	13769179	.	intergenic
chr2	13895524	13895976	453	8.41	8.67	8.08	0.59	4.39e-05	0.000215	414.36	401.05	268.82	272.66	AT2G32770	+	ATPAP13,PAP13	protein_coding	purple acid phosphatase 13	452	74	13895750	13895824	TSSup400
chr2	13938768	13938984	217	7.37	7.7	6.94	0.76	0.000167	0.000721	208.75	206.88	121.83	123.24	AT2G32850	-	AT2G32850	protein_coding	Protein kinase superfamily protein	216	31	13938876	13938845	TSSup400
chr2	13986618	13986909	292	8.14	7.84	8.38	-0.54	0.00499	0.0145	278.59	179.14	333.26	333.73	AT2G32960	+	PFA-DSP2,AtPFA-DSP2	protein_coding	Phosphotyrosine protein phosphatases superfamily protein	241	905	13986763	13987668	TSSup1kTo400
chr2	14002150	14002674	525	9.29	9.53	9.01	0.52	3.18e-06	1.97e-05	780.06	698.08	513.48	515.87	AT2G32990	+	GH9B8,AtGH9B8	protein_coding	glycosyl hydrolase 9B8	524	715	14002412	14003127	TSSup1kTo400
chr2	14003970	14005105	1136	9.7	10.15	9.06	1.09	3.74e-28	2.88e-26	1134.77	1133.8	515.49	549.68	AT2G32990	+	GH9B8,AtGH9B8	protein_coding	glycosyl hydrolase 9B8	1135	1410	14004537	14003127	CDS
chr2	14047094	14048166	1073	10.21	9.87	10.49	-0.61	8.5e-12	1.22e-10	994.3	883	1406.53	1467.98	AT2G33140	-	AT2G33140	tRNA	pre-tRNA	825	204	14047630	14047426	3UTR
chr2	14133449	14133722	274	8.75	8.48	8.98	-0.5	0.000105	0.000475	350.79	361.75	510.46	496.23	AT2G33350	+	AT2G33350	protein_coding	CCT motif family protein	273	224	14133585	14133809	TSSup400
chr2	14146328	14147508	1181	9.89	10.28	9.34	0.94	6.73e-07	4.74e-06	1325.47	1166.16	570.87	726.36	AT2G33380	-	CLO3,RD20,PXG3,AtCLO3,AtRD20,CLO-3	protein_coding	Caleosin-related family protein	1180	363	14146918	14146555	TSSup400
chr2	14195604	14195842	239	7.67	7.93	7.36	0.57	0.00203	0.00662	237.78	249.64	157.06	171.23	AT2G33520	+	AthCYSTM7	protein_coding		111	1008	14195723	14196731	3UTR
chr2	14201670	14201959	290	7.35	7.85	6.55	1.3	1.54e-09	1.6e-08	243.28	219.59	104.71	82.89	AT2G33530	-	scpl46	protein_coding	serine carboxypeptidase-like 46	4	1140	14201814	14200674	intergenic
chr2	14260648	14260949	302	7.87	7.24	8.31	-1.08	6.7e-09	6.39e-08	133.41	168.74	289.97	346.82	AT2G33710	-	AT2G33710	protein_coding	Integrase-type DNA-binding superfamily protein	301	106	14260798	14260904	5UTR
chr2	14261584	14262182	599	8.3	7.22	8.9	-1.68	3.4e-26	2.16e-24	154.6	144.47	497.37	461.33	AT2G33710	-	AT2G33710	protein_coding	Integrase-type DNA-binding superfamily protein	320	979	14261883	14260904	TSSup1kTo400
chr2	14282837	14283120	284	8.46	8.74	8.12	0.63	1.57e-05	8.43e-05	412.79	443.81	286.94	268.29	AT2G33770	-	ATUBC24,PHO2,UBC24	protein_coding	phosphate 2	283	135	14282978	14283113	5UTR
chr2	14283724	14284491	768	9.2	9.54	8.77	0.77	2.5e-10	2.95e-09	803.6	681.9	453.07	418.8	AT2G33770	-	ATUBC24,PHO2,UBC24	protein_coding	phosphate 2	389	994	14284107	14283113	TSSup1kTo400
chr2	14309532	14311038	1507	10.64	10.27	10.94	-0.67	4.18e-17	1.09e-15	1283.88	1184.66	1963.31	1958.76	AT2G33830	-	DRM2,AtDRM2	protein_coding	Dormancy/auxin associated family protein	1506	323	14310285	14310608	CDS
chr2	14367485	14368129	645	8.38	8.09	8.61	-0.52	0.000536	0.00203	276.24	270.45	416.83	365.36	AT2G34010	+	TIE4	protein_coding		594	728	14367807	14368535	TSSup1kTo400
chr2	14393229	14393798	570	9.23	8.83	9.55	-0.72	1e-10	1.24e-09	446.53	462.3	743.04	752.53	AT2G08650	+	AT2G08650	atlncRNA		569	104	14393513	14393409	CDS
chr2	14399019	14399590	572	8.49	8.76	8.16	0.6	5.03e-05	0.000243	467.72	396.43	298.02	272.66	AT2G34090	-	MEE18	protein_coding	maternal effect embryo arrest 18	571	29	14399304	14399275	CDS
chr2	14424042	14424715	674	8.65	8.88	8.37	0.52	0.000245	0.00101	499.11	446.12	302.05	358.82	AT2G34150	-	SCAR1,WAVE1,ATRANGAP2,ATSCAR1	protein_coding	SCAR family protein	436	900	14424378	14423478	TSSup1kTo400
chr2	14427476	14427883	408	8.82	8.44	9.13	-0.69	1.4e-07	1.1e-06	368.05	325.92	548.72	568.22	AT2G34170	+	AT2G34170	protein_coding	Protein of unknown function (DUF688)	407	171	14427679	14427508	5UTR
chr2	14432344	14432908	565	8.88	8.38	9.25	-0.87	5.12e-12	7.51e-11	322.54	343.26	587.99	628.2	AT2G34180	-	CIPK13,ATWL2,WL2,SnRK3.7	protein_coding	CBL-interacting protein kinase 13	564	144	14432626	14432482	TSSup400
chr2	14481728	14481919	192	7.47	6.96	7.84	-0.88	7.49e-06	4.33e-05	127.13	122.51	228.55	231.21	AT2G34315	-	AT2G34315	protein_coding	Avirulence induced gene (AIG1) family protein	191	538	14481823	14481285	TSSup1kTo400
chr2	14535580	14536329	750	10.69	10.36	10.96	-0.6	3.19e-13	5.41e-12	1225.8	1395	1989.48	1984.94	AT2G34490	-	CYP710A2	protein_coding	cytochrome P450, family 710, subfamily A, polypeptide 2	749	1602	14535954	14537556	CDS
chr2	14541730	14542402	673	8.78	7.88	9.32	-1.44	1.11e-27	8.1e-26	238.57	233.46	654.44	628.2	AT2G34500	-	CYP710A1	protein_coding	cytochrome P450, family 710, subfamily A, polypeptide 1	672	449	14542066	14541617	TSSup1kTo400
chr2	14548623	14548885	263	7.75	8.09	7.3	0.79	1.18e-05	6.53e-05	280.16	264.67	155.05	160.32	AT2G34520	-	RPS14	protein_coding	mitochondrial ribosomal protein S14	262	30	14548754	14548784	5UTR
chr2	14552743	14553128	386	8.09	8.63	7.23	1.4	3.88e-17	1.01e-15	401.01	390.65	147	153.78	.	.	.	.	.	.	.	14552935	.	intergenic
chr2	14639237	14639511	275	7.5	7.76	7.18	0.58	0.00294	0.00915	226.8	205.73	144.98	145.05	AT2G34710	-	PHB,ATHB14,ATHB-14,PHB-1D	protein_coding	Homeobox-leucine zipper family protein / lipid-binding START domain-containing protein	189	4981	14639374	14644355	3UTR
chr2	14677857	14678176	320	7.97	8.25	7.63	0.62	0.000283	0.00115	331.96	277.38	190.29	205.04	AT2G34790	-	AtBBE-like,EDA28,MEE23	protein_coding	FAD-binding Berberine family protein	319	618	14678016	14677398	TSSup1kTo400
chr2	14687436	14688009	574	9.21	9.75	8.35	1.4	1.94e-33	2.36e-31	876.58	842.55	331.25	320.64	.	.	.	.	.	.	.	14687722	.	intergenic
chr2	14707202	14707515	314	7.78	8.21	7.18	1.02	1.86e-07	1.43e-06	322.54	268.14	122.83	167.96	AT2G34850	-	MEE25	protein_coding	NAD(P)-binding Rossmann-fold superfamily protein	313	67	14707358	14707425	5UTR
chr2	14733435	14734103	669	8.49	8.73	8.21	0.53	0.000182	0.000779	427.7	421.85	297.01	293.38	AT2G34925	+	CLE42	protein_coding	CLAVATA3/ESR-RELATED 42	668	205	14733769	14733974	TSSup400
chr2	14752101	14752565	465	8.77	9.02	8.46	0.56	6.63e-05	0.000313	466.94	574.41	353.4	352.27	AT2G35000	-	ATL9,ATL2G	protein_coding	RING/U-box superfamily protein	464	986	14752333	14753319	CDS
chr2	14753898	14754296	399	8.82	8.43	9.13	-0.7	1.12e-07	8.99e-07	365.7	323.61	580.94	537.68	AT2G35010	+	TO1,ATO1	protein_coding	thioredoxin O1	398	136	14754097	14754233	TSSup400
chr2	14791529	14791768	240	8.01	8.29	7.66	0.64	0.000242	0.001	317.04	310.9	175.19	227.94	AT2G35080	-	AT2G35080	protein_coding	nucleotide binding;ATP binding;aminoacyl-tRNA ligases	239	200	14791648	14791448	TSSup400
chr2	14826334	14826781	448	8.07	8.39	7.66	0.73	3.86e-05	0.000191	369.62	301.65	225.53	179.95	AT2G08710	-	AT2G08710	lncRNA		447	117	14826557	14826440	TSSup400
chr2	14953462	14953899	438	8.14	8.43	7.77	0.66	9.65e-05	0.00044	367.27	322.46	243.65	191.95	.	.	.	.	.	.	.	14953680	.	intergenic
chr2	15072087	15072992	906	9.3	8.83	9.66	-0.83	3.24e-14	6.04e-13	452.02	457.68	826.6	791.79	AT2G35900	-	AT2G35900	protein_coding		742	710	15072539	15071829	TSSup1kTo400
chr2	15073286	15074358	1073	9.46	9	9.81	-0.81	4.12e-14	7.59e-13	478.71	542.05	894.06	898.68	AT2G35910	-	ATL70	protein_coding	RING/U-box superfamily protein	1072	318	15073822	15074140	CDS
chr2	15081696	15082360	665	8.73	8.14	9.14	-1	3.16e-14	5.92e-13	286.44	277.38	553.75	575.85	AT2G35935	+	AT2G35935	protein_coding		8	1324	15082028	15083352	intergenic
chr2	15088827	15089784	958	9.33	9.67	8.88	0.79	2.89e-10	3.38e-09	753.37	878.38	423.87	519.14	AT2G35945	+	AT2G35945	atlncRNA	other RNA	266	1213	15089305	15090518	CDS
chr2	15128484	15129468	985	9.07	9.51	8.44	1.07	5.75e-18	1.65e-16	763.58	694.61	368.5	327.19	AT2G36030	-	AT2G36030	protein_coding		287	1205	15128976	15127771	intergenic
chr2	15138973	15139242	270	7.6	6.87	8.09	-1.22	3.07e-10	3.58e-09	115.36	119.04	288.96	255.21	.	.	.	.	.	.	.	15139107	.	intergenic
chr2	15189544	15190238	695	8.84	8.43	9.16	-0.73	1.7e-08	1.54e-07	367.27	321.3	575.9	569.31	.	.	.	.	.	.	.	15189891	.	intergenic
chr2	15190935	15191327	393	9.21	8.61	9.63	-1.02	2.76e-19	9.12e-18	401.8	377.93	786.33	799.43	.	.	.	.	.	.	.	15191131	.	intergenic
chr2	15219301	15219543	243	8.01	8.48	7.29	1.19	4.76e-12	7.03e-11	361.78	353.66	141.96	171.23	AT2G36307	-	ZPR4,sORF21	otherRNA	ZPR4 (LITTLE ZIPPER 4); other RNA	242	7	15219422	15219415	TSSup400
chr2	15228608	15229149	542	9.77	9.31	10.11	-0.81	2.88e-16	6.81e-15	665.48	602.15	1095.42	1121.16	AT2G36320	+	SAP4	protein_coding	A20/AN1-like zinc finger family protein	541	165	15228878	15228713	5UTR
chr2	15255516	15256089	574	8.26	7.67	8.68	-1.02	1.59e-09	1.65e-08	231.51	174.52	396.69	424.25	.	.	.	.	.	.	.	15255802	.	intergenic
chr2	15263786	15264131	346	8.42	8.12	8.67	-0.55	0.00138	0.0047	325.68	232.31	383.6	430.8	AT2G36390	+	BE3,SBE2.1	protein_coding	starch branching enzyme 2.1	345	252	15263958	15264210	TSSup400
chr2	15269766	15271802	2037	10.79	10.52	11.03	-0.51	2.63e-10	3.1e-09	1464.37	1470.13	2192.86	1975.12	AT2G08795	+	AT2G08795	atlncRNA		926	1092	15270784	15271876	CDS
chr2	15278049	15278819	771	9.75	9.42	10.02	-0.59	1.03e-09	1.11e-08	654.49	716.57	1052.13	1017.55	AT2G36410	+	AT2G36410	protein_coding	Family of unknown function (DUF662)	770	82	15278434	15278516	TSSup400
chr2	15291167	15291926	760	9.16	8.82	9.44	-0.62	6.13e-08	5.1e-07	459.87	441.5	677.59	707.82	AT2G36440	+	AT2G36440	protein_coding		389	991	15291546	15292537	CDS
chr2	15298370	15299102	733	9.89	9.61	10.12	-0.52	4.23e-08	3.6e-07	812.23	745.47	1091.4	1141.88	AT2G36460	-	FBA6	protein_coding	Aldolase superfamily protein	732	18	15298736	15298754	5UTR
chr2	15324824	15325579	756	8.96	8.6	9.25	-0.64	2.78e-07	2.07e-06	413.57	364.06	597.05	618.38	AT2G36540	+	AT2G36540	protein_coding	Haloacid dehalogenase-like hydrolase (HAD) superfamily protein	755	35	15325201	15325236	TSSup400
chr2	15334510	15335582	1073	9.32	9.81	8.6	1.21	1.38e-24	7.6e-23	883.65	906.12	349.37	424.25	AT2G36570	+	PXC1	protein_coding	Leucine-rich repeat protein kinase family protein	1072	237	15335046	15335283	TSSup400
chr2	15374998	15375411	414	8.29	6.85	9	-2.15	1.13e-38	1.98e-36	105.16	125.98	522.54	501.69	.	.	.	.	.	.	.	15375204	.	intergenic
chr2	15416532	15417263	732	9.15	8.58	9.55	-0.97	2.06e-16	4.94e-15	364.13	402.21	776.26	723.08	AT2G36770	-	UGT73C4	protein_coding	UDP-Glycosyltransferase superfamily protein	731	52	15416897	15416845	TSSup400
chr2	15447637	15448333	697	8.87	9.43	7.95	1.47	9.57e-27	6.42e-25	747.1	628.73	239.62	256.3	.	.	.	.	.	.	.	15447985	.	intergenic
chr2	15493519	15495047	1529	10.25	10.62	9.73	0.89	2.57e-24	1.37e-22	1603.27	1554.5	895.07	809.24	AT2G36900	-	MEMB11,ATMEMB11	protein_coding	membrin 11	303	1461	15494283	15492822	intergenic
chr2	15499227	15499467	241	7.62	8.08	6.94	1.14	3.95e-09	3.91e-08	293.5	248.49	120.82	124.33	.	.	.	.	.	.	.	15499347	.	intergenic
chr2	15507268	15508088	821	9.42	9.82	8.88	0.94	5.26e-18	1.52e-16	924.45	878.38	453.07	489.69	AT2G36920	+	AT2G36920	protein_coding		291	1119	15507678	15508797	intergenic
chr2	15519760	15520170	411	8.52	8.83	8.12	0.71	4.23e-07	3.08e-06	469.29	439.19	277.88	277.02	.	.	.	.	.	.	.	15519965	.	intergenic
chr2	15527984	15528565	582	9.82	9.24	10.23	-1	2.39e-24	1.29e-22	576.02	629.89	1246.45	1159.33	AT2G36970	+	UGT86A1	protein_coding	UDP-Glycosyltransferase superfamily protein	581	602	15528274	15528876	TSSup1kTo400
chr2	15536165	15537131	967	9.08	9.47	8.53	0.94	2.41e-15	5.16e-14	691.38	729.29	366.48	374.08	AT2G36985	-	DVL16,ROT4	protein_coding	DVL family protein	139	1344	15536648	15535304	intergenic
chr2	15552529	15553626	1098	9.45	9.03	9.77	-0.74	4.35e-12	6.45e-11	536.78	512	844.73	906.31	AT2G37030	+	SAUR46	protein_coding	SAUR-like auxin-responsive protein family	976	573	15553077	15553650	TSSup1kTo400
chr2	15564499	15565463	965	9.84	10.13	9.48	0.65	4.65e-11	6e-10	1169.3	1071.39	677.59	752.53	AT2G08850	+	AT2G08850	lncRNA		108	1374	15564981	15566355	intergenic
chr2	15597970	15598645	676	10.01	9.39	10.44	-1.05	6.58e-32	6.96e-30	654.49	685.37	1401.5	1379.64	AT2G37130	-	PER21	protein_coding	Peroxidase superfamily protein	675	1847	15598307	15600154	CDS
chr2	15614835	15615044	210	7.97	7.58	8.28	-0.69	6.31e-05	0.000299	205.61	177.99	295	325.01	AT2G37170	-	PIP2;2,PIP2B	protein_coding	plasma membrane intrinsic protein 2	209	83	15614939	15615022	5UTR
chr2	15615470	15616594	1125	11.31	11	11.56	-0.56	1.33e-11	1.86e-10	1992.52	2105.8	2865.42	3157.36	AT2G37170	-	PIP2;2,PIP2B	protein_coding	plasma membrane intrinsic protein 2	552	1010	15616032	15615022	intergenic
chr2	15624851	15625246	396	7.88	8.12	7.6	0.51	0.00285	0.00892	276.24	278.54	183.24	205.04	AT2G37210	-	LOG3	protein_coding	lysine decarboxylase family protein	395	1984	15625048	15627032	CDS
chr2	15661888	15662714	827	9.26	9.51	8.95	0.56	4.71e-07	3.4e-06	729.83	725.82	503.41	486.42	AT2G37290	-	AT2G37290	protein_coding	Ypt/Rab-GAP domain of gyp1p superfamily protein	826	566	15662301	15661735	3UTR
chr2	15691034	15692496	1463	9.47	9.87	8.92	0.94	4.16e-19	1.35e-17	929.95	937.32	500.39	470.06	.	.	.	.	.	.	.	15691765	.	intergenic
chr2	15705859	15706340	482	9.62	9.07	10.01	-0.94	5.39e-20	1.92e-18	532.86	540.9	983.67	1081.9	AT2G37430	+	ZAT11	protein_coding	C2H2 and C2HC zinc fingers superfamily protein	481	185	15706099	15706284	TSSup400
chr2	15724920	15725761	842	8.87	9.14	8.54	0.6	2.89e-06	1.8e-05	594.85	532.81	352.39	390.44	AT2G37450	-	UMAMIT13	protein_coding	nodulin MtN21 /EamA-like transporter family protein	841	278	15725340	15725062	TSSup400
chr2	15737217	15737910	694	10.38	10.11	10.61	-0.5	6.39e-10	7.11e-09	1081.41	1122.24	1525.34	1601.04	AT2G37480	+	AT2G37480	protein_coding		693	278	15737563	15737841	3UTR
chr2	15768089	15768494	406	8.64	9.13	7.91	1.22	2.04e-18	6.14e-17	565.82	553.61	226.54	255.21	AT2G37590	+	DOF2.4,ATDOF2.4	protein_coding	DNA binding with one finger 2.4	405	794	15768291	15769085	TSSup1kTo400
chr2	15778722	15779228	507	8.78	9.03	8.48	0.55	3.39e-05	0.000169	543.84	501.6	379.57	335.91	AT2G37620	+	AAc1,ACT1	protein_coding	actin 1	506	35	15778975	15778940	5UTR
chr2	15867242	15868769	1528	9.85	10.12	9.51	0.6	9.24e-10	1e-08	1180.29	1037.87	722.9	738.35	AT2G08890	+	AT2G08890	lncRNA		599	367	15868005	15867638	TSSup400
chr2	15896204	15896671	468	8.08	7.72	8.36	-0.64	0.000182	0.000779	234.64	188.39	336.28	322.83	AT2G37980	-	AT2G37980	protein_coding	O-fucosyltransferase family protein	467	1368	15896437	15897805	CDS
chr2	15898193	15898761	569	9.13	9.42	8.76	0.66	1.56e-08	1.42e-07	707.86	662.25	425.89	443.88	AT2G37980	-	AT2G37980	protein_coding	O-fucosyltransferase family protein	568	672	15898477	15897805	TSSup1kTo400
chr2	15955112	15955874	763	8.87	9.25	8.35	0.9	2.21e-12	3.39e-11	583.08	631.05	324.2	328.28	AT2G38110	-	ATGPAT6,GPAT6	protein_coding	glycerol-3-phosphate acyltransferase 6	762	259	15955493	15955752	5UTR
chr2	15991807	15992333	527	8.46	8.96	7.68	1.29	5.24e-15	1.07e-13	534.42	464.62	236.6	172.32	AT2G38170	-	RCI4,ATCAX1,CAX1	protein_coding	cation exchanger 1	526	1256	15992070	15993326	CDS
chr2	16013804	16014053	250	7.37	7.76	6.82	0.94	5.32e-06	3.17e-05	222.09	212.66	121.83	104.7	AT2G38240	-	JOX4,JAO4	protein_coding	2-oxoglutarate (2OG) and Fe(II)-dependent oxygenase superfamily protein	249	1063	16013928	16014991	CDS
chr2	16054256	16054696	441	9.3	8.73	9.71	-0.98	2.2e-17	5.9e-16	447.32	401.05	879.96	797.25	AT2G38320	+	TBL34	protein_coding	TRICHOME BIREFRINGENCE-LIKE 34	408	812	16054476	16055288	TSSup1kTo400
chr2	16063585	16063878	294	8.45	8.71	8.15	0.56	0.000141	0.000619	400.23	434.57	266.81	299.92	AT2G08955	+	AT2G08955	lncRNA		293	526	16063731	16063205	CDS
chr2	16107829	16108414	586	9.15	8.57	9.56	-0.99	3.39e-16	7.92e-15	390.81	371	704.78	804.88	AT2G38470	+	WRKY33,ATWRKY33	protein_coding	WRKY DNA-binding protein 33	585	113	16108121	16108234	TSSup400
chr2	16157483	16157771	289	7.44	6.9	7.82	-0.92	1.61e-05	8.61e-05	126.35	113.26	257.75	195.22	AT2G38630	-	AT2G38630	protein_coding	Transducin/WD40 repeat-like superfamily protein	125	1019	16157627	16156608	3UTR
chr2	16158432	16158900	469	7.9	7.26	8.34	-1.08	1.42e-09	1.5e-08	159.31	146.78	348.36	298.83	AT2G38640	-	AT2G38640	protein_coding	Protein of unknown function (DUF567)	468	6	16158666	16158660	TSSup400
chr2	16215262	16215642	381	8.17	7.37	8.67	-1.3	1.82e-15	3.92e-14	174.22	157.18	427.9	389.35	AT2G38790	-	AT2G38790	protein_coding		380	188	16215452	16215264	3UTR
chr2	16221446	16221926	481	10.85	10.5	11.13	-0.63	2.79e-17	7.4e-16	1432.98	1457.42	2230.12	2241.24	AT2G38820	+	AT2G38820	protein_coding	Protein of unknown function (DUF506)	480	128	16221686	16221814	TSSup400
chr2	16234916	16236001	1086	9.15	8.85	9.39	-0.54	4.24e-06	2.57e-05	488.12	434.57	687.66	657.65	AT2G38860	-	DJ1E,DJ-1e,YLS5	protein_coding	Class I glutamine amidotransferase-like superfamily protein	1085	91	16235458	16235367	TSSup400
chr2	16271278	16271649	372	7.51	8.05	6.62	1.43	1.33e-12	2.11e-11	279.38	251.96	96.66	100.34	.	.	.	.	.	.	.	16271463	.	intergenic
chr2	16289866	16290227	362	9.41	8.93	9.77	-0.84	1.9e-14	3.65e-13	499.9	473.86	829.62	918.31	.	.	.	.	.	.	.	16290046	.	intergenic
chr2	16291342	16291684	343	8.57	8.25	8.83	-0.58	7.83e-05	0.000363	335.09	273.92	454.08	455.88	AT2G39010	+	PIP2E,PIP2;6	protein_coding	plasma membrane intrinsic protein 2E	342	234	16291513	16291279	5UTR
chr2	16292890	16294339	1450	10.71	10.31	11.02	-0.71	1.95e-20	7.27e-19	1289.37	1255.16	2097.21	2054.74	AT2G39020	+	NATA2	protein_coding	Acyl-CoA N-acyltransferases (NAT) superfamily protein	200	1525	16293614	16295139	CDS
chr2	16327612	16328190	579	9.88	9.47	10.19	-0.72	3.25e-15	6.83e-14	701.58	717.73	1174.96	1166.97	AT2G39130	-	AVT1C	protein_coding	Transmembrane amino acid transporter family protein	578	589	16327901	16327312	TSSup1kTo400
chr2	16328638	16329227	590	9.07	8.76	9.33	-0.57	1.14e-06	7.74e-06	436.33	428.79	624.23	660.92	AT2G09005	+	AT2G09005	lncRNA		477	81	16328932	16328851	CDS
chr2	16338555	16339909	1355	10.1	10.44	9.64	0.8	1.12e-18	3.5e-17	1337.24	1443.55	823.58	773.25	AT2G09010	-	AT2G09010	lncRNA		723	299	16339232	16339531	CDS
chr2	16361856	16362092	237	7.83	7.32	8.21	-0.88	2.18e-06	1.39e-05	144.4	175.68	264.79	326.1	.	.	.	.	.	.	.	16361974	.	intergenic
chr2	16371457	16372001	545	8.87	7.97	9.42	-1.45	1.39e-28	1.12e-26	265.25	235.78	676.59	692.55	AT2TE73465	+	ATREP4	RC/Helitron	.	168	281	16371729	16371448	intergenic
chr2	16421932	16422888	957	9.49	9.79	9.11	0.68	1.08e-10	1.33e-09	920.53	850.64	560.8	545.31	AT2G39330	-	JAL23	protein_coding	jacalin-related lectin 23	956	252	16422410	16422158	TSSup400
chr2	16432465	16433135	671	8.88	9.16	8.54	0.62	1.03e-06	7.01e-06	591.71	552.45	390.65	354.45	AT2G39350	-	ABCG1	protein_coding	ABC-2 type transporter family protein	670	49	16432800	16432751	TSSup400
chr2	16440141	16440697	557	9.12	8.84	9.34	-0.5	2.18e-05	0.000113	474	443.81	679.61	620.57	AT2G39360	-	CVY1	protein_coding	Protein kinase superfamily protein	556	125	16440419	16440544	5UTR
chr2	16451720	16452680	961	9.95	9.64	10.21	-0.56	5.15e-10	5.83e-09	776.13	820.59	1154.83	1207.32	AT2G39390	-	RPL35B	protein_coding	Ribosomal L29 family protein	960	322	16452200	16451878	TSSup400
chr2	16460777	16461995	1219	9.17	9.53	8.7	0.82	9.62e-13	1.55e-11	751.02	724.66	432.93	401.35	AT2G39420	+	MAGL8	protein_coding	alpha/beta-Hydrolases superfamily protein	1218	1140	16461386	16460246	CDS
chr2	16504243	16504943	701	9.01	9.25	8.71	0.55	7.58e-06	4.37e-05	612.12	609.09	388.63	446.07	AT2G39560	-	AT2G39560	protein_coding	Putative membrane lipoprotein	106	1557	16504593	16506150	intergenic
chr2	16544277	16544563	287	8.08	8.4	7.66	0.74	5.2e-06	3.1e-05	350.01	324.77	201.36	202.86	AT2G39700	-	EXPA4,ATHEXP,ATEXP4,ATEXPA4	protein_coding	expansin A4	286	1326	16544420	16545746	CDS
chr2	16547667	16548269	603	8.98	9.28	8.61	0.67	4.21e-08	3.59e-07	630.17	613.71	371.52	411.17	AT2G09065	-	AT2G09065	lncRNA		433	868	16547968	16547100	TSSup1kTo400
chr2	16549150	16549321	172	7.83	8.13	7.46	0.67	0.000377	0.00148	282.52	277.38	145.99	205.04	.	.	.	.	.	.	.	16549235	.	intergenic
chr2	16653229	16654111	883	9.39	9.7	9	0.7	2.12e-10	2.53e-09	824	837.93	541.67	483.15	AT2G09085	-	AT2G09085	lncRNA		863	146	16653670	16653524	TSSup400
chr2	16681235	16681485	251	7.85	8.2	7.37	0.83	2.03e-06	1.31e-05	292.72	297.03	168.14	163.59	AT2G39950	-	AT2G39950	protein_coding		250	857	16681360	16680503	3UTR
chr2	16696715	16697489	775	9.6	9.08	9.99	-0.91	1.6e-16	3.87e-15	579.16	501.6	1068.24	959.75	.	.	.	.	.	.	.	16697102	.	intergenic
chr2	16734470	16735371	902	9.66	9.37	9.9	-0.53	8.63e-07	5.96e-06	618.39	705.01	892.05	1019.73	AT2G40080	-	ELF4	protein_coding	Protein of unknown function (DUF1313)	901	33	16734920	16734953	5UTR
chr2	16749313	16750147	835	9.7	9.33	9.99	-0.65	2.12e-11	2.88e-10	630.95	659.94	1033	995.74	AT2G40113	+	AT2G40113	protein_coding	Pollen Ole e 1 allergen and extensin family protein	834	304	16749730	16750034	TSSup400
chr2	16760617	16761034	418	8.85	9.17	8.44	0.73	6.47e-09	6.18e-08	573.66	576.73	344.33	350.09	.	.	.	.	.	.	.	16760825	.	intergenic
chr2	16764195	16764425	231	8.17	8.62	7.51	1.11	1.06e-11	1.5e-10	388.46	401.05	165.12	199.58	.	.	.	.	.	.	.	16764310	.	intergenic
chr2	16765585	16766202	618	9.03	9.31	8.67	0.64	3.97e-07	2.9e-06	658.42	612.55	370.51	444.98	AT2G09115	-	AT2G09115	lncRNA		617	29	16765893	16765864	5UTR
chr2	16776005	16776962	958	10.39	10	10.69	-0.7	3.36e-17	8.82e-16	988.02	1052.9	1693.48	1615.22	AT2G40160	+	TBL30	protein_coding	Plant protein of unknown function (DUF828)	640	839	16776483	16777322	CDS
chr2	16782248	16782427	180	7.53	7.13	7.85	-0.71	0.000315	0.00126	151.46	129.45	220.49	239.94	AT2G40180	+	ATHPP2C5,PP2C5	protein_coding	phosphatase 2C5	179	28	16782337	16782365	TSSup400
chr2	16814044	16814349	306	7.57	7.85	7.22	0.63	0.0022	0.00713	237.78	224.22	175.19	123.24	AT2G40250	+	AT2G40250	protein_coding	SGNH hydrolase-type esterase superfamily protein	305	900	16814196	16813296	CDS
chr2	16820532	16821108	577	8.24	7.13	8.86	-1.74	2.11e-07	1.61e-06	173.43	106.33	456.09	475.51	.	.	.	.	.	.	.	16820820	.	intergenic
chr2	16842283	16842526	244	7.99	8.23	7.71	0.52	0.00165	0.00551	296.64	305.12	199.35	219.22	AT2G40320	+	TBL33	protein_coding	TRICHOME BIREFRINGENCE-LIKE 33	121	2324	16842404	16840080	3UTR
chr2	16842893	16843204	312	7.6	8.03	6.98	1.05	3.8e-08	3.26e-07	269.96	254.27	128.87	124.33	.	.	.	.	.	.	.	16843048	.	intergenic
chr2	16892954	16893231	278	8.03	8.33	7.66	0.68	7.67e-05	0.000357	308.41	336.33	219.49	184.32	AT2G40450	-	AT2G40450	protein_coding	BTB/POZ domain-containing protein	277	118	16893092	16892974	TSSup400
chr2	16893989	16895227	1239	10.18	10.44	9.87	0.57	1.78e-08	1.61e-07	1321.54	1459.73	1027.97	841.96	.	.	.	.	.	.	.	16894608	.	intergenic
chr2	16897916	16898623	708	9	9.58	8.02	1.56	3.21e-34	4.1e-32	807.52	724.66	256.74	263.93	AT2G40460	+	NPF5.1	protein_coding	Major facilitator superfamily protein	707	1363	16898269	16896906	CDS
chr2	16930562	16931345	784	9.41	9.66	9.11	0.54	3.76e-07	2.76e-06	837.34	775.52	561.81	544.22	AT2G40540	+	ATKT2,SHY3,TRK2,KT2,ATKUP2,KUP2	protein_coding	potassium transporter 2	783	399	16930953	16930554	5UTR
chr2	16999814	17000414	601	8.42	8.89	7.7	1.19	5.02e-15	1.03e-13	497.54	451.9	221.5	195.22	.	.	.	.	.	.	.	17000114	.	intergenic
chr2	17040138	17040566	429	8.33	8.59	8.01	0.58	0.00047	0.00181	376.69	394.11	297.01	219.22	AT2G40820	-	AT2G40820	protein_coding		428	6	17040352	17040358	5UTR
chr2	17066482	17066767	286	8.21	8.46	7.91	0.55	0.000508	0.00193	379.04	327.08	251.71	230.12	AT2G40900	-	UMAMIT11	protein_coding	nodulin MtN21 /EamA-like transporter family protein	285	811	17066624	17065813	TSSup1kTo400
chr2	17069033	17069480	448	8.06	8.45	7.53	0.91	4e-08	3.42e-07	359.42	338.64	172.17	198.49	.	.	.	.	.	.	.	17069256	.	intergenic
chr2	17087218	17087979	762	9.21	8.88	9.47	-0.58	7.26e-07	5.08e-06	481.85	463.46	758.14	658.74	AT2G40940	-	ERS1,ERS	protein_coding	ethylene response sensor 1	761	272	17087598	17087326	3UTR
chr2	17135215	17135885	671	9.62	9.26	9.9	-0.63	2.97e-10	3.47e-09	592.5	636.82	934.33	973.93	AT2G41090	+	CML10	protein_coding	Calcium-binding EF-hand family protein	670	204	17135550	17135346	5UTR
chr2	17196615	17196792	178	7.6	8.03	6.99	1.03	6.5e-08	5.38e-07	258.19	263.51	121.83	133.06	AT2G41230	-	OSR1,ARL2	protein_coding		82	1006	17196703	17195697	intergenic
chr2	17230418	17231187	770	8.74	8.46	8.98	-0.52	0.000117	0.000527	372.76	330.55	531.6	478.78	AT2G41342	-	AT2G41342	protein_coding		673	235	17230802	17231037	3UTR
chr2	17249018	17250463	1446	9.97	10.23	9.64	0.59	1.16e-10	1.42e-09	1246.99	1154.61	798.41	798.34	.	.	.	.	.	.	.	17249740	.	intergenic
chr2	17262598	17262983	386	8.23	8.6	7.73	0.88	1.97e-07	1.51e-06	438.68	338.64	219.49	203.95	AT2G41410	-	CML35	protein_coding	Calcium-binding EF-hand family protein	385	227	17262790	17263017	5UTR
chr2	17336103	17336696	594	8.8	8.49	9.05	-0.55	1.78e-05	9.45e-05	374.33	346.73	531.6	525.68	AT2G41560	-	ACA4	protein_coding	autoinhibited Ca(2+)-ATPase, isoform 4	593	1093	17336399	17337492	5UTR
chr2	17359762	17360557	796	9.61	9.29	9.88	-0.59	4.15e-08	3.54e-07	580.73	672.65	900.1	981.56	AT2G41640	+	AT2G41640	protein_coding	Glycosyltransferase family 61 protein	795	214	17360159	17360373	TSSup400
chr2	17484386	17484630	245	8.38	7.94	8.72	-0.77	6.74e-06	3.93e-05	291.15	201.1	417.83	424.25	AT2G09315	+	AT2G09315	lncRNA		244	830	17484508	17485338	TSSup1kTo400
chr2	17503546	17503835	290	8.66	8.21	9	-0.79	3.61e-09	3.6e-08	281.73	308.59	523.55	500.6	.	.	.	.	.	.	.	17503690	.	intergenic
chr2	17504344	17505037	694	9.85	9.53	10.11	-0.58	6.64e-09	6.34e-08	787.12	694.61	1146.77	1065.54	AT2G09320	-	AT2G09320	lncRNA		487	242	17504690	17504932	CDS
chr2	17506327	17506910	584	9.49	8.87	9.92	-1.05	1.53e-19	5.18e-18	448.89	490.04	1058.17	883.41	AT2G41940	+	ZFP8	protein_coding	zinc finger protein 8	568	724	17506618	17507342	TSSup1kTo400
chr2	17508782	17509509	728	9.67	9.21	10.02	-0.81	5.72e-15	1.17e-13	558.75	621.8	1087.37	984.83	AT2G41945	-	RED1	protein_coding		441	3919	17509145	17513064	3UTR
chr2	17509681	17510641	961	10.47	9.87	10.89	-1.02	1.48e-25	8.96e-24	883.65	990.49	2074.06	1726.46	AT2G41945	-	RED1	protein_coding		960	2903	17510161	17513064	CDS
chr2	17587033	17587648	616	9.1	9.35	8.79	0.56	1.27e-05	6.96e-05	667.83	640.29	495.36	390.44	AT2G42200	+	AtSPL9,SPL9	protein_coding	squamosa promoter binding protein-like 9	615	172	17587340	17587168	5UTR
chr2	17613517	17615155	1639	10	9.46	10.39	-0.93	2.56e-24	1.37e-22	697.66	714.26	1386.4	1294.57	AT2G42280	-	AKS3,FBH4	protein_coding	basic helix-loop-helix (bHLH) DNA-binding superfamily protein	1143	676	17614336	17613660	TSSup1kTo400
chr2	17622547	17623163	617	9.75	10.08	9.31	0.77	1.33e-13	2.33e-12	1032.75	1137.27	676.59	593.3	AT2G42300	+	BHLH48	protein_coding	basic helix-loop-helix (bHLH) DNA-binding superfamily protein	616	1961	17622855	17620894	3UTR
chr2	17638680	17639074	395	7.91	6.81	8.52	-1.71	9.05e-19	2.84e-17	91.03	134.07	351.38	383.9	AT2G42350	+	ATL40	protein_coding	RING/U-box superfamily protein	394	123	17638877	17639000	TSSup400
chr2	17716976	17717574	599	8.89	9.14	8.58	0.56	7.22e-06	4.19e-05	555.61	575.57	397.7	368.63	AT2G42560	-	LEA25	protein_coding	late embryogenesis abundant domain-containing protein / LEA domain-containing protein	598	363	17717275	17716912	TSSup400
chr2	17791507	17791761	255	8.23	8.46	7.96	0.51	0.00109	0.00382	367.27	337.48	257.75	238.85	AT2G42730	-	AT2G42730	protein_coding	F-box family protein	254	52	17791634	17791582	TSSup400
chr2	17809510	17810326	817	10	10.35	9.52	0.83	1.23e-20	4.72e-19	1308.99	1307.17	745.05	724.18	AT2G42800	-	RLP29,AtRLP29	protein_coding	receptor like protein 29	816	347	17809918	17810265	5UTR
chr2	17819616	17820035	420	7.78	8.43	6.57	1.87	2.36e-21	9.6e-20	352.36	339.79	108.74	80.71	AT2G42830	+	AGL5,SHP2	protein_coding	K-box region and MADS-box transcription factor family protein	419	288	17819825	17820113	TSSup400
chr2	17838131	17838661	531	10.91	10.61	11.16	-0.56	1.38e-12	2.17e-11	1490.27	1625	2232.13	2357.93	AT2G09405	-	AT2G09405	lncRNA		530	200	17838396	17838596	CDS
chr2	17878251	17878691	441	7.76	8.14	7.25	0.88	1.65e-06	1.08e-05	263.68	299.34	157.06	148.33	AT2G42990	+	AT2G42990	protein_coding	GDSL-like Lipase/Acylhydrolase superfamily protein	440	472	17878471	17878943	TSSup1kTo400
chr2	17926002	17926587	586	8.72	8.31	9.04	-0.73	5.11e-08	4.31e-07	335.09	300.5	516.5	537.68	AT2G43120	+	PRN2	protein_coding	RmlC-like cupins superfamily protein	407	886	17926294	17927180	TSSup1kTo400
chr2	17934119	17934966	848	9.52	8.76	10.01	-1.25	6.76e-30	5.96e-28	415.14	451.9	1094.42	970.66	AT2G43140	-	bHLH129	protein_coding	basic helix-loop-helix (bHLH) DNA-binding superfamily protein	847	1206	17934542	17935748	5UTR
chr2	17939911	17940724	814	9.35	9.06	9.58	-0.52	1.38e-06	9.16e-06	513.24	555.92	777.27	757.98	.	.	.	.	.	.	.	17940317	.	intergenic
chr2	17957839	17958298	460	7.86	6.93	8.42	-1.49	1.72e-16	4.17e-15	111.44	132.91	340.31	344.64	AT2G43200	+	AT2G43200	protein_coding	S-adenosyl-L-methionine-dependent methyltransferases superfamily protein	459	10	17958068	17958058	5UTR
chr2	18003885	18004571	687	9.63	9.86	9.36	0.5	6.89e-07	4.84e-06	940.93	916.52	622.22	688.18	AT2G43330	+	ATINT1,INT1	protein_coding	inositol transporter 1	310	3407	18004228	18000821	intergenic
chr2	18060311	18060847	537	9.18	8.9	9.42	-0.52	3.79e-06	2.33e-05	459.87	493.51	682.63	686	AT2G43500	+	NLP8	protein_coding	Plant regulator RWP-RK family protein	132	1136	18060579	18061715	intergenic
chr2	18107851	18108453	603	9.23	9.47	8.95	0.51	4.55e-06	2.75e-05	735.32	678.43	495.36	494.05	AT2G43680	+	IQD14	protein_coding	IQ-domain 14	602	34	18108152	18108118	5UTR
chr2	18145420	18145859	440	8.9	9.17	8.57	0.6	4.6e-06	2.77e-05	589.36	564.01	344.33	417.71	AT2G43800	+	FH2	protein_coding	Actin-binding FH2 (formin homology 2) family protein	439	201	18145639	18145438	5UTR
chr2	18176111	18176437	327	8.03	7.62	8.35	-0.73	1.92e-05	0.000101	214.24	177.99	335.27	316.28	AT2G43890	+	AT2G43890	protein_coding	Pectin lyase-like superfamily protein	326	556	18176274	18176830	TSSup1kTo400
chr2	18221110	18221504	395	8.22	8.47	7.93	0.54	0.000505	0.00192	340.59	367.53	242.64	244.3	AT2G44030	+	AT2G44030	protein_coding	Galactose oxidase/kelch repeat superfamily protein	118	1222	18221307	18220085	intergenic
chr2	18255098	18255813	716	9.28	9.61	8.85	0.76	2.6e-11	3.48e-10	765.93	792.85	486.3	436.25	AT2G44140	-	ATG4A	protein_coding	Peptidase family C54 protein	715	2838	18255455	18258293	CDS
chr2	18261146	18262245	1100	9.44	9.71	9.12	0.59	4.67e-08	3.96e-07	825.57	846.02	585.97	523.5	AT2G44160	+	MTHFR2	protein_coding	methylenetetrahydrofolate reductase 2	1057	493	18261695	18262188	TSSup1kTo400
chr2	18367168	18368083	916	9.69	9.27	10.02	-0.75	1.07e-10	1.32e-09	572.09	659.94	928.29	1149.52	AT2G44490	+	BGLU26,PEN2	protein_coding	Glycosyl hydrolase superfamily protein	667	2974	18367625	18364651	3UTR
chr2	18387525	18387726	202	7.67	8.04	7.17	0.86	8.85e-06	5.04e-05	238.57	286.63	134.91	153.78	AT2G44540	-	GH9B9,AtGH9B9	protein_coding	glycosyl hydrolase 9B9	201	485	18387625	18388110	CDS
chr2	18395466	18395933	468	8.91	9.22	8.51	0.71	6.78e-08	5.59e-07	557.18	636.82	343.33	387.17	AT2G44570	-	GH9B12,AtGH9B12	protein_coding	glycosyl hydrolase 9B12	467	638	18395699	18396337	CDS
chr2	18403541	18404067	527	8.32	8.62	7.94	0.68	6.09e-06	3.58e-05	412.79	374.47	245.67	245.39	AT2G44580	-	AT2G44580	protein_coding	zinc ion binding	526	150	18403804	18403654	3UTR
chr2	18407437	18407890	454	8.65	8.88	8.37	0.5	0.000233	0.000967	456.73	484.26	312.12	351.18	AT2G44590	-	ADL1D,DL1D	protein_coding	DYNAMIN-like 1D	453	560	18407663	18407103	TSSup1kTo400
chr2	18478923	18479710	788	10.18	10.45	9.86	0.59	1.18e-09	1.26e-08	1287.8	1503.65	960.51	899.77	AT2G44810	+	DAD1	protein_coding	alpha/beta-Hydrolases superfamily protein	787	943	18479316	18478373	CDS
chr2	18480335	18480800	466	8.96	9.22	8.65	0.57	4.19e-06	2.55e-05	570.52	621.8	404.74	400.26	AT2G44810	+	DAD1	protein_coding	alpha/beta-Hydrolases superfamily protein	122	2194	18480567	18478373	intergenic
chr2	18489061	18489668	608	8.97	9.2	8.7	0.5	4.88e-05	0.000237	620.75	558.23	398.7	434.07	AT2G44830	+	AT2G44830	protein_coding	Protein kinase superfamily protein	607	242	18489364	18489606	TSSup400
chr2	18588217	18589022	806	9.61	9.87	9.3	0.56	2.32e-08	2.05e-07	907.19	962.75	622.22	642.38	AT2G45070	-	SEC61	protein_coding	Preprotein translocase Sec, Sec61-beta subunit protein	805	167	18588619	18588452	TSSup400
chr2	18625493	18626456	964	10.07	9.29	10.58	-1.29	0.000431	0.00167	550.12	699.24	1878.73	1182.24	AT2G45180	+	AT2G45180	protein_coding	Bifunctional inhibitor/lipid-transfer protein/seed storage 2S albumin superfamily protein	963	213	18625974	18626187	TSSup400
chr2	18635592	18635792	201	7.82	8.31	7.1	1.21	1.67e-11	2.27e-10	311.55	321.3	139.95	134.15	.	.	.	.	.	.	.	18635692	.	intergenic
chr2	18689551	18690516	966	9.42	9.72	9.02	0.7	2.13e-10	2.54e-09	807.52	884.16	496.36	543.13	.	.	.	.	.	.	.	18690033	.	intergenic
chr2	18703224	18703717	494	8.33	8.72	7.8	0.92	8.2e-09	7.73e-08	401.01	441.5	245.67	200.68	AT2G45390	+	AT2G45390	tRNA	pre-tRNA	493	207	18703470	18703677	TSSup400
chr2	18714464	18715171	708	9.83	9.45	10.12	-0.67	1.96e-12	3.04e-11	685.1	714.26	1071.26	1161.52	.	.	.	.	.	.	.	18714817	.	intergenic
chr2	18722777	18723384	608	8.24	6.96	8.9	-1.94	2.07e-31	2.08e-29	112.22	137.54	490.32	467.88	AT2G09625	+	AT2G09625	lncRNA		208	1096	18723080	18724176	intergenic
chr2	18724082	18724699	618	9.31	8.62	9.77	-1.14	4.62e-25	2.71e-23	388.46	401.05	888.02	856.14	AT2G09620	-	AT2G09620	lncRNA		617	208	18724390	18724598	CDS
chr2	18735501	18735992	492	9.2	8.56	9.64	-1.07	5.61e-21	2.21e-19	388.46	368.69	789.35	804.88	.	.	.	.	.	.	.	18735746	.	intergenic
chr2	18801256	18802267	1012	9.82	10.28	9.14	1.14	1.6e-30	1.52e-28	1272.1	1218.17	531.6	599.84	AT2G45640	-	ATSAP18,SAP18	protein_coding	SIN3 associated polypeptide P18	1011	290	18801761	18801471	TSSup400
chr2	18802775	18802940	166	7.73	8.07	7.29	0.78	2.52e-05	0.00013	279.38	257.73	140.96	171.23	.	.	.	.	.	.	.	18802857	.	intergenic
chr2	18873758	18874585	828	9.97	9.66	10.22	-0.55	1.61e-08	1.46e-07	745.53	873.76	1231.35	1147.34	AT2G45850	-	AHL9	protein_coding	AT hook motif DNA-binding family protein	827	199	18874171	18873972	TSSup400
chr2	19019853	19020311	459	9.69	9.39	9.93	-0.54	1.32e-07	1.05e-06	623.89	717.73	952.46	1000.1	AT2G46330	-	ATAGP16,AGP16	protein_coding	arabinogalactan protein 16	458	718	19020082	19019364	TSSup1kTo400
chr2	19061537	19061937	401	8.75	7.91	9.27	-1.36	6.21e-05	0.000294	184.42	298.19	584.96	652.19	AT2G46440	+	CNGC11,ATCNGC11	protein_coding	cyclic nucleotide-gated channels	400	50	19061737	19061687	5UTR
chr2	19065270	19065796	527	9.54	9.17	9.84	-0.67	1.07e-10	1.32e-09	549.34	601	942.39	889.95	AT2G46450	+	ATCNGC12,CNGC12	protein_coding	cyclic nucleotide-gated channel 12	526	2	19065533	19065535	TSSup400
chr2	19070997	19071273	277	8.11	8.38	7.79	0.58	0.000256	0.00105	337.45	327.08	213.45	230.12	AT2G46455	-	AT2G46455	protein_coding	OxaA/YidC-like membrane insertion protein	276	52	19071135	19071083	TSSup400
chr2	19166762	19167288	527	8.71	8.39	8.97	-0.59	1.19e-05	6.57e-05	346.08	323.61	483.28	521.32	AT2G46680	-	HB-7,ATHB7,ATHB-7	protein_coding	homeobox 7	526	58	19167025	19166967	TSSup400
chr2	19172949	19173191	243	7.86	7.57	8.1	-0.53	0.00918	0.0243	227.58	153.72	291.98	257.39	.	.	.	.	.	.	.	19173070	.	intergenic
chr2	19177908	19179577	1670	9.94	9.31	10.38	-1.07	6.54e-30	5.8e-28	664.7	609.09	1356.19	1309.84	AT2G09750	+	AT2G09750	lncRNA		1238	339	19178742	19179081	TSSup400
chr2	19214833	19215340	508	8.06	8.49	7.45	1.04	6.79e-10	7.52e-09	365.7	352.51	189.28	160.32	AT2G46760	-	AtGulLO6,GulLO6	protein_coding	D-arabinono-1,4-lactone oxidase family protein	507	124	19215086	19215210	CDS
chr2	19220833	19221432	600	8.99	9.47	8.26	1.21	2.16e-16	5.16e-15	625.46	789.39	270.84	342.46	AT2G46770	-	NST1,ANAC043	protein_coding	NAC (No Apical Meristem) domain transcriptional regulator superfamily protein	599	1784	19221132	19222916	CDS
chr2	19255277	19257393	2117	10.67	10.3	10.97	-0.67	3.38e-18	9.96e-17	1241.5	1281.74	2030.76	1975.12	AT2G46860	+	PPa3,AtPPa3	protein_coding	pyrophosphorylase 3	51	2666	19256335	19253669	intergenic
chr2	19281995	19282405	411	7.95	7.66	8.18	-0.53	0.00582	0.0165	236.21	167.59	279.9	302.1	AT2G46920	-	POL	protein_coding	Protein phosphatase 2C family protein	410	389	19282200	19281811	TSSup400
chr2	19288046	19288539	494	8.52	8.06	8.87	-0.81	1.71e-08	1.54e-07	281.73	253.11	453.07	484.24	AT2G09765	+	AT2G09765	lncRNA		493	575	19288292	19288867	TSSup1kTo400
chr2	19291586	19292476	891	9.11	9.41	8.74	0.67	1.06e-08	9.82e-08	654.49	706.17	433.94	418.8	AT2G46950	-	CYP709B2	protein_coding	cytochrome P450, family 709, subfamily B, polypeptide 2	890	399	19292031	19291632	TSSup400
chr2	19306519	19306749	231	8.04	8.59	7.15	1.44	1.81e-16	4.38e-15	415.93	353.66	148	135.24	AT2G46990	+	IAA20	protein_coding	indole-3-acetic acid inducible 20	36	1079	19306634	19307713	intergenic
chr2	19362473	19363495	1023	9.87	9.28	10.28	-1	4.02e-23	1.95e-21	638.8	604.46	1158.85	1336.02	.	.	.	.	.	.	.	19362984	.	intergenic
chr2	19376832	19377443	612	9.94	9.67	10.17	-0.5	5.36e-08	4.51e-07	780.06	848.33	1146.77	1151.7	AT2G47210	+	ATSWC4	protein_coding	myb-like transcription factor family protein	611	581	19377137	19377718	CDS
chr2	19386534	19386977	444	8.09	8.37	7.73	0.64	0.000173	0.000745	369.62	292.41	204.39	220.31	AT2G47230	+	DUF6,ATDUF6	protein_coding	DOMAIN OF UNKNOWN FUNCTION 724 6	443	210	19386755	19386965	3UTR
chr2	19390007	19390517	511	7.94	8.32	7.42	0.9	4.49e-06	2.71e-05	353.14	286.63	203.38	138.51	AT2G47230	+	DUF6,ATDUF6	protein_coding	DOMAIN OF UNKNOWN FUNCTION 724 6	227	3297	19390262	19386965	intergenic
chr2	19395218	19395571	354	8.38	8.03	8.66	-0.63	2.14e-05	0.000111	241.71	282.01	403.74	406.8	AT2G47240	+	CER8,LACS1	protein_coding	AMP-dependent synthetase and ligase family protein	353	2898	19395394	19392496	CDS
chr2	19403665	19404057	393	8.36	8.92	7.43	1.49	2.56e-21	1.04e-19	468.5	501.6	186.26	158.14	AT2G47250	-	AT2G47250	protein_coding	RNA helicase family protein	379	817	19403861	19403044	TSSup1kTo400
chr2	19413077	19413640	564	8.97	9.24	8.65	0.59	8.29e-07	5.74e-06	594.85	614.87	397.7	403.53	AT2G47270	-	UPB1	protein_coding	sequence-specific DNA binding transcription factors;transcription regulators	251	1030	19413358	19412328	intergenic
chr2	19436939	19437606	668	9.3	9.03	9.53	-0.5	4.2e-06	2.55e-05	514.81	529.34	747.06	728.54	AT2G47360	+	AT2G47360	protein_coding		667	375	19437272	19437647	3UTR
chr2	19476089	19476365	277	8.75	9.01	8.44	0.56	1.48e-05	8.01e-05	517.94	509.69	357.42	339.18	AT2G47460	+	PFG1,ATMYB12,MYB12	protein_coding	myb domain protein 12	276	98	19476227	19476325	TSSup400
chr2	19486559	19487113	555	9.64	9.36	9.87	-0.51	9.65e-07	6.6e-06	607.41	702.7	966.55	904.13	AT2G47490	+	ATNDT1,NDT1	protein_coding	NAD+ transporter 1	554	5	19486836	19486841	TSSup400
chr2	19519107	19519993	887	9.76	10.2	9.12	1.08	2.37e-28	1.87e-26	1163.02	1191.59	536.64	575.85	AT2G09945	-	AT2G09945	atlncRNA		519	924	19519550	19518626	TSSup1kTo400
chr2	19554469	19554718	250	8.81	8.51	9.05	-0.53	8.84e-05	0.000406	347.65	383.71	481.26	576.94	AT2G47700	-	RFI2	protein_coding	RING/U-box superfamily protein	249	54	19554593	19554647	5UTR
chr2	19583676	19584208	533	8.47	8.77	8.08	0.69	1.48e-06	9.76e-06	427.7	446.12	268.82	273.75	AT2G47810	-	NF-YB5	protein_coding	nuclear factor Y, subunit B5	532	324	19583942	19583618	TSSup400
chr3	4090	4633	544	8.84	9.07	8.56	0.51	0.000551	0.00208	521.08	553.61	436.96	316.28	AT3G01010	+	AT3G01010	protein_coding	UDP-glucose/GDP-mannose dehydrogenase family protein	543	20	4361	4341	CDS
chr3	50604	50865	262	8.18	8.51	7.75	0.76	2.66e-06	1.67e-05	364.92	362.91	194.32	235.58	AT3G01150	+	PTB1,ATPTB1	protein_coding	polypyrimidine tract-binding protein 1	261	761	50734	51495	TSSup1kTo400
chr3	87351	88540	1190	10.21	9.88	10.49	-0.61	8.54e-11	1.07e-09	865.6	1018.23	1477.01	1391.64	AT3G01290	-	HIR2,AtHIR2	protein_coding	SPFH/Band 7/PHB domain-containing membrane-associated protein family	857	1648	87945	89593	3UTR
chr3	163250	163626	377	7.72	6.16	8.46	-2.3	3.09e-30	2.82e-28	64.35	78.59	339.3	363.18	AT3G01420	-	ALPHA-DOX1,DIOX1,DOX1,PADOX-1	protein_coding	Peroxidase superfamily protein	376	533	163438	162905	TSSup1kTo400
chr3	187469	187671	203	8.4	7.91	8.77	-0.85	7.96e-09	7.52e-08	222.87	258.89	437.97	432.98	AT3G01480	+	CYP38,ATCYP38	protein_coding	cyclophilin 38	202	750	187570	188320	TSSup1kTo400
chr3	202600	202932	333	7.89	6.98	8.45	-1.47	1.1e-15	2.42e-14	108.3	143.31	349.37	347.91	AT3G01513	-	AT3G01513	protein_coding		332	12	202766	202754	TSSup400
chr3	299166	300520	1355	9.78	10.42	8.6	1.82	6e-68	6.75e-65	1381.97	1359.18	356.42	417.71	AT3G01840	-	LYK2	protein_coding	Protein kinase superfamily protein	482	1195	299843	298648	3UTR
chr3	401093	401907	815	9.47	9.77	9.09	0.68	3.93e-09	3.89e-08	953.49	790.54	562.81	524.59	.	.	.	.	.	.	.	401500	.	intergenic
chr3	402297	402827	531	9.01	9.38	8.52	0.86	6.95e-13	1.14e-11	666.27	663.41	364.47	368.63	.	.	.	.	.	.	.	402562	.	intergenic
chr3	467032	467538	507	7.92	8.71	6.03	2.68	1.28e-41	2.81e-39	430.05	409.14	68.46	62.17	AT3G02310	-	SEP2,AGL4	protein_coding	K-box region and MADS-box transcription factor family protein	506	134	467285	467151	TSSup400
chr3	467677	468108	432	8.23	8.75	7.42	1.33	8.4e-17	2.09e-15	430.05	429.94	160.09	182.13	AT3G02310	-	SEP2,AGL4	protein_coding	K-box region and MADS-box transcription factor family protein	431	741	467892	467151	TSSup1kTo400
chr3	520422	520600	179	7.93	8.23	7.56	0.67	0.000124	0.000551	285.65	313.21	175.19	201.77	AT3G02500	+	AT3G02500	protein_coding		178	1301	520511	519210	CDS
chr3	645354	645818	465	8.1	8.33	7.83	0.5	0.00184	0.00605	328.82	315.52	240.63	213.76	AT3G02900	+	AT3G02900	protein_coding		464	123	645586	645709	3UTR
chr3	648789	649845	1057	9.34	8.97	9.63	-0.66	1.5e-09	1.57e-08	505.39	499.29	820.56	765.62	AT3G02910	+	AT3G02910	protein_coding	AIG2-like (avirulence induced gene) family protein	1032	496	649317	649813	TSSup1kTo400
chr3	731349	732099	751	10.7	10.42	10.94	-0.51	6.44e-11	8.16e-10	1409.44	1337.22	1907.93	2008.93	AT3G03170	+	AT3G03170	protein_coding		750	137	731724	731861	TSSup400
chr3	821364	821603	240	7.81	8.35	6.91	1.44	1.85e-13	3.2e-12	372.76	282.01	121.83	118.88	AT3G03450	-	RGL2	protein_coding	RGA-like 2	239	169	821483	821652	5UTR
chr3	875526	875908	383	7.87	7.33	8.26	-0.93	1.07e-07	8.6e-07	150.67	172.21	309.1	304.28	AT3G03620	-	DTX24	protein_coding	MATE efflux family protein	382	1083	875717	876800	CDS
chr3	977277	977755	479	9	9.25	8.7	0.55	7.07e-06	4.11e-05	647.43	569.79	422.87	406.8	AT3G03820	-	SAUR29	protein_coding	SAUR-like auxin-responsive protein family	478	42	977516	977474	TSSup400
chr3	1020041	1020770	730	9.08	9.34	8.75	0.6	9.46e-07	6.48e-06	611.33	688.83	436.96	423.16	AT3G03950	+	ECT1	protein_coding	evolutionarily conserved C-terminal region 1	625	740	1020405	1021145	TSSup1kTo400
chr3	1055570	1055856	287	8	8.35	7.52	0.84	4.37e-06	2.64e-05	331.17	323.61	213.45	152.69	AT3G04060	-	NAC046,anac046	protein_coding	NAC domain containing protein 46	286	517	1055713	1055196	TSSup1kTo400
chr3	1057998	1058576	579	8.81	8.47	9.09	-0.62	3.45e-06	2.13e-05	357.85	352.51	501.4	588.94	AT3TE04450	-	ARNOLD3	DNA/MuDR	.	91	129	1058287	1058416	intergenic
chr3	1108047	1108913	867	9.54	9.05	9.9	-0.85	1.18e-16	2.89e-15	513.24	546.68	949.44	961.93	AT3G04210	-	TN13	protein_coding	Disease resistance protein (TIR-NBS class)	866	228	1108480	1108252	TSSup400
chr3	1139301	1140201	901	9.13	8.79	9.4	-0.61	1.16e-07	9.23e-07	439.47	443.81	703.77	648.92	AT3G04300	+	AT3G04300	protein_coding	RmlC-like cupins superfamily protein	900	377	1139751	1140128	TSSup400
chr3	1177961	1178146	186	7.64	8.05	7.07	0.98	2.75e-07	2.06e-06	281.73	247.33	134.91	134.15	AT3G04440	+	AT3G04440	protein_coding	Plasma-membrane choline transporter family protein	185	451	1178053	1178504	TSSup1kTo400
chr3	1213647	1214795	1149	9.69	9.95	9.36	0.6	2.92e-09	2.94e-08	951.13	1032.1	642.35	669.64	AT3G04500	-	AT3G04500	protein_coding	RNA-binding (RRM/RBD/RNP motifs) family protein	1148	314	1214221	1213907	TSSup400
chr3	1220214	1221495	1282	9.21	8.58	9.64	-1.05	2.04e-20	7.57e-19	380.61	387.18	777.27	816.88	AT3G04530	+	ATPPCK2,PEPCK2,PPCK2	protein_coding	phosphoenolpyruvate carboxylase kinase 2	1074	567	1220854	1221421	TSSup1kTo400
chr3	1316345	1316947	603	8.17	7.29	8.72	-1.43	2.82e-17	7.46e-16	157.74	154.87	461.13	379.54	AT3G04810	+	NEK2,ATNEK2	protein_coding	NIMA-related kinase 2	602	598	1316646	1317244	TSSup1kTo400
chr3	1354385	1354862	478	8.85	8.54	9.11	-0.57	1.95e-05	0.000102	375.12	369.84	602.08	501.69	AT3G04910	+	ATWNK1,ZIK4,WNK1	protein_coding	with no lysine (K) kinase 1	477	88	1354623	1354535	5UTR
chr3	1359711	1360218	508	9.36	9.73	8.86	0.88	8.21e-16	1.84e-14	855.39	848.33	449.04	479.88	AT3G04920	+	RPS24A	protein_coding	Ribosomal protein S24e family protein	382	872	1359964	1360836	TSSup1kTo400
chr3	1395865	1396352	488	8.49	8.8	8.09	0.71	2.65e-06	1.67e-05	476.35	412.61	247.68	296.65	AT3G01555	+	AT3G01555	lncRNA		183	1061	1396108	1397169	CDS
chr3	1399966	1400461	496	7.92	8.55	6.75	1.81	4.25e-22	1.83e-20	406.51	345.57	113.77	101.43	AT3G05035	-	AT3G05035	protein_coding		495	326	1400213	1399887	CDS
chr3	1439035	1439741	707	9.12	9.36	8.84	0.51	1.07e-05	6e-05	673.33	637.98	479.25	438.43	AT3G05150	+	AT3G05150	protein_coding	Major facilitator superfamily protein	706	625	1439388	1440013	TSSup1kTo400
chr3	1446080	1447082	1003	9.14	8.78	9.43	-0.65	1.14e-08	1.06e-07	431.62	446.12	680.61	698	.	.	.	.	.	.	.	1446581	.	intergenic
chr3	1464349	1464953	605	9.29	8.91	9.59	-0.68	8.66e-08	7.05e-07	466.94	494.67	862.85	675.1	.	.	.	.	.	.	.	1464651	.	intergenic
chr3	1548534	1549953	1420	9.94	10.24	9.56	0.69	5.14e-14	9.39e-13	1246.99	1180.03	740.02	765.62	AT3G05400	+	SUGTL5	protein_coding	Major facilitator superfamily protein	1419	202	1549243	1549445	TSSup400
chr3	1582685	1583305	621	8.59	8.9	8.2	0.7	1.2e-06	8.12e-06	499.11	455.37	320.17	267.2	AT3G05470	-	FH11	protein_coding	Actin-binding FH2 (formin homology 2) family protein	620	78	1582995	1583073	5UTR
chr3	1712763	1713404	642	8.8	9.34	7.95	1.39	2e-21	8.19e-20	663.13	628.73	283.92	210.49	AT3G05770	-	AT3G05770	protein_coding		462	858	1713083	1712225	TSSup1kTo400
chr3	1742744	1743333	590	8.44	7.92	8.81	-0.89	1.18e-09	1.26e-08	245.63	240.4	469.18	429.71	AT3G05840	+	ATSK12	protein_coding	Protein kinase superfamily protein	419	3262	1743038	1739776	3UTR
chr3	1756527	1757173	647	9.32	9.01	9.58	-0.58	9e-08	7.31e-07	500.68	528.18	773.24	762.35	AT3G05880	-	RCI2A	protein_coding	Low temperature and salt responsive protein family	646	74	1756850	1756924	5UTR
chr3	1757178	1757559	382	8.48	8.11	8.77	-0.67	2.84e-06	1.78e-05	259.76	291.25	447.03	428.62	AT3G05880	-	RCI2A	protein_coding	Low temperature and salt responsive protein family	381	444	1757368	1756924	TSSup1kTo400
chr3	1759396	1759821	426	9.43	9.11	9.7	-0.59	2.1e-07	1.6e-06	501.46	602.15	807.47	850.69	AT3G05890	-	LTI6b,RCI2B	protein_coding	Low temperature and salt responsive protein family	411	801	1759608	1758807	TSSup1kTo400
chr3	1760150	1761085	936	9.56	9.29	9.79	-0.5	9.94e-06	5.6e-05	552.47	696.92	887.01	884.5	AT3G05905	+	AT3G05905	atlncRNA	other RNA	935	287	1760617	1760904	TSSup400
chr3	1812656	1813203	548	8.28	8.64	7.81	0.82	5.92e-07	4.21e-06	388.46	407.98	192.3	257.39	AT3G06020	+	FAF4	protein_coding	Protein of unknown function (DUF3049)	547	234	1812929	1813163	TSSup400
chr3	1822853	1823348	496	8.64	8.87	8.36	0.51	0.000227	0.000945	490.48	446.12	351.38	304.28	AT3G06030	-	ANP3,AtANP3,NP3,MAPKKK12	protein_coding	NPK1-related protein kinase 3	495	242	1823100	1822858	3UTR
chr3	1851013	1851624	612	8.61	9.14	7.77	1.36	4.54e-21	1.81e-19	554.83	570.95	238.62	198.49	AT3G01815	+	AT3G01815	lncRNA		611	601	1851318	1851919	TSSup1kTo400
chr3	1858409	1858984	576	8.31	8.55	8.04	0.5	0.000901	0.00323	392.38	354.82	276.88	249.75	AT3G06140	-	LUL4	protein_coding	RING/U-box superfamily protein	575	250	1858696	1858946	CDS
chr3	1884905	1885162	258	7.55	8.16	6.45	1.71	1.93e-15	4.15e-14	289.58	284.32	69.47	105.79	AT3G06220	-	AT3G06220	protein_coding	AP2/B3-like transcriptional factor family protein	257	63	1885033	1884970	TSSup400
chr3	1915183	1916015	833	9.13	9.64	8.34	1.3	2.1e-27	1.5e-25	766.72	830.99	317.15	330.46	AT3G06320	+	AT3G06320	protein_coding	Ribosomal protein L33 family protein	192	1094	1915599	1914505	intergenic
chr3	1929770	1930292	523	8.2	8.65	7.53	1.12	1.46e-12	2.3e-11	397.09	405.67	186.26	183.23	AT3G06370	-	ATNHX4,NHX4	protein_coding	sodium hydrogen exchanger 4	347	4042	1930031	1934073	3UTR
chr3	2058516	2059158	643	9.1	9.52	8.51	1.01	5.38e-18	1.55e-16	730.62	740.84	370.51	357.73	AT3G06600	-	SINE3	protein_coding		642	1748	2058837	2060585	CDS
chr3	2204445	2205104	660	8.5	8.15	8.78	-0.63	1.09e-05	6.07e-05	276.24	290.1	468.17	410.08	AT3G06985	+	LCR44	protein_coding	low-molecular-weight cysteine-rich 44	659	602	2204774	2205376	3UTR
chr3	2216772	2217587	816	9.94	10.22	9.57	0.65	1.37e-09	1.45e-08	1156.74	1234.35	847.75	677.28	AT3G07010	-	AT3G07010	protein_coding	Pectin lyase-like superfamily protein	711	696	2217179	2216483	TSSup1kTo400
chr3	2287422	2288147	726	9.49	9.13	9.77	-0.64	9.14e-10	9.91e-09	580.73	538.59	888.02	861.59	AT3G07190	-	AT3G07190	protein_coding	B-cell receptor-associated protein 31-like	725	192	2287784	2287592	TSSup400
chr3	2288663	2288864	202	7.84	7.35	8.21	-0.86	1.02e-06	7e-06	150.67	175.68	300.03	292.29	AT3G07195	+	AT3G07195	protein_coding	RPM1-interacting protein 4 (RIN4) family protein	201	32	2288763	2288731	5UTR
chr3	2364027	2364612	586	9.81	9.54	10.04	-0.51	5.23e-07	3.75e-06	787.12	699.24	1012.87	1097.17	AT3G07390	+	AIR12	protein_coding	auxin-responsive family protein	312	981	2364319	2365300	TSSup1kTo400
chr3	2439571	2440337	767	8.89	8.06	9.42	-1.37	1.09e-23	5.51e-22	272.31	260.05	623.22	748.17	AT3G07640	+	AT3G07640	protein_coding		367	1940	2439954	2438014	intergenic
chr3	2440687	2441684	998	10.39	10.09	10.63	-0.54	5.18e-09	5.04e-08	1125.35	1056.37	1461.91	1713.37	AT3G07650	+	COL9,BBX7	protein_coding	CONSTANS-like 9	997	379	2441185	2441564	TSSup400
chr3	2463749	2464280	532	8.7	8.96	8.38	0.57	2.05e-05	0.000107	472.43	521.25	327.22	340.28	AT3G07700	-	abc1k7,AtSIA1,SIA1	protein_coding	Protein kinase superfamily protein	531	49	2464014	2463965	TSSup400
chr3	2509572	2509938	367	8.32	8.6	7.96	0.64	2.1e-05	0.000109	385.32	390.65	238.62	259.57	AT3G07870	+	FBX92	protein_coding	F-box and associated interaction domains-containing protein	366	814	2509755	2510569	TSSup1kTo400
chr3	2571993	2572266	274	8.01	8.3	7.64	0.66	6.96e-05	0.000326	328.03	302.81	201.36	198.49	.	.	.	.	.	.	.	2572129	.	intergenic
chr3	2646710	2647122	413	8.37	8	8.67	-0.67	1.7e-05	9.05e-05	242.49	268.14	366.48	446.07	.	.	.	.	.	.	.	2646916	.	intergenic
chr3	2699229	2700425	1197	9.3	8.88	9.62	-0.74	9.39e-11	1.17e-09	448.1	496.98	828.62	748.17	AT3G08860	-	PYD4	protein_coding	PYRIMIDINE 4	1191	407	2699827	2699420	TSSup1kTo400
chr3	2756607	2757309	703	9.06	9.35	8.71	0.64	6.6e-07	4.65e-06	690.59	613.71	377.56	460.24	.	.	.	.	.	.	.	2756958	.	intergenic
chr3	2760309	2760863	555	8.9	9.14	8.61	0.53	5.54e-05	0.000266	541.49	585.97	423.87	355.54	AT3G09035	+	AT3G09035	protein_coding	Concanavalin A-like lectin family protein	73	1775	2760586	2758811	3UTR
chr3	2770888	2772573	1686	9.52	9.89	9.02	0.86	1.27e-16	3.09e-15	953.49	941.95	540.66	500.6	AT3G09070	-	OPS	protein_coding	Protein of unknown function (DUF740)	1487	355	2771730	2771375	TSSup400
chr3	2774797	2775373	577	8.19	8.45	7.89	0.56	0.000497	0.0019	380.61	316.68	233.58	239.94	.	.	.	.	.	.	.	2775085	.	intergenic
chr3	2843841	2844722	882	8.48	6.89	9.21	-2.33	4.5e-45	1.27e-42	102.8	134.07	633.29	555.13	AT3G09260	-	LEB,PSR3.1,PYK10,BGLU23	protein_coding	Glycosyl hydrolase superfamily protein	881	500	2844281	2843781	TSSup1kTo400
chr3	2890065	2890805	741	10.37	10.02	10.64	-0.62	4.91e-13	8.18e-12	1021.76	1058.68	1516.28	1679.56	AT3G09390	-	MT2A,ATMT-1,ATMT-K	protein_coding	metallothionein 2A	740	139	2890435	2890574	5UTR
chr3	2918080	2918561	482	8.25	8.49	7.96	0.53	0.000483	0.00185	371.19	350.2	247.68	251.93	AT3G09505	-	AT3G09505	tRNA	pre-tRNA	149	166	2918320	2918486	intergenic
chr3	3016255	3016579	325	7.82	7.18	8.27	-1.09	8.76e-10	9.54e-09	146.75	143.31	311.11	304.28	AT3G09830	+	PCRK1	protein_coding	Protein kinase superfamily protein	324	72	3016417	3016489	TSSup400
chr3	3047332	3047816	485	8.35	7.94	8.68	-0.73	1.63e-06	1.07e-05	231.51	260.05	379.57	438.43	.	.	.	.	.	.	.	3047574	.	intergenic
chr3	3049005	3049754	750	9.5	9.79	9.12	0.67	4.06e-10	4.67e-09	841.27	931.54	563.82	549.68	.	.	.	.	.	.	.	3049379	.	intergenic
chr3	3080678	3081279	602	8.62	8.97	8.16	0.8	6.76e-09	6.44e-08	496.76	502.76	304.06	268.29	AT3TE12940	-	ATREP11	RC/Helitron	.	8	292	3080978	3080686	intergenic
chr3	3138674	3139335	662	8.64	8.89	8.35	0.54	7.34e-05	0.000343	455.16	492.35	336.28	314.1	AT3G10150	-	PAP16,ATPAP16	protein_coding	purple acid phosphatase 16	661	165	3139004	3139169	CDS
chr3	3144425	3145148	724	9.18	9.43	8.87	0.56	1.1e-06	7.47e-06	720.41	662.25	479.25	459.15	AT3G10160	-	DFC,ATDFC,FPGS2	protein_coding	DHFS-FPGS homolog C	723	171	3144786	3144615	TSSup400
chr3	3154710	3155687	978	8.75	9.1	8.3	0.8	8.78e-10	9.56e-09	565.82	531.65	312.12	318.46	AT3G10190	+	CML36	protein_coding	Calcium-binding EF-hand family protein	977	24	3155198	3155222	TSSup400
chr3	3197158	3197823	666	9.05	9.32	8.72	0.59	2.64e-06	1.67e-05	590.14	686.52	440.99	404.62	AT3G10320	-	MUM5,MUCI21	protein_coding	Glycosyltransferase family 61 protein	665	33	3197490	3197457	TSSup400
chr3	3203383	3203996	614	9.21	9.63	8.62	1.02	1.23e-18	3.83e-17	765.15	821.75	395.68	389.35	AT3G10340	+	PAL4	protein_coding	phenylalanine ammonia-lyase 4	613	298	3203689	3203987	TSSup400
chr3	3277569	3278068	500	8.17	7.52	8.61	-1.09	4.76e-12	7.02e-11	179.71	187.23	394.68	388.26	AT3G10520	-	ATGLB2,AHB2,HB2,GLB2,NSHB2,PGB2,ARATH	protein_coding	haemoglobin 2	499	112	3277818	3277930	5UTR
chr3	3282322	3283076	755	8.81	9.3	8.05	1.25	7.35e-22	3.11e-20	637.23	622.96	266.81	262.84	AT3G10525	-	LGO,SMR1	protein_coding	LOSS OF GIANT CELLS FROM ORGANS	754	568	3282699	3282131	TSSup1kTo400
chr3	3368873	3369568	696	9.16	8.85	9.42	-0.58	8.05e-07	5.59e-06	485.77	435.72	680.61	693.64	AT3G10760	+	AT3G10760	protein_coding	Homeodomain-like superfamily protein	695	258	3369220	3369478	TSSup400
chr3	3475443	3476212	770	9.28	9.73	8.6	1.13	2.42e-22	1.07e-20	808.31	892.25	400.72	377.36	AT3G11090	+	LBD21	protein_coding	LOB domain-containing protein 21	405	906	3475827	3474921	3UTR
chr3	3477912	3478297	386	8.63	9.07	8	1.07	5.87e-15	1.2e-13	527.36	547.83	259.76	251.93	AT3G11100	-	VFP3,ENAP1	protein_coding	sequence-specific DNA binding transcription factors	385	204	3478104	3477900	TSSup400
chr3	3513146	3513768	623	8.36	8.7	7.93	0.76	2.26e-06	1.44e-05	453.59	375.62	268.82	220.31	AT3G11210	-	CPRD49	protein_coding	SGNH hydrolase-type esterase superfamily protein	622	78	3513457	3513379	3UTR
chr3	3532224	3532999	776	8.7	8.01	9.16	-1.15	1.98e-17	5.34e-16	244.06	272.76	579.93	563.85	.	.	.	.	.	.	.	3532611	.	intergenic
chr3	3612298	3613594	1297	9.63	10.03	9.06	0.97	9.04e-21	3.5e-19	1103.38	992.8	534.62	535.5	AT3G11470	-	PPT	protein_coding	4'-phosphopantetheinyl transferase superfamily	1296	307	3612946	3612639	TSSup400
chr3	3620677	3621293	617	9.28	9.65	8.79	0.87	3.43e-14	6.38e-13	764.36	844.86	448.04	435.16	AT3G02425	+	AT3G02425	lncRNA		391	276	3620985	3620709	3UTR
chr3	3648516	3649196	681	9.15	9.52	8.66	0.85	1.04e-13	1.84e-12	730.62	732.75	398.7	411.17	AT3G11570	-	TBL8	protein_coding	TRICHOME BIREFRINGENCE-LIKE 8	26	1314	3648856	3647542	intergenic
chr3	3651203	3651508	306	8.3	8.68	7.77	0.91	2.19e-09	2.23e-08	425.34	397.58	211.43	225.76	AT3G11580	-	SOD7,NGAL2	protein_coding	AP2/B3-like transcriptional factor family protein	305	371	3651355	3651726	5UTR
chr3	3652365	3652732	368	8.95	9.33	8.41	0.92	6.15e-13	1.01e-11	610.55	679.59	356.42	325.01	AT3G11580	-	SOD7,NGAL2	protein_coding	AP2/B3-like transcriptional factor family protein	361	822	3652548	3651726	TSSup1kTo400
chr3	3657773	3659129	1357	10.21	10.5	9.85	0.65	9.37e-15	1.87e-13	1451.81	1444.7	906.14	936.85	.	.	.	.	.	.	.	3658451	.	intergenic
chr3	3723761	3724331	571	8.67	8.94	8.34	0.59	0.000219	0.00092	479.49	500.44	385.61	263.93	AT3G11773	-	AT3G11773	protein_coding	Thioredoxin superfamily protein	570	33	3724046	3724013	3UTR
chr3	3771224	3771830	607	8.37	8.67	7.99	0.68	5.14e-06	3.07e-05	393.95	418.39	244.66	262.84	AT3G11920	+	AT3G11920	protein_coding	glutaredoxin-related	520	783	3771527	3772310	TSSup1kTo400
chr3	3950434	3950593	160	7.76	8.16	7.19	0.97	7.69e-08	6.3e-07	284.08	288.94	149.01	142.87	AT3G12430	-	AT3G12430	protein_coding	Polynucleotidyl transferase, ribonuclease H-like superfamily protein	159	83	3950513	3950430	TSSup400
chr3	3954026	3954256	231	7.5	7.96	6.82	1.14	1.2e-08	1.11e-07	244.85	251.96	119.81	105.79	.	.	.	.	.	.	.	3954141	.	intergenic
chr3	3964318	3964947	630	8.69	8.04	9.14	-1.1	3.02e-16	7.12e-15	273.1	254.27	557.78	572.58	AT3G12500	-	B-CHI,HCHIB,PR-3,ATHCHIB,PR3,CHI-B	protein_coding	basic chitinase	629	648	3964632	3963984	TSSup1kTo400
chr3	4006221	4007133	913	10.05	9.7	10.33	-0.62	1.4e-11	1.95e-10	838.91	828.68	1357.2	1211.68	AT3G12610	-	DRT100	protein_coding	Leucine-rich repeat (LRR) family protein	788	1341	4006677	4008018	CDS
chr3	4035138	4035953	816	9.86	9.31	10.25	-0.95	5.02e-22	2.16e-20	587	678.43	1216.24	1225.86	AT3G12700	+	NANA	protein_coding	Eukaryotic aspartyl protease family protein	9	1399	4035545	4036944	intergenic
chr3	4041717	4042239	523	8.83	9.17	8.38	0.79	8.65e-10	9.45e-09	591.71	558.23	315.14	349	AT3G12710	-	AT3G12710	protein_coding	DNA glycosylase superfamily protein	522	97	4041978	4042075	5UTR
chr3	4053504	4054086	583	8.86	9.29	8.25	1.05	2.32e-14	4.41e-13	603.48	651.85	269.83	338.09	AT3G12750	-	ZIP1,AtZIP1	protein_coding	zinc transporter 1 precursor	582	594	4053795	4053201	TSSup1kTo400
chr3	4077852	4078754	903	9.21	9.57	8.73	0.84	1.96e-13	3.38e-12	739.25	777.83	415.82	432.98	AT3G12830	-	SAUR72	protein_coding	SAUR-like auxin-responsive protein family	104	1324	4078303	4079627	intergenic
chr3	4095075	4095873	799	9.01	9.26	8.71	0.55	8.28e-06	4.73e-05	588.57	636.82	437.97	400.26	AT3G12880	+	AT3G12880	protein_coding	Plant invertase/pectin methylesterase inhibitor superfamily protein	798	61	4095474	4095413	5UTR
chr3	4117258	4117705	448	8.83	9.12	8.47	0.65	1.35e-06	8.98e-06	589.36	520.09	379.57	329.37	.	.	.	.	.	.	.	4117481	.	intergenic
chr3	4138900	4139215	316	8.33	8.83	7.55	1.28	3.85e-17	1.01e-15	463.01	449.59	188.28	186.5	.	.	.	.	.	.	.	4139057	.	intergenic
chr3	4171902	4172364	463	9.09	8.76	9.36	-0.6	6.92e-07	4.86e-06	420.63	446.12	699.74	612.93	AT3G13030	-	AT3G13030	protein_coding	hAT transposon superfamily protein	462	11	4172133	4172122	TSSup400
chr3	4183856	4184859	1004	10.16	9.88	10.4	-0.51	1.57e-08	1.43e-07	977.03	911.9	1414.59	1279.3	AT3G13062	+	AT3G13062	protein_coding	Polyketide cyclase/dehydrase and lipid transport superfamily protein	1003	18	4184357	4184339	5UTR
chr3	4218499	4219755	1257	9.52	9.11	9.84	-0.73	3.47e-12	5.23e-11	580.73	524.72	917.22	920.49	AT3G13120	-	RPS10	protein_coding	Ribosomal protein S10p/S20e family protein	446	2539	4219127	4221666	intergenic
chr3	4235600	4236419	820	9.23	9.47	8.93	0.54	3.75e-06	2.3e-05	757.3	663.41	466.16	509.32	AT3G13175	-	PRCE1	protein_coding		819	195	4236009	4235814	3UTR
chr3	4361216	4362140	925	9.76	9.45	10.01	-0.56	5.41e-09	5.24e-08	716.49	679.59	1048.1	1013.19	AT3G13410	-	AT3G13410	protein_coding		506	2638	4361678	4364316	3UTR
chr3	4394969	4395886	918	9.08	9.35	8.74	0.62	1.15e-07	9.21e-07	665.48	642.6	422.87	429.71	AT3G13480	-	AT3G13480	protein_coding		398	1060	4395427	4394367	intergenic
chr3	4402572	4403684	1113	10.85	11.12	10.52	0.6	6.17e-14	1.12e-12	2118.86	2333.48	1477.01	1462.53	AT3G13510	+	AT3G13510	protein_coding	Protein of Unknown Function (DUF239)	1112	226	4403128	4403354	TSSup400
chr3	4423204	4423645	442	7.89	8.33	7.25	1.08	5.66e-08	4.74e-07	289.58	353.66	179.21	124.33	AT3G13530	-	MAPKKK7,MAP3KE1	protein_coding	mitogen-activated protein kinase kinase kinase 7	441	424	4423424	4423000	3UTR
chr3	4436850	4437431	582	8.48	8.73	8.17	0.56	0.000339	0.00135	375.9	472.71	286.94	290.11	AT3G13590	-	AT3G13590	protein_coding	Cysteine/Histidine-rich C1 domain family protein	581	194	4437140	4437334	CDS
chr3	4465847	4466151	305	7.73	8.55	5.61	2.94	1.23e-40	2.51e-38	392.38	357.13	45.31	52.35	AT3G13662	+	DIR8	protein_coding	Disease resistance-responsive (dirigent-like protein) family protein	62	1090	4465999	4467089	intergenic
chr3	4467019	4467540	522	8.56	8.97	8	0.96	1e-11	1.42e-10	491.26	509.69	270.84	242.12	AT3G13662	+	DIR8	protein_coding	Disease resistance-responsive (dirigent-like protein) family protein	521	190	4467279	4467089	CDS
chr3	4474235	4474965	731	9.07	8.76	9.32	-0.56	2.9e-06	1.81e-05	410.43	457.68	657.46	619.48	AT3G13672	-	SINAT6,SINA2	protein_coding	TRAF-like superfamily protein	730	222	4474600	4474378	TSSup400
chr3	4483875	4484482	608	10.06	9.72	10.34	-0.61	2.51e-12	3.83e-11	851.47	840.24	1328	1262.94	.	.	.	.	.	.	.	4484178	.	intergenic
chr3	4489777	4490684	908	10.22	9.66	10.62	-0.97	1.32e-27	9.54e-26	807.52	807.88	1658.24	1496.34	AT3G13700	-	AT3G13700	protein_coding	RNA-binding (RRM/RBD/RNP motifs) family protein	57	3507	4490230	4493737	3UTR
chr3	4506056	4508042	1987	11.36	11.02	11.63	-0.6	9.05e-12	1.3e-10	2121.22	2038.76	3393	2925.06	AT3G02745	+	AT3G02745	lncRNA		242	1751	4507049	4508800	intergenic
chr3	4516910	4517452	543	7.73	6.32	8.42	-2.1	8.22e-27	5.56e-25	83.97	76.28	346.35	340.28	AT3G13760	+	AT3G13760	protein_coding	Cysteine/Histidine-rich C1 domain family protein	542	314	4517181	4517495	TSSup400
chr3	4576200	4576404	205	7.95	7.51	8.28	-0.77	1.05e-05	5.86e-05	193.05	172.21	330.24	291.2	AT3G13890	-	MYB26,MS35,ATMYB26	protein_coding	myb domain protein 26	204	1780	4576302	4578082	3UTR
chr3	4615272	4615539	268	8.43	8.02	8.74	-0.72	1.05e-06	7.16e-06	269.17	250.8	451.06	405.71	AT3G13970	-	APG12B,APG12,ATG12B	protein_coding	Ubiquitin-like superfamily protein	267	548	4615405	4614857	TSSup1kTo400
chr3	4620209	4620808	600	8.92	9.24	8.52	0.72	3.01e-08	2.63e-07	616.83	592.91	401.72	330.46	AT3G13980	-	BG4	protein_coding		599	203	4620508	4620305	TSSup400
chr3	4655523	4656519	997	11.38	11.07	11.64	-0.58	1.1e-13	1.95e-12	2099.25	2187.86	3141.29	3253.34	.	.	.	.	.	.	.	4656021	.	intergenic
chr3	4657707	4658594	888	10.61	10.33	10.84	-0.52	2e-10	2.39e-09	1262.69	1306.01	1751.87	1922.77	AT3G14060	-	AT3G14060	protein_coding		887	427	4658150	4657723	3UTR
chr3	4740012	4741024	1013	10.39	10.11	10.63	-0.52	6.9e-10	7.63e-09	1122.21	1081.79	1656.23	1508.34	AT3G14230	-	RAP2.2	protein_coding	related to AP2 2	286	1220	4740518	4739298	intergenic
chr3	4802159	4802927	769	9.79	9.51	10.03	-0.52	2.84e-08	2.48e-07	720.41	738.53	1060.19	1032.82	.	.	.	.	.	.	.	4802543	.	intergenic
chr3	4803819	4804448	630	8.79	9.12	8.36	0.76	3.25e-08	2.81e-07	595.64	517.78	303.05	355.54	AT3G14380	-	CASPL2A2	protein_coding	Uncharacterised protein family (UPF0497)	629	335	4804133	4804468	5UTR
chr3	4824782	4825904	1123	10.62	10.11	10.99	-0.89	2.98e-30	2.74e-28	1089.25	1114.15	2069.02	2006.75	AT3G14430	-	AT3G14430	protein_coding		1122	430	4825343	4824913	TSSup1kTo400
chr3	4831356	4831594	239	8.07	7.78	8.3	-0.52	0.00131	0.00449	226.01	214.97	318.16	314.1	AT3G14440	-	SIS7,STO1,NCED3,ATNCED3	protein_coding	nine-cis-epoxycarotenoid dioxygenase 3	238	2540	4831475	4834015	3UTR
chr3	4835664	4835869	206	7.97	8.37	7.42	0.96	3.64e-08	3.14e-07	321.75	340.95	155.05	186.5	.	.	.	.	.	.	.	4835766	.	intergenic
chr3	4888856	4889348	493	9.11	9.58	8.39	1.19	1.72e-23	8.49e-22	779.27	753.56	323.19	349	AT3G14560	+	AT3G14560	protein_coding		492	40	4889102	4889062	5UTR
chr3	4911668	4912348	681	8.66	8.95	8.31	0.64	2.6e-06	1.64e-05	475.57	510.85	310.1	325.01	AT3G14610	+	CYP72A7	protein_coding	cytochrome P450, family 72, subfamily A, polypeptide 7	680	315	4912008	4912323	3UTR
chr3	4932379	4933230	852	9.16	8.63	9.55	-0.92	7.83e-16	1.76e-14	399.45	390.65	738	760.17	AT3TE20780	-	VANDAL21	DNA/MuDR	.	54	371	4932804	4932433	intergenic
chr3	4934027	4934416	390	7.79	7.17	8.23	-1.06	1.1e-07	8.8e-07	164.8	122.51	330.24	268.29	AT3G14680	+	CYP72A14	protein_coding	cytochrome P450, family 72, subfamily A, polypeptide 14	389	108	4934221	4934329	TSSup400
chr3	4943162	4943588	427	7.91	7.57	8.19	-0.61	0.000573	0.00216	209.53	171.05	288.96	293.38	.	.	.	.	.	.	.	4943375	.	intergenic
chr3	4974340	4974758	419	8.29	8.57	7.94	0.63	3.81e-05	0.000189	382.97	375.62	259.76	230.12	AT3G14810	-	MSL5	protein_coding	mechanosensitive channel of small conductance-like 5	418	15	4974549	4974534	TSSup400
chr3	5035333	5035957	625	8.84	9.16	8.43	0.73	1.04e-08	9.65e-08	578.37	567.48	361.45	329.37	AT3G14960	-	B3GALT13	protein_coding	Galactosyltransferase family protein	117	2469	5035645	5038114	intergenic
chr3	5141326	5143328	2003	10.57	10.86	10.2	0.66	1.16e-15	2.56e-14	1771.21	1948.61	1190.07	1161.52	AT3G15270	-	SPL5	protein_coding	squamosa promoter binding protein-like 5	1997	4	5142327	5142323	CDS
chr3	5143642	5143906	265	8.19	8.85	6.95	1.9	5.51e-28	4.11e-26	438.68	485.42	136.93	110.15	AT3G03075	-	AT3G03075	lncRNA		264	670	5143774	5143104	TSSup1kTo400
chr3	5144695	5145040	346	9.42	9.69	9.08	0.61	1.98e-08	1.77e-07	790.26	864.51	553.75	528.95	AT3G15290	+	AT3G15290	protein_coding	3-hydroxyacyl-CoA dehydrogenase family protein	345	70	5144867	5144937	TSSup400
chr3	5175487	5176099	613	9.63	9.28	9.91	-0.63	2.54e-10	2.99e-09	632.52	609.09	952.46	967.38	AT3G15351	+	AT3G15351	protein_coding		612	154	5175793	5175947	TSSup400
chr3	5225390	5226223	834	9.23	9.49	8.91	0.58	2.55e-07	1.92e-06	717.28	723.51	460.12	502.78	AT3G15480	-	AT3G15480	protein_coding	Protein of unknown function (DUF1218)	63	2129	5225806	5227935	intergenic
chr3	5237476	5238027	552	8.85	8.55	9.09	-0.53	2.07e-05	0.000108	370.41	381.4	558.79	528.95	.	.	.	.	.	.	.	5237751	.	intergenic
chr3	5248603	5249384	782	10.02	9.72	10.26	-0.53	1.65e-08	1.49e-07	836.56	855.26	1144.76	1303.3	AT3G15518	+	AT3G15518	protein_coding		781	118	5248993	5249111	CDS
chr3	5262420	5262895	476	9.83	10.07	9.55	0.52	8.81e-08	7.17e-07	1079.05	1071.39	795.39	701.27	.	.	.	.	.	.	.	5262657	.	intergenic
chr3	5347552	5348435	884	10.22	9.8	10.55	-0.75	2.1e-17	5.65e-16	835.77	944.26	1477.01	1523.6	AT3G15810	-	AT3G15810	protein_coding	Protein of unknown function (DUF567)	674	1328	5347993	5349321	3UTR
chr3	5402957	5403686	730	8.74	7.88	9.27	-1.39	6.79e-23	3.2e-21	245.63	226.53	569.86	666.37	AT3G15950	-	NAI2	protein_coding	DNA topoisomerase-related	696	668	5403321	5402653	TSSup1kTo400
chr3	5422377	5422562	186	8.04	8.39	7.58	0.81	1.82e-06	1.18e-05	339.8	329.39	208.41	174.5	AT3G03205	-	AT3G03205	lncRNA		185	5	5422469	5422464	TSSup400
chr3	5439241	5439728	488	8.52	7.35	9.16	-1.81	4.52e-32	4.84e-30	160.88	165.27	524.56	620.57	AT3G16030	+	RFO3,CES101	protein_coding	lectin protein kinase family protein	487	174	5439484	5439310	5UTR
chr3	5464070	5464764	695	9.39	9.64	9.07	0.57	1.47e-07	1.15e-06	786.33	814.81	513.48	563.85	AT3G16117	+	AT3G16117	protein_coding		640	125	5464417	5464542	TSSup400
chr3	5470329	5470780	452	8.72	9.13	8.14	0.99	1.8e-13	3.12e-12	546.2	572.1	291.98	272.66	AT3G16140	-	PSAH-1	protein_coding	photosystem I subunit H-1	265	960	5470554	5469594	TSSup1kTo400
chr3	5488914	5489616	703	8.65	9.16	7.85	1.3	9.79e-21	3.78e-19	557.18	584.82	219.49	243.21	.	.	.	.	.	.	.	5489265	.	intergenic
chr3	5538377	5538848	472	8.46	8.76	8.07	0.69	3.98e-06	2.43e-05	466.94	399.89	254.73	283.56	AT3G16340	+	ABCG29,AtABCG29,PDR1,ATPDR1	protein_coding	pleiotropic drug resistance 1	464	772	5538612	5539384	TSSup1kTo400
chr3	5552536	5552979	444	8.1	8.46	7.61	0.85	2.13e-07	1.63e-06	371.19	332.86	200.36	190.86	AT3G03285	+	AT3G03285	lncRNA		443	66	5552757	5552691	CDS
chr3	5568139	5569038	900	9.63	9.33	9.88	-0.55	2.86e-07	2.12e-06	649.79	635.67	867.88	1013.19	AT3G16400	+	ATNSP1,NSP1,ATMLP-470	protein_coding	nitrile specifier protein 1	406	2506	5568588	5566082	intergenic
chr3	5590262	5590684	423	8.85	8.41	9.18	-0.78	7.36e-10	8.12e-09	328.03	351.35	572.88	590.03	AT3TE23480	-	HELITRONY1A	RC/Helitron	.	82	267	5590473	5590740	intergenic
chr3	5591738	5592115	378	7.48	6.29	8.12	-1.83	5.51e-18	1.59e-16	87.11	69.35	269.83	287.93	AT3G16460	+	JAL34	protein_coding	Mannose-binding lectin superfamily protein	377	564	5591926	5592490	TSSup1kTo400
chr3	5592434	5593272	839	8.54	7.83	9.02	-1.19	6.46e-17	1.64e-15	238.57	214.97	516.5	521.32	AT3G16460	+	JAL34	protein_coding	Mannose-binding lectin superfamily protein	838	363	5592853	5592490	5UTR
chr3	5625475	5625645	171	7.35	6.59	7.85	-1.26	1.75e-09	1.8e-08	88.68	104.02	240.63	220.31	AT3G16530	-	AT3G16530	protein_coding	Legume lectin family protein	170	41	5625560	5625519	TSSup400
chr3	5637820	5638047	228	7.54	7.85	7.13	0.73	0.000197	0.000832	238.57	224.22	150.02	129.78	AT3G16560	-	AT3G16560	protein_coding	Protein phosphatase 2C family protein	227	865	5637933	5638798	5UTR
chr3	5638436	5640431	1996	10.3	9.63	10.76	-1.13	7.04e-41	1.47e-38	813.02	767.43	1754.89	1709.01	AT3G16560	-	AT3G16560	protein_coding	Protein phosphatase 2C family protein	1362	635	5639433	5638798	TSSup1kTo400
chr3	5645475	5646619	1145	10.37	9.86	10.75	-0.89	4.54e-26	2.85e-24	914.25	950.04	1659.25	1784.26	AT3G03345	+	AT3G03345	lncRNA		713	859	5646047	5646906	3UTR
chr3	5668415	5669971	1557	9.92	10.17	9.62	0.55	1.48e-09	1.55e-08	1142.62	1160.38	792.37	783.07	AT3G16630	-	ATKINESIN-13A,KINESIN-13A	protein_coding	P-loop containing nucleoside triphosphate hydrolases superfamily protein	536	1242	5669193	5667951	intergenic
chr3	5701097	5701687	591	8.98	8.69	9.21	-0.52	1.54e-05	8.31e-05	401.01	427.63	594.03	592.21	AT3G16750	-	AT3G16750	protein_coding		590	1206	5701392	5702598	CDS
chr3	5706451	5707274	824	9.25	8.95	9.51	-0.56	2.7e-05	0.000138	507.74	479.64	829.62	623.84	AT3G16770	+	RAP2.3,EBP,ERF72,ATEBP	protein_coding	ethylene-responsive element binding protein	633	1322	5706862	5705540	3UTR
chr3	5707696	5708087	392	8.84	7.73	9.46	-1.73	4.38e-34	5.51e-32	238.57	186.08	717.87	686	AT3G16780	+	RPL19B	protein_coding	Ribosomal protein L19e family protein	262	934	5707891	5708825	TSSup1kTo400
chr3	5718554	5719373	820	9.99	9.5	10.36	-0.86	7.42e-21	2.9e-19	691.38	755.87	1333.04	1289.12	AT3G16785	+	PLD,PLDP1,PLDZ1,PLDZETA1	protein_coding	phospholipase D P1	638	8075	5718963	5710888	3UTR
chr3	5720165	5721087	923	9.46	9.11	9.74	-0.63	2.6e-09	2.63e-08	529.72	576.73	832.64	882.32	AT3G16800	+	EGR3	protein_coding	Protein phosphatase 2C family protein	922	314	5720626	5720940	TSSup400
chr3	5752181	5752503	323	8.26	8.9	7.08	1.81	5.25e-25	3.06e-23	454.38	498.13	158.07	113.43	.	.	.	.	.	.	.	5752342	.	intergenic
chr3	5803895	5804707	813	10.28	9.97	10.53	-0.55	3.47e-10	4.02e-09	937.79	1071.39	1460.9	1489.79	AT3G17020	-	AT3G17020	protein_coding	Adenine nucleotide alpha hydrolases-like superfamily protein	812	19	5804301	5804282	3UTR
chr3	5866434	5867007	574	9.29	9.56	8.96	0.59	5.85e-08	4.88e-07	762.79	742	491.33	506.05	AT3G17190	+	AT3G17190	protein_coding		573	671	5866720	5867391	TSSup1kTo400
chr3	5903083	5903327	245	7.68	7.98	7.3	0.68	0.000269	0.0011	271.53	233.46	149.01	165.78	AT3G17270	-	AT3G17270	protein_coding	F-box family protein	244	319	5903205	5902886	3UTR
chr3	5916712	5917248	537	8.35	8.59	8.07	0.52	0.000801	0.00291	383.75	387.18	238.62	298.83	AT3G17320	-	FOA1	protein_coding	F-box and associated interaction domains-containing protein	536	324	5916980	5916656	3UTR
chr3	5955319	5955940	622	9.07	8.71	9.35	-0.65	4.29e-08	3.65e-07	432.41	403.36	649.4	659.83	AT3G17410	+	AT3G17410	protein_coding	Protein kinase superfamily protein	621	232	5955629	5955861	TSSup400
chr3	5964358	5964719	362	7.9	7.54	8.18	-0.64	0.000364	0.00144	204.04	168.74	281.91	297.74	.	.	.	.	.	.	.	5964538	.	intergenic
chr3	5995369	5995776	408	9.22	8.92	9.47	-0.55	3.55e-06	2.19e-05	514.02	454.21	672.56	748.17	.	.	.	.	.	.	.	5995572	.	intergenic
chr3	5996518	5997069	552	9.06	8.47	9.48	-1.01	5.03e-14	9.21e-13	386.89	323.61	652.42	777.62	.	.	.	.	.	.	.	5996793	.	intergenic
chr3	6016007	6016333	327	7.74	8.24	6.99	1.25	3.83e-09	3.8e-08	294.29	309.74	158.07	95.98	.	.	.	.	.	.	.	6016170	.	intergenic
chr3	6088450	6089185	736	10.79	10.29	11.17	-0.88	6.19e-31	5.99e-29	1236	1270.18	2329.79	2268.5	AT3G17790	+	ATACP5,ATPAP17,PAP17	protein_coding	purple acid phosphatase 17	735	563	6088817	6089380	TSSup1kTo400
chr3	6099625	6100219	595	9.39	9.63	9.1	0.53	1.2e-06	8.13e-06	768.28	820.59	525.56	573.67	.	.	.	.	.	.	.	6099922	.	intergenic
chr3	6104812	6106048	1237	9.7	9.93	9.42	0.51	2.64e-07	1.98e-06	981.74	967.37	652.42	716.54	AT3G17840	+	RLK902	protein_coding	receptor-like kinase 902	1141	477	6105430	6105907	TSSup1kTo400
chr3	6107860	6109503	1644	9.72	10.05	9.3	0.75	4.01e-14	7.39e-13	1041.38	1077.17	655.44	608.57	AT3G17840	+	RLK902	protein_coding	receptor-like kinase 902	877	2774	6108681	6105907	3UTR
chr3	6118380	6118718	339	8.66	8.36	8.9	-0.54	0.000427	0.00166	375.9	283.16	488.31	466.79	AT3G03555	-	AT3G03555	lncRNA		338	567	6118549	6117982	TSSup1kTo400
chr3	6145819	6146316	498	8.59	8.96	8.09	0.87	6.66e-10	7.39e-09	481.06	514.31	285.94	259.57	AT3G17950	+	Y-3	protein_coding		497	53	6146067	6146014	5UTR
chr3	6164189	6164555	367	8.18	7.8	8.49	-0.68	1.89e-05	9.93e-05	203.25	243.87	364.47	352.27	AT3G18010	-	WOX1	protein_coding	WUSCHEL related homeobox 1	264	919	6164372	6163453	TSSup1kTo400
chr3	6171373	6171919	547	8.66	8.89	8.38	0.51	0.000191	0.000812	459.87	490.04	315.14	352.27	AT3G18035	-	HON4	protein_coding	winged-helix DNA-binding transcription factor family protein	546	359	6171646	6172005	5UTR
chr3	6237585	6237976	392	8.12	8.35	7.84	0.51	0.00163	0.00543	321.75	331.7	244.66	213.76	AT3G18210	-	AT3G18210	protein_coding	2-oxoglutarate (2OG) and Fe(II)-dependent oxygenase superfamily protein	75	2825	6237780	6240605	intergenic
chr3	6244640	6245423	784	8.84	8.5	9.12	-0.62	1.17e-06	7.91e-06	375.12	349.04	553.75	556.22	AT3G18217	-	MIR157C	miRNA	MIR157C; miRNA	783	315	6245031	6244716	TSSup400
chr3	6305400	6306040	641	9.81	9.51	10.06	-0.55	3.2e-08	2.78e-07	766.72	693.46	1025.95	1111.35	AT3G03675	-	AT3G03675	lncRNA		631	42	6305720	6305678	5UTR
chr3	6343960	6344515	556	10.02	9.71	10.27	-0.56	3.3e-10	3.84e-09	824	846.02	1192.08	1278.21	AT3G03685	-	AT3G03685	lncRNA		555	17	6344237	6344220	CDS
chr3	6357635	6358093	459	8.44	8.9	7.75	1.15	2.97e-14	5.59e-13	464.58	492.35	196.33	234.48	.	.	.	.	.	.	.	6357864	.	intergenic
chr3	6383251	6383488	238	7.66	8.11	7	1.11	3.27e-09	3.28e-08	280.95	272.76	125.85	130.88	AT3G18550	+	ATTCP18,TCP18,BRC1,AtBRC1	protein_coding	TCP family transcription factor	237	81	6383369	6383288	5UTR
chr3	6407894	6408352	459	8.34	8.62	8	0.62	4.6e-05	0.000224	419.85	366.38	266.81	244.3	AT3G18620	+	PAT11	protein_coding	DHHC-type zinc finger family protein	458	137	6408123	6408260	TSSup400
chr3	6423082	6423444	363	7.98	8.65	6.66	2	5.59e-28	4.16e-26	414.36	390.65	93.63	107.97	AT3G18660	-	GUX1,PGSIP1	protein_coding	plant glycogenin-like starch initiation protein 1	59	1122	6423263	6422141	intergenic
chr3	6436888	6437474	587	8.24	8.73	7.5	1.23	7.67e-14	1.38e-12	453.59	396.43	197.34	165.78	AT3G18710	-	ATPUB29,PUB29	protein_coding	plant U-box 29	158	1135	6437181	6436046	intergenic
chr3	6457538	6457735	198	7.47	7.76	7.11	0.65	0.000843	0.00304	218.16	216.13	137.93	138.51	AT3G18750	-	ATWNK6,WNK6,ZIK5	protein_coding	with no lysine (K) kinase 6	197	23	6457636	6457613	TSSup400
chr3	6474274	6474935	662	9.83	9.36	10.18	-0.82	2.07e-17	5.58e-16	635.66	681.9	1121.6	1196.42	AT3G18780	+	DER1,ACT2,ENL2,LSR2,FIZ2	protein_coding	actin 2	661	105	6474604	6474709	TSSup400
chr3	6498900	6499701	802	8.81	9.35	7.95	1.4	1.15e-26	7.72e-25	645.08	659.94	249.69	244.3	AT3G18850	-	LPAT5	protein_coding	lysophosphatidyl acyltransferase 5	370	2132	6499300	6501432	intergenic
chr3	6533848	6534107	260	7.62	5.9	8.39	-2.49	3.84e-32	4.17e-30	63.57	55.48	328.22	341.37	.	.	.	.	.	.	.	6533977	.	intergenic
chr3	6551626	6552404	779	9.11	8.81	9.36	-0.55	2.09e-06	1.35e-05	463.01	433.41	668.53	646.74	AT3G18990	-	REM39,VRN1	protein_coding	AP2/B3-like transcriptional factor family protein	778	40	6552015	6552055	5UTR
chr3	6562753	6563563	811	10.85	10.5	11.13	-0.64	8.09e-14	1.45e-12	1345.87	1544.1	2158.63	2338.3	AT3G19020	-	LRX8	protein_coding	Leucine-rich repeat (LRR) family protein	624	781	6563158	6562377	TSSup1kTo400
chr3	6565699	6566000	302	8.71	8.44	8.94	-0.51	0.000106	0.000478	342.16	350.2	510.46	474.42	AT3G19035	+	AT3G19035	protein_coding		301	99	6565849	6565948	TSSup400
chr3	6686883	6687188	306	8.28	7.92	8.57	-0.65	0.000111	0.0005	262.11	221.91	337.29	420.98	AT3G19290	+	AtAREB2,ABF4,AREB2	protein_coding	ABRE binding factor 4	305	6	6687035	6687041	TSSup400
chr3	6695946	6696509	564	8.16	8.72	7.23	1.49	8.11e-19	2.56e-17	453.59	390.65	154.04	147.23	AT3G19320	-	AT3G19320	protein_coding	Leucine-rich repeat (LRR) family protein	209	1957	6696227	6698184	3UTR
chr3	6718782	6719691	910	9.55	9.08	9.91	-0.83	4.79e-16	1.11e-14	521.08	558.23	947.42	975.02	.	.	.	.	.	.	.	6719236	.	intergenic
chr3	6720984	6721537	554	9.68	9.3	9.98	-0.69	1.16e-11	1.63e-10	598.78	658.78	974.61	1051.36	.	.	.	.	.	.	.	6721260	.	intergenic
chr3	6722630	6722978	349	8.48	8.2	8.71	-0.51	0.000371	0.00147	305.27	283.16	415.82	420.98	AT3G19390	+	RD21C	protein_coding	Granulin repeat cysteine protease family protein	348	20	6722804	6722824	TSSup400
chr3	6744323	6744767	445	8.13	7.66	8.49	-0.82	1.33e-06	8.89e-06	224.44	180.3	378.57	338.09	AT3G19450	+	ATCAD4,CAD4,CAD-C,CAD	protein_coding	GroES-like zinc-binding alcohol dehydrogenase family protein	444	169	6744545	6744376	5UTR
chr3	6758950	6759657	708	9.24	8.91	9.51	-0.6	1.25e-07	9.89e-07	501.46	458.84	719.88	735.08	AT3G19490	-	NHD1,ATNHD1	protein_coding	sodium:hydrogen antiporter 1	335	1018	6759303	6758285	3UTR
chr3	6838869	6839529	661	10.4	10.05	10.69	-0.64	1.75e-13	3.04e-12	995.87	1126.87	1609.91	1689.38	AT3G19680	+	AT3G19680	protein_coding	Protein of unknown function (DUF1005)	249	1081	6839199	6840280	intergenic
chr3	6901210	6901457	248	7.74	7.43	7.99	-0.56	0.00245	0.00781	174.22	169.9	280.9	227.94	AT3G19850	-	AT3G19850	protein_coding	Phototropic-responsive NPH3 family protein	247	1	6901333	6901334	5UTR
chr3	6901933	6903306	1374	10.09	9.71	10.38	-0.67	6.55e-13	1.07e-11	884.43	795.16	1285.71	1381.82	AT3G19860	+	bHLH121	protein_coding	basic helix-loop-helix (bHLH) DNA-binding superfamily protein	550	1137	6902619	6903756	intergenic
chr3	6906608	6907416	809	9.83	9.47	10.12	-0.66	1.17e-10	1.43e-09	741.6	672.65	1046.09	1183.33	AT3G03915	-	AT3G03915	lncRNA		764	25	6907012	6906987	TSSup400
chr3	6933671	6934787	1117	9.48	8.94	9.87	-0.93	2.97e-16	7.01e-15	534.42	444.97	958.5	910.67	AT3G19930	+	ATSTP4,STP4	protein_coding	sugar transporter 4	1116	338	6934229	6934567	TSSup400
chr3	6946358	6947061	704	8.74	9.11	8.24	0.87	4.26e-11	5.54e-10	561.11	540.9	311.11	292.29	.	.	.	.	.	.	.	6946709	.	intergenic
chr3	6976406	6977987	1582	9.85	10.16	9.45	0.71	3.19e-13	5.41e-12	1122.21	1161.54	659.47	739.44	AT3G03935	+	AT3G03935	lncRNA		1440	275	6977196	6977471	TSSup400
chr3	6978260	6979204	945	9.21	9.46	8.91	0.54	1.39e-06	9.24e-06	707.07	696.92	468.17	496.23	AT3G20015	-	ASPG2	protein_coding	Eukaryotic aspartyl protease family protein	728	1791	6978732	6980523	3UTR
chr3	7008400	7008904	505	8.09	7.67	8.42	-0.75	4.26e-06	2.59e-05	207.18	198.79	360.44	322.83	AT3G20080	+	CYP705A15	protein_coding	cytochrome P450, family 705, subfamily A, polypeptide 15	504	784	7008652	7007868	CDS
chr3	7018626	7019199	574	8.7	9.08	8.19	0.89	2.77e-11	3.69e-10	528.93	552.45	299.03	284.65	AT3G20100	+	CYP705A19	protein_coding	cytochrome P450, family 705, subfamily A, polypeptide 19	573	87	7018912	7018825	5UTR
chr3	7022970	7023352	383	7.98	8.24	7.66	0.58	0.000656	0.00243	328.03	277.38	200.36	205.04	AT3G20120	+	CYP705A21	protein_coding	cytochrome P450, family 705, subfamily A, polypeptide 21	382	131	7023161	7023292	3UTR
chr3	7084896	7085396	501	8.49	8.73	8.2	0.54	0.000256	0.00105	436.33	414.92	266.81	320.64	AT3G20310	-	ATERF-7,ERF7,ATERF7	protein_coding	ethylene response factor 7	500	1748	7085146	7086894	3UTR
chr3	7115654	7116207	554	9.18	8.09	9.8	-1.71	1.45e-47	5.44e-45	277.81	266.98	894.06	888.86	AT3G20410	+	CPK9	protein_coding	calmodulin-domain protein kinase 9	553	112	7115930	7115818	5UTR
chr3	7140668	7141737	1070	8.96	9.23	8.61	0.62	3.45e-07	2.54e-06	587	616.02	389.64	392.63	AT3G20470	-	GRP5,GRP-5,ATGRP5,ATGRP-5	protein_coding	glycine-rich protein 5	1069	151	7141202	7141353	5UTR
chr3	7209584	7210048	465	7.71	8.3	6.7	1.61	6.18e-17	1.57e-15	314.69	317.83	111.76	95.98	.	.	.	.	.	.	.	7209816	.	intergenic
chr3	7277167	7277503	337	8.44	8.74	8.07	0.68	3.4e-06	2.1e-05	451.24	404.52	269.83	266.11	AT3G20810	+	JMJ30,JMJD5	protein_coding	2-oxoglutarate (2OG) and Fe(II)-dependent oxygenase superfamily protein	336	1691	7277335	7275644	CDS
chr3	7321231	7321787	557	8.6	8.29	8.86	-0.57	4.71e-05	0.000229	335.09	290.1	463.14	466.79	AT3G20890	+	AT3G20890	protein_coding	RNA-binding (RRM/RBD/RNP motifs) family protein	556	1721	7321509	7319788	3UTR
chr3	7324448	7324880	433	7.86	7.5	8.15	-0.65	0.00125	0.00431	215.81	145.63	269.83	296.65	AT3G20900	-	AT3G20900	protein_coding		432	6	7324664	7324670	CDS
chr3	7365934	7366215	282	7.66	8	7.2	0.8	2.62e-05	0.000134	277.81	234.62	137.93	155.96	AT3G04045	-	AT3G04045	lncRNA		281	558	7366074	7365516	TSSup1kTo400
chr3	7367772	7368221	450	7.8	8.27	7.11	1.17	2.55e-10	3e-09	318.61	299.34	123.84	151.6	.	.	.	.	.	.	.	7367996	.	intergenic
chr3	7374577	7375334	758	8.31	8.59	7.96	0.62	0.00022	0.00092	398.66	369.84	289.97	209.4	AT3TE30980	+	Unassigned	Unassigned	.	176	203	7374955	7375158	intergenic
chr3	7384925	7385532	608	10.19	9.9	10.44	-0.53	4.66e-09	4.57e-08	943.29	970.84	1294.78	1477.8	AT3G21070	-	ATNADK-1,NADK1	protein_coding	NAD kinase 1	238	1065	7385228	7384163	intergenic
chr3	7434544	7434930	387	8.73	8.99	8.42	0.58	1.98e-05	0.000104	482.63	536.27	355.41	328.28	AT3G21190	-	AtMSR1,MSR1	protein_coding	O-fucosyltransferase family protein	386	6	7434737	7434743	5UTR
chr3	7453597	7454329	733	8.7	8.38	8.97	-0.58	0.000122	0.000543	382.97	285.47	490.32	509.32	AT3G21240	-	4CL2,AT4CL2	protein_coding	4-coumarate:CoA ligase 2	61	3441	7453963	7457404	intergenic
chr3	7466768	7467141	374	8.31	7.94	8.6	-0.66	2.35e-05	0.000122	248.77	241.55	423.87	352.27	AT3G21260	-	GLTP3	protein_coding	Glycolipid transfer protein (GLTP) family protein	207	979	7466954	7465975	TSSup1kTo400
chr3	7473053	7473497	445	10.29	9.97	10.55	-0.58	3.44e-12	5.18e-11	1015.49	993.96	1530.37	1467.98	.	.	.	.	.	.	.	7473275	.	intergenic
chr3	7538495	7539604	1110	9.72	9.98	9.4	0.58	5.69e-08	4.76e-07	1013.92	1007.82	611.14	742.72	AT3G04125	-	AT3G04125	lncRNA		1109	405	7539049	7538644	TSSup1kTo400
chr3	7576760	7577153	394	7.78	7.28	8.16	-0.88	1.31e-06	8.77e-06	138.12	172.21	287.95	283.56	AT3G21500	-	DXL1,DXS2,DXPS1	protein_coding	1-deoxy-D-xylulose 5-phosphate synthase 1	393	235	7576956	7576721	TSSup400
chr3	7599520	7600087	568	8.2	8.63	7.59	1.03	4.39e-09	4.32e-08	419.85	369.84	160.09	225.76	AT3G21570	-	AT3G21570	protein_coding		306	1117	7599803	7600920	3UTR
chr3	7631465	7631892	428	8.12	8.71	7.1	1.61	3.64e-21	1.46e-19	419.06	418.39	150.02	124.33	.	.	.	.	.	.	.	7631678	.	intergenic
chr3	7637579	7637932	354	8.7	8.37	8.96	-0.59	6.23e-06	3.66e-05	328.03	335.17	507.44	491.87	AT3G21690	+	DTX40	protein_coding	MATE efflux family protein	349	828	7637755	7638583	TSSup1kTo400
chr3	7638523	7638903	381	9.11	8.63	9.48	-0.85	1.06e-12	1.71e-11	380.61	410.3	751.09	675.1	AT3G21690	+	DTX40	protein_coding	MATE efflux family protein	380	130	7638713	7638583	5UTR
chr3	7647810	7648445	636	8.28	7.85	8.61	-0.75	1.01e-06	6.92e-06	241.71	220.75	379.57	399.17	AT3G21710	+	VUP1	protein_coding		635	188	7648127	7648315	TSSup400
chr3	7674934	7676208	1275	10.21	9.85	10.5	-0.64	2.08e-14	3.97e-13	939.36	909.58	1430.7	1460.35	AT3G21781	+	AT3G21781	atlncRNA	other RNA	1274	668	7675571	7674903	CDS
chr3	7676594	7677297	704	8.94	8.42	9.33	-0.9	9.37e-13	1.51e-11	317.83	368.69	660.48	622.75	AT3G21780	-	UGT71B6	protein_coding	UDP-glucosyl transferase 71B6	703	426	7676945	7676519	CDS
chr3	7709540	7710165	626	8.5	8.83	8.07	0.76	1.48e-06	9.78e-06	521.87	389.49	264.79	271.57	AT3G21890	-	BBX31,miP1a	protein_coding	B-box type zinc finger family protein	625	81	7709852	7709933	5UTR
chr3	7776690	7776865	176	7.46	7.84	6.94	0.9	8.57e-06	4.89e-05	240.14	218.44	133.91	111.24	AT3G22070	-	AT3G22070	protein_coding	proline-rich family protein	175	668	7776777	7776109	TSSup1kTo400
chr3	7777127	7777468	342	8.22	8.48	7.91	0.57	0.000537	0.00203	392.38	320.15	257.75	222.49	.	.	.	.	.	.	.	7777297	.	intergenic
chr3	7790088	7790532	445	7.9	7.46	8.24	-0.79	7.81e-06	4.5e-05	189.91	161.81	302.05	304.28	AT3G22104	+	AT3G22104	protein_coding	Phototropic-responsive NPH3 family protein	444	969	7790310	7789341	5UTR
chr3	7796961	7797524	564	8.95	8.45	9.32	-0.88	1.07e-11	1.52e-10	378.26	318.99	633.29	645.65	AT3G22120	-	CWLP	protein_coding	cell wall-plasma membrane linker protein	499	782	7797242	7796460	TSSup1kTo400
chr3	7810054	7810623	570	9.31	8.81	9.68	-0.87	1.7e-15	3.66e-14	452.81	444.97	833.65	808.15	.	.	.	.	.	.	.	7810338	.	intergenic
chr3	7818067	7819399	1333	9.68	9.23	10.02	-0.79	8.42e-16	1.88e-14	584.65	616.02	1051.12	1025.19	AT3G22160	-	JAV1	protein_coding	VQ motif-containing protein	1332	252	7818733	7818985	5UTR
chr3	7834710	7835331	622	8.8	8.43	9.09	-0.66	5.41e-07	3.87e-06	317.83	371	524.56	566.03	AT3G22200	+	GABA-T,HER1,POP2	protein_coding	Pyridoxal phosphate (PLP)-dependent transferases superfamily protein	621	123	7835020	7835143	TSSup400
chr3	7844240	7845371	1132	9.59	9.84	9.28	0.56	7.63e-08	6.25e-07	948	886.47	655.44	585.67	AT3G22230	-	RPL27B	protein_coding	Ribosomal L27e protein family	1131	208	7844805	7844597	TSSup400
chr3	7866915	7867465	551	8.3	8.02	8.54	-0.52	0.000464	0.00179	245.63	272.76	375.55	369.72	AT3G22250	+	UGT82A1	protein_coding	UDP-Glycosyltransferase superfamily protein	550	562	7867190	7867752	TSSup1kTo400
chr3	7880227	7881732	1506	9.94	10.35	9.34	1.01	1.15e-25	7e-24	1385.89	1233.2	640.34	657.65	AT3G22290	+	AT3G22290	protein_coding	Endoplasmic reticulum vesicle transporter protein	1186	567	7880979	7881546	TSSup1kTo400
chr3	7912165	7913159	995	11.26	10.94	11.52	-0.58	2.56e-12	3.9e-11	1893.64	2043.39	2801.99	3075.56	AT3G22380	+	TIC	protein_coding	time for coffee	994	242	7912662	7912904	TSSup400
chr3	7920375	7920826	452	8.5	8.92	7.92	1	6.15e-12	8.94e-11	475.57	492.35	223.51	259.57	AT3TE33200	-	ATREP10D	RC/Helitron	.	451	283	7920600	7920883	intergenic
chr3	7922982	7923227	246	7.78	8.4	6.68	1.72	5.98e-19	1.91e-17	364.92	310.9	94.64	110.15	.	.	.	.	.	.	.	7923104	.	intergenic
chr3	7930515	7931141	627	8.71	9.09	8.19	0.9	3.18e-11	4.21e-10	518.73	573.26	286.94	298.83	AT3G22400	+	LOX5,ATLOX5	protein_coding	PLAT/LH2 domain-containing lipoxygenase family protein	626	4101	7930828	7926727	CDS
chr3	7937696	7938085	390	8.44	8.82	7.9	0.92	2.76e-10	3.24e-09	470.07	436.88	233.58	245.39	.	.	.	.	.	.	.	7937890	.	intergenic
chr3	7939615	7939906	292	7.85	8.32	7.16	1.16	6.26e-11	7.96e-10	311.55	327.08	143.98	141.78	.	.	.	.	.	.	.	7939760	.	intergenic
chr3	7945747	7946618	872	10.14	10.37	9.87	0.5	5.97e-08	4.98e-07	1306.63	1346.46	1003.8	865.96	AT3G22420	+	ZIK3,ATWNK2,WNK2	protein_coding	with no lysine (K) kinase 2	871	225	7946182	7946407	TSSup400
chr3	7963229	7963547	319	8.28	7.95	8.55	-0.6	9.61e-05	0.000438	257.4	236.93	380.58	366.45	AT3G22460	+	OASA2	protein_coding	O-acetylserine (thiol) lyase (OAS-TL) isoform A2	318	466	7963388	7963854	3UTR
chr3	7986287	7986526	240	8.33	8.58	8.05	0.53	0.000507	0.00193	412.79	350.2	257.75	270.48	.	.	.	.	.	.	.	7986406	.	intergenic
chr3	7998661	7999828	1168	9.29	9.58	8.94	0.64	8.81e-09	8.28e-08	796.54	733.91	502.41	478.78	AT3G22565	+	AT3G22565	protein_coding		1167	174	7999244	7999418	CDS
chr3	8014289	8014490	202	7.44	7.72	7.1	0.61	0.0034	0.0104	200.9	219.59	156.06	118.88	AT3G22650	+	ATSFL61,SFL61,CEG	protein_coding	F-box and associated interaction domains-containing protein	201	419	8014389	8014808	TSSup1kTo400
chr3	8042590	8043455	866	8.46	8.86	7.91	0.95	3.83e-09	3.8e-08	501.46	425.32	271.84	208.31	AT3G22760	+	SOL1	protein_coding	Tesmin/TSO1-like CXC domain-containing protein	46	1387	8043022	8044409	intergenic
chr3	8044220	8044529	310	7.95	8.41	7.27	1.14	3.16e-11	4.19e-10	339.02	342.11	149.01	160.32	AT3G22760	+	SOL1	protein_coding	Tesmin/TSO1-like CXC domain-containing protein	309	35	8044374	8044409	TSSup400
chr3	8077695	8077972	278	8.24	8.59	7.76	0.83	1.34e-07	1.06e-06	370.41	402.21	203.38	230.12	AT3G22830	+	HSFA6B,AT-HSFA6B	protein_coding	heat shock transcription factor A6B	184	955	8077833	8078788	TSSup1kTo400
chr3	8083382	8083850	469	8.79	9.02	8.52	0.5	0.00011	0.000495	525.01	510.85	383.6	349	.	.	.	.	.	.	.	8083616	.	intergenic
chr3	8084388	8084806	419	8.13	8.54	7.55	0.99	1.46e-09	1.53e-08	398.66	345.57	187.27	186.5	AT3G22840	-	ELIP1,ELIP	protein_coding	Chlorophyll A-B binding family protein	402	1072	8084597	8085669	3UTR
chr3	8100858	8101181	324	7.77	8.07	7.38	0.69	0.000173	0.000744	266.82	270.45	181.23	152.69	AT3G22880	-	DMC1,ARLIM15,ATDMC1	protein_coding	DNA repair (Rad51) family protein	323	87	8101019	8100932	TSSup400
chr3	8104239	8104786	548	9.92	9.14	10.42	-1.29	9.51e-44	2.45e-41	557.18	567.48	1400.49	1346.92	AT3G04325	-	AT3G04325	lncRNA		547	137	8104512	8104649	CDS
chr3	8107685	8108082	398	8.87	8.21	9.32	-1.11	1.8e-17	4.87e-16	282.52	310.9	677.59	603.12	AT3G22886	+	MIR167A	miRNA	MIR167A; miRNA	397	188	8107883	8108071	TSSup400
chr3	8127964	8128588	625	8.17	7.84	8.43	-0.59	0.000343	0.00137	252.69	205.73	340.31	351.18	.	.	.	.	.	.	.	8128276	.	intergenic
chr3	8129321	8129788	468	8.15	8.38	7.87	0.51	0.00116	0.00403	329.6	337.48	232.58	235.58	AT3G22935	+	AT3G22935	protein_coding		398	836	8129554	8130390	TSSup1kTo400
chr3	8147003	8147298	296	8.37	7.55	8.89	-1.34	2.23e-16	5.31e-15	212.67	161.81	457.1	490.78	AT3TE34180	+	ATREP10D	RC/Helitron	.	295	1119	8147150	8146031	intergenic
chr3	8182714	8183200	487	9.89	9.56	10.15	-0.59	1.37e-09	1.45e-08	707.86	799.79	1189.06	1087.35	AT3G23030	-	IAA2	protein_coding	indole-3-acetic acid inducible 2	381	862	8182957	8182095	TSSup1kTo400
chr3	8289901	8290390	490	7.93	7.41	8.31	-0.9	5.81e-06	3.43e-05	205.61	135.22	303.05	333.73	AT3G23230	-	TDR1,AtTDR1,AtERF98,ERF98	protein_coding	Integrase-type DNA-binding superfamily protein	489	19	8290145	8290164	5UTR
chr3	8308905	8309363	459	9.11	8.41	9.58	-1.17	1.52e-22	6.89e-21	353.93	327.08	741.02	791.79	AT3G23250	+	ATY19,ATMYB15,MYB15	protein_coding	myb domain protein 15	458	74	8309134	8309208	TSSup400
chr3	8329505	8330276	772	8.92	9.31	8.39	0.92	1.57e-13	2.74e-12	637.23	629.89	348.36	320.64	AT3TE34920	+	ATREP3	RC/Helitron	.	771	1703	8329890	8328187	intergenic
chr3	8452189	8452371	183	7.22	6.64	7.63	-0.99	3.65e-06	2.25e-05	101.23	98.24	199.35	196.31	.	.	.	.	.	.	.	8452280	.	intergenic
chr3	8462934	8463626	693	8.96	9.23	8.63	0.59	1.02e-06	6.97e-06	592.5	604.46	402.73	391.53	AT3G04505	-	AT3G04505	lncRNA		471	259	8463280	8463539	CDS
chr3	8490823	8491382	560	8.85	9.3	8.18	1.13	1.06e-17	2.95e-16	632.52	631.05	311.11	267.2	AT3G04575	-	AT3G04575	lncRNA		499	173	8491102	8491275	CDS
chr3	8497982	8499501	1520	9.86	9.45	10.17	-0.72	4.94e-15	1.01e-13	685.88	713.11	1167.92	1144.07	AT3G23635	-	RTFL13	protein_coding	ROTUNDIFOLIA like 13	1408	351	8498741	8498390	TSSup400
chr3	8533563	8534028	466	8.68	8.94	8.38	0.56	2.61e-05	0.000134	504.6	476.17	344.33	320.64	AT3G23700	-	SRRP1	protein_coding	Nucleic acid-binding proteins superfamily	465	39	8533795	8533834	5UTR
chr3	8551226	8552074	849	9.17	9.59	8.57	1.02	5.14e-18	1.49e-16	738.46	802.1	391.65	366.45	AT3G23730	+	XTH16	protein_coding	xyloglucan endotransglucosylase/hydrolase 16	177	1614	8551650	8550036	intergenic
chr3	8555468	8555718	251	8.06	8.59	7.22	1.37	4.99e-16	1.15e-14	402.58	369.84	156.06	141.78	AT3G23740	-	AT3G23740	protein_coding		250	754	8555593	8554839	TSSup1kTo400
chr3	8591203	8592603	1401	10.05	10.29	9.76	0.53	1.04e-08	9.65e-08	1308.99	1190.43	833.65	899.77	.	.	.	.	.	.	.	8591903	.	intergenic
chr3	8593531	8594889	1359	9.77	9.49	10.01	-0.52	1.17e-07	9.37e-07	751.02	691.15	1013.87	1048.09	AT3TE36030	-	VANDAL18	DNA/MuDR	.	134	498	8594210	8594708	intergenic
chr3	8609464	8609791	328	8.35	8.91	7.44	1.47	1.11e-19	3.87e-18	474.78	484.26	150.02	196.31	.	.	.	.	.	.	.	8609627	.	intergenic
chr3	8621681	8622383	703	8.64	8.35	8.88	-0.52	0.000107	0.000483	329.6	324.77	493.34	448.25	AT3G23880	-	AT3G23880	protein_coding	F-box and associated interaction domains-containing protein	398	1182	8622032	8623214	3UTR
chr3	8622859	8623595	737	9.28	8.76	9.66	-0.91	1.26e-14	2.48e-13	463.8	401.05	781.3	838.69	AT3G23880	-	AT3G23880	protein_coding	F-box and associated interaction domains-containing protein	736	13	8623227	8623214	TSSup400
chr3	8639928	8640519	592	9.27	9.6	8.86	0.74	1.02e-10	1.26e-09	815.37	732.75	477.23	451.52	AT3G23910	-	AT3G23910	protein_coding		591	643	8640223	8639580	TSSup1kTo400
chr3	8651295	8651727	433	8.7	9.18	7.95	1.23	5.13e-17	1.32e-15	605.05	558.23	214.45	280.29	AT3G23940	+	DHAD	protein_coding	dehydratase family	432	2843	8651511	8648668	CDS
chr3	8752931	8753393	463	8.29	8.54	7.99	0.54	0.000352	0.0014	386.89	357.13	240.63	269.38	AT3G24210	-	AT3G24210	protein_coding	Ankyrin repeat family protein	9	2989	8753162	8756151	intergenic
chr3	8770235	8770928	694	8.47	8.76	8.1	0.66	7.84e-06	4.51e-05	473.21	396.43	267.82	281.38	AT3G04645	-	AT3G04645	lncRNA		410	152	8770581	8770733	CDS
chr3	8777657	8778104	448	7.96	8.29	7.53	0.77	5.55e-06	3.29e-05	324.89	301.65	184.25	184.32	.	.	.	.	.	.	.	8777880	.	intergenic
chr3	8842749	8842994	246	7.55	8.08	6.71	1.37	3.07e-10	3.58e-09	280.95	260.05	127.87	81.8	AT3G24360	-	AT3G24360	protein_coding	ATP-dependent caseinolytic (Clp) protease/crotonase family protein	245	58	8842871	8842929	5UTR
chr3	8905789	8906586	798	9.07	9.35	8.73	0.62	1.08e-07	8.68e-07	663.13	642.6	435.95	411.17	.	.	.	.	.	.	.	8906187	.	intergenic
chr3	8919735	8920213	479	8.35	7.55	8.86	-1.31	1.03e-17	2.86e-16	193.05	181.45	481.26	447.16	AT3G04685	-	AT3G04685	atRNA		478	717	8919974	8919257	CDS
chr3	8922984	8923274	291	9.09	8.59	9.47	-0.88	6.37e-14	1.15e-12	373.55	397.58	718.87	696.91	AT3G24503	-	ALDH1A,ALDH2C4,REF1	protein_coding	aldehyde dehydrogenase 2C4	290	167	8923129	8923296	5UTR
chr3	8925796	8926180	385	8.39	7.77	8.83	-1.06	6.17e-11	7.86e-10	243.28	193.01	421.86	485.33	.	.	.	.	.	.	.	8925988	.	intergenic
chr3	8941118	8941641	524	9.82	9.47	10.11	-0.64	1.45e-08	1.32e-07	714.14	700.39	969.57	1241.13	AT3G24520	+	HSFC1,AT-HSFC1	protein_coding	heat shock transcription factor C1	523	314	8941379	8941065	5UTR
chr3	8942788	8943506	719	10.61	10.28	10.88	-0.6	6e-10	6.72e-09	1236	1248.22	1677.37	2096.18	AT3G24518	-	AT3G24518	atlncRNA	other RNA	718	274	8943147	8942873	TSSup400
chr3	8943970	8944354	385	8.87	8.55	9.13	-0.58	3.84e-06	2.35e-05	363.35	386.02	542.68	575.85	.	.	.	.	.	.	.	8944162	.	intergenic
chr3	8949295	8949750	456	8.38	8.62	8.09	0.53	0.000467	0.0018	390.03	397.58	245.67	298.83	AT3G04725	-	AT3G04725	lncRNA		436	221	8949522	8949743	CDS
chr3	8957792	8958818	1027	10.34	10.04	10.59	-0.54	1.77e-11	2.41e-10	1050.8	1059.83	1537.42	1539.96	AT3G04745	-	AT3G04745	lncRNA		935	186	8958305	8958491	CDS
chr3	9001653	9002069	417	8.29	8.69	7.74	0.95	1.1e-09	1.18e-08	416.71	409.14	197.34	231.21	.	.	.	.	.	.	.	9001861	.	intergenic
chr3	9130315	9131336	1022	8.77	9	8.49	0.51	0.000132	0.000584	550.9	475.02	341.31	377.36	AT3G25070	+	AtRIN4,RIN4	protein_coding	RPM1 interacting protein 4	269	1242	9130825	9132067	intergenic
chr3	9151076	9152355	1280	9.68	10.2	8.87	1.33	2.34e-37	3.6e-35	1232.87	1122.24	450.05	485.33	AT3G25120	-	AT3G25120	protein_coding	Mitochondrial import inner membrane translocase subunit Tim17/Tim22/Tim23 family protein	1258	381	9151715	9151334	TSSup400
chr3	9169240	9169975	736	9.15	9.66	8.34	1.32	7.4e-28	5.44e-26	780.84	841.39	340.31	307.56	AT3G25180	-	CYP82G1	protein_coding	cytochrome P450, family 82, subfamily G, polypeptide 1	735	306	9169607	9169301	TSSup400
chr3	9210505	9211184	680	8.25	8.58	7.83	0.76	1.16e-05	6.44e-05	420.63	345.57	194.32	259.57	AT3G25290	+	AT3G25290	protein_coding	Auxin-responsive family protein	148	1984	9210844	9208860	intergenic
chr3	9225805	9226564	760	9.52	9.78	9.19	0.59	1.01e-08	9.38e-08	865.6	894.56	583.96	586.76	AT3TE38560	+	ATCOPIA65A	LTR/Copia	.	23	357	9226184	9226541	intergenic
chr3	9271305	9271791	487	9.08	9.32	8.78	0.54	7.59e-06	4.38e-05	625.46	654.16	465.15	416.62	AT3G25520	-	RPL5A,ATL5,OLI5,PGY3	protein_coding	ribosomal protein L5	486	83	9271548	9271465	3UTR
chr3	9284596	9284984	389	7.69	8.23	6.8	1.43	6.12e-14	1.11e-12	315.48	286.63	108.74	114.52	.	.	.	.	.	.	.	9284790	.	intergenic
chr3	9289972	9290228	257	7.6	8.05	6.93	1.12	7.11e-09	6.76e-08	284.08	247.33	122.83	121.06	AT3G25573	+	AT3G25573	protein_coding		256	152	9290100	9290252	TSSup400
chr3	9325611	9325917	307	7.6	8.22	6.49	1.73	1.21e-17	3.35e-16	304.49	293.56	79.54	100.34	.	.	.	.	.	.	.	9325764	.	intergenic
chr3	9396150	9396491	342	8.16	7.63	8.55	-0.92	1.12e-08	1.04e-07	182.07	214.97	366.48	383.9	AT3G25730	+	EDF3	protein_coding	ethylene response DNA binding factor 3	341	49	9396320	9396271	5UTR
chr3	9403531	9404012	482	8.52	7.72	9.04	-1.32	1.93e-20	7.24e-19	207.96	213.82	520.53	531.13	AT3G25760	+	ERD12,AOC1	protein_coding	allene oxide cyclase 1	481	7	9403771	9403778	TSSup400
chr3	9406653	9406922	270	8.06	7.76	8.31	-0.56	0.00179	0.00591	242.49	189.54	296.01	339.18	AT3G25770	+	AOC2	protein_coding	allene oxide cyclase 2	269	119	9406787	9406668	5UTR
chr3	9411533	9412389	857	9.9	9.42	10.26	-0.84	1.97e-19	6.57e-18	650.57	715.42	1235.37	1218.23	AT3G25790	+	HHO	protein_coding	myb-like transcription factor family protein	338	1090	9411961	9413051	intergenic
chr3	9419346	9419921	576	9.06	8.25	9.57	-1.31	1.19e-26	7.95e-25	295.07	315.52	795.39	721.99	AT3G25795	-	TAS4,sORF27	otherRNA	other RNA	359	928	9419633	9418705	TSSup1kTo400
chr3	9467639	9468325	687	9.66	9.28	9.97	-0.69	2.11e-10	2.52e-09	588.57	653.01	1076.3	922.67	.	.	.	.	.	.	.	9467982	.	intergenic
chr3	9472958	9473385	428	8.44	8.77	8.01	0.76	2.77e-07	2.07e-06	468.5	403.36	256.74	257.39	.	.	.	.	.	.	.	9473171	.	intergenic
chr3	9526236	9526927	692	9.3	9.57	8.97	0.6	5.3e-08	4.46e-07	782.41	733.91	500.39	501.69	AT3G26070	+	PAP4	protein_coding	Plastid-lipid associated protein PAP / fibrillin family protein	691	105	9526581	9526686	TSSup400
chr3	9536646	9537108	463	8.89	8.49	9.21	-0.72	9.76e-08	7.88e-07	397.09	323.61	606.11	576.94	AT3G26100	+	AT3G26100	protein_coding	Regulator of chromosome condensation (RCC1) family protein	462	19	9536877	9536858	5UTR
chr3	9549521	9549728	208	7.6	8.1	6.82	1.28	4.15e-11	5.4e-10	284.08	265.83	118.81	106.88	AT3G04975	+	AT3G04975	lncRNA		169	935	9549624	9550559	TSSup1kTo400
chr3	9595345	9596123	779	9.49	8.91	9.9	-0.99	7.35e-21	2.87e-19	498.33	464.62	952.46	956.48	AT3G26210	-	CYP71B23	protein_coding	cytochrome P450, family 71, subfamily B, polypeptide 23	778	451	9595734	9595283	TSSup1kTo400
chr3	9597871	9598280	410	7.65	6.83	8.17	-1.34	3.88e-12	5.79e-11	106.73	121.35	307.08	269.38	AT3G26220	-	CYP71B3	protein_coding	cytochrome P450, family 71, subfamily B, polypeptide 3	409	148	9598075	9597927	3UTR
chr3	9631966	9632382	417	7.62	6.49	8.24	-1.74	2.22e-16	5.27e-15	107.51	72.81	313.12	291.2	AT3G26280	-	CYP71B4	protein_coding	cytochrome P450, family 71, subfamily B, polypeptide 4	416	29	9632174	9632145	TSSup400
chr3	9634268	9635151	884	10.03	9.48	10.42	-0.95	4.73e-26	2.95e-24	734.54	688.83	1364.25	1385.09	AT3G26290	-	CYP71B26	protein_coding	cytochrome P450, family 71, subfamily B, polypeptide 26	883	113	9634709	9634822	5UTR
chr3	9640694	9641350	657	9.46	9.03	9.79	-0.75	3.73e-12	5.59e-11	543.06	505.07	921.24	844.14	AT3G26300	-	CYP71B34	protein_coding	cytochrome P450, family 71, subfamily B, polypeptide 34	656	104	9641022	9640918	3UTR
chr3	9646053	9646244	192	7.23	6.48	7.73	-1.25	7.84e-08	6.41e-07	105.16	72.81	226.54	197.4	AT3G26320	-	CYP71B36	protein_coding	cytochrome P450, family 71, subfamily B, polypeptide 36	191	55	9646148	9646093	TSSup400
chr3	9675277	9676053	777	10.26	9.96	10.5	-0.53	4.59e-10	5.22e-09	996.65	1000.89	1385.39	1507.24	AT3G26440	+	AT3G26440	protein_coding	Protein of unknown function (DUF707)	490	898	9675665	9676563	3UTR
chr3	9681544	9682046	503	9.08	8.74	9.36	-0.62	3.17e-07	2.34e-06	452.02	404.52	640.34	671.83	AT3G26445	-	AT3G26445	protein_coding	beta-1,4-N-acetylglucosaminyltransferase family protein	202	1049	9681795	9680746	3UTR
chr3	9709901	9710300	400	8.36	7.65	8.84	-1.19	1.61e-12	2.52e-11	234.64	166.43	457.1	459.15	AT3G26500	-	PIRL2	protein_coding	plant intracellular ras group-related LRR 2	399	0	9710100	9710100	5UTR
chr3	9736678	9736862	185	8.07	7.61	8.42	-0.81	2.17e-06	1.39e-05	193.84	196.48	377.56	305.38	AT3TE40535	-	HELITRONY3	RC/Helitron	.	17	75	9736770	9736695	intergenic
chr3	9741471	9741646	176	7.79	6.91	8.33	-1.42	2.38e-14	4.51e-13	130.27	109.8	332.25	311.92	.	.	.	.	.	.	.	9741558	.	intergenic
chr3	9801018	9801332	315	8.99	8.51	9.35	-0.84	1.84e-09	1.89e-08	378.26	349.04	566.84	735.08	AT3G26680	+	ATSNM1,SNM1	protein_coding	DNA repair metallo-beta-lactamase family protein	314	7	9801175	9801168	5UTR
chr3	9865379	9865561	183	7.83	8.06	7.55	0.51	0.0034	0.0104	275.45	260.05	196.33	178.86	.	.	.	.	.	.	.	9865470	.	intergenic
chr3	9866022	9866243	222	7.85	7.53	8.11	-0.58	0.000754	0.00275	181.28	188.39	284.93	268.29	.	.	.	.	.	.	.	9866132	.	intergenic
chr3	9897961	9898502	542	8.74	8.98	8.46	0.52	5.87e-05	0.00028	519.51	488.89	349.37	353.36	AT3G26850	-	AT3G26850	protein_coding	histone-lysine N-methyltransferases	541	225	9898231	9898006	TSSup400
chr3	9902055	9902331	277	7.67	7.94	7.33	0.61	0.00194	0.00635	250.34	240.4	185.26	136.33	AT3G26860	-	SPH23	protein_coding	Plant self-incompatibility protein S1 family	276	74	9902193	9902119	TSSup400
chr3	9945709	9946200	492	9.1	9.38	8.74	0.64	6.39e-07	4.52e-06	667.05	669.19	376.55	480.97	AT3G05135	+	AT3G05135	lncRNA		444	75	9945954	9945879	3UTR
chr3	9968495	9969637	1143	9.35	9.97	8.22	1.75	4.9e-52	2.45e-49	1036.67	972	288.96	307.56	AT3G27025	+	LAZY6	protein_coding		1087	484	9969066	9969550	TSSup1kTo400
chr3	10049589	10050345	757	9.41	8.84	9.82	-0.98	3.88e-15	8.07e-14	500.68	417.23	824.59	980.47	AT3TE41840	+	ATREP10D	RC/Helitron	.	75	380	10049967	10049587	intergenic
chr3	10060353	10060659	307	9.34	9.06	9.57	-0.52	5.68e-05	0.000272	571.31	493.51	676.59	847.42	AT3G27250	+	AITR1	protein_coding		306	502	10060506	10061008	TSSup1kTo400
chr3	10119500	10120283	784	11.21	10.86	11.49	-0.63	6.67e-15	1.35e-13	1749.24	1959.02	2859.38	2878.16	AT3G27330	-	AT3G27330	protein_coding	zinc finger (C3HC4-type RING finger) family protein	783	754	10119891	10120645	CDS
chr3	10141732	10142279	548	8.39	8.04	8.67	-0.63	3.1e-05	0.000156	237.78	288.94	395.68	418.8	AT3G27400	+	PLL18	protein_coding	Pectin lyase-like superfamily protein	547	1806	10142005	10140199	CDS
chr3	10182267	10182597	331	7.38	6.64	7.87	-1.23	7.14e-09	6.78e-08	87.11	112.11	253.72	214.85	AT3G27495	-	AT3G27495	protein_coding		303	129	10182432	10182561	CDS
chr3	10185883	10186195	313	7.79	8.26	7.08	1.18	9.79e-10	1.06e-08	280.95	334.02	151.02	119.97	AT3G27503	-	SCRL19	protein_coding	SCR-like 19	312	498	10186039	10186537	CDS
chr3	10191818	10192790	973	9.65	9.26	9.95	-0.69	1.16e-11	1.63e-10	622.32	606.77	947.42	1029.55	AT3G27520	+	AT3G27520	protein_coding		972	11	10192304	10192293	5UTR
chr3	10242423	10242930	508	9.2	9.51	8.81	0.69	9.28e-10	1.01e-08	714.14	739.69	453.07	447.16	AT3G27660	+	OLE3,OLEO4	protein_coding	oleosin 4	507	567	10242676	10243243	TSSup1kTo400
chr3	10309476	10310047	572	8.99	9.45	8.32	1.13	1.22e-19	4.23e-18	689.81	708.48	300.03	339.18	AT3G27810	+	ATMYB21,MYB21,ATMYB3	protein_coding	myb domain protein 21	571	3913	10309761	10305848	CDS
chr3	10310811	10311430	620	8.82	9.68	6.34	3.34	1.66e-25	9.96e-24	779.27	861.04	61.42	100.34	.	.	.	.	.	.	.	10311120	.	intergenic
chr3	10336718	10337307	590	8.39	7.91	8.76	-0.85	1.2e-08	1.1e-07	247.99	232.31	412.8	452.61	AT3G27880	+	AT3G27880	protein_coding	Protein of unknown function (DUF1645)	160	1135	10337012	10338147	intergenic
chr3	10355695	10356082	388	8.46	8.73	8.12	0.61	3.18e-05	0.00016	422.99	426.48	298.02	259.57	AT3G27906	-	AT3G27906	protein_coding		387	737	10355888	10356625	CDS
chr3	10366143	10366563	421	8.01	8.5	7.24	1.27	5.22e-13	8.68e-12	379.83	346.73	166.13	135.24	AT3G27925	-	DEGP1,DEG1	protein_coding	DegP protease 1	420	2660	10366353	10369013	3UTR
chr3	10372748	10373235	488	9.32	8.99	9.6	-0.61	6.82e-08	5.63e-07	529.72	484.26	814.52	736.17	AT3G27940	+	LBD26	protein_coding	LOB domain-containing protein 26	487	259	10372991	10373250	TSSup400
chr3	10407221	10407666	446	8.45	8.82	7.97	0.84	7.03e-09	6.69e-08	433.19	468.08	256.74	245.39	AT3TE43235	+	HELITRONY3	RC/Helitron	.	210	1272	10407443	10406171	intergenic
chr3	10416067	10416724	658	8.41	9.02	7.31	1.71	4.51e-29	3.81e-27	520.3	521.25	162.1	155.96	.	.	.	.	.	.	.	10416395	.	intergenic
chr3	10442687	10442912	226	7.92	8.15	7.65	0.5	0.00516	0.0149	309.2	260.05	222.51	178.86	AT3G28050	+	UMAMIT41	protein_coding	nodulin MtN21 /EamA-like transporter family protein	225	192	10442799	10442607	5UTR
chr3	10454712	10455392	681	8.8	9.04	8.51	0.53	0.000101	0.00046	492.05	560.54	387.63	342.46	AT3G28100	+	UMAMIT45	protein_coding	nodulin MtN21 /EamA-like transporter family protein	364	976	10455052	10456028	CDS
chr3	10493880	10494545	666	8.81	8.37	9.15	-0.78	2.05e-08	1.83e-07	326.46	335.17	630.27	504.96	.	.	.	.	.	.	.	10494212	.	intergenic
chr3	10502044	10502815	772	9.07	9.32	8.75	0.57	1.24e-06	8.32e-06	651.35	627.58	432.93	430.8	.	.	.	.	.	.	.	10502429	.	intergenic
chr3	10514913	10515472	560	8.59	8.32	8.81	-0.5	0.000251	0.00104	318.61	318.99	444.01	455.88	AT3G28193	-	AT3G28193	protein_coding		559	430	10515192	10514762	TSSup1kTo400
chr3	10517929	10518363	435	9.14	8.73	9.47	-0.74	2.56e-10	3.02e-09	414.36	432.25	748.07	669.64	AT3G28200	+	PER31	protein_coding	Peroxidase superfamily protein	434	170	10518146	10517976	CDS
chr3	10523877	10524507	631	9.15	9.46	8.75	0.71	2.46e-08	2.16e-07	783.98	627.58	423.87	438.43	AT3G28220	+	AT3G28220	protein_coding	TRAF-like family protein	630	12	10524192	10524180	5UTR
chr3	10670939	10671809	871	9.16	9.45	8.8	0.65	2.51e-08	2.21e-07	729.83	666.87	455.08	437.34	AT3G28455	-	CLE25	protein_coding	CLAVATA3/ESR-RELATED 25	870	271	10671374	10671645	5UTR
chr3	10681984	10682370	387	8.02	8.68	6.75	1.93	1.6e-27	1.15e-25	425.34	397.58	111.76	103.61	AT3G28500	+	RPP2C	protein_coding	60S acidic ribosomal protein family	386	149	10682177	10682028	5UTR
chr3	10683286	10683786	501	8.74	9.06	8.34	0.72	8.37e-08	6.83e-07	539.92	527.03	348.36	298.83	AT3G05505	+	AT3G05505	lncRNA		375	143	10683536	10683393	CDS
chr3	10740897	10741065	169	7.52	7.82	7.15	0.67	0.000619	0.00231	218.16	232.31	149.01	134.15	AT3G28660	-	PCMP-E80	protein_coding	Tetratricopeptide repeat (TPR)-like superfamily protein	168	51	10740981	10740930	TSSup400
chr3	10856976	10857710	735	9.04	9.49	8.38	1.11	1.67e-20	6.3e-19	725.91	716.57	335.27	332.64	AT3G28857	-	PRE5	protein_coding	basic helix-loop-helix (bHLH) DNA-binding family protein	734	556	10857343	10856787	TSSup1kTo400
chr3	10859022	10859695	674	8.59	9.07	7.87	1.2	1.11e-17	3.09e-16	557.18	517.78	236.6	230.12	.	.	.	.	.	.	.	10859358	.	intergenic
chr3	10880213	10880437	225	7.61	7.9	7.24	0.66	0.000659	0.00244	237.78	239.24	166.13	136.33	AT3TE45240	-	ATLINE1_3A	LINE/L1	.	224	232	10880325	10880557	intergenic
chr3	10923214	10924833	1620	9.78	10.57	7.87	2.7	9.68e-119	5.81e-115	1462.02	1579.93	207.41	259.57	AT3G28917	+	MIF2	protein_coding	mini zinc finger 2	1126	684	10924023	10924707	TSSup1kTo400
chr3	10943184	10943541	358	7.46	7.94	6.74	1.2	0.00268	0.00845	250.34	241.55	137.93	76.34	.	.	.	.	.	.	.	10943362	.	intergenic
chr3	10951984	10952801	818	9.53	9.84	9.13	0.72	4.2e-12	6.23e-11	929.16	906.12	540.66	576.94	AT3G05605	-	AT3G05605	lncRNA		773	635	10952392	10951757	TSSup1kTo400
chr3	10967526	10968229	704	9.01	8.65	9.3	-0.65	5.85e-07	4.16e-06	399.45	402.21	563.82	698	AT3G28940	-	AIG2B	protein_coding	AIG2-like (avirulence induced gene) family protein	187	1981	10967877	10969858	intergenic
chr3	10969155	10969653	499	8.3	7.87	8.63	-0.76	4.77e-07	3.44e-06	227.58	239.24	378.57	414.44	AT3G28940	-	AIG2B	protein_coding	AIG2-like (avirulence induced gene) family protein	498	454	10969404	10969858	5UTR
chr3	11010652	11011022	371	8.65	8.92	8.32	0.6	6.77e-06	3.95e-05	478.71	491.2	311.11	327.19	.	.	.	.	.	.	.	11010837	.	intergenic
chr3	11034563	11034833	271	7.54	7.87	7.11	0.76	0.000326	0.00131	247.99	218.44	163.11	112.33	AT3G29035	+	ATNAC3,ANAC059,ORS1,NAC3	protein_coding	NAC domain containing protein 3	270	1034	11034698	11033664	CDS
chr3	11194998	11195583	586	9.45	9.18	9.69	-0.51	1.1e-06	7.45e-06	590.93	566.32	835.66	812.52	AT3G29250	-	SDR4,AtSDR4	protein_coding	NAD(P)-binding Rossmann-fold superfamily protein	585	119	11195290	11195171	TSSup400
chr3	11275311	11275867	557	8.96	9.44	8.23	1.2	2.23e-21	9.1e-20	732.19	655.32	298.02	304.28	AT3TE46995	+	ATTIRX1B	DNA	.	2	439	11275589	11275150	intergenic
chr3	11276635	11277223	589	10.23	10.56	9.79	0.77	1.27e-19	4.37e-18	1524.8	1500.18	853.79	915.03	.	.	.	.	.	.	.	11276929	.	intergenic
chr3	11277748	11278687	940	10.08	10.39	9.68	0.71	6.18e-15	1.25e-13	1375.69	1304.86	858.82	783.07	AT3G29370	+	P1R3	protein_coding		939	157	11278217	11278374	TSSup400
chr3	11280170	11280351	182	8.02	8.3	7.68	0.62	0.00028	0.00114	345.3	283.16	208.41	200.68	AT3G29375	+	AT3G29375	protein_coding	XH domain-containing protein	181	110	11280260	11280150	CDS
chr3	11386749	11387653	905	9.82	10.05	9.53	0.52	0.00863	0.0232	1063.36	1058.68	636.31	845.23	.	.	.	.	.	.	.	11387201	.	intergenic
chr3	11485711	11486199	489	8.14	8.5	7.66	0.85	1.44e-06	9.54e-06	387.67	338.64	170.15	233.39	AT3G05915	+	AT3G05915	lncRNA		381	863	11485955	11486818	TSSup1kTo400
chr3	11511554	11511890	337	8	8.33	7.57	0.77	1.12e-05	6.21e-05	360.21	285.47	192.3	186.5	.	.	.	.	.	.	.	11511722	.	intergenic
chr3	11540823	11541281	459	8.19	8.52	7.76	0.75	1.53e-06	1.01e-05	371.19	360.6	224.52	209.4	AT3G29690	-	AT3G29690	protein_coding	HXXXD-type acyl-transferase family protein	458	497	11541052	11541549	CDS
chr3	11862844	11863018	175	7.15	7.63	6.42	1.21	9.59e-08	7.76e-07	202.47	193.01	95.65	75.25	.	.	.	.	.	.	.	11862931	.	intergenic
chr3	11951500	11951787	288	8.35	8.69	7.92	0.77	2.4e-07	1.82e-06	420.63	403.36	247.68	236.67	.	.	.	.	.	.	.	11951643	.	intergenic
chr3	11958546	11959205	660	8.73	9.14	8.15	0.99	4.49e-13	7.51e-12	568.17	560.54	260.77	308.65	AT3G30345	+	AT3G30345	tRNA	pre-tRNA	659	291	11958875	11959166	CDS
chr3	11999843	12000060	218	7.35	7.75	6.81	0.94	8.22e-06	4.7e-05	226.8	202.26	121.83	102.52	.	.	.	.	.	.	.	11999951	.	intergenic
chr3	12105025	12105409	385	8.5	8.73	8.23	0.51	0.000384	0.00151	408.08	443.81	297.01	303.19	AT3G30460	+	AT3G30460	protein_coding	RING/U-box superfamily protein	86	906	12105217	12104311	intergenic
chr3	12456740	12457356	617	8.61	9.06	7.96	1.1	2.38e-15	5.1e-14	528.15	540.9	259.76	238.85	.	.	.	.	.	.	.	12457048	.	intergenic
chr3	12559994	12560370	377	8.3	8.62	7.89	0.73	1.33e-06	8.9e-06	412.79	374.47	239.62	233.39	AT3G06115	+	AT3G06115	lncRNA		376	499	12560182	12560681	TSSup1kTo400
chr3	14689770	14690341	572	9.85	9.2	10.3	-1.09	1.44e-29	1.26e-27	617.61	561.7	1234.37	1281.48	AT3G42570	+	AT3G42570	protein_coding	peroxidase family protein	571	998	14690055	14689057	CDS
chr3	14905404	14905642	239	7.74	8.1	7.26	0.84	4.35e-06	2.63e-05	264.47	284.32	159.08	147.23	AT3G42800	+	AT3G42800	protein_coding		238	294	14905523	14905229	CDS
chr3	14916810	14917079	270	8.01	8.41	7.45	0.96	2.21e-08	1.96e-07	364.92	313.21	178.21	171.23	AT3TE60870	+	ATGP8	LTR/Gypsy	.	140	5	14916944	14916939	intergenic
chr3	15228126	15228399	274	7.55	8.1	6.62	1.48	5.63e-13	9.32e-12	300.56	249.64	92.63	104.7	AT3G06565	+	AT3G06565	lncRNA		273	201	15228262	15228061	CDS
chr3	15517313	15518021	709	8.72	7.82	9.27	-1.45	1.01e-25	6.19e-24	237.78	212.66	642.35	591.12	AT3G43600	-	AO3,atAO-2,AAO2,AtAO3,AOgamma	protein_coding	aldehyde oxidase 2	708	122	15517667	15517545	3UTR
chr3	15618033	15618360	328	8.37	8.66	8.01	0.65	3.5e-05	0.000175	427.7	382.56	228.55	287.93	AT3G43720	-	LTPG2	protein_coding	Bifunctional inhibitor/lipid-transfer protein/seed storage 2S albumin superfamily protein	276	887	15618196	15617309	TSSup1kTo400
chr3	15660568	15660860	293	7.57	7.19	7.88	-0.68	0.000493	0.00189	158.52	134.07	224.52	245.39	AT3G43800	+	ATGSTU27,GSTU27	protein_coding	glutathione S-transferase tau 27	292	55	15660714	15660769	TSSup400
chr3	15753183	15753525	343	7.75	7.99	7.47	0.52	0.0036	0.0109	257.4	250.8	180.22	174.5	AT3G43920	+	DCL3,ATDCL3	protein_coding	dicer-like 3	342	32	15753354	15753386	TSSup400
chr3	15775683	15776291	609	8.78	9.05	8.44	0.6	6.88e-06	4.01e-05	546.98	509.69	320.17	376.27	AT3G43960	-	RDL3	protein_coding	Cysteine proteinases superfamily protein	608	114	15775987	15775873	TSSup400
chr3	16001606	16002532	927	8.62	8.24	8.92	-0.67	2.4e-06	1.53e-05	269.96	336.33	478.24	487.51	AT3G44326	-	CFB	protein_coding	F-box family protein	926	94	16002069	16002163	5UTR
chr3	16038163	16038515	353	9.24	9.53	8.89	0.64	1.65e-08	1.49e-07	778.49	699.24	473.21	473.33	AT3G06795	-	AT3G06795	lncRNA		253	171	16038339	16038510	CDS
chr3	16055707	16056388	682	8.7	8.95	8.4	0.55	6.81e-05	0.000321	455.95	535.12	343.33	331.55	AT3TE64975	+	ATLINE1_6	LINE/L1	.	72	269	16056047	16056316	intergenic
chr3	16145421	16146197	777	9.35	9.62	9.04	0.58	3.21e-07	2.37e-06	836.56	732.75	503.41	546.4	AT3G44555	+	AT3G44555	protein_coding		301	1145	16145809	16144664	intergenic
chr3	16189287	16189688	402	8.9	9.16	8.59	0.56	5.94e-06	3.5e-05	595.64	545.52	388.63	383.9	AT3G44610	-	AT3G44610	protein_coding	Protein kinase superfamily protein	401	2878	16189487	16192365	CDS
chr3	16193637	16193958	322	8.61	8.85	8.32	0.53	0.000166	0.000718	477.14	443.81	342.32	296.65	AT3G44620	+	AT3G44620	protein_coding	protein tyrosine phosphatases;protein tyrosine phosphatases	321	124	16193797	16193673	5UTR
chr3	16195520	16196040	521	8.59	8.85	8.29	0.56	0.000308	0.00124	528.93	392.96	295	329.37	AT3G44630	+	AT3G44630	protein_coding	Disease resistance protein (TIR-NBS-LRR class) family	520	67	16195780	16195847	3UTR
chr3	16259583	16260038	456	8.24	8.5	7.93	0.57	0.000234	0.000974	375.12	346.73	231.57	255.21	AT3G44713	+	AT3G44713	protein_coding		455	394	16259810	16260204	TSSup400
chr3	16293032	16293540	509	8.9	9.33	8.3	1.03	3.41e-15	7.13e-14	636.44	648.38	284.93	343.55	AT3G44735	-	PSK1,PSK3,ATPSK3	protein_coding	PHYTOSULFOKINE 3 PRECURSOR	432	822	16293286	16292464	TSSup1kTo400
chr3	16420464	16421645	1182	9.32	9.69	8.83	0.86	2.93e-14	5.52e-13	829.5	818.28	483.28	426.43	AT3G44950	+	AT3G44950	protein_coding	glycine-rich protein	822	10	16421054	16421044	CDS
chr3	16446152	16446729	578	8.86	8.34	9.24	-0.9	1.53e-12	2.41e-11	336.66	313.21	608.12	600.93	AT3TE66685	+	HELITRONY1D	RC/Helitron	.	127	685	16446440	16445755	intergenic
chr3	16464851	16465519	669	8.67	9.09	8.09	0.99	3.26e-13	5.53e-12	534.42	552.45	285.94	260.66	AT3G45010	+	scpl48	protein_coding	serine carboxypeptidase-like 48	376	958	16465185	16466143	TSSup1kTo400
chr3	16481750	16482148	399	8.75	9.11	8.27	0.84	1.35e-10	1.64e-09	550.9	554.77	314.13	305.38	.	.	.	.	.	.	.	16481949	.	intergenic
chr3	16496113	16496504	392	8.21	8.48	7.87	0.61	0.000258	0.00106	381.4	334.02	205.39	263.93	AT3G45093	+	AT3G45093	protein_coding	Defensin-like (DEFL) family protein	391	418	16496308	16496726	TSSup1kTo400
chr3	16532846	16533269	424	8.75	8.99	8.46	0.53	4.41e-05	0.000216	508.53	509.69	360.44	345.73	.	.	.	.	.	.	.	16533057	.	intergenic
chr3	16554526	16554886	361	8.3	7.51	8.81	-1.3	3.58e-17	9.38e-16	173.43	190.7	454.08	440.61	AT3TE67125	+	ATREP3	RC/Helitron	.	232	184	16554706	16554522	intergenic
chr3	16598484	16598769	286	7.7	6.82	8.25	-1.43	8.37e-13	1.36e-11	126.35	99.4	329.23	278.11	AT3G45260	-	BIB	protein_coding	C2H2-like zinc finger protein	285	185	16598626	16598811	5UTR
chr3	16599021	16599528	508	9.09	8.45	9.53	-1.08	4.79e-20	1.72e-18	350.01	349.04	732.97	740.53	AT3G45260	-	BIB	protein_coding	C2H2-like zinc finger protein	507	463	16599274	16598811	TSSup1kTo400
chr3	16600002	16600589	588	8.85	8.51	9.13	-0.63	6.68e-07	4.71e-06	364.13	362.91	583.96	538.77	.	.	.	.	.	.	.	16600295	.	intergenic
chr3	16741108	16741687	580	9.72	10.03	9.33	0.7	1.46e-11	2.02e-10	999.01	1086.42	680.61	605.3	AT3G45610	-	DOF6	protein_coding	Dof-type zinc finger DNA-binding family protein	438	851	16741397	16740546	TSSup1kTo400
chr3	16743722	16743981	260	8.05	8.46	7.48	0.98	1.21e-08	1.11e-07	384.53	318.99	184.25	173.41	.	.	.	.	.	.	.	16743851	.	intergenic
chr3	16758445	16759181	737	9.64	8.76	10.18	-1.42	2.43e-43	5.67e-41	448.1	419.54	1175.97	1140.79	AT3G45650	+	NPF2.7,NAXT1,AtNPF2.7	protein_coding	nitrate excretion transporter1	736	63	16758813	16758876	3UTR
chr3	16768626	16768968	343	7.78	8.24	7.11	1.13	5.57e-10	6.27e-09	317.83	287.78	130.89	145.05	AT3G45673	-	AT3G45673	protein_coding		342	540	16768797	16768257	TSSup1kTo400
chr3	16814442	16815502	1061	10.89	10.54	11.17	-0.63	2.33e-17	6.24e-16	1500.47	1479.38	2319.72	2292.49	.	.	.	.	.	.	.	16814972	.	intergenic
chr3	16854579	16854748	170	7.56	7.9	7.1	0.8	6.09e-05	0.00029	233.86	243.87	153.04	122.15	.	.	.	.	.	.	.	16854663	.	intergenic
chr3	16888886	16889550	665	8.24	7.77	8.6	-0.83	3.93e-06	2.4e-05	256.62	179.14	415.82	359.91	AT3G45940	-	XYL2	protein_coding	Glycosyl hydrolases family 31 protein	664	47	16889218	16889171	TSSup400
[truncated: 1,586 more rows]
