# Supplementary material for: The SAS chromatin-remodeling complex mediates inflorescence-specific chromatin accessibility for transcription factor binding
Source: Nucleic Acids Res. 2025 Apr 29;53(8):gkaf316. doi: 10.1093/nar/gkaf316 (PMC12038394; doi:10.1093/nar/gkaf316)
Supplement: gkaf316_Supplemental_Files [file gkaf316_supplemental_files.zip › Supplementary Dataset 5.xlsx]

## Sheet: List of dataset 5
Supplementary Data set 5	ChIP-seq peaks of SWI/SNF subunits in inflorescences and seedlings
Supplementary Data set 5_1	Peaks identified by ChIP-seq of SWI3C-GFP (WT) in inflorescences
Supplementary Data set 5_2	Peaks identified by ChIP-seq of SWI3D-GFP (swi3d) in inflorescences
Supplementary Data set 5_3	Peaks identified by ChIP-seq of PMS2B-GFP (pms2b) in inflorecences
Supplementary Data set 5_4	Peaks identified by ChIP-seq of SWI3C-GFP (WT) in seedlings
Supplementary Data set 5_5	Peaks identified by ChIP-seq of SWI3D-GFP (swi3d) in seedlings
Supplementary Data set 5_6	Peaks identified by ChIP-seq of PMS2B-GFP (pms2b) in seedlings
Note: The background of each transgene was shown in the bracket.

## Sheet: BAS (SWI3C)_IFL
Supplementary Data set 5_1 SWI3C peaks identified by ChIP-seq in inflorescences (IDR>=0.05)
chrom	chromStart	chromEnd	score	p-value	summit	localIDR	globalIDR	rep1_chromStart	rep1_chromEnd	rep1_signalValue	rep1_summit	rep2_chromStart	rep2_chromEnd	rep2_signalValue	rep2_summit	id	Strand	Gene_Name	Biotype	short_description	overlap(bp)	dist_to_TSS	peakMidPoint	TSSloci	Feature
chr1	10723	11611	894	29.3794	579	1.37958	2.15357	10797	11609	29.3794	500	10723	11611	63.9438	584	AT1G03987	+	AT1G03987	lncRNA		649	67	11167	11100	CDS
chr1	13116	14386	1000	38.1207	666	2.32929	2.77907	13195	14386	38.1207	584	13116	14323	57.3297	669	AT1G01030	-	NGA3	protein_coding	AP2/B3-like transcriptional factor family protein	1270	37	13751	13714	TSSup400
chr1	16182	17088	1000	82.2973	525	3.01377	3.28041	16295	17000	82.2973	402	16182	17088	89.2035	536	AT1TE00020	-	ATREP4	RC/Helitron	.	126	374	16635	17009	intergenic
chr1	20162	21391	1000	88.7815	766	3.11508	3.35798	20162	21382	88.7815	780	20179	21391	108.51	736	.	.	.	.	.	.	.	20776	.	intergenic
chr1	37813	38396	1000	34.1788	253	1.83434	2.43169	37842	38396	46.7447	251	37813	38375	34.1788	227	AT1G01060	-	LHY,LHY1	protein_coding	Homeodomain-like superfamily protein	583	233	38104	37871	TSSup400
chr1	51232	52871	1000	37.8042	787	2.24533	2.71646	51262	52871	39.2892	801	51232	52852	37.8042	744	AT1G01110	+	IQD18	protein_coding	IQ-domain 18	1639	99	52051	51952	5UTR
chr1	63239	64425	1000	28.2433	657	1.86047	2.45275	63377	64425	30.893	583	63239	64359	28.2433	594	AT1G01130	-	AT1G01130	protein_coding		1186	21	63832	63811	TSSup400
chr1	67059	69022	1000	85.5559	1515	3.08604	3.33492	67102	69022	85.5559	1502	67059	68934	109.465	1485	AT1G01140	-	SnRK3.12,CIPK9,PKS6	protein_coding	CBL-interacting protein kinase 9	1715	266	68040	67774	TSSup400
chr1	78918	79913	1000	32.4906	698	2.09564	2.61218	78918	79901	32.4906	710	79209	79913	32.845	395	AT1G01183	-	MIR165,MIR165A	miRNA	MIR165/MIR165A; miRNA	987	378	79415	79037	TSSup400
chr1	99274	100112	1000	34.903	346	2.29189	2.74966	99285	100111	34.903	338	99274	100112	46.7571	344	AT1G01240	+	AT1G01240	protein_coding		838	171	99693	99864	TSSup400
chr1	102151	109398	1000	150.93	5775	3.38264	3.57763	102298	109304	155.86	5608	102151	109398	150.93	5796	AT1G01250	-	ERF023	protein_coding	Integrase-type DNA-binding superfamily protein	1891	444	105774	105330	TSSup1kTo400
chr1	115607	119062	1000	255.341	2922	3.7256	3.85351	115688	119062	255.341	2844	115607	119059	255.346	2920	AT1G01300	+	APF2	protein_coding	Eukaryotic aspartyl protease family protein	3062	551	117334	116783	CDS
chr1	120253	121042	978	23.3724	399	1.718	2.35676	120253	121042	23.3724	332	120300	121042	33.2722	420	AT1G01310	+	AT1G01310	protein_coding	CAP (Cysteine-rich secretory proteins, Antigen 5, and Pathogenesis-related 1 protein) superfamily protein	789	494	120647	120153	CDS
chr1	128289	129549	1000	69.01	326	2.91743	3.20869	128318	129442	69.01	313	128289	129549	81.7071	311	AT1G01320	-	REC1	protein_coding	Tetratricopeptide repeat (TPR)-like superfamily protein	1260	1658	128919	130577	CDS
chr1	129863	131449	1000	29.4635	954	2.04719	2.57986	129863	131449	29.4635	899	130178	131432	43.1188	694	AT1G01320	-	REC1	protein_coding	Tetratricopeptide repeat (TPR)-like superfamily protein	1586	79	130656	130577	TSSup400
chr1	140072	141246	1000	53.9874	384	2.58698	2.96128	140107	141246	55.4893	342	140072	140835	53.9874	391	AT1G01360	+	PYL9,RCAR1	protein_coding	regulatory component of ABA receptor 1	377	1210	140659	141869	intergenic
chr1	141764	142356	566	12.6784	287	0.312303	1.36442	141764	142356	12.6784	251	141850	142323	15.7309	237	AT1G01360	+	PYL9,RCAR1	protein_coding	regulatory component of ABA receptor 1	592	191	142060	141869	5UTR
chr1	145885	146622	956	24.9013	425	1.63092	2.30357	145885	146622	27.0797	388	145992	146615	24.9013	355	AT1G01380	+	ETC1	protein_coding	Homeodomain-like superfamily protein	580	789	146253	147042	3UTR
chr1	155672	156999	1000	91.1885	918	3.03424	3.2943	155738	156999	91.1885	865	155672	156998	91.7775	906	AT1G01420	-	UGT72B3	protein_coding	UDP-glucosyl transferase 72B3	1327	157	156335	156178	TSSup400
chr1	158465	159783	1000	30.0298	522	2.12797	2.63272	158465	159783	30.0298	525	158525	159748	35.567	459	AT1G01430	-	TBL25	protein_coding	TRICHOME BIREFRINGENCE-LIKE 25	1318	301	159124	158823	TSSup400
chr1	176687	177375	1000	23.7011	318	1.79305	2.4083	176713	177362	23.7011	293	176687	177375	27.0722	317	AT1G01480	+	ACS2,AT-ACC2	protein_coding	1-amino-cyclopropane-1-carboxylate synthase 2	688	1326	177031	175705	CDS
chr1	194672	196188	1000	114.812	994	3.20085	3.42797	194672	196188	116.202	993	194705	196071	114.812	963	AT1G01540	+	AT1G01540	protein_coding	Protein kinase superfamily protein	1516	214	195430	195644	TSSup400
chr1	198329	200660	1000	190.302	1275	3.62536	3.77815	198329	200660	190.302	1275	198349	200326	240.346	1255	AT1G01550	+	BPS1	protein_coding	Protein of unknown function (DUF793)	2134	32	199494	199526	TSSup400
chr1	201248	202459	1000	26.8841	875	1.94642	2.50769	201283	202447	26.8841	817	201248	202459	38.0776	899	AT1G01560	+	MPK11,ATMPK11	protein_coding	MAP kinase 11	1211	249	201853	202102	TSSup400
chr1	206557	208239	1000	89.1142	487	3.08453	3.33359	206557	208200	89.1142	471	206649	208239	97.9655	412	AT1G01580	+	FRD1,FRO2,ATFRO2	protein_coding	ferric reduction oxidase 2	245	1596	207398	208994	CDS
chr1	218491	221371	1000	146.92	367	3.42686	3.61628	218491	221162	146.92	368	218550	221371	156.708	308	AT1G01600	+	CYP86A4	protein_coding	cytochrome P450, family 86, subfamily A, polypeptide 4	2795	1098	219931	218833	CDS
chr1	223900	229344	695	42.4706	4185	0.668522	1.67413	223900	229344	100.405	4492	224071	229333	42.4706	761	AT1G01620	-	PIP1;3,PIP1C,TMP-B	protein_coding	plasma membrane intrinsic protein 1C	2879	921	226622	227543	CDS
chr1	237491	238246	1000	101.722	404	3.20311	3.42996	237491	238212	101.722	410	237504	238246	132.77	386	AT1G01650	-	ATSPPL4,SPPL4	protein_coding	SIGNAL PEPTIDE PEPTIDASE-LIKE 4	755	37	237868	237905	5UTR
chr1	239267	240171	1000	140.574	485	3.41562	3.60379	239267	240171	140.574	497	239320	240094	154.842	421	AT1G01660	-	AT1G01660	protein_coding	RING/U-box superfamily protein	331	2984	239719	242703	intergenic
chr1	267856	270285	1000	31.1325	918	2.05969	2.58882	267917	270224	31.1325	285	267856	270285	48.9316	1491	AT1G04043	-	AT1G04043	atlncRNA		1344	734	269070	268336	CDS
chr1	291310	292073	1000	25.1686	381	1.8783	2.46328	291310	291929	25.1686	390	291343	292073	28.7104	339	AT1G04063	-	AT1G04063	lncRNA		480	370	291691	292061	CDS
chr1	300626	301522	1000	69.0654	506	2.81006	3.13739	300652	301522	70.7038	501	300626	301440	69.0654	486	AT1G01830	-	AT1G01830	protein_coding	ARM repeat superfamily protein	896	1236	301074	302310	CDS
chr1	301985	303701	1000	43.2026	1081	2.35205	2.79384	302067	303547	43.2026	1002	301985	303701	72.1076	1078	AT1G01830	-	AT1G01830	protein_coding	ARM repeat superfamily protein	1325	533	302843	302310	TSSup1kTo400
chr1	308985	310495	983	26.3557	702	1.73498	2.36935	309143	310495	29.2381	561	308985	310461	26.3557	686	AT1G01880	-	AtGEN1,GEN1	protein_coding	5'-3' exonuclease family protein	1510	199	309740	309541	TSSup400
chr1	324872	325530	889	22.1642	307	1.36001	2.14201	324976	325530	25.2549	218	324872	325377	22.1642	293	AT1G01950	+	ARK2,AtKINUb	protein_coding	armadillo repeat kinesin 2	658	114	325201	325315	TSSup400
chr1	363210	368950	1000	291.307	1098	3.85581	3.95066	363281	368887	291.307	1007	363210	368950	321.013	1118	AT1G02065	+	SPL8	protein_coding	squamosa promoter binding protein-like 8	3279	916	366080	365164	CDS
chr1	414326	415395	1000	353.674	551	3.89935	3.98392	414375	415256	353.674	514	414326	415395	367.628	539	AT1G02180	-	AT1G02180	protein_coding	ferredoxin-related	1069	211	414860	414649	TSSup400
chr1	417825	419080	1000	111.465	458	3.2466	3.46961	417835	419080	111.465	375	417825	418999	121.278	531	AT1G02205	+	CER22,CER1	protein_coding	Fatty acid hydroxylase superfamily	1255	37	418452	418415	5UTR
chr1	419821	420664	1000	33.4716	455	2.25899	2.72641	419983	420618	33.4716	287	419821	420664	41.2448	461	AT1G02205	+	CER22,CER1	protein_coding	Fatty acid hydroxylase superfamily	843	1827	420242	418415	5UTR
chr1	426286	426986	1000	149.374	338	3.3667	3.56087	426297	426986	156.628	321	426286	426978	149.374	345	.	.	.	.	.	.	.	426636	.	intergenic
chr1	433796	435067	812	16.4568	737	1.08804	1.95614	433796	435052	16.4568	507	434143	435067	19.5439	621	AT1G02230	-	NAC004,ANAC004	protein_coding	NAC domain containing protein 4	103	2491	434431	436922	intergenic
chr1	446252	447069	1000	42.6421	287	2.42767	2.84885	446258	446847	42.6421	307	446252	447069	44.8019	262	AT1G02270	-	AT1G02270	protein_coding	Calcium-binding endonuclease/exonuclease/phosphatase family	817	364	446660	446296	TSSup400
chr1	471065	472446	1000	173.467	582	3.5789	3.7309	471141	472446	173.467	483	471065	472446	203.451	605	AT1G02360	-	AT1G02360	protein_coding	Chitinase family protein	564	1581	471755	473336	intergenic
chr1	480445	480957	653	16.4977	273	0.543364	1.57276	480511	480943	17.9757	215	480445	480957	16.4977	265	AT1G02390	+	GPAT2,ATGPAT2	protein_coding	glycerol-3-phosphate acyltransferase 2	512	52	480701	480649	5UTR
chr1	483046	483914	1000	27.5705	439	2.03173	2.57003	483106	483850	27.5705	426	483046	483914	34.086	393	AT1G02390	+	GPAT2,ATGPAT2	protein_coding	glycerol-3-phosphate acyltransferase 2	327	2831	483480	480649	intergenic
chr1	484956	489410	761	29.545	3609	0.903555	1.83451	485137	489382	29.545	1405	484956	489410	76.5497	3601	AT1G02400	+	ATGA2OX4,ATGA2OX6,GA2OX6,DTA1	protein_coding	gibberellin 2-oxidase 6	3611	384	487183	486799	CDS
chr1	498213	499310	966	26.8902	543	1.6667	2.32714	498388	499310	32.8473	505	498213	499249	26.8902	407	AT1G02450	-	NIMIN-1,NIMIN1	protein_coding	NIM1-interacting 1	1097	222	498761	498539	TSSup400
chr1	501831	502754	573	16.3346	282	0.333929	1.38187	501896	502754	19.2551	244	501831	502250	16.3346	255	AT1TE01625	+	ATREP10D	RC/Helitron	.	140	656	502292	501636	intergenic
chr1	513205	514108	1000	28.8893	536	1.92502	2.49295	513205	514055	29.4379	524	513419	514108	28.8893	334	AT1G02470	-	AT1G02470	protein_coding	Polyketide cyclase/dehydrase and lipid transport superfamily protein	903	65	513656	513721	5UTR
chr1	521839	522443	849	17.3146	190	1.22073	2.04564	521839	522377	17.3146	187	521849	522443	20.8611	183	AT1G02510	-	TPK4,ATKCO4,ATTPK4,KCO4	protein_coding	Outward rectifying potassium channel protein	604	473	522141	521668	TSSup1kTo400
chr1	537527	538063	613	21.0264	254	0.429997	1.47627	537550	538063	21.0264	240	537527	538056	51.2068	246	AT1G02560	+	NCLPP1,NCLPP5,CLPP5	protein_coding	nuclear encoded CLP protease 5	536	56	537795	537739	5UTR
chr1	553549	554312	1000	42.3966	322	2.34798	2.78994	553549	554179	45.4662	314	553617	554312	42.3966	263	AT1G02590	-	AT1G02590	protein_coding	Aldehyde oxidase/xanthine dehydrogenase, molybdopterin binding protein	212	1169	553930	552761	CDS
chr1	571063	572570	1000	27.6609	277	1.85124	2.44552	571063	572570	29.042	313	571094	572306	27.6609	211	AT1G02660	-	AT1G02660	protein_coding	alpha/beta-Hydrolases superfamily protein	745	3269	571816	575085	intergenic
chr1	574331	576329	1000	78.5356	1326	2.98445	3.25973	574457	576311	78.5356	1203	574331	576329	85.4952	1324	AT1G02660	-	AT1G02660	protein_coding	alpha/beta-Hydrolases superfamily protein	1754	245	575330	575085	TSSup400
chr1	593120	593789	1000	69.9976	263	2.86651	3.17422	593120	593704	69.9976	269	593147	593789	73.6659	230	AT1G02720	+	AtGATL5,GATL5	protein_coding	galacturonosyltransferase 5	669	1773	593454	591681	3UTR
chr1	616219	616831	547	13.968	382	0.265295	1.31881	616219	616794	14.1922	372	616489	616831	13.968	123	AT1G02800	-	ATCEL2,CEL2	protein_coding	cellulase 2	612	294	616525	616231	TSSup400
chr1	617787	620295	1000	52.0764	1697	2.53455	2.92404	618030	619751	55.2295	1427	617787	620295	52.0764	1724	AT1G02810	+	PME7	protein_coding	Plant invertase/pectin methylesterase inhibitor superfamily	2508	981	619041	618060	CDS
chr1	621281	621862	923	19.7645	288	1.49275	2.22335	621352	621842	19.7645	210	621281	621862	22.7901	296	AT1G02816	+	AT1G02816	protein_coding	Protein of unknown function, DUF538	581	119	621571	621452	5UTR
chr1	644251	645304	1000	62.3556	406	2.66282	3.01534	644347	645206	70.8067	313	644251	645304	62.3556	404	AT1G02880	-	TPK1	protein_coding	thiamin pyrophosphokinase1	1053	126	644777	644903	5UTR
chr1	652472	653729	1000	118.97	886	3.3021	3.51304	653053	653718	118.97	321	652472	653729	130.908	870	AT1G02890	-	AT1G02890	protein_coding	AAA-type ATPase family protein	529	1099	653100	652001	intergenic
chr1	706241	707486	909	19.083	322	1.43291	2.18966	706341	707020	19.083	239	706241	707486	22.1712	305	AT1G03040	-	AT1G03040	protein_coding	basic helix-loop-helix (bHLH) DNA-binding superfamily protein	1245	174	706863	706689	TSSup400
chr1	737670	739914	1000	39.3798	836	2.29848	2.75593	737670	739914	39.6763	871	737838	739892	39.3798	633	AT1G03080	-	NET1D	protein_coding	kinase interacting (KIP1-like) family protein	1636	486	738792	738306	TSSup1kTo400
chr1	753900	754446	601	13.6012	337	0.398863	1.44871	753984	754429	13.6012	240	753900	754446	14.4925	351	AT1G03130	-	PSAD-2	protein_coding	photosystem I subunit D-2	546	89	754173	754262	5UTR
chr1	766798	769012	1000	64.51	424	2.68559	3.03506	766798	769012	73.5562	441	766813	768232	64.51	393	AT1G03170	+	FAF2,FTM5	protein_coding	Protein of unknown function (DUF3049)	1637	470	767905	768375	TSSup1kTo400
chr1	770412	771949	987	24.7677	1075	1.74458	2.37838	770412	771949	24.7677	1053	770417	771818	37.514	1092	AT1G03170	+	FAF2,FTM5	protein_coding	Protein of unknown function (DUF3049)	272	2805	771180	768375	intergenic
chr1	785408	787489	903	23.1322	1313	1.41689	2.17483	785408	787489	27.0213	1324	785431	787385	23.1322	1279	AT1G03220	+	AT1G03220	protein_coding	Eukaryotic aspartyl protease family protein	1658	383	786448	786831	TSSup400
chr1	812956	813565	1000	36.4229	281	2.35111	2.7928	812978	813565	36.4229	259	812956	813521	45.3949	282	AT1G03310	+	BE2,DBE1,ISA2,ATISA2,AtBE2	protein_coding	debranching enzyme 1	609	152	813260	813412	TSSup400
chr1	850364	852520	1000	30.2691	897	2.09219	2.60972	850414	852266	30.2691	1377	850364	852520	43.9651	367	AT1G03440	+	AT1G03440	protein_coding	Leucine-rich repeat (LRR) family protein	1370	708	851442	852150	TSSup1kTo400
chr1	864026	865678	1000	44.3717	275	2.54297	2.93208	864026	865678	44.3717	216	864042	865599	53.1071	318	AT1G03457	-	BRN2,AtBRN2	protein_coding	RNA-binding (RRM/RBD/RNP motifs) family protein	1346	480	864852	864372	TSSup1kTo400
chr1	867748	868788	1000	37.2323	434	2.10325	2.61682	867884	868548	37.2323	304	867748	868788	66.1718	428	AT1G03470	-	NET3A	protein_coding	Kinase interacting (KIP1-like) family protein	985	535	868268	867733	TSSup1kTo400
chr1	879718	880437	1000	25.138	496	1.80434	2.41546	879728	880434	25.138	502	879718	880437	36.5367	480	AT1G03520	-	AT1G03520	protein_coding	Core-2/I-branching beta-1,6-N-acetylglucosaminyltransferase family protein	719	182	880077	880259	5UTR
chr1	897031	901370	1000	105.759	2931	3.13947	3.37791	897031	901370	107.126	2924	897110	901288	105.759	2860	AT1G03600	+	PSB27	protein_coding	photosystem II family protein	2315	721	899200	898479	CDS
chr1	956497	958352	1000	33.4641	1578	2.17356	2.66237	956499	958352	33.4641	1528	956497	958342	35.0991	1626	AT1G03800	-	ERF10,ATERF10	protein_coding	ERF domain protein 10	1249	959	957424	958383	CDS
chr1	970344	971125	770	20.98	466	0.93625	1.85671	970529	971125	27.3053	286	970344	971098	20.98	461	AT1G03840	-	MGP,IDD3	protein_coding	C2H2 and C2HC zinc fingers superfamily protein	781	400	970734	970334	TSSup400
chr1	983436	984884	1000	50.1384	563	2.13157	2.63486	983436	984884	72.8836	587	983500	984857	50.1384	476	AT1G03870	-	FLA9	protein_coding	FASCICLIN-like arabinoogalactan 9	1108	616	984160	983544	TSSup1kTo400
chr1	1017684	1018396	692	14.4729	373	0.663694	1.66881	1017874	1018396	14.4729	209	1017684	1018352	18.2018	347	AT1G03970	+	GBF4	protein_coding	G-box binding factor 4	712	17	1018040	1018057	TSSup400
chr1	1028078	1029478	1000	272.624	450	3.83407	3.9327	1028122	1029435	272.624	395	1028078	1029478	331.857	462	AT1G04000	-	AT1G04000	protein_coding		1400	341	1028778	1029119	CDS
chr1	1084045	1086448	1000	201.893	675	3.63605	3.78356	1084246	1086448	201.893	464	1084045	1086299	214.362	685	AT1G04150	-	MCTP10	protein_coding	C2 calcium/lipid-binding plant phosphoribosyltransferase family protein	1386	815	1085246	1084431	TSSup1kTo400
chr1	1114080	1114692	836	19.2368	319	1.17262	2.01504	1114080	1114692	19.2368	283	1114120	1114674	30.5392	316	AT1G04210	+	AT1G04210	protein_coding	Leucine-rich repeat protein kinase family protein	612	12	1114386	1114374	5UTR
chr1	1121007	1121864	1000	51.7125	394	2.38439	2.81978	1121068	1121798	65.1278	286	1121007	1121864	51.7125	442	AT1G04247	+	AT1G04247	atlncRNA		857	1211	1121435	1120224	CDS
chr1	1129069	1132033	1000	157.843	516	3.37672	3.56988	1129130	1132033	172.044	454	1129069	1131999	157.843	517	AT1G04240	-	IAA3,SHY2	protein_coding	AUX/IAA transcriptional regulator family protein	1620	862	1130551	1129689	TSSup1kTo400
chr1	1133671	1134901	1000	46.133	865	2.15729	2.65106	1133687	1134901	63.9747	836	1133671	1134873	46.133	878	AT1G04253	-	AT1G04253	lncRNA		594	711	1134286	1134997	intergenic
chr1	1157392	1159584	1000	102.472	1874	3.12159	3.36429	1157392	1159559	102.472	1876	1157481	1159584	102.984	1783	AT1G04320	+	AT1G04320	tRNA	pre-tRNA	1071	534	1158488	1159022	TSSup1kTo400
chr1	1172722	1173647	1000	43.0364	563	2.33096	2.77986	1172746	1173647	48.5217	573	1172722	1173599	43.0364	529	.	.	.	.	.	.	.	1173184	.	intergenic
chr1	1174147	1174819	1000	28.2068	237	2.03988	2.57594	1174156	1174581	28.2068	245	1174147	1174819	32.475	220	AT1G04370	+	ATERF14,ERF14,ERF97	protein_coding	Ethylene-responsive element binding factor 14	672	549	1174483	1175032	TSSup1kTo400
chr1	1188062	1189048	1000	47.347	313	2.58149	2.9574	1188076	1188969	47.347	292	1188062	1189048	67.9423	321	AT1G04400	-	CRY2,ATCRY2,FHA,AT-PHH1,PHH1	protein_coding	cryptochrome 2	986	141	1188555	1188696	5UTR
chr1	1197390	1198552	1000	147.234	681	3.41463	3.60319	1197390	1198552	147.234	694	1197415	1198432	153.504	644	AT1G04430	+	AT1G04430	protein_coding	S-adenosyl-L-methionine-dependent methyltransferases superfamily protein	1162	16	1197971	1197955	5UTR
chr1	1201611	1202527	872	21.5609	620	1.30243	2.10124	1201928	1202517	21.5609	312	1201611	1202527	36.7502	611	AT1G04440	+	CKL13	protein_coding	casein kinase like 13	916	90	1202069	1202159	TSSup400
chr1	1215492	1216219	960	26.1289	282	1.64582	2.3132	1215492	1215988	30.5296	269	1215530	1216219	26.1289	257	AT1G04263	-	AT1G04263	snRNA		489	24	1215855	1215831	TSSup400
chr1	1230913	1231780	876	18.8255	197	1.31915	2.11098	1230913	1231780	18.8255	198	1230916	1231690	20.4524	194	AT1G04520	+	PDLP2	protein_coding	plasmodesmata-located protein 2	867	105	1231346	1231451	TSSup400
chr1	1232605	1233885	1000	35.9038	728	2.26537	2.73114	1232605	1233851	35.9038	778	1232939	1233885	38.2416	345	AT1G04520	+	PDLP2	protein_coding	plasmodesmata-located protein 2	1280	1794	1233245	1231451	CDS
chr1	1235755	1236928	1000	365.389	765	3.9066	3.99496	1235755	1236928	365.389	769	1235856	1236915	485.008	661	AT1G04530	-	TPR4	protein_coding	Tetratricopeptide repeat (TPR)-like superfamily protein	1173	135	1236341	1236206	TSSup400
chr1	1240080	1240630	809	18.5475	289	1.07703	1.949	1240093	1240630	18.5475	277	1240080	1240575	28.8862	288	AT1G04550	+	IAA12,BDL	protein_coding	AUX/IAA transcriptional regulator family protein	550	62	1240355	1240293	5UTR
chr1	1248751	1249403	926	27.0547	320	1.50628	2.23189	1248760	1249401	36.4859	396	1248751	1249403	27.0547	236	AT1G04570	-	AT1G04570	protein_coding	Major facilitator superfamily protein	652	201	1249077	1248876	TSSup400
chr1	1273979	1274585	1000	25.78	260	1.88818	2.47282	1273994	1274434	25.78	205	1273979	1274585	36.0117	301	.	.	.	.	.	.	.	1274282	.	intergenic
chr1	1280463	1281335	1000	57.4204	509	2.56191	2.94323	1280490	1281303	67.1877	464	1280463	1281335	57.4204	528	AT1G04610	+	YUC3	protein_coding	YUCCA 3	872	1549	1280899	1279350	CDS
chr1	1299112	1299760	1000	33.6441	299	2.21442	2.69302	1299184	1299760	33.6441	232	1299112	1299703	36.6556	294	AT1G04283	+	AT1G04283	lncRNA		648	116	1299436	1299552	TSSup400
chr1	1302667	1304240	627	15.1087	498	0.479161	1.51143	1302920	1304240	15.1087	240	1302667	1304198	15.2243	503	AT1G04670	+	AT1G04670	protein_coding		91	1625	1303453	1301828	intergenic
chr1	1305386	1309568	1000	99.3678	595	3.13172	3.3725	1305386	1309568	99.3678	609	1305408	1309357	103.879	559	AT1G04680	-	AT1G04680	protein_coding	Pectin lyase-like superfamily protein	3587	496	1307477	1307973	CDS
chr1	1309953	1311341	899	28.9956	1048	1.40198	2.16614	1310197	1311341	43.7094	807	1309953	1311339	28.9956	1045	.	.	.	.	.	.	.	1310647	.	intergenic
chr1	1312175	1313597	1000	75.2668	886	2.87715	3.18369	1312563	1313597	75.7895	500	1312175	1313568	75.2668	884	AT1G04690	+	KAB1,KV-BETA1	protein_coding	potassium channel beta subunit 1	1155	556	1312886	1313442	TSSup1kTo400
chr1	1337646	1339123	1000	50.5964	292	2.67814	3.02871	1337686	1339069	50.5964	255	1337646	1339123	65.6812	289	AT1G04770	-	SD!2	protein_coding	Tetratricopeptide repeat (TPR)-like superfamily protein	1203	535	1338384	1337849	TSSup1kTo400
chr1	1355561	1356235	762	20.7294	258	0.908102	1.83624	1355561	1356235	27.0735	248	1355606	1356126	20.7294	224	AT1G04820	-	TOR2,TUA4	protein_coding	tubulin alpha-4 chain	152	2649	1355898	1358547	intergenic
chr1	1358219	1358884	547	12.6718	382	0.265705	1.3195	1358219	1358867	12.6718	271	1358271	1358884	16.0205	442	AT1G04820	-	TOR2,TUA4	protein_coding	tubulin alpha-4 chain	665	4	1358551	1358547	TSSup400
chr1	1418139	1419096	594	13.5685	606	0.378197	1.43172	1418188	1418915	13.5685	510	1418139	1419096	14.3441	654	AT1G04985	-	AT1G04985	protein_coding		957	410	1418617	1419027	5UTR
chr1	1421434	1422794	1000	33.4822	811	1.96936	2.52331	1421479	1422781	41.1065	780	1421434	1422794	33.4822	798	AT1G04990	-	AT1G04990	protein_coding	Zinc finger C-x8-C-x5-C-x3-H type family protein	1360	251	1422114	1421863	TSSup400
chr1	1431904	1434931	836	17.1919	1064	1.17125	2.01408	1431904	1434929	17.1919	1074	1432724	1434931	22.1458	234	AT1G05010	-	EAT1,EFE,ACO4	protein_coding	ethylene-forming enzyme	2106	407	1433417	1433010	TSSup1kTo400
chr1	1454653	1456483	1000	35.9706	1292	2.33264	2.78038	1455174	1456203	35.9706	776	1454653	1456483	47.4145	1287	AT1G05065	-	CLE20	protein_coding	CLAVATA3/ESR-RELATED 20	1669	246	1455568	1455322	TSSup400
chr1	1478413	1479690	1000	32.4765	625	2.15822	2.65265	1478413	1479584	32.4765	600	1478463	1479690	34.8764	600	AT1G05136	+	AT1G05136	protein_coding		650	129	1479051	1478922	CDS
chr1	1486773	1487281	1000	31.3484	219	2.02287	2.56106	1486774	1487281	33.3014	237	1486773	1487267	31.3484	201	AT1G05150	-	AT1G05150	protein_coding	Calcium-binding tetratricopeptide family protein	508	0	1487027	1487027	5UTR
chr1	1504059	1505585	898	31.3528	555	1.39946	2.16323	1504233	1505390	31.3528	376	1504059	1505585	70.2819	561	AT1G05200	+	ATGLR3.4,GLR3.4,GLUR3	protein_coding	glutamate receptor 3.4	1526	118	1504822	1504940	TSSup400
chr1	1517486	1519156	1000	66.7128	1212	2.80919	3.13651	1517486	1519044	66.7128	1215	1517523	1519156	68.5448	1173	AT1G05230	-	HDG2	protein_coding	homeodomain GLABROUS 2	1670	579	1518321	1518900	CDS
chr1	1519543	1520594	949	21.1731	464	1.59549	2.28652	1519543	1520594	21.1731	467	1519660	1520280	29.0725	344	AT1G05240	+	PR9	protein_coding	Peroxidase superfamily protein	1051	209	1520068	1520277	TSSup400
chr1	1548259	1549378	657	14.5974	407	0.554825	1.58239	1548259	1549315	14.5974	392	1548332	1549378	20.1051	349	AT1G05300	-	ZIP5	protein_coding	zinc transporter 5 precursor	590	969	1548818	1547849	TSSup1kTo400
chr1	1568171	1571815	1000	162.582	2529	3.53273	3.70308	1568587	1571800	162.582	2132	1568171	1571815	200.048	2510	AT1G05370	-	AT1G05370	protein_coding	Sec14p-like phosphatidylinositol transfer family protein	2669	2476	1569993	1572469	CDS
chr1	1572181	1573154	1000	23.9248	313	1.80809	2.41732	1572181	1572745	23.9248	300	1572222	1573154	31.6749	286	AT1G05370	-	AT1G05370	protein_coding	Sec14p-like phosphatidylinositol transfer family protein	973	198	1572667	1572469	TSSup400
chr1	1605426	1606110	710	14.7907	413	0.721724	1.71225	1605606	1606110	14.7907	270	1605426	1606105	16.4784	377	AT1G05460	-	SDE3	protein_coding	P-loop containing nucleoside triphosphate hydrolases superfamily protein	608	734	1605768	1605034	TSSup1kTo400
chr1	1611373	1613322	910	18.9995	328	1.4404	2.19379	1611373	1613279	18.9995	372	1611439	1613322	23.037	299	AT1G05470	-	CVP2	protein_coding	DNAse I-like superfamily protein	1467	507	1612347	1611840	TSSup1kTo400
chr1	1616127	1617463	1000	28.1628	225	2.02962	2.56807	1616149	1617463	28.1628	170	1616127	1617423	31.9168	259	.	.	.	.	.	.	.	1616795	.	intergenic
chr1	1623308	1624854	1000	46.3826	263	2.45726	2.86779	1623326	1624854	46.4333	273	1623308	1624767	46.3826	236	AT1G05490	-	chr31	protein_coding	chromatin remodeling 31	1181	592	1624081	1623489	TSSup1kTo400
chr1	1637364	1639434	656	26.0622	1814	0.554424	1.58101	1637611	1639422	26.0622	323	1637364	1639434	70.0341	1822	AT1G05530	-	UGT2,UGT75B2	protein_coding	UDP-glucosyl transferase 75B2	1550	485	1638399	1637914	TSSup1kTo400
chr1	1642604	1643269	1000	31.534	287	2.1923	2.67629	1642661	1643205	31.534	258	1642604	1643269	38.7651	260	AT1G05550	-	AT1G05550	protein_coding	Protein of unknown function (DUF295)	665	981	1642936	1643917	CDS
chr1	1646857	1647882	1000	32.93	392	2.05783	2.58799	1646866	1647799	36.1451	360	1646857	1647882	32.93	416	AT1G05560	-	UGT1,UGT75B1	protein_coding	UDP-glucosyltransferase 75B1	1025	66	1647369	1647435	5UTR
chr1	1659168	1661050	1000	47.0599	821	2.5077	2.90225	1659228	1660896	47.0599	786	1659168	1661050	48.981	797	AT1G05570	-	GSL6,CALS1,GSL06,ATGSL06,ATGSL6	protein_coding	callose synthase 1	1443	498	1660109	1659611	TSSup1kTo400
chr1	1704636	1705479	973	22.3926	303	1.69626	2.3449	1704636	1705244	22.3926	282	1704640	1705479	30.5619	320	AT1G05680	-	UGT74E2	protein_coding	Uridine diphosphate glycosyltransferase 74E2	843	219	1705057	1704838	TSSup400
chr1	1713197	1715816	1000	229.421	360	3.74709	3.87406	1713225	1715816	229.421	339	1713197	1715531	260.444	353	AT1G05710	+	AT1G05710	protein_coding	basic helix-loop-helix (bHLH) DNA-binding superfamily protein	1999	311	1714506	1714817	TSSup400
chr1	1739024	1740404	947	20.7313	332	1.58386	2.28071	1739124	1740386	20.7313	229	1739024	1740404	24.0117	336	AT1G05800	+	DGL	protein_coding	alpha/beta-Hydrolases superfamily protein	201	1489	1739714	1741203	intergenic
chr1	1743526	1744218	588	12.9026	373	0.364653	1.41824	1743687	1744190	12.9026	157	1743526	1744218	15.4747	428	AT1G05805	+	AKS2	protein_coding	basic helix-loop-helix (bHLH) DNA-binding superfamily protein	692	571	1743872	1744443	TSSup1kTo400
chr1	1744541	1746370	730	22.1718	826	0.781048	1.75831	1744542	1746370	33.1567	1350	1744541	1746262	22.1718	301	AT1G05805	+	AKS2	protein_coding	basic helix-loop-helix (bHLH) DNA-binding superfamily protein	1829	1012	1745455	1744443	CDS
chr1	1761801	1762560	1000	65.2535	254	2.74615	3.08592	1761832	1762560	68.9309	236	1761801	1762455	65.2535	242	AT1G05835	+	AT1G05835	protein_coding	PHD finger protein	759	36	1762180	1762144	5UTR
chr1	1773116	1774647	1000	105.189	680	3.22731	3.45454	1773116	1774647	105.189	686	1773189	1774409	120.347	601	AT1G05870	-	AT1G05870	protein_coding	Protein of unknown function (DUF1685)	1269	496	1773881	1773385	TSSup1kTo400
chr1	1807375	1808090	1000	37.6516	369	2.38422	2.819	1807375	1808090	37.6516	395	1807404	1808085	45.9454	315	AT1G05950	-	AT1G05950	protein_coding		715	62	1807732	1807670	TSSup400
chr1	1819598	1822711	1000	43.8582	890	2.53767	2.92714	1819598	1822660	43.8582	1069	1819903	1822711	56.3662	407	AT1G06000	-	UGT89C1	protein_coding	UDP-Glycosyltransferase superfamily protein	2404	740	1821154	1821894	CDS
chr1	1829482	1830674	1000	46.5351	785	2.34061	2.78297	1829492	1830674	46.5351	803	1829482	1830637	83.0187	758	AT1G06040	-	STO,BBX24	protein_coding	B-box zinc finger family protein	1192	95	1830078	1829983	TSSup400
chr1	1837404	1839014	1000	48.9231	671	2.61323	2.9832	1837404	1838990	48.9231	759	1837470	1839014	56.1023	517	AT1G06070	-	bZIP69	protein_coding	Basic-leucine zipper (bZIP) transcription factor family protein	1354	451	1838209	1837758	TSSup1kTo400
chr1	1844660	1845705	1000	123.377	729	3.28153	3.49607	1844779	1845705	123.377	600	1844660	1845687	175.302	739	AT1G06090	+	AT1G06090	protein_coding	Fatty acid desaturase family protein	5	1518	1845182	1846700	3UTR
chr1	1860691	1861364	1000	23.4936	364	1.80243	2.41453	1860691	1861290	23.4936	399	1860759	1861364	28.2035	262	AT1G06130	-	GLX2-4	protein_coding	glyoxalase 2-4	673	89	1861027	1860938	TSSup400
chr1	1882554	1882999	903	19.0363	233	1.41889	2.17648	1882577	1882970	19.0363	226	1882554	1882999	25.215	217	AT1G06160	+	ERF59,ORA59	protein_coding	octadecanoid-responsive Arabidopsis AP2/ERF 59	445	130	1882776	1882906	TSSup400
chr1	1887357	1890580	555	13.7864	2446	0.278515	1.33765	1887790	1890580	13.7864	882	1887357	1890554	19.9005	1917	AT1G06180	+	MYB13,ATMYB13,ATMYBLFGN	protein_coding	myb domain protein 13	2219	393	1888968	1889361	TSSup400
chr1	1936634	1937215	803	18.6114	321	1.05906	1.93621	1936661	1937215	18.6326	308	1936634	1937146	18.6114	307	AT1G06350	-	AtADS4,ADS4	protein_coding	Fatty acid desaturase family protein	581	83	1936924	1936841	TSSup400
chr1	1940317	1943063	1000	41.8272	972	2.16001	2.65344	1940343	1942984	53.8995	938	1940317	1943063	41.8272	980	AT1G06360	-	AT1G06360	protein_coding	Fatty acid desaturase family protein	1179	1194	1941690	1940496	intergenic
chr1	1946300	1947745	1000	38.9232	480	2.37968	2.81559	1946333	1947745	38.9232	503	1946300	1947679	56.1858	425	AT1G06390	+	GSK1,BIL2,ATSK22,ATSK2-3,ATGSK1,SK22	protein_coding	GSK3/SHAGGY-like protein kinase 1	1445	277	1947022	1946745	CDS
chr1	1952676	1955251	1000	214.318	1251	3.69886	3.83216	1953304	1955251	214.318	651	1952676	1954980	240.767	1224	AT1G04453	-	AT1G04453	lncRNA		1459	229	1953963	1954192	CDS
chr1	1974201	1975002	978	25.1177	367	1.71359	2.35545	1974221	1974909	25.1177	322	1974201	1975002	25.2371	393	AT1G06475	-	AT1G06475	protein_coding		801	194	1974601	1974407	TSSup400
chr1	1995972	1996679	754	16.8798	524	0.86509	1.81631	1995972	1996644	16.8798	507	1996191	1996679	17.288	322	AT1G06520	-	GPAT1,ATGPAT1,sn-2-GPAT1	protein_coding	glycerol-3-phosphate acyltransferase 1	707	30	1996325	1996355	5UTR
chr1	1997127	1999566	1000	35.7018	914	2.15174	2.64711	1997127	1999566	35.7018	855	1997140	1999504	59.1126	961	AT1G06520	-	GPAT1,ATGPAT1,sn-2-GPAT1	protein_coding	glycerol-3-phosphate acyltransferase 1	228	1991	1998346	1996355	intergenic
chr1	2013202	2014131	1000	38.6782	427	2.34973	2.79176	2013306	2013922	38.6782	309	2013202	2014131	57.912	441	AT1G06570	-	PDS1,HPPD,HPD	protein_coding	phytoene desaturation 1	929	121	2013666	2013545	TSSup400
chr1	2024799	2026075	1000	27.1196	585	2.00635	2.55014	2025038	2026075	27.1196	386	2024799	2025795	32.8299	545	AT1G06610	+	AT1G06610	tRNA	pre-tRNA	629	82	2025437	2025355	TSSup400
chr1	2031902	2032509	696	14.2763	306	0.672471	1.6768	2031979	2032417	14.2763	209	2031902	2032509	16.6689	326	AT1G06640	+	AT1G06640	protein_coding	2-oxoglutarate (2OG) and Fe(II)-dependent oxygenase superfamily protein	607	580	2032205	2031625	5UTR
chr1	2089620	2091421	706	16.4791	404	0.706861	1.70182	2089620	2091421	16.4791	448	2089684	2091354	25.6742	296	AT1G04513	+	AT1G04513	atlncRNA		1245	756	2090520	2089764	CDS
chr1	2103194	2105458	1000	43.8876	1806	2.42616	2.84703	2103194	2105458	43.8876	1806	2103233	2105457	44.7099	1768	AT1G06850	+	bZIP52,AtbZIP52	protein_coding	basic leucine-zipper 52	1411	721	2104326	2105047	TSSup1kTo400
chr1	2123966	2124430	960	27.9521	276	1.64655	2.31422	2123966	2124429	36.0268	271	2123978	2124430	27.9521	270	.	.	.	.	.	.	.	2124198	.	intergenic
chr1	2125837	2126613	1000	72.1435	450	2.83384	3.15121	2125837	2126613	74.9547	433	2125843	2126608	72.1435	461	AT1G06920	-	ATOFP4,OFP4	protein_coding	ovate family protein 4	776	323	2126225	2125902	TSSup400
chr1	2140866	2142857	1000	33.6319	274	2.03082	2.56863	2140884	2142536	39.315	248	2140866	2142857	33.6319	282	AT1G06970	+	ATCHX14,CHX14	protein_coding	cation/hydrogen exchanger 14	109	3991	2141861	2137870	intergenic
chr1	2163763	2164467	1000	67.9676	317	2.79537	3.12565	2163763	2164460	68.1757	314	2163780	2164467	67.9676	304	AT1G07040	-	AT1G07040	protein_coding		624	728	2164115	2163387	3UTR
chr1	2171833	2173612	858	18.8491	912	1.24955	2.06843	2171941	2173556	18.8491	1224	2171833	2173612	27.6248	493	AT1G07080	+	AT1G07080	protein_coding	Thioredoxin superfamily protein	361	2746	2172722	2169976	intergenic
chr1	2174131	2175373	1000	55.8181	871	2.59695	2.96877	2174131	2175312	59.3094	887	2174197	2175373	55.8181	790	AT1G07090	-	LSH6	protein_coding	Protein of unknown function (DUF640)	1242	286	2174752	2175038	CDS
chr1	2176011	2176662	1000	304.474	374	3.83503	3.93653	2176011	2176648	304.474	365	2176057	2176662	311.309	338	AT1G07090	-	LSH6	protein_coding	Protein of unknown function (DUF640)	27	1298	2176336	2175038	intergenic
chr1	2187739	2188711	1000	27.1794	572	1.92661	2.49468	2187739	2188711	27.1794	622	2187890	2188667	28.8429	372	AT1G07130	+	ATSTN1,STN1	protein_coding	Nucleic acid-binding, OB-fold-like protein	972	450	2188225	2187775	CDS
chr1	2189256	2191448	1000	61.9555	1245	2.70215	3.04791	2189406	2191376	64.8	1088	2189256	2191448	61.9555	1252	AT1G07135	-	AT1G07135	protein_coding	glycine-rich protein	1572	432	2190352	2190784	CDS
chr1	2194097	2197807	1000	68.3363	3390	2.91475	3.20605	2194097	2197764	68.3363	3378	2194197	2197807	85.6805	3302	AT1G07150	-	MAPKKK13	protein_coding	mitogen-activated protein kinase kinase kinase 13	2899	44	2195952	2195996	5UTR
chr1	2201385	2201917	1000	25.8376	232	1.79816	2.41111	2201385	2201917	25.8376	205	2201415	2201880	26.3378	229	AT1G07175	+	AT1G07175	protein_coding		532	626	2201651	2202277	TSSup1kTo400
chr1	2212082	2215229	1000	59.4988	2584	2.80548	3.13357	2212082	2215189	59.4988	2601	2212107	2215229	76.291	2543	AT1G07200	-	SMXL6	protein_coding	Double Clp-N motif-containing P-loop nucleoside triphosphate hydrolases superfamily protein	1636	937	2213655	2212718	TSSup1kTo400
chr1	2218833	2220494	684	21.9646	326	0.634294	1.64748	2218833	2220493	34.5124	228	2218856	2220494	21.9646	401	AT1G07220	-	AT1G07220	protein_coding	Arabidopsis thaliana protein of unknown function (DUF821)	1661	14	2219663	2219649	TSSup400
chr1	2233221	2233716	684	14.221	237	0.635081	1.64816	2233246	2233716	14.221	142	2233221	2233713	16.1665	307	AT1G07270	-	CDC6B	protein_coding	Cell division control, Cdc6	495	451	2233468	2233017	TSSup1kTo400
chr1	2235680	2238294	1000	24.7701	2018	1.8591	2.45125	2235680	2238256	24.7701	2082	2235758	2238294	32.8474	1877	AT1G07280	+	AT1G07280	protein_coding	Tetratricopeptide repeat (TPR)-like superfamily protein	1278	1029	2236987	2238016	intergenic
chr1	2277406	2278095	815	22.9441	286	1.09614	1.96375	2277406	2278095	31.2126	292	2277445	2277884	22.9441	241	AT1G07420	+	ATSMO1,SMO2-1	protein_coding	sterol 4-alpha-methyl-oxidase 2-1	689	196	2277750	2277554	5UTR
chr1	2280278	2281433	1000	134.742	441	3.40035	3.58961	2280278	2281405	134.742	448	2280315	2281433	153.781	398	AT1G07430	-	AtAIP1,AIP1,HON,HAI2	protein_coding	highly ABA-induced PP2C gene 2	688	1973	2280855	2282828	3UTR
chr1	2282112	2283482	1000	54.8318	984	2.74268	3.08172	2282154	2283369	54.8318	953	2282112	2283482	68.5608	973	AT1G07430	-	AtAIP1,AIP1,HON,HAI2	protein_coding	highly ABA-induced PP2C gene 2	1370	31	2282797	2282828	5UTR
chr1	2283862	2285627	1000	44.9805	1246	2.41245	2.83795	2283919	2285555	46.9295	1352	2283862	2285627	44.9805	1083	.	.	.	.	.	.	.	2284744	.	intergenic
chr1	2299901	2302102	1000	29.9832	1303	2.11184	2.62196	2299954	2302102	29.9832	304	2299901	2301563	34.366	1299	AT1G07485	+	AT1G07485	protein_coding		1728	373	2301001	2301374	TSSup400
chr1	2311786	2313614	1000	63.7195	418	2.73991	3.0773	2311793	2313488	64.5032	363	2311786	2313614	63.7195	466	AT1G07520	-	AT1G07520	protein_coding	GRAS family transcription factor	1599	315	2312700	2312385	TSSup400
chr1	2316191	2316916	863	21.3038	280	1.26688	2.07951	2316191	2316859	24.188	323	2316192	2316916	21.3038	236	AT1G07530	-	SCL14,ATGRAS2,GRAS2	protein_coding	SCARECROW-like 14	725	46	2316553	2316507	TSSup400
chr1	2333222	2336104	1000	91.0445	459	3.01029	3.27853	2333222	2336104	91.0445	393	2333234	2336078	139.631	429	AT1G07580	+	AT1G07580	tRNA	pre-tRNA	1073	158	2334663	2334821	TSSup400
chr1	2338788	2339961	996	24.9563	878	1.77961	2.39977	2338788	2339947	24.9563	905	2338999	2339961	37.0052	640	AT1G07590	-	AT1G07590	protein_coding	Tetratricopeptide repeat (TPR)-like superfamily protein	1173	17	2339374	2339391	5UTR
chr1	2347393	2349341	1000	107.753	1464	3.19409	3.42239	2347393	2349341	107.753	1472	2347450	2349285	112.182	1400	AT1G04607	-	AT1G04607	lncRNA		1315	80	2348367	2348447	CDS
chr1	2351413	2352292	1000	156.861	430	3.38209	3.57706	2351413	2352292	168.612	445	2351441	2352260	156.861	388	AT1G07630	+	PLL5	protein_coding	pol-like 5	386	2938	2351852	2348914	intergenic
chr1	2364707	2367359	1000	84.1242	930	3.06662	3.32066	2364707	2367240	84.1242	955	2365016	2367359	97.7991	597	AT1G07650	-	AT1G07650	protein_coding	Leucine-rich repeat transmembrane protein kinase	2652	703	2366033	2366736	CDS
chr1	2374189	2375376	1000	151.907	656	3.49116	3.66965	2374189	2375241	151.907	671	2374272	2375376	178.29	559	AT1G07670	-	ATECA4,ECA4	protein_coding	endomembrane-type CA-ATPase 4	1187	175	2374782	2374607	TSSup400
chr1	2389232	2391146	1000	95.5799	977	3.05159	3.30802	2389232	2390796	99.5464	975	2389279	2391146	95.5799	932	AT1G07710	-	AT1G07710	protein_coding	Ankyrin repeat family protein	118	1839	2390189	2388350	intergenic
chr1	2392166	2394887	1000	32.2423	425	1.92915	2.49641	2392166	2394741	39.5136	447	2392203	2394887	32.2423	366	AT1G07720	-	KCS3	protein_coding	3-ketoacyl-CoA synthase 3	1462	898	2393526	2392628	TSSup1kTo400
chr1	2406578	2407600	927	19.7769	767	1.5101	2.2346	2406578	2407558	19.7769	737	2406611	2407600	25.1865	765	AT1G07760	-	AT1G07760	tRNA	pre-tRNA	767	184	2407089	2406905	TSSup400
chr1	2431885	2433610	1000	64.5364	758	2.86708	3.1751	2431885	2433121	64.5364	730	2431961	2433610	77.9525	710	AT1G07870	-	AT1G07870	protein_coding	Protein kinase superfamily protein	1206	656	2432747	2432091	TSSup1kTo400
chr1	2436776	2437783	1000	115.344	378	3.30384	3.51498	2436776	2437783	115.344	387	2436784	2437765	135.476	362	AT1G07890	+	ATAPX1,ATAPX01,CS1,APX1,MEE6	protein_coding	ascorbate peroxidase 1	1007	1	2437279	2437280	TSSup400
chr1	2461646	2462557	625	15.7881	624	0.475368	1.50528	2462032	2462444	16.512	247	2461646	2462557	15.7881	615	AT1TE08020	-	ATREP3	RC/Helitron	.	483	28	2462101	2462129	intergenic
chr1	2484768	2485223	812	17.0875	224	1.08819	1.95715	2484768	2485213	17.0875	198	2484768	2485223	23.4669	250	AT1G08005	+	AT1G08005	protein_coding		455	285	2484995	2485280	5UTR
chr1	2487638	2489686	1000	44.8469	1361	2.46332	2.87424	2487638	2489638	44.8469	1285	2487677	2489686	69.9273	1399	AT1G08010	-	GATA11	protein_coding	GATA transcription factor 11	1447	577	2488662	2488085	TSSup1kTo400
chr1	2522384	2522991	1000	26.495	328	1.88082	2.46595	2522473	2522991	26.495	210	2522384	2522981	39.0507	358	AT1TE08220	-	ATREP3	RC/Helitron	.	256	47	2522687	2522640	intergenic
chr1	2530059	2530740	1000	59.007	374	2.70198	3.04765	2530127	2530697	59.007	307	2530059	2530740	92.7862	373	AT1G08100	-	ACH2,ATNRT2.2,NRT2.2,NRT2;2AT	protein_coding	nitrate transporter 2.2	61	1279	2530399	2529120	intergenic
chr1	2564758	2566816	1000	34.4015	698	2.28792	2.74628	2564761	2566816	34.4015	745	2564758	2566629	42.5965	649	AT1G08180	-	SMR2	protein_coding		1560	469	2565787	2565318	TSSup1kTo400
chr1	2567112	2567705	606	15.8847	282	0.408443	1.46007	2567209	2567614	15.8847	180	2567112	2567705	26.3219	288	AT1G08190	+	ATVAM2,VAM2,VPS41,ZIP2,ATVPS41	protein_coding	vacuolar protein sorting 41	593	11	2567408	2567419	TSSup400
chr1	2576447	2577095	1000	31.3526	368	2.18641	2.67209	2576471	2577083	31.3526	331	2576447	2577095	40.3361	381	AT1G08200	-	AXS2	protein_coding	UDP-D-apiose/UDP-D-xylose synthase 2	648	73	2576771	2576844	5UTR
chr1	2580431	2581252	1000	94.2055	456	2.96961	3.25197	2580449	2581216	108.959	422	2580431	2581252	94.2055	472	AT1G08210	-	AT1G08210	protein_coding	Eukaryotic aspartyl protease family protein	821	87	2580841	2580754	TSSup400
chr1	2585307	2586714	1000	40.3784	874	2.45263	2.86471	2585325	2586549	40.3784	862	2585307	2586714	53.9655	868	AT1G08230	-	GAT1	protein_coding	Transmembrane amino acid transporter family protein	1407	959	2586010	2586969	5UTR
chr1	2607606	2608358	1000	41.4852	331	2.38429	2.81926	2607606	2608296	41.4852	349	2607626	2608358	42.8711	294	AT1G08280	+	GALT29A	protein_coding	Glycosyltransferase family 29 (sialyltransferase) family protein	752	106	2607982	2607876	5UTR
chr1	2620979	2622012	1000	61.1622	739	2.70036	3.04684	2621063	2622012	62.6167	671	2620979	2622003	61.1622	724	AT1G08315	-	AT1G08315	protein_coding	ARM repeat superfamily protein	1033	50	2621495	2621545	5UTR
chr1	2627580	2628131	604	17.6211	254	0.403356	1.45509	2627644	2628101	22.3193	222	2627580	2628131	17.6211	222	AT1G08320	-	TGA9,bZIP21	protein_coding	bZIP transcription factor family protein	551	739	2627855	2628594	5UTR
chr1	2649098	2649841	584	17.4913	317	0.358734	1.40767	2649098	2649841	22.4792	288	2649192	2649768	17.4913	252	AT1G08420	+	BSL2	protein_coding	BRI1 suppressor 1 (BSU1)-like 2	743	11	2649469	2649458	5UTR
chr1	2671598	2672667	586	14.4763	366	0.360016	1.41188	2671607	2672555	14.4763	404	2671598	2672667	14.4783	319	AT1G08460	+	ATHDA8,HDA08,HDA8	protein_coding	histone deacetylase 8	1069	65	2672132	2672197	TSSup400
chr1	2676859	2677968	1000	34.2623	644	2.05326	2.5863	2676859	2677820	40.2025	645	2676876	2677968	34.2623	626	AT1G08465	+	YAB2	protein_coding	Plant-specific transcription factor YABBY family protein	1109	1601	2677413	2675812	CDS
chr1	2680029	2681553	1000	84.9382	1077	3.04666	3.30577	2680029	2681487	84.9382	1103	2680238	2681553	93.3644	843	.	.	.	.	.	.	.	2680791	.	intergenic
chr1	2688513	2689123	1000	30.3178	373	1.95905	2.51537	2688590	2689123	33.0479	343	2688513	2689093	30.3178	327	AT1G08500	+	AtENODL18,ENODL18	protein_coding	early nodulin-like protein 18	610	61	2688818	2688879	TSSup400
chr1	2690309	2691895	1000	102.635	800	3.06326	3.31837	2690309	2691614	113.759	793	2690372	2691895	102.635	744	AT1G08510	-	FATB	protein_coding	fatty acyl-ACP thioesterases B	834	3445	2691102	2694547	3UTR
chr1	2693416	2695733	1000	41.5491	1291	2.47325	2.87914	2693416	2695682	41.5491	1304	2693833	2695733	57.3862	861	AT1G08510	-	FATB	protein_coding	fatty acyl-ACP thioesterases B	2131	27	2694574	2694547	TSSup400
chr1	2711968	2713270	932	19.9067	613	1.53363	2.24645	2712013	2713183	19.9067	911	2711968	2713270	24.0182	271	AT1G08570	+	ACHT4	protein_coding	atypical CYS HIS rich thioredoxin 4	1302	74	2712619	2712693	TSSup400
chr1	2735755	2737243	777	15.9828	964	0.965449	1.87229	2736443	2737243	15.9828	248	2735755	2737031	20.5446	992	AT1G08620	+	PKDM7D	protein_coding	Transcription factor jumonji (jmj) family protein / zinc finger (C5HC2 type) family protein	1488	156	2736499	2736655	TSSup400
chr1	2746613	2747348	1000	42.2702	390	2.50074	2.89739	2746723	2747348	42.2702	290	2746613	2747278	52.8343	381	AT1G08630	-	THA1	protein_coding	threonine aldolase 1	735	987	2746980	2747967	5UTR
chr1	2747694	2748413	1000	95.6904	412	3.1568	3.39286	2747694	2748385	95.6904	410	2747716	2748413	108.756	392	AT1G08630	-	THA1	protein_coding	threonine aldolase 1	719	86	2748053	2747967	TSSup400
chr1	2752752	2757008	1000	58.0702	2955	2.75065	3.09217	2752805	2757008	58.0702	881	2752752	2756986	83.4359	3012	AT1G08645	-	AT1G08645	protein_coding		843	2285	2754880	2752595	intergenic
chr1	2762286	2762875	939	22.1394	292	1.55593	2.263	2762286	2762767	22.1394	289	2762344	2762875	22.9365	238	AT1G08680	+	AGD14,ZIGA4	protein_coding	ARF GAP-like zinc finger-containing protein ZIGA4	589	3	2762580	2762583	TSSup400
chr1	2847468	2849155	905	18.8829	514	1.42165	2.17977	2847561	2848966	18.8829	321	2847468	2849155	23.5587	615	AT1G08890	+	SUGTL4	protein_coding	Major facilitator superfamily protein	1687	163	2848311	2848148	5UTR
chr1	2855633	2856371	1000	106.712	330	3.02007	3.28543	2855643	2856371	128.503	309	2855633	2856370	106.712	342	AT1G08910	+	PIAL1	protein_coding	zinc ion binding;zinc ion binding	738	159	2856002	2856161	TSSup400
chr1	2865080	2867616	687	16.0007	668	0.649935	1.65618	2865446	2867616	16.0007	282	2865080	2867609	24.3784	688	AT1G04683	-	AT1G04683	lncRNA		1275	556	2866348	2865792	TSSup1kTo400
chr1	2870431	2871327	1000	55.9514	451	2.76017	3.09907	2870493	2871309	55.9514	390	2870431	2871327	69.5107	450	AT1G08920	+	ESL1	protein_coding	ERD (early response to dehydration) six-like 1	314	3677	2870879	2867202	intergenic
chr1	2872281	2873810	1000	31.2221	464	2.17224	2.6608	2872323	2873810	31.2221	415	2872281	2873768	36.5276	471	AT1G08930	+	ERD6	protein_coding	Major facilitator superfamily protein	1511	254	2873045	2873299	TSSup400
chr1	2876912	2878023	932	21.8666	774	1.5302	2.24569	2876912	2878023	21.8666	782	2877179	2877997	22.6596	500	AT1G08940	+	AT1G08940	protein_coding	Phosphoglycerate mutase family protein	1111	38	2877467	2877429	5UTR
chr1	2884147	2884735	728	15.5996	264	0.774446	1.75449	2884147	2884735	15.5996	252	2884161	2884713	21.4463	263	AT1G08980	+	TOC64-I,ATTOC64-I,ATAMI1,AMI1	protein_coding	amidase 1	588	91	2884441	2884350	5UTR
chr1	2925609	2929504	1000	82.9899	1183	2.70621	3.05114	2925609	2929370	109.929	1198	2925630	2929504	82.9899	1147	AT1G09070	+	(AT)SRC2,SRC2,AtSRC2	protein_coding	soybean gene regulated by cold-2	2606	55	2927556	2927501	5UTR
chr1	2949064	2949924	589	13.4739	257	0.365331	1.41895	2949064	2949474	13.4739	230	2949090	2949924	18.0309	258	AT1G09155	-	AtPP2-B15,PP2-B15	protein_coding	phloem protein 2-B15	304	1495	2949494	2950989	intergenic
chr1	2988016	2992332	1000	340.111	2836	3.9353	4.01702	2988016	2992332	340.111	2811	2988120	2992312	410.395	2758	AT1G09250	+	AIF4	protein_coding	basic helix-loop-helix (bHLH) DNA-binding superfamily protein	2287	1034	2990174	2989140	3UTR
chr1	3018482	3019816	1000	39.2052	1001	2.41984	2.84263	3018679	3019816	39.2052	830	3018482	3019795	47.4063	976	AT1G09350	+	GolS3,AtGolS3	protein_coding	galactinol synthase 3	1178	489	3019149	3019638	TSSup1kTo400
chr1	3030563	3032040	1000	84.5939	493	2.8957	3.19594	3030650	3032003	98.0239	440	3030563	3032040	84.5939	460	AT1G09390	+	AT1G09390	protein_coding	GDSL-like Lipase/Acylhydrolase superfamily protein	1477	256	3031301	3031045	CDS
chr1	3047411	3047859	673	19.5198	202	0.60033	1.6217	3047411	3047859	26.6818	201	3047425	3047846	19.5198	190	AT1G09440	-	AT1G09440	protein_coding	Protein kinase superfamily protein	448	371	3047635	3048006	5UTR
chr1	3056892	3057908	1000	73.3158	425	2.85882	3.16868	3056960	3057908	73.3158	410	3056892	3057776	73.3947	373	AT1G09470	-	AtNEAP3	protein_coding		1016	143	3057400	3057543	5UTR
chr1	3066137	3066922	605	13.2913	501	0.4061	1.45794	3066359	3066919	13.2913	299	3066137	3066922	16.6808	482	AT1G09500	+	AT1G09500	protein_coding	NAD(P)-binding Rossmann-fold superfamily protein	785	144	3066529	3066673	TSSup400
chr1	3072049	3073379	1000	88.2681	684	3.08947	3.33894	3072196	3073322	88.2681	533	3072049	3073379	99.8942	689	AT1G09520	-	AT1G09520	protein_coding		1025	640	3072714	3072074	TSSup1kTo400
chr1	3075097	3075958	1000	28.0865	482	1.98358	2.53264	3075347	3075847	28.0865	224	3075097	3075958	30.1236	490	AT1G09530	+	PIF3,PAP3,POC1	protein_coding	phytochrome interacting factor 3	861	240	3075527	3075767	TSSup400
chr1	3092975	3094101	1000	38.669	478	2.36765	2.80849	3093117	3094036	38.669	407	3092975	3094101	56.0844	408	AT1G09560	+	GLP5,PDGLP1	protein_coding	germin-like protein 5	1126	105	3093538	3093643	TSSup400
chr1	3100114	3101689	1000	139.037	1199	3.40613	3.59424	3100158	3101689	139.037	1164	3100114	3101688	181.605	1191	AT1G09570	-	FRE1,FHY2,HY8,PHYA	protein_coding	phytochrome A	1575	82	3100901	3100819	TSSup400
chr1	3102774	3103574	1000	32.461	393	2.18949	2.67471	3102774	3103574	32.461	381	3102776	3103554	36.3499	403	AT1G09575	-	MCU1	protein_coding	Protein of unknown function (DUF607)	800	503	3103174	3103677	5UTR
chr1	3156474	3157531	679	14.6658	286	0.624382	1.63738	3156582	3157527	14.6658	168	3156474	3157531	19.6686	297	AT1G09750	+	AED3	protein_coding	Eukaryotic aspartyl protease family protein	1031	498	3157002	3157500	TSSup1kTo400
chr1	3185162	3185782	558	19.0003	287	0.287645	1.3454	3185183	3185775	28.3493	266	3185162	3185782	19.0003	288	AT1G09810	-	ECT11	protein_coding	evolutionarily conserved C-terminal region 11	62	1248	3185472	3184224	intergenic
chr1	3186695	3187511	1000	36.5029	406	2.3238	2.77512	3186695	3187501	36.5029	437	3186748	3187511	52.26	323	AT1G09812	+	AT1G09812	protein_coding		816	338	3187103	3187441	TSSup400
chr1	3200207	3202011	1000	47.8095	1035	2.20549	2.68648	3200598	3202011	65.3014	630	3200207	3201977	47.8095	1049	AT1G09850	+	XBCP3	protein_coding	xylem bark cysteine peptidase 3	1327	575	3201109	3201684	TSSup1kTo400
chr1	3239147	3244556	674	27.2297	2988	0.60261	1.62512	3239147	3244381	27.2297	1222	3239204	3244556	75.501	2918	AT1G09950	-	RAS1	protein_coding	RESPONSE TO ABA AND SALT 1	2333	12	3241851	3241863	5UTR
chr1	3247604	3250830	1000	71.7292	1554	2.43419	2.85431	3247604	3250817	105.403	1559	3247607	3250830	71.7292	433	AT1G04753	-	AT1G04753	lncRNA		1280	1159	3249217	3248058	intergenic
chr1	3252043	3252610	915	23.8954	277	1.45564	2.20397	3252043	3252610	28.1869	332	3252052	3252500	23.8954	214	AT1G09970	+	RLK7,LRR	protein_coding	Leucine-rich receptor-like protein kinase family protein	567	229	3252326	3252097	5UTR
chr1	3261254	3262117	1000	24.4828	311	1.85906	2.45095	3261279	3261882	24.4828	316	3261254	3262117	29.4764	282	AT1G09980	-	AT1G09980	protein_coding	Putative serine esterase family protein	863	56	3261685	3261741	5UTR
chr1	3271019	3273776	1000	80.0566	1580	2.90814	3.20397	3271594	3273776	84.052	996	3271019	3273594	80.0566	1589	AT1G10020	-	AT1G10020	protein_coding	Protein of unknown function (DUF1005)	2091	287	3272397	3272110	TSSup400
chr1	3283579	3285008	1000	236.685	379	3.7473	3.87731	3283579	3285008	236.685	387	3283582	3284959	302.235	368	AT1G10060	+	BCAT1,BCAT-1,ATBCAT-1	protein_coding	branched-chain amino acid transaminase 1	1429	221	3284293	3284072	5UTR
chr1	3287074	3288246	1000	198.062	473	3.61351	3.77167	3287074	3288180	198.062	475	3287128	3288246	208.527	417	AT1G10070	+	BCAT-2,BCAT2,ATBCAT-2	protein_coding	branched-chain amino acid transaminase 2	1160	426	3287660	3288086	TSSup1kTo400
chr1	3295917	3296760	1000	68.9303	455	2.92148	3.21134	3295936	3296743	68.9303	457	3295917	3296760	89.5179	434	AT1G10090	-	AT1G10090	protein_coding	Early-responsive to dehydration stress protein (ERD4)	843	140	3296338	3296198	TSSup400
chr1	3323514	3326104	1000	39.1082	1120	2.31318	2.76776	3323514	3326057	39.1082	1110	3324312	3326104	39.8999	333	AT1G10150	+	PP2A10	protein_coding	Carbohydrate-binding protein	1306	989	3324809	3325798	TSSup1kTo400
chr1	3328245	3328829	993	23.6142	283	1.7673	2.39184	3328245	3328829	23.6142	293	3328274	3328736	32.4344	245	AT1G10155	-	ATPP2-A10,PP2-A10	protein_coding	phloem protein 2-A10	584	89	3328537	3328448	TSSup400
chr1	3347572	3349334	1000	40.7053	1187	2.45931	2.87062	3347572	3349334	40.7053	1242	3347585	3349293	54.508	1119	AT1G10200	-	AtWLIM1,WLIM1	protein_coding	GATA type zinc finger transcription factor family protein	1567	314	3348453	3348139	TSSup400
chr1	3356308	3356801	944	20.4216	243	1.57393	2.27374	3356345	3356751	20.4216	233	3356308	3356801	26.5982	217	AT1G10240	-	FRS11	protein_coding	FAR1-related sequence 11	175	3299	3356554	3359853	intergenic
chr1	3396454	3397274	856	17.4601	528	1.24314	2.06287	3396454	3397205	17.4601	505	3396748	3397274	21.6504	258	AT1G10360	-	ATGSTU18,GSTU18,GST29	protein_coding	glutathione S-transferase TAU 18	820	89	3396864	3396953	5UTR
chr1	3397877	3399230	1000	89.8926	1003	3.08534	3.33459	3398211	3399189	89.8926	648	3397877	3399230	97.8813	1024	AT1G10370	-	GST30,ATGSTU17,GSTU17,ERD9,GST30B	protein_coding	Glutathione S-transferase family protein	1353	195	3398553	3398358	TSSup400
chr1	3419149	3422088	1000	142.692	2183	3.33801	3.53991	3419149	3421985	149.982	2186	3419179	3422088	142.692	2150	AT1G10410	-	AT1G10410	protein_coding	Protein of unknown function (DUF1336)	1542	927	3420618	3419691	TSSup1kTo400
chr1	3423575	3424169	685	14.2914	248	0.643271	1.65085	3423575	3424102	14.2914	283	3423606	3424169	17.9266	183	.	.	.	.	.	.	.	3423872	.	intergenic
chr1	3440628	3443015	1000	49.545	1023	2.64555	3.00541	3440758	3442979	49.545	927	3440628	3443015	68.0293	989	AT1G10460	-	GLP7	protein_coding	germin-like protein 7	731	1462	3441821	3440359	intergenic
chr1	3477849	3478347	719	14.5909	183	0.740878	1.73377	3477849	3478311	14.5909	154	3477910	3478347	17.1092	152	AT1G10540	-	NAT8,ATNAT8	protein_coding	nucleobase-ascorbate transporter 8	498	70	3478098	3478028	TSSup400
chr1	3483445	3485235	1000	50.6379	979	2.42361	2.84574	3483445	3485185	60.5	991	3483611	3485235	50.6379	801	AT1G10560	+	PUB18,ATPUB18	protein_coding	plant U-box 18	1790	58	3484340	3484398	TSSup400
chr1	3486070	3487078	871	21.0677	433	1.29885	2.09901	3486110	3486820	22.9837	405	3486070	3487078	21.0677	421	AT1G10570	+	ULP1C,OTS2	protein_coding	Cysteine proteinases superfamily protein	693	811	3486574	3487385	CDS
chr1	3505663	3506377	1000	38.8541	408	2.35102	2.79254	3505699	3506356	38.8541	395	3505663	3506377	41.5384	386	AT1G10610	+	BHLH90	protein_coding	basic helix-loop-helix (bHLH) DNA-binding superfamily protein	714	165	3506020	3506185	CDS
chr1	3521001	3523591	1000	72.7617	2105	2.30005	2.75724	3521055	3523591	72.7617	2045	3521001	3523590	152.651	2111	.	.	.	.	.	.	.	3522296	.	intergenic
chr1	3525952	3526959	541	19.3242	384	0.25114	1.30497	3525974	3526675	30.2048	377	3525952	3526959	19.3242	369	AT1G10650	-	AT1G10650	protein_coding	SBP (S-ribonuclease binding protein) family protein	1007	76	3526455	3526531	5UTR
chr1	3527366	3528635	1000	72.5178	295	2.91686	3.2081	3527371	3528294	72.5178	278	3527366	3528635	79.0281	307	AT1G10650	-	AT1G10650	protein_coding	SBP (S-ribonuclease binding protein) family protein	165	1469	3528000	3526531	intergenic
chr1	3529493	3531071	1000	84.2733	926	3.03974	3.29937	3529493	3531071	84.2733	950	3529518	3530902	92.6137	878	AT1G10657	+	AT1G10657	protein_coding	Plant protein 1589 of unknown function	1578	70	3530282	3530352	TSSup400
chr1	3534912	3535658	1000	40.1329	275	2.29538	2.75305	3534941	3535637	42.745	219	3534912	3535658	40.1329	302	AT1G10670	+	ACLA-1	protein_coding	ATP-citrate lyase A-1	746	2	3535285	3535287	TSSup400
chr1	3545478	3547011	980	23.8969	1103	1.72517	2.36225	3545478	3547011	23.8969	1120	3545512	3546938	25.3561	1052	AT1G10682	-	sORF1	otherRNA	other RNA	1136	630	3546244	3545614	TSSup1kTo400
chr1	3570492	3572343	1000	139.568	1392	3.39232	3.58443	3570500	3572211	139.568	1393	3570492	3572343	148.029	1383	AT1G10740	-	AT1G10740	protein_coding	alpha/beta-Hydrolases superfamily protein	1561	364	3571417	3571053	TSSup400
chr1	3610254	3612230	1000	58.4693	1266	2.79557	3.12595	3610254	3612230	58.4693	1276	3610355	3612208	73.7307	1156	AT1G10850	+	AT1G10850	protein_coding	Leucine-rich repeat protein kinase family protein	1741	247	3611242	3611489	TSSup400
chr1	3639109	3639679	826	18.0287	341	1.13345	1.99046	3639109	3639602	18.0287	326	3639179	3639679	18.9446	287	AT1G10910	+	EMB3103,PDM2	protein_coding	Pentatricopeptide repeat (PPR) superfamily protein	570	440	3639394	3639834	TSSup1kTo400
chr1	3658245	3658998	876	21.6928	405	1.31981	2.11186	3658279	3658973	24.4066	369	3658245	3658998	21.6928	408	AT1G10940	-	SRK2A,SNRK2-4,SNRK2.4,ASK1	protein_coding	Protein kinase superfamily protein	753	9	3658621	3658612	TSSup400
chr1	3675738	3676802	1000	85.7278	417	2.96432	3.24607	3675738	3676770	91.3287	409	3675780	3676802	85.7278	383	AT1G11000	-	ATMLO4,MLO4	protein_coding	Seven transmembrane MLO family protein	1064	137	3676270	3676133	TSSup400
chr1	3681328	3682148	1000	52.1682	418	2.54451	2.93364	3681364	3682085	54.2909	327	3681328	3682148	52.1682	473	AT1G11050	+	AT1G11050	protein_coding	Protein kinase superfamily protein	820	60	3681738	3681678	5UTR
chr1	3713343	3713922	1000	27.6009	289	1.94517	2.50684	3713418	3713922	27.6009	189	3713343	3713906	29.1597	315	AT1G11112	-	AT1G11112	protein_coding		579	103	3713632	3713735	5UTR
chr1	3714430	3717095	1000	300.874	1574	3.84468	3.94255	3714750	3717094	300.874	1246	3714430	3717095	319.707	1583	AT1G11120	+	AT1G11120	protein_coding		2665	679	3715762	3715083	CDS
chr1	3717827	3718481	705	15.3786	331	0.704421	1.69921	3717874	3718407	15.3786	239	3717827	3718481	21.3865	376	AT1G11125	+	AT1G11125	protein_coding		654	497	3718154	3718651	TSSup1kTo400
chr1	3722514	3723107	714	21.1468	309	0.729706	1.72134	3722514	3723107	30.3494	290	3722537	3723063	21.1468	305	AT1G11130	+	SRF9,SCM,SUB	protein_coding	Leucine-rich repeat protein kinase family protein	593	103	3722810	3722707	5UTR
chr1	3770168	3770659	1000	27.5719	269	2.02752	2.56582	3770168	3770659	27.5719	254	3770192	3770640	35.7313	261	AT1G11240	-	AT1G11240	protein_coding		491	614	3770413	3769799	TSSup1kTo400
chr1	3803322	3804871	1000	43.1041	838	2.51964	2.9114	3803322	3804439	43.1041	854	3803464	3804871	53.9492	681	AT1G11310	-	ATMLO2,MLO2,PMR2	protein_coding	Seven transmembrane MLO family protein	1549	137	3804096	3804233	5UTR
chr1	3808837	3810438	1000	103.838	1278	3.19145	3.42005	3808837	3810438	103.838	1292	3808846	3810428	111.956	1256	AT1G11330	+	AT1G11330	protein_coding	S-locus lectin protein kinase family protein	1601	157	3809637	3809794	TSSup400
chr1	3837352	3838155	988	27.4153	350	1.74716	2.38	3837352	3838131	27.4153	330	3837391	3838155	47.7143	332	AT1G11400	+	PYM	protein_coding	partner of Y14-MAGO	803	60	3837753	3837693	5UTR
chr1	3840878	3841364	964	21.6525	249	1.66164	2.32307	3840909	3841304	21.6525	215	3840878	3841364	28.5691	252	AT1G04847	-	AT1G04847	lncRNA		486	50	3841121	3841171	5UTR
chr1	3848944	3849478	1000	27.0061	304	1.97546	2.52756	3848944	3849451	27.0061	295	3849012	3849478	36.6707	245	AT1G11440	+	AT1G11440	protein_coding		534	11	3849211	3849200	5UTR
chr1	3880071	3881630	912	19.3007	1323	1.44535	2.19746	3880071	3881630	19.3007	1371	3880331	3881620	25.4759	1016	AT1G11545	-	XTH8	protein_coding	xyloglucan endotransglucosylase/hydrolase 8	1320	459	3880850	3880391	TSSup1kTo400
chr1	3903034	3905164	1000	45.605	886	2.4494	2.86368	3903034	3905032	45.605	871	3903168	3905164	45.9269	767	AT1G11608	+	AT1G11608	protein_coding	F-box associated ubiquitination effector family protein	586	1479	3904099	3905578	intergenic
chr1	3924402	3925665	1000	58.2818	380	2.77955	3.11113	3924402	3925295	58.2818	367	3924415	3925665	79.05	381	AT1G11660	+	HSP70-16	protein_coding	heat shock protein 70 (Hsp 70) family protein	164	4556	3925033	3920477	intergenic
chr1	3929146	3930443	1000	114.92	795	3.28638	3.49887	3929644	3930443	114.92	270	3929146	3930434	129.548	822	AT1G11670	-	DTX36	protein_coding	MATE efflux family protein	1297	1907	3929794	3931701	CDS
chr1	3931157	3932298	1000	91.8731	722	3.14022	3.37827	3931157	3932150	91.8731	749	3931199	3932298	113.266	653	AT1G11670	-	DTX36	protein_coding	MATE efflux family protein	1141	26	3931727	3931701	TSSup400
chr1	3932750	3934204	883	18.1554	986	1.33984	2.12805	3932767	3934204	18.1554	244	3932750	3934031	22.2624	956	AT1TE12800	+	HELITRONY1D	RC/Helitron	.	37	883	3933477	3932594	intergenic
chr1	3934424	3936494	946	20.4266	549	1.58117	2.27852	3934578	3935894	20.4266	378	3934424	3936494	24.4567	566	AT1TE12810	-	ATREP3	RC/Helitron	.	475	1687	3935459	3937146	intergenic
chr1	3942332	3948470	1000	51.0887	5629	2.56103	2.94246	3942332	3948470	51.0887	2416	3942725	3948398	82.8062	5223	AT1G11700	+	AT1G11700	protein_coding	Protein of unknown function, DUF584	2174	182	3945401	3945583	TSSup400
chr1	3959874	3962545	1000	53.8697	521	2.72684	3.06486	3959874	3962545	53.8697	515	3960058	3962510	69.7943	343	AT1G11735	-	MIR171B	miRNA	MIR171B; miRNA	1117	255	3961209	3961464	CDS
chr1	3994372	3995614	1000	88.9271	516	3.08799	3.33693	3994611	3995614	88.9271	287	3994372	3995557	122.669	506	AT1G11840	+	ATGLX1,GLX1,AtGLYI3	protein_coding	glyoxalase I homolog	1242	164	3994993	3995157	TSSup400
chr1	3997700	3999318	1000	33.8537	911	2.09896	2.61464	3997815	3999144	36.5121	788	3997700	3999318	33.8537	920	AT1G11850	+	AT1G11850	protein_coding		1162	647	3998509	3999156	TSSup1kTo400
chr1	4020715	4021370	1000	32.0621	283	2.02277	2.56078	4020715	4021370	35.762	262	4020755	4021329	32.0621	264	AT1G11910	-	ATAPA1,APA1,PaspA1,AtPaspA1	protein_coding	aspartic proteinase A1	655	1	4021042	4021043	5UTR
chr1	4038726	4039787	996	24.0109	213	1.78111	2.40072	4038749	4039787	24.0109	185	4038726	4039736	26.3557	218	AT1G11950	-	AT1G11950	protein_coding	Transcription factor jumonji (jmjC) domain-containing protein	1061	191	4039256	4039065	TSSup400
chr1	4043270	4044603	1000	52.2651	801	2.58071	2.95689	4043270	4044603	52.2651	830	4043641	4044574	53.0816	401	AT1G11960	-	AT1G11960	protein_coding	ERD (early-responsive to dehydration stress) family protein	1333	110	4043936	4044046	5UTR
chr1	4061370	4063588	1000	27.9564	1097	2.04954	2.58294	4061370	4063235	27.9564	1069	4062098	4063588	34.9095	397	AT1G12020	-	AT1G12020	protein_coding		2218	1070	4062479	4063549	3UTR
chr1	4080484	4082909	1000	107.324	2092	3.25278	3.47407	4080484	4082894	107.324	2099	4081170	4082909	129.955	1400	AT1G12070	-	AT1G12070	protein_coding	Immunoglobulin E-set superfamily protein	752	1460	4081696	4080236	intergenic
chr1	4085937	4086865	1000	38.405	603	2.39447	2.82769	4086252	4086843	38.405	285	4085937	4086865	52.3461	606	.	.	.	.	.	.	.	4086401	.	intergenic
chr1	4096309	4097048	1000	49.6328	450	2.65653	3.01143	4096452	4097005	49.6328	318	4096309	4097048	65.3634	440	.	.	.	.	.	.	.	4096678	.	intergenic
chr1	4102777	4104256	1000	38.617	608	2.08649	2.60589	4103099	4103804	49.1894	312	4102777	4104256	38.617	582	AT1G12110	+	AtNPF6.3,ATNRT1,CHL1-1,B-1,NPF6.3,NRT1.1,NRT1,CHL1	protein_coding	nitrate transporter 1.1	34	1706	4103516	4105222	intergenic
chr1	4104716	4105451	957	29.5501	303	1.63671	2.30634	4104777	4105446	40.339	270	4104716	4105451	29.5501	276	AT1G12110	+	AtNPF6.3,ATNRT1,CHL1-1,B-1,NPF6.3,NRT1.1,NRT1,CHL1	protein_coding	nitrate transporter 1.1	735	139	4105083	4105222	TSSup400
chr1	4106294	4108327	1000	41.474	590	2.48432	2.88815	4106294	4108296	41.474	575	4106388	4108327	51.9782	511	AT1G12110	+	AtNPF6.3,ATNRT1,CHL1-1,B-1,NPF6.3,NRT1.1,NRT1,CHL1	protein_coding	nitrate transporter 1.1	2033	2088	4107310	4105222	CDS
chr1	4117213	4118309	1000	28.0522	539	2.00151	2.54816	4117213	4118309	28.0522	451	4117263	4118213	30.7506	578	AT1G12120	-	AT1G12120	protein_coding	Plant protein of unknown function (DUF863)	1096	147	4117761	4117614	TSSup400
chr1	4125498	4126206	973	26.6639	340	1.69706	2.34556	4125537	4126203	31.19	414	4125498	4126206	26.6639	227	AT1G12160	+	FMOGS-OX7	protein_coding	Flavin-binding monooxygenase family protein	708	137	4125852	4125989	TSSup400
chr1	4139774	4140570	931	20.003	353	1.52724	2.24418	4139774	4140570	20.003	403	4139791	4140553	26.0912	286	AT1G12210	+	RFL1	protein_coding	RPS5-like 1	796	43	4140172	4140215	TSSup400
chr1	4151023	4152862	1000	37.8238	1329	2.31261	2.76724	4151106	4152712	37.8238	1264	4151023	4152862	57.8676	1312	AT1G12240	+	AtFRUCT4,AtVI2,VAC-INV,VI2,ATBETAFRUCT4,FRUCT4	protein_coding	Glycosyl hydrolases family 32 protein	222	1698	4151942	4153640	intergenic
chr1	4153462	4155304	1000	41.899	1351	2.492	2.89356	4153462	4155304	41.899	1337	4153528	4155240	54.5021	1299	AT1G12240	+	AtFRUCT4,AtVI2,VAC-INV,VI2,ATBETAFRUCT4,FRUCT4	protein_coding	Glycosyl hydrolases family 32 protein	1842	743	4154383	4153640	CDS
chr1	4187792	4188823	1000	47.2497	706	2.59696	2.96903	4188188	4188795	47.2497	305	4187792	4188823	64.8866	711	AT1G12310	-	CML13	protein_coding	Calcium-binding EF-hand family protein	1031	74	4188307	4188233	5UTR
chr1	4191238	4193890	1000	141.392	1218	3.42844	3.61887	4191238	4193890	141.392	1212	4191325	4193845	158.356	1137	AT1G04947	+	AT1G04947	lncRNA		542	1094	4192564	4191470	intergenic
chr1	4211654	4214466	1000	134.936	1788	3.40662	3.59541	4211654	4214466	134.936	1817	4211733	4214067	157.2	1681	AT1G12380	-	AT1G12380	protein_coding		209	4352	4213060	4217412	intergenic
chr1	4225503	4226661	1000	43.002	681	2.34982	2.79202	4225698	4226476	47.1888	508	4225503	4226661	43.002	660	AT1G12411	-	AT1G12411	protein_coding		979	600	4226082	4225482	TSSup1kTo400
chr1	4227908	4231769	1000	123.346	2192	3.30715	3.51596	4228852	4231769	123.346	1261	4227908	4231722	130.915	2180	AT1G12420	-	ACR8	protein_coding	ACT domain repeat 8	2303	627	4229838	4229211	TSSup1kTo400
chr1	4238331	4240618	1000	165.836	539	3.37569	3.56773	4238331	4240609	188.246	555	4238354	4240618	165.836	500	AT1G12430	-	PAK,ARK3,AtKINUa	protein_coding	armadillo repeat kinesin 3	1464	679	4239474	4238795	TSSup1kTo400
chr1	4242319	4244601	1000	124.556	956	3.23388	3.46114	4242365	4244547	133.114	917	4242319	4244601	124.556	949	AT1G12440	-	SAP1	protein_coding	A20/AN1-like zinc finger family protein	1910	231	4243460	4243229	TSSup400
chr1	4246515	4247694	1000	146	628	3.45077	3.63522	4246515	4247694	146	633	4246532	4247632	190.531	607	AT1G12460	+	AT1G12460	protein_coding	Leucine-rich repeat protein kinase family protein	1179	113	4247104	4247217	TSSup400
chr1	4262805	4263570	1000	165.009	384	3.48445	3.66148	4262838	4263558	165.009	348	4262805	4263570	230.677	387	AT1G12500	-	AT1G12500	protein_coding	Nucleotide-sugar transporter family protein	421	1969	4263187	4265156	3UTR
chr1	4264359	4267191	1000	33.3236	2568	2.25279	2.7217	4264476	4267179	33.3236	2464	4264359	4267191	41.8898	2555	AT1G12500	-	AT1G12500	protein_coding	Nucleotide-sugar transporter family protein	1797	619	4265775	4265156	TSSup1kTo400
chr1	4279990	4283459	1000	49.6962	2407	2.63483	2.99573	4279998	4283459	49.6962	2415	4279990	4283193	57.3862	2392	AT1G12570	-	AT1G12570	protein_coding	Glucose-methanol-choline (GMC) oxidoreductase family protein	2141	593	4281724	4281131	TSSup1kTo400
chr1	4291886	4293137	713	18.9411	533	0.727907	1.71809	4291886	4293137	23.3559	335	4291927	4292925	18.9411	690	AT1G12610	-	ATDDF1,DDF1	protein_coding	Integrase-type DNA-binding superfamily protein	131	1494	4292511	4291017	intergenic
chr1	4300065	4300581	576	19.3242	313	0.339944	1.38881	4300065	4300581	28.7016	316	4300124	4300561	19.3242	251	.	.	.	.	.	.	.	4300323	.	intergenic
chr1	4348162	4348785	845	27.5514	299	1.20097	2.03523	4348162	4348785	43.3167	317	4348173	4348712	27.5514	271	AT1G12760	+	AT1G12760	protein_coding	Zinc finger, C3HC4 type (RING finger) family protein	623	24	4348473	4348497	TSSup400
chr1	4358022	4359336	1000	57.6647	599	2.49359	2.89433	4358123	4359298	72.4639	524	4358022	4359336	57.6647	574	AT1G12780	-	UGE1,ATUGE1	protein_coding	UDP-D-glucose/UDP-D-galactose 4-epimerase 1	1314	215	4358679	4358894	5UTR
chr1	4371066	4372290	1000	54.2541	431	2.56841	2.94786	4371066	4371918	58.6049	462	4371162	4372290	54.2541	304	AT1G12820	-	AFB3	protein_coding	auxin signaling F-box 3	1224	380	4371678	4371298	TSSup400
chr1	4372757	4373753	1000	63.6676	664	2.72718	3.0654	4372765	4373697	67.0606	666	4372757	4373753	63.6676	654	AT1G12840	+	DET3,ATVHA-C	protein_coding	vacuolar ATP synthase subunit C (VATC) / V-ATPase C subunit / vacuolar proton pump C subunit (DET3)	549	949	4373255	4374204	TSSup1kTo400
chr1	4379112	4379766	971	29.4474	376	1.68881	2.34025	4379149	4379766	38.985	353	4379112	4379724	29.4474	362	AT1G12845	-	AT1G12845	protein_coding		654	168	4379439	4379607	5UTR
chr1	4383754	4384790	772	15.6716	742	0.941392	1.86064	4383769	4384790	15.6716	735	4383754	4384737	19.0979	734	AT1G12860	+	SCRM2,ICE2	protein_coding	basic helix-loop-helix (bHLH) DNA-binding superfamily protein	1036	31	4384272	4384303	TSSup400
chr1	4432309	4433914	1000	48.0554	1215	2.47459	2.88093	4432309	4433914	49.6609	1180	4432429	4433901	48.0554	1131	AT1G12990	+	AT1G12990	protein_coding	beta-1,4-N-acetylglucosaminyltransferase family protein	1310	493	4433111	4433604	TSSup1kTo400
chr1	4457229	4459361	1000	72.8646	1019	2.94308	3.22868	4457271	4459328	72.8646	996	4457229	4459361	82.4564	1000	AT1G13080	+	CYP71B2	protein_coding	cytochrome P450, family 71, subfamily B, polypeptide 2	1360	706	4458295	4459001	TSSup1kTo400
chr1	4465844	4467106	1000	64.9709	911	2.73721	3.07457	4465844	4467069	69.0258	911	4465854	4467106	64.9709	901	AT1G13110	+	CYP71B7	protein_coding	cytochrome P450, family 71 subfamily B, polypeptide 7	1013	618	4466475	4467093	TSSup1kTo400
chr1	4503257	4504205	1000	39.8175	511	2.29992	2.75672	4503257	4504077	39.8175	469	4503287	4504205	64.9977	523	AT1G13195	-	AT1G13195	protein_coding	RING/U-box superfamily protein	948	55	4503731	4503676	TSSup400
chr1	4522769	4528098	859	102.419	1312	1.24985	2.0689	4522831	4528098	102.419	1267	4522769	4528054	295.668	1306	AT1G04993	-	AT1G04993	miRNA		1090	73	4525433	4525360	3UTR
chr1	4547249	4547793	845	24.3018	229	1.20364	2.03665	4547249	4547793	33.3756	264	4547249	4547778	24.3018	195	AT1G13280	+	AOC4	protein_coding	allene oxide cyclase 4	544	134	4547521	4547387	5UTR
chr1	4576382	4582445	1000	223.59	1649	3.71638	3.84396	4576382	4582228	223.59	1645	4576398	4582445	273.429	1637	AT1G05007	-	AT1G05007	lncRNA		1285	951	4579413	4580364	intergenic
chr1	4583312	4587375	1000	34.9057	1769	2.3006	2.75803	4583312	4587193	34.9057	2256	4583553	4587375	42.7645	1042	AT1TE14870	+	HELITRONY1D	RC/Helitron	.	683	1727	4585343	4583616	intergenic
chr1	4590168	4591540	1000	54.2307	341	2.55098	2.93598	4590194	4591540	60.7977	322	4590168	4591517	54.2307	335	AT1G13380	-	AT1G13380	protein_coding	Protein of unknown function (DUF1218)	1333	353	4590854	4590501	TSSup400
chr1	4593390	4594911	674	14.7795	467	0.602238	1.62375	4593630	4594631	14.7795	241	4593390	4594911	15.7119	454	AT1G13390	-	AT1G13390	protein_coding		1521	318	4594150	4594468	5UTR
chr1	4610455	4611610	594	12.994	343	0.378525	1.43243	4610511	4611610	12.994	331	4610455	4611551	15.5619	299	AT1G13440	-	GAPC2,GAPC-2	protein_coding	glyceraldehyde-3-phosphate dehydrogenase C2	1155	154	4611032	4610878	TSSup400
chr1	4653436	4655163	1000	94.7147	1355	3.05642	3.31122	4654474	4655152	95.5617	305	4653436	4655163	94.7147	1368	AT1TE15090	-	ATREP10D	RC/Helitron	.	1727	6423	4654299	4660722	intergenic
chr1	4655540	4656461	583	15.7881	218	0.354601	1.40487	4655540	4656263	17.7389	239	4655551	4656461	15.7881	187	AT1TE15090	-	ATREP10D	RC/Helitron	.	921	4722	4656000	4660722	intergenic
chr1	4696045	4698517	1000	34.1389	1346	2.07532	2.59848	4696107	4698477	38.9818	2091	4696045	4698517	34.1389	467	AT1G05027	-	AT1G05027	lncRNA		1017	886	4697281	4698167	intergenic
chr1	4705291	4706604	1000	30.026	808	1.92353	2.49208	4705681	4706550	33.7772	321	4705291	4706604	30.026	905	AT1G13710	-	KLU,CYP78A5	protein_coding	cytochrome P450, family 78, subfamily A, polypeptide 5	403	1253	4705947	4704694	intergenic
chr1	4708044	4708863	1000	54.5253	422	2.68749	3.03719	4708201	4708863	54.5253	245	4708044	4708848	59.8997	442	AT1G13720	+	AT1G13720	tRNA	pre-tRNA	229	1181	4708453	4709634	intergenic
chr1	4712562	4714010	1000	86.6893	1004	3.01651	3.28229	4712608	4713976	86.6893	971	4712562	4714010	89.4125	992	AT1G13740	+	AFP2	protein_coding	ABI five binding protein 2	1448	146	4713286	4713432	TSSup400
chr1	4760157	4761302	1000	61.8844	355	2.715	3.05813	4760172	4761174	62.1177	373	4760157	4761302	61.8844	322	AT1G13930	+	AT1G13930	protein_coding		1145	227	4760729	4760956	TSSup400
chr1	4766472	4767204	682	14.2232	278	0.630784	1.64411	4766472	4766939	14.2232	276	4766503	4767204	16.0868	250	AT1G13940	-	AT1G13940	protein_coding	Plant protein of unknown function (DUF863)	732	14	4766838	4766852	5UTR
chr1	4767453	4769351	1000	71.7753	1205	2.83629	3.15296	4767453	4769261	73.4441	1170	4767614	4769351	71.7753	1080	AT1G13940	-	AT1G13940	protein_coding	Plant protein of unknown function (DUF863)	399	1550	4768402	4766852	intergenic
chr1	4770809	4773325	636	23.291	2060	0.505345	1.53338	4770809	4773239	23.291	602	4770910	4773325	59.3427	1947	AT1G05037	-	AT1G05037	lncRNA		579	885	4772067	4772952	intergenic
chr1	4775289	4776911	706	17.5499	1005	0.709792	1.70247	4775300	4776610	17.5499	978	4775289	4776911	29.8717	1021	AT1G13960	+	WRKY4	protein_coding	WRKY DNA-binding protein 4	1622	182	4776100	4776282	TSSup400
chr1	4796498	4797711	981	25.7884	618	1.72723	2.36451	4796612	4797608	26.9231	764	4796498	4797711	25.7884	358	AT1G14000	+	VIK	protein_coding	VH1-interacting kinase	1213	253	4797104	4797357	TSSup400
chr1	4872262	4873064	1000	48.7287	519	2.63604	2.99755	4872262	4873064	48.7287	523	4872384	4873058	59.9794	394	AT1G14260	+	AT1G14260	protein_coding	RING/FYVE/PHD zinc finger superfamily protein	802	192	4872663	4872855	TSSup400
chr1	4877181	4877743	935	26.9173	288	1.53941	2.25285	4877187	4877743	35.817	306	4877181	4877684	26.9173	264	AT1G14280	+	PKS2	protein_coding	phytochrome kinase substrate 2	562	43	4877462	4877505	TSSup400
chr1	4878843	4880009	1000	208.353	662	3.65565	3.80388	4878971	4879989	208.353	533	4878843	4880009	220.388	664	AT1G14280	+	PKS2	protein_coding	phytochrome kinase substrate 2	464	1921	4879426	4877505	intergenic
chr1	4881840	4882353	556	16.4329	280	0.281716	1.33976	4881840	4882353	19.9271	305	4881924	4882315	16.4329	171	AT1G14290	-	SBH2,AtSBH2	protein_coding	sphingoid base hydroxylase 2	513	169	4882096	4882265	5UTR
chr1	4889602	4890135	818	19.1331	249	1.10621	1.97085	4889602	4890123	19.4712	217	4889630	4890135	19.1331	253	AT1G14320	+	RPL10,RPL10A,SAC52	protein_coding	Ribosomal protein L16p/L10e family protein	102	1755	4889868	4888113	intergenic
chr1	4891892	4896965	903	21.864	2836	1.41891	2.17689	4892079	4896781	21.864	687	4891892	4896965	35.8544	2933	AT1G14330	-	AT1G14330	protein_coding	Galactose oxidase/kelch repeat superfamily protein	1440	2096	4894428	4892332	intergenic
chr1	4914634	4915845	782	16.8855	836	0.978554	1.88375	4914727	4915754	16.8855	740	4914634	4915845	24.2716	840	AT1G14370	+	APK2A,PBL2,Kin1	protein_coding	protein kinase 2A	1211	251	4915239	4915490	TSSup400
chr1	4933794	4936124	1000	39.5799	372	2.18838	2.6734	4933834	4936124	39.5799	384	4933794	4936073	69.5625	320	AT1G14430	+	AT1G14430	protein_coding	glyoxal oxidase-related protein	2330	840	4934959	4934119	CDS
chr1	4937666	4938920	882	19.0074	737	1.3379	2.1263	4937676	4938920	19.0074	703	4937666	4938902	26.8554	762	AT1G14440	-	HB31,AtHB31,ZHD4,FTM2	protein_coding	homeobox protein 31	167	3039	4938293	4941332	intergenic
chr1	4940066	4943296	959	21.548	2563	1.64355	2.31183	4940066	4943170	21.548	2550	4940073	4943296	24.7328	2570	AT1G14440	-	HB31,AtHB31,ZHD4,FTM2	protein_coding	homeobox protein 31	2266	349	4941681	4941332	TSSup400
chr1	4944081	4944869	1000	80.8064	487	3.04275	3.30255	4944310	4944811	80.8064	274	4944081	4944869	104.685	472	.	.	.	.	.	.	.	4944475	.	intergenic
chr1	4952797	4954329	663	14.5203	246	0.570254	1.5969	4952823	4953962	14.5203	244	4952797	4954329	19.4751	223	AT1G14460	-	AT1G14460	protein_coding	AAA-type ATPase family protein	1487	279	4953563	4953284	TSSup400
chr1	4969986	4970879	982	22.3951	476	1.72997	2.36613	4969986	4970824	22.3951	376	4970012	4970879	26.5941	551	AT1G14520	-	MIOX1	protein_coding	myo-inositol oxygenase 1	893	121	4970432	4970311	TSSup400
chr1	4975617	4976632	1000	40.5446	644	2.45804	2.86881	4975618	4976549	40.5446	635	4975617	4976632	49.4616	652	AT1G14540	-	PRX4,PER4	protein_coding	Peroxidase superfamily protein	1015	419	4976124	4975705	TSSup1kTo400
chr1	4990793	4991619	1000	87.5066	421	3.07586	3.32829	4990793	4991602	87.5066	431	4990813	4991619	97.1085	392	AT1G14580	+	BLJ	protein_coding	C2H2-like zinc finger protein	826	1645	4991206	4989561	CDS
chr1	4994282	4995083	962	28.7481	287	1.65544	2.31901	4994336	4995022	37.9765	248	4994282	4995083	28.7481	272	AT1G05097	-	AT1G05097	lncRNA		445	192	4994682	4994874	CDS
chr1	5002043	5004797	1000	26.7411	1580	1.96465	2.51991	5002062	5004773	26.7411	1560	5002043	5004797	30.5139	1581	AT1G14600	-	AT1G14600	protein_coding	Homeodomain-like superfamily protein	2594	217	5003420	5003637	5UTR
chr1	5005156	5006002	1000	24.8319	532	1.87785	2.46239	5005156	5006002	24.8319	547	5005163	5005932	29.5501	510	.	.	.	.	.	.	.	5005579	.	intergenic
chr1	5021847	5022928	904	19.0048	655	1.42065	2.17895	5022178	5022765	19.0048	279	5021847	5022928	25.0271	701	AT1G14640	+	AT1G14640	protein_coding	SWAP (Suppressor-of-White-APricot)/surp domain-containing protein	503	1038	5022387	5023425	intergenic
chr1	5042070	5042955	1000	111.385	426	3.13903	3.37755	5042146	5042881	122.155	335	5042070	5042955	111.385	441	AT1G14685	+	BPC2,ATBPC2,BBR/BPC2	protein_coding	basic pentacysteine 2	885	273	5042512	5042239	5UTR
chr1	5047154	5049055	1000	28.4963	1628	2.04937	2.58266	5047154	5048998	28.4963	1626	5047209	5049055	32.5526	1576	AT1G14687	+	AtHB32,ZHD14,HB32	protein_coding	homeobox protein 32	1599	323	5048104	5047781	CDS
chr1	5055048	5056475	890	20.3506	381	1.365	2.14416	5055048	5056475	20.3506	334	5055084	5055896	20.8811	393	AT1G14690	-	MAP65-7	protein_coding	microtubule-associated protein 65-7	1251	462	5055761	5055299	TSSup1kTo400
chr1	5060010	5061652	850	18.3759	1278	1.22395	2.04797	5060010	5061652	18.3759	1318	5060149	5061639	19.6192	1100	AT1G14700	+	ATPAP3,PAP3	protein_coding	purple acid phosphatase 3	1130	2249	5060831	5058582	3UTR
chr1	5077316	5078811	1000	79.3095	708	3.02495	3.28986	5077316	5078811	79.3095	740	5077464	5078796	93.8889	529	AT1G14740	-	TTA1,OBE3	protein_coding	Protein of unknown function (DUF1423)	1495	82	5078063	5077981	TSSup400
chr1	5085614	5086424	1000	46.3985	562	2.55347	2.93909	5085614	5086424	46.3985	572	5085784	5086379	67.5043	382	AT1G14760	-	KNATM	protein_coding	KNOX Arabidopsis thaliana meinox	649	756	5086019	5085263	TSSup1kTo400
chr1	5089155	5091854	741	20.8551	639	0.816021	1.78609	5089333	5091804	20.8551	614	5089155	5091854	42.8657	790	AT1G14780	+	AT1G14780	protein_coding	MAC/Perforin domain-containing protein	2046	304	5090504	5090808	TSSup400
chr1	5106613	5107407	993	37.8151	339	1.76891	2.39343	5106619	5107196	57.8077	309	5106613	5107407	37.8151	363	AT1G14820	-	AT1G14820	protein_coding	Sec14p-like phosphatidylinositol transfer family protein	794	97	5107010	5107107	5UTR
chr1	5115374	5116713	1000	79.5066	410	3.01934	3.28386	5115482	5116713	79.5066	276	5115374	5116682	92.1783	436	AT1G14840	-	ATMAP70-4,MAP70-4	protein_coding	microtubule-associated proteins 70-4	1140	529	5116043	5115514	TSSup1kTo400
chr1	5126061	5126877	1000	33.4202	339	2.25287	2.72196	5126178	5126840	33.4202	232	5126061	5126877	40.5016	329	AT1G14860	+	atnudt18,NUDT18	protein_coding	nudix hydrolase homolog 18	219	1800	5126469	5124669	intergenic
chr1	5127625	5129839	845	17.6292	272	1.20112	2.0357	5127652	5129839	17.6292	276	5127625	5129755	23.7949	241	AT1G14870	-	AtPCR2,PCR2	protein_coding	PLANT CADMIUM RESISTANCE 2	1496	999	5128732	5129731	3UTR
chr1	5130390	5132161	1000	50.3879	1103	2.61465	2.98399	5130992	5132102	50.3879	473	5130390	5132161	76.3587	1131	AT1G05127	+	AT1G05127	lncRNA		1348	236	5131275	5131511	TSSup400
chr1	5135762	5138539	1000	153.316	2387	3.37371	3.56561	5135975	5138465	163.396	2186	5135762	5138539	153.316	2376	AT1G14890	+	AT1G14890	protein_coding	Plant invertase/pectin methylesterase inhibitor superfamily protein	2109	277	5137150	5136873	CDS
chr1	5144051	5149732	786	35.5639	3359	0.993764	1.8935	5144051	5149679	35.5639	1608	5144072	5149732	96.5748	3943	AT1G05133	+	AT1G05133	lncRNA		1609	234	5146891	5146657	CDS
chr1	5150891	5152039	1000	61.5172	849	2.70042	3.04711	5151129	5152035	63.9331	636	5150891	5152039	61.5172	824	AT1G14920	+	RGA2,GAI	protein_coding	GRAS family transcription factor family protein	524	2484	5151465	5148981	intergenic
chr1	5169767	5171648	1000	56.4699	1256	2.6367	2.99781	5169767	5171648	56.4699	1238	5169794	5171525	56.7903	1247	AT1G15002	-	AT1G15002	atlncRNA		1804	136	5170707	5170571	TSSup400
chr1	5176317	5177835	615	17.2949	896	0.442129	1.48328	5176663	5177804	17.2949	319	5176317	5177835	32.0162	1128	AT1G15030	+	AT1G15030	protein_coding	Protein of unknown function (DUF789)	1356	403	5177076	5177479	TSSup1kTo400
chr1	5189664	5191441	1000	31.0762	796	2.17272	2.66184	5189664	5191423	31.0762	295	5189672	5191441	37.4128	1289	AT1G15090	-	AT1G15090	tRNA	pre-tRNA	1074	792	5190552	5189760	TSSup1kTo400
chr1	5198758	5199728	1000	52.3724	281	2.5604	2.9422	5198813	5199724	52.9991	286	5198758	5199728	52.3724	222	AT1G15110	+	PSS1,AtPSS1	protein_coding	phosphatidyl serine synthase family protein	970	304	5199243	5198939	5UTR
chr1	5202307	5202849	1000	41.9799	273	2.45975	2.87113	5202362	5202810	41.9799	206	5202307	5202849	60.3016	286	AT1G15120	+	AT1G15120	protein_coding	Ubiquinol-cytochrome C reductase hinge protein	542	14	5202578	5202592	TSSup400
chr1	5227849	5228272	607	17.7173	242	0.4127	1.46291	5227911	5228272	22.4789	162	5227849	5228261	17.7173	260	AT1G15190	+	FLA19	protein_coding	Fasciclin-like arabinogalactan family protein	353	1079	5228060	5226981	3UTR
chr1	5249211	5250133	1000	50.7451	482	2.29156	2.74914	5249211	5250133	67.3746	494	5249444	5250120	50.7451	237	AT1G15250	-	RPL37A	protein_coding	Zinc-binding ribosomal protein family protein	922	4	5249672	5249676	5UTR
chr1	5264400	5265494	1000	28.4026	775	2.07098	2.59518	5264871	5265494	28.4026	288	5264400	5265467	35.569	791	AT1G15290	-	REC3	protein_coding	Tetratricopeptide repeat (TPR)-like superfamily protein	1094	208	5264947	5265155	5UTR
chr1	5277350	5278271	1000	61.8389	422	2.69877	3.04577	5277391	5278206	64.8542	308	5277350	5278271	61.8389	495	AT1G15340	-	MBD10	protein_coding	methyl-CPG-binding domain 10	921	59	5277810	5277869	5UTR
chr1	5281769	5284306	1000	46.0344	268	2.51281	2.90606	5281769	5284306	46.0344	261	5281775	5283938	49.3424	270	AT1G15360	+	SHN1,WIN1,AtSHN1	protein_coding	Integrase-type DNA-binding superfamily protein	2039	230	5283037	5283267	TSSup400
chr1	5284594	5287006	1000	82.5306	2115	3.03771	3.29809	5285648	5287006	82.5306	1042	5284594	5287000	93.114	2134	AT1G15370	+	AT1G15370	protein_coding	SNARE-like superfamily protein	1141	1065	5285800	5286865	intergenic
chr1	5295573	5296216	1000	40.4899	335	2.42417	2.846	5295663	5296212	40.4899	224	5295573	5296216	45.3172	357	AT1G15400	-	AT1G15400	protein_coding		461	1181	5295894	5297075	3UTR
chr1	5303547	5304628	1000	58.9281	693	2.69282	3.04119	5303752	5304628	58.9281	506	5303547	5304603	60.1253	675	AT1G15430	+	AT1G15430	protein_coding	Protein of unknown function (DUF1644)	1081	10	5304087	5304097	TSSup400
chr1	5324813	5325618	1000	28.3474	551	2.03641	2.57369	5324849	5325545	28.3474	509	5324813	5325618	31.9569	557	AT1G15500	+	ATNTT2	protein_coding	TLC ATP/ADP transporter	329	1074	5325215	5326289	intergenic
chr1	5339127	5340214	1000	59.5502	367	2.70515	3.05033	5339237	5339873	59.5502	245	5339127	5340214	60.9581	379	AT1G15520	-	ABCG40,ATPDR12,PDR12,ATABCG40	protein_coding	pleiotropic drug resistance 12	199	1344	5339670	5338326	intergenic
chr1	5341711	5342313	553	14.2937	276	0.276986	1.33343	5341711	5342274	14.6453	255	5341786	5342313	14.2937	222	AT1G15540	+	AT1G15540	protein_coding	2-oxoglutarate (2OG) and Fe(II)-dependent oxygenase superfamily protein	602	77	5342012	5342089	TSSup400
chr1	5346607	5347060	770	22.1546	257	0.931262	1.85444	5346607	5347060	31.0484	245	5346608	5347053	22.1546	269	AT1G15550	-	GA3OX1,ATGA3OX1,GA4	protein_coding	gibberellin 3-oxidase 1	453	491	5346833	5346342	TSSup1kTo400
chr1	5366358	5367099	1000	27.0386	380	1.99762	2.54476	5366449	5367071	27.0386	322	5366358	5367099	32.0162	347	AT1G15580	-	ATAUX2-27,IAA5,AUX2-27	protein_coding	indole-3-acetic acid inducible 5	741	231	5366728	5366497	TSSup400
chr1	5396203	5399406	998	23.2926	2601	1.78364	2.40483	5396314	5399406	23.2926	2504	5396203	5399347	29.4598	2587	AT1G15690	+	AVP-3,VHP1,ATAVP3,FUGU5,AVP1,AtVHP1;1,AtAVP1	protein_coding	Inorganic H pyrophosphatase family protein	1481	1121	5397804	5398925	intergenic
chr1	5410299	5411075	1000	24.6863	499	1.82884	2.42867	5410472	5411075	24.6863	360	5410299	5411036	34.0997	466	AT1G05193	-	AT1G05193	lncRNA		498	140	5410687	5410827	CDS
chr1	5420501	5422473	1000	193.136	938	3.61748	3.77277	5420505	5422454	193.136	930	5420501	5422473	251.844	943	AT1G05197	+	AT1G05197	lncRNA		930	300	5421487	5421187	TSSup1kTo400
chr1	5422995	5424002	1000	41.9395	412	2.3856	2.82084	5423049	5423991	41.9395	385	5422995	5424002	66.1365	385	AT1TE17515	+	ATREP10D	RC/Helitron	.	203	1042	5423498	5422456	intergenic
chr1	5424663	5425640	828	17.0812	641	1.14072	1.99494	5424696	5425627	17.0812	578	5424663	5425640	22.5195	672	AT1G15760	+	AT1G15760	protein_coding	Sterile alpha motif (SAM) domain-containing protein	977	464	5425151	5425615	TSSup1kTo400
chr1	5441950	5443008	984	23.6034	386	1.73761	2.37128	5441999	5443006	23.6034	323	5441950	5443008	33.6057	400	AT1G15800	-	AT1G15800	protein_coding		1058	1432	5442479	5443911	CDS
chr1	5443322	5444328	1000	35.9525	554	2.33642	2.78142	5443322	5444328	35.9525	542	5443328	5444294	46.1184	561	AT1G15800	-	AT1G15800	protein_coding		1006	86	5443825	5443911	5UTR
chr1	5478549	5480063	1000	25.9101	1242	1.90905	2.48623	5478549	5480041	25.9101	1213	5478810	5480063	35.5535	1011	AT1G15950	+	CCR1,IRX4,ATCCR1	protein_coding	cinnamoyl coa reductase 1	1514	704	5479306	5478602	5UTR
chr1	5488698	5489296	964	25.9225	298	1.66058	2.32206	5488698	5489272	29.7953	278	5488711	5489296	25.9225	306	AT1G15970	-	AT1G15970	protein_coding	DNA glycosylase superfamily protein	598	135	5488997	5489132	5UTR
chr1	5506685	5507164	720	14.6095	233	0.741414	1.73574	5506713	5507164	14.6095	203	5506685	5507153	17.8099	235	AT1G16040	+	AT1G16040	protein_coding		374	2317	5506924	5504607	3UTR
chr1	5524997	5525623	1000	40.352	321	2.3959	2.82875	5524997	5525623	40.352	336	5524997	5525606	43.6045	307	AT1G16130	+	WAKL2	protein_coding	wall associated kinase-like 2	626	18	5525310	5525292	5UTR
chr1	5531618	5532353	1000	147.836	391	3.15271	3.38916	5531618	5532332	186.692	363	5531669	5532353	147.836	369	AT1G16150	+	WAKL4	protein_coding	wall associated kinase-like 4	735	312	5531985	5532297	TSSup400
chr1	5562122	5563558	1000	33.2967	812	2.24433	2.71541	5562572	5563558	33.2967	343	5562122	5563417	39.4116	832	AT1G16270	+	AT1G16270	protein_coding	Protein kinase superfamily protein with octicosapeptide/Phox/Bem1p domain	1436	20	5562840	5562860	TSSup400
chr1	5595921	5596839	1000	35.2745	352	2.29762	2.75462	5595983	5596764	35.2745	328	5595921	5596839	40.8665	315	AT1G16370	+	OCT6,ATOCT6	protein_coding	organic cation/carnitine transporter 6	918	252	5596380	5596632	TSSup400
chr1	5635615	5637036	1000	45.126	358	2.36307	2.80375	5635615	5637036	51.447	321	5635660	5636937	45.126	351	AT1TE18220	-	HELITRONY1E	RC/Helitron	.	194	1792	5636325	5638117	intergenic
chr1	5642455	5648890	1000	47.4865	5667	2.5921	2.96514	5642455	5648842	47.4865	2404	5642519	5648890	67.172	5593	AT1G16510	-	SAUR41	protein_coding	SAUR-like auxin-responsive protein family	1872	229	5645672	5645443	TSSup400
chr1	5652055	5653086	1000	35.9403	273	2.26964	2.73455	5652055	5652543	35.9403	253	5652062	5653086	38.5127	287	AT1G16530	-	ASL9,LBD3	protein_coding	ASYMMETRIC LEAVES 2-like 9	1031	313	5652570	5652883	CDS
chr1	5711856	5712309	1000	29.0586	182	1.99639	2.54392	5711867	5712309	29.0586	182	5711856	5712305	30.3841	172	AT1G16705	+	AT1G16705	protein_coding	p300/CBP acetyltransferase-related protein-related	453	61	5712082	5712021	5UTR
chr1	5731586	5733180	1000	93.1081	624	3.13819	3.37719	5731603	5733180	93.1081	615	5731586	5733126	107.022	617	AT1G16750	-	AT1G16750	protein_coding	Protein of unknown function, DUF547	1348	449	5732383	5731934	TSSup1kTo400
chr1	5789027	5789922	933	20.1644	271	1.53475	2.2487	5789099	5789922	20.1644	178	5789027	5789813	23.3128	292	AT1G16920	-	BEX5,ATRABA1B,RABA1b,RAB11	protein_coding	RAB GTPase homolog A1B	895	162	5789474	5789312	TSSup400
chr1	5844035	5844975	944	21.6891	299	1.57611	2.27521	5844129	5844975	21.6891	207	5844035	5844891	31.5466	297	AT1G17090	-	AT1G17090	protein_coding		940	138	5844505	5844367	TSSup400
chr1	5850557	5852057	1000	77.0331	1182	2.95016	3.23534	5850557	5851988	77.0331	1205	5850559	5852057	112.319	1158	AT1G17110	-	UBP15	protein_coding	ubiquitin-specific protease 15	1377	373	5851307	5850934	TSSup400
chr1	5857843	5860233	1000	108.947	2027	3.15919	3.39472	5857843	5860233	110.771	1998	5857874	5860215	108.947	2025	AT1G17140	-	ICR1,RIP1	protein_coding	interactor of constitutive active rops 1	1707	488	5859038	5858550	TSSup1kTo400
chr1	5876492	5878675	1000	38.719	1871	1.96881	2.52275	5876492	5878675	53.5147	1859	5876568	5878674	38.719	1808	AT1G17200	+	CASPL2A1	protein_coding	Uncharacterised protein family (UPF0497)	1286	806	5877583	5878389	TSSup1kTo400
chr1	5884560	5885170	878	22.1496	243	1.32583	2.11581	5884560	5885170	25.751	245	5884566	5885072	22.1496	235	AT1G17210	-	ILP1,ATILP1	protein_coding	IAP-like protein 1	610	92	5884865	5884773	TSSup400
chr1	5890427	5891225	1000	28.0365	456	1.88677	2.47193	5890555	5891186	28.2172	302	5890427	5891225	28.0365	482	AT1G17230	+	AT1G17230	protein_coding	Leucine-rich receptor-like protein kinase family protein	798	211	5890826	5890615	5UTR
chr1	5922096	5923152	1000	56.2222	524	2.65677	3.01195	5922101	5923083	56.2222	502	5922096	5923152	57.8797	542	AT1G17290	+	AlaAT1	protein_coding	alanine aminotransferas	1056	293	5922624	5922331	5UTR
chr1	5944515	5946801	1000	86.4173	1099	3.09783	3.34433	5944515	5946801	86.4173	1131	5944604	5946750	107.765	978	AT1G17360	+	AT1G17360	protein_coding		1354	789	5945658	5946447	TSSup1kTo400
chr1	5954664	5958772	1000	126.616	3288	3.36402	3.55723	5954664	5958742	126.616	3299	5954693	5958772	162.925	3248	AT1G17380	-	TIFY11A,JAZ5	protein_coding	jasmonate-zim-domain protein 5	3357	793	5956718	5957511	5UTR
chr1	5963571	5964238	1000	113.853	353	3.29696	3.50869	5963571	5964191	113.853	344	5963643	5964238	139.972	291	AT1TE19280	+	VANDAL17	DNA/MuDR	.	264	70	5963904	5963974	intergenic
chr1	5967931	5968447	1000	25.6999	270	1.91872	2.49063	5967958	5968422	25.6999	228	5967931	5968447	33.3556	285	AT1G17410	-	AT1G17410	protein_coding	Nucleoside diphosphate kinase family protein	38	1806	5968189	5969995	intergenic
chr1	5972938	5973566	877	18.1554	312	1.32003	2.1123	5973006	5973566	18.1554	225	5972938	5973527	23.1308	331	.	.	.	.	.	.	.	5973252	.	intergenic
chr1	5973927	5975035	591	12.9433	602	0.372625	1.42533	5974000	5974783	12.9433	572	5973927	5975035	15.4127	560	.	.	.	.	.	.	.	5974481	.	intergenic
chr1	5975893	5982774	1000	152.503	1399	3.42769	3.61757	5975893	5982774	152.503	1437	5976030	5982491	157.277	1225	AT1G17420	+	LOX3,ATLOX3	protein_coding	lipoxygenase 3	5199	2011	5979333	5977322	CDS
chr1	6014788	6015501	1000	76.1655	442	2.99987	3.27193	6014797	6015496	76.1655	442	6014788	6015501	93.2116	433	.	.	.	.	.	.	.	6015144	.	intergenic
chr1	6015975	6017916	1000	48.0325	284	2.45292	2.86497	6015997	6017685	51.9711	256	6015975	6017916	48.0325	291	AT1G17500	+	ALA4	protein_coding	ATPase E1-E2 type family protein / haloacid dehalogenase-like hydrolase family protein	1109	862	6016945	6017807	TSSup1kTo400
chr1	6033944	6034585	1000	35.5216	330	2.09103	2.60918	6033944	6034575	41.9785	301	6033968	6034585	35.5216	335	AT1G17550	+	AtHAB2,HAB2	protein_coding	homology to ABI2	641	5	6034264	6034269	TSSup400
chr1	6061234	6063823	1000	96.9129	853	3.1253	3.36784	6061792	6063723	96.9129	300	6061234	6063823	102.881	849	AT1G17620	+	AT1G17620	protein_coding	Late embryogenesis abundant (LEA) hydroxyproline-rich glycoprotein family	2128	634	6062528	6061894	CDS
chr1	6098121	6099340	1000	44.8442	342	2.40533	2.83508	6098121	6099125	47.7128	318	6098142	6099340	44.8442	346	AT1G17720	-	ATB	protein_coding	Protein phosphatase 2A, regulatory subunit PR55	1219	287	6098730	6098443	TSSup400
chr1	6105303	6105988	1000	28.7243	292	2.06668	2.5927	6105303	6105888	28.7243	315	6105342	6105988	33.1647	230	AT1G17750	+	PEPR2,AtPEPR2	protein_coding	PEP1 receptor 2	666	677	6105645	6106322	TSSup1kTo400
chr1	6137307	6138442	869	22.9992	254	1.29138	2.09498	6137307	6138008	28.4166	209	6137359	6138442	22.9992	248	AT1G17830	-	AT1G17830	protein_coding	Protein of unknown function (DUF789)	1135	626	6137874	6138500	CDS
chr1	6138969	6140500	1000	40.1901	517	2.15024	2.64632	6139157	6140212	50.149	344	6138969	6140500	40.1901	503	AT1G17830	-	AT1G17830	protein_coding	Protein of unknown function (DUF789)	531	1234	6139734	6138500	intergenic
chr1	6141269	6143191	1000	109.894	1147	3.14723	3.38405	6141431	6143191	117.021	1022	6141269	6143112	109.894	1110	AT1G17840	+	DSO,ATWBC11,AtABCG11,WBC11,ABCG11,COF1	protein_coding	white-brown complex homolog protein 11	1790	171	6142230	6142401	TSSup400
chr1	6148883	6149433	855	20.7219	296	1.23989	2.06055	6148884	6149433	22.8216	269	6148883	6149427	20.7219	323	AT1G17860	+	KTI2	protein_coding	Kunitz family trypsin and protease inhibitor protein	550	19	6149158	6149177	TSSup400
chr1	6165063	6165903	770	15.596	515	0.933633	1.85558	6165217	6165888	15.596	310	6165063	6165903	18.3729	567	AT1G05357	+	AT1G05357	lncRNA		673	27	6165483	6165456	5UTR
chr1	6218953	6220429	1000	198.576	620	3.64078	3.78792	6219144	6220321	198.576	439	6218953	6220429	216.418	610	AT1G05377	-	AT1G05377	lncRNA		956	39	6219691	6219730	CDS
chr1	6247615	6248803	857	17.4803	319	1.24651	2.06566	6247615	6248232	17.4803	338	6247622	6248803	20.7008	294	AT1G18150	-	ATMPK8,MPK8	protein_coding	Protein kinase superfamily protein	1188	379	6248209	6247830	TSSup400
chr1	6265875	6269716	1000	97.4142	1716	3.09605	3.34198	6265875	6269657	97.4142	1704	6265900	6269716	99.8005	1704	AT1G18200	-	AtRABA6b,RABA6b	protein_coding	RAB GTPase homolog A6B	2201	719	6267795	6267076	3UTR
chr1	6277872	6279177	1000	42.3933	295	2.50376	2.90071	6277872	6279098	42.3933	303	6277893	6279177	53.0458	267	AT1G18250	-	ATLP-1	protein_coding	Pathogenesis-related thaumatin superfamily protein	1305	266	6278524	6278258	TSSup400
chr1	6293657	6294978	762	16.7641	424	0.904327	1.83566	6293657	6294943	16.7641	422	6293802	6294978	17.388	282	AT1G18280	+	LTPG3	protein_coding	Bifunctional inhibitor/lipid-transfer protein/seed storage 2S albumin superfamily protein	1321	158	6294317	6294159	5UTR
chr1	6307475	6308957	1000	81.7888	1155	3.05593	3.3109	6307475	6308957	81.7888	1166	6307511	6308900	101.439	1109	AT1G18330	-	RVE7,EPR1	protein_coding	Homeodomain-like superfamily protein	1482	27	6308216	6308243	5UTR
chr1	6330286	6331521	1000	33.472	929	2.11516	2.62358	6330349	6331473	33.8177	847	6330286	6331521	33.472	948	AT1G18400	+	BEE1	protein_coding	BR enhanced expression 1	1124	494	6330903	6331397	TSSup1kTo400
chr1	6332991	6333920	1000	57.5818	565	2.60345	2.97556	6333137	6333822	64.0177	401	6332991	6333920	57.5818	584	AT1G18400	+	BEE1	protein_coding	BR enhanced expression 1	865	2058	6333455	6331397	3UTR
chr1	6334250	6334973	589	12.9669	195	0.366129	1.42037	6334250	6334755	12.9669	121	6334256	6334973	14.6793	264	.	.	.	.	.	.	.	6334611	.	intergenic
chr1	6335418	6336262	1000	59.1524	549	2.67323	3.02476	6335418	6336214	59.5545	559	6335674	6336262	59.1524	284	.	.	.	.	.	.	.	6335840	.	intergenic
chr1	6345602	6346129	791	16.3983	263	1.01124	1.90584	6345622	6346128	16.3983	226	6345602	6346129	21.7028	281	AT1G18415	-	AT1G18415	atlncRNA	other RNA	527	78	6345865	6345787	TSSup400
chr1	6359203	6361348	1000	42.5282	1145	2.40095	2.8327	6359369	6361348	42.5282	974	6359203	6361244	43.6433	1151	AT1G18470	-	AT1G18470	protein_coding	Transmembrane Fragile-X-F-associated protein	2141	69	6360275	6360344	5UTR
chr1	6384545	6385592	963	21.3375	773	1.65616	2.32002	6384545	6385592	21.3375	777	6384891	6385584	26.4116	424	AT1G18560	+	AT1G18560	protein_coding	BED zinc finger ;hAT family dimerisation domain	1047	117	6385068	6385185	TSSup400
chr1	6409397	6410699	1000	33.2308	414	2.04317	2.57818	6409397	6410699	37.6667	428	6409437	6410635	33.2308	360	AT1G18620	+	TRM3	protein_coding		1302	394	6410048	6409654	5UTR
chr1	6430716	6431995	1000	35.6456	868	2.30063	2.75829	6430878	6431995	35.6456	704	6430716	6431944	40.6089	871	AT1G18670	-	IBS1	protein_coding	Protein kinase superfamily protein	1279	262	6431355	6431093	TSSup400
chr1	6443153	6447709	1000	76.194	1929	2.99542	3.27004	6443195	6447700	76.194	954	6443153	6447709	90.0245	546	AT1G18700	+	AT1G18700	protein_coding	DNAJ heat shock N-terminal domain-containing protein	923	7958	6445431	6437473	intergenic
chr1	6452568	6454526	1000	50.7798	1005	2.67655	3.0266	6452568	6454499	50.7798	1009	6452753	6454526	67.9926	817	AT1G18710	+	AtMYB47,MYB47	protein_coding	myb domain protein 47	695	2963	6453547	6450584	intergenic
chr1	6455685	6458176	1000	63.3721	1547	2.81652	3.14185	6455685	6457568	63.3721	1556	6455733	6458176	69.5842	1490	AT1G18720	-	AT1G18720	protein_coding	Protein of unknown function (DUF962)	402	3475	6456930	6460405	intergenic
chr1	6458752	6461063	1000	72.4365	1568	2.76948	3.10568	6458752	6461063	84.1919	1599	6458793	6460759	72.4365	1497	AT1G18730	+	NDF6,PnsB4	protein_coding	NDH dependent flow 6	1661	495	6459907	6460402	5UTR
chr1	6462315	6466862	1000	224.492	1382	3.71716	3.84527	6462315	6466862	224.492	1383	6462375	6466839	246.43	1322	AT1G18740	+	AT1G18740	protein_coding	Protein of unknown function (DUF793)	2628	740	6464588	6463848	CDS
chr1	6484117	6485120	787	21.8401	284	0.996158	1.89619	6484149	6485011	21.8401	267	6484117	6485120	43.6979	269	AT1G18800	-	NRP2	protein_coding	NAP1-related protein 2	529	972	6484618	6483646	TSSup1kTo400
chr1	6494375	6495184	1000	25.0879	259	1.86094	2.45306	6494424	6495184	25.0879	233	6494375	6495118	28.0646	237	AT1G18830	+	SEC31A	protein_coding	Transducin/WD40 repeat-like superfamily protein	259	5547	6494779	6489232	intergenic
chr1	6496448	6497439	929	20.3226	734	1.51484	2.23807	6496448	6497439	20.3226	791	6496542	6497415	22.6584	584	AT1G18835	-	MIF3	protein_coding	mini zinc finger	991	452	6496943	6496491	TSSup1kTo400
chr1	6512261	6514022	1000	45.308	786	2.52608	2.91886	6512261	6514022	45.308	1250	6512317	6513844	50.5858	267	AT1TE21120	-	HELITRONY1E	RC/Helitron	.	394	1206	6513141	6514347	intergenic
chr1	6525668	6529193	1000	42.3715	1356	1.9619	2.51821	6525668	6529193	62.9151	1360	6525732	6529152	42.3715	787	AT1G18890	-	AtCPK10,CDPK1,CPK10,ATCDPK1	protein_coding	calcium-dependent protein kinase 1	1407	1355	6527430	6526075	intergenic
chr1	6560637	6561319	636	19.6162	328	0.503576	1.53202	6560637	6561253	27.7547	368	6560736	6561319	19.6162	190	AT1G18990	-	MYOB5	protein_coding	Protein of unknown function, DUF593	682	417	6560978	6560561	3UTR
chr1	6562548	6563238	1000	39.8524	301	2.4165	2.84081	6562572	6563238	39.8524	296	6562548	6563154	45.2369	282	AT1G19000	-	AT1G19000	protein_coding	Homeodomain-like superfamily protein	690	102	6562893	6562791	TSSup400
chr1	6578838	6580417	1000	243.667	545	3.77519	3.89621	6578838	6580417	243.667	538	6578890	6580155	274.862	500	AT1G19050	-	ARR7	protein_coding	response regulator 7	1476	313	6579627	6579314	TSSup400
chr1	6601541	6602422	1000	43.9134	384	2.39846	2.83006	6601541	6602422	44.9719	389	6601631	6602280	43.9134	289	AT1G19110	+	AT1G19110	protein_coding	inter-alpha-trypsin inhibitor heavy chain-related	881	123	6601981	6602104	TSSup400
chr1	6618897	6624864	1000	125.63	2109	3.18741	3.41733	6619554	6624864	143.109	1449	6618897	6624788	125.63	2113	AT1G19180	+	AtJAZ1,TIFY10A,JAZ1	protein_coding	jasmonate-zim-domain protein 1	2892	104	6621880	6621776	CDS
chr1	6625622	6628321	1000	104.069	2231	3.13222	3.37286	6626608	6628251	104.069	1233	6625622	6628321	104.635	2243	AT1G19210	-	ERF017,ERF17	protein_coding	Integrase-type DNA-binding superfamily protein	1528	717	6626971	6627688	3UTR
chr1	6634449	6635483	1000	35.7313	563	2.1887	2.67366	6634569	6635450	36.6763	426	6634449	6635483	35.7313	580	AT1G05477	-	AT1G05477	lncRNA		364	372	6634966	6635338	intergenic
chr1	6636519	6637329	1000	37.949	475	2.25922	2.7272	6636665	6637293	38.1207	335	6636519	6637329	37.949	470	.	.	.	.	.	.	.	6636924	.	intergenic
chr1	6640805	6641804	992	25.8817	320	1.76721	2.39121	6640805	6641804	25.8817	338	6640831	6641803	25.9697	277	AT1TE21515	-	ATREP10A	RC/Helitron	.	184	315	6641304	6640989	intergenic
chr1	6669524	6674583	864	46.64	1520	1.26931	2.08134	6670203	6674470	46.64	870	6669524	6674583	127.889	1509	AT1G19300	-	ATGATL1,PARVUS,GLZ1,GATL1	protein_coding	Nucleotide-diphospho-sugar transferases superfamily protein	2683	724	6672053	6672777	CDS
chr1	6677343	6678164	1000	38.2847	444	2.33632	2.78116	6677343	6678139	38.2847	455	6677468	6678164	41.0173	308	AT1G19310	-	AT1G19310	protein_coding	RING/U-box superfamily protein	821	73	6677753	6677680	TSSup400
chr1	6682581	6684910	1000	125.718	1056	3.36449	3.55774	6682581	6684910	125.718	1061	6682707	6684778	149.234	926	AT1G19330	-	AT1G19330	protein_coding		1978	186	6683745	6683559	TSSup400
chr1	6686853	6689038	1000	72.8291	405	2.69486	3.04361	6686853	6688968	91.2736	433	6686892	6689038	72.8291	406	AT1G19350	+	BZR2,BES1	protein_coding	Brassinosteroid signalling positive regulator (BZR1) family protein	1576	517	6687945	6688462	TSSup1kTo400
chr1	6696942	6699002	1000	45.6216	1042	2.57543	2.95328	6696987	6698701	45.6216	1036	6696942	6699002	59.5499	1003	AT1G19380	+	AT1G19380	protein_coding	Protein of unknown function (DUF1195)	1916	99	6697972	6697873	5UTR
chr1	6714023	6714707	608	14.847	348	0.419349	1.46433	6714023	6714707	14.847	320	6714093	6714623	14.923	306	AT1G19400	-	AT1G19400	protein_coding	Erythronate-4-phosphate dehydrogenase family protein	684	118	6714365	6714483	5UTR
chr1	6727706	6729157	722	18.5824	1128	0.749778	1.73968	6727706	6729082	18.5824	1132	6727769	6729157	33.8247	1062	AT1G19440	+	KCS4	protein_coding	3-ketoacyl-CoA synthase 4	1411	315	6728431	6728746	TSSup400
chr1	6737507	6738346	1000	79.919	409	3.0358	3.29556	6737557	6738228	79.919	370	6737507	6738346	101.396	398	AT1G19460	+	AT1G19460	protein_coding	Galactose oxidase/kelch repeat superfamily protein	839	557	6737926	6738483	TSSup1kTo400
chr1	6753872	6754663	919	25.8447	423	1.47901	2.21355	6753872	6754663	33.4641	409	6753927	6754632	25.8447	382	AT1G19490	-	AT1G19490	protein_coding	Basic-leucine zipper (bZIP) transcription factor family protein	791	194	6754267	6754073	TSSup400
chr1	6767919	6769396	938	27.2665	1180	1.55104	2.26076	6767974	6769353	27.2665	1157	6767919	6769396	52.8247	1148	AT1G19550	-	DHAR	protein_coding	Glutathione S-transferase family protein	1239	499	6768657	6768158	TSSup1kTo400
chr1	6774268	6774884	1000	56.3252	323	2.59484	2.96721	6774268	6774884	61.1648	340	6774273	6774859	56.3252	301	AT1G19570	-	ATDHAR1,DHAR1,DHAR5	protein_coding	dehydroascorbate reductase	616	53	6774576	6774523	TSSup400
chr1	6788323	6789055	1000	37.2142	405	2.01107	2.55351	6788323	6789048	48.8243	417	6788430	6789055	37.2142	287	AT1G19630	-	CYP722A1	protein_coding	cytochrome P450, family 722, subfamily A, polypeptide 1	732	514	6788689	6788175	TSSup1kTo400
chr1	6792953	6794887	1000	53.4376	1141	2.57394	2.95225	6792953	6794378	55.3647	1135	6793025	6794887	53.4376	1075	.	.	.	.	.	.	.	6793920	.	intergenic
chr1	6795613	6796638	1000	281.915	297	3.82231	3.9271	6795618	6796356	281.915	293	6795613	6796638	299.847	297	AT1G19650	-	SFH4	protein_coding	Sec14p-like phosphatidylinositol transfer family protein	502	3639	6796125	6799764	intergenic
chr1	6799555	6800218	799	19.1331	217	1.03921	1.92428	6799560	6800181	20.3355	178	6799555	6800218	19.1331	252	AT1G19650	-	SFH4	protein_coding	Sec14p-like phosphatidylinositol transfer family protein	663	122	6799886	6799764	TSSup400
chr1	6802530	6803530	1000	56.4701	682	2.73907	3.07621	6802559	6803510	56.4701	641	6802530	6803530	64.1905	694	AT1G19660	-	AtBBD2,BBD2	protein_coding	Wound-responsive family protein	1000	124	6803030	6802906	TSSup400
chr1	6804664	6805705	1000	36.0957	536	2.2781	2.73926	6804857	6805705	36.0957	368	6804664	6805558	53.5801	511	AT1G19670	-	CORI1,ATCLH1,CLH1,ATHCOR1	protein_coding	chlorophyllase 1	1041	92	6805184	6805092	TSSup400
chr1	6844711	6845318	1000	35.5745	283	2.2866	2.74524	6844727	6845274	35.5745	272	6844711	6845318	39.6084	279	.	.	.	.	.	.	.	6845014	.	intergenic
chr1	6850642	6851991	1000	89.5775	267	2.91799	3.20928	6850642	6851954	104.999	274	6850648	6851991	89.5775	255	AT1G19830	+	SAUR54	protein_coding	SAUR-like auxin-responsive protein family	876	799	6851316	6852115	TSSup1kTo400
chr1	6852921	6855093	1000	30.0572	934	1.97254	2.5253	6852921	6855036	31.5181	939	6853044	6855093	30.0572	806	AT1G19830	+	SAUR54	protein_coding	SAUR-like auxin-responsive protein family	24	1892	6854007	6852115	intergenic
chr1	6859844	6863817	1000	141.408	1711	3.26332	3.48125	6859891	6863808	162.963	1672	6859844	6863817	141.408	1703	AT1G19835	-	TCS1	protein_coding	Plant protein of unknown function (DUF869)	1719	1267	6861830	6860563	intergenic
chr1	6864632	6868302	1000	64.6678	2644	2.86592	3.17305	6864648	6868269	64.6678	718	6864632	6868302	86.4796	2636	.	.	.	.	.	.	.	6866467	.	intergenic
chr1	6871377	6873337	1000	60.2474	421	2.71939	3.06083	6871377	6872850	60.2474	398	6871435	6873337	61.9059	387	AT1G19840	-	SAUR53	protein_coding	SAUR-like auxin-responsive protein family	1063	1001	6872357	6873358	3UTR
chr1	6881278	6883769	1000	27.2953	763	1.99076	2.53827	6881278	6883573	27.2953	229	6881289	6883769	37.8063	1265	.	.	.	.	.	.	.	6882523	.	intergenic
chr1	6884330	6884987	934	22.3926	352	1.53837	2.25134	6884443	6884987	22.3926	254	6884330	6884948	22.7434	338	.	.	.	.	.	.	.	6884658	.	intergenic
chr1	6885591	6887253	1000	43.4101	1122	2.43303	2.85353	6885591	6887230	43.4101	1107	6885956	6887253	45.0662	773	AT1G19850	+	IAA24,ARF5,MP	protein_coding	Transcriptional factor B3 family protein / auxin-responsive factor AUX/IAA-related	1585	246	6886422	6886668	TSSup400
chr1	6898428	6900451	1000	85.8676	1320	2.95792	3.24084	6898501	6900429	93.1175	1207	6898428	6900451	85.8676	1361	AT1G19870	-	IQD32	protein_coding	IQ-domain 32	1390	621	6899439	6898818	TSSup1kTo400
chr1	6916483	6917071	1000	105.059	305	3.11388	3.3566	6916496	6917038	110.601	266	6916483	6917071	105.059	331	AT1G19920	-	APS2,ASA1,ATPS2	protein_coding	Pseudouridine synthase/archaeosine transglycosylase-like family protein	588	46	6916777	6916823	5UTR
chr1	6920318	6920935	975	22.2277	266	1.70084	2.34886	6920318	6920935	22.2277	299	6920338	6920925	25.6124	214	AT1G19940	-	GH9B5,AtGH9B5	protein_coding	glycosyl hydrolase 9B5	617	1353	6920626	6921979	CDS
chr1	6923576	6924267	822	16.8128	491	1.11841	1.98095	6923685	6924260	16.8128	381	6923576	6924267	19.1625	492	AT1G19950	+	HVA22H	protein_coding	HVA22-like protein H (ATHVA22H)	691	169	6923921	6924090	TSSup400
chr1	6932556	6933210	611	13.2143	280	0.427147	1.47275	6932620	6933210	13.2143	239	6932556	6933082	15.0714	257	AT1G19970	-	AT1G19970	protein_coding	ER lumen protein retaining receptor family protein	654	57	6932883	6932826	TSSup400
chr1	6945298	6947098	1000	70.9314	1138	2.82425	3.14568	6945298	6947086	73.8994	1157	6945402	6947098	70.9314	1016	AT1G20030	+	AT1G20030	protein_coding	Pathogenesis-related thaumatin superfamily protein	1800	774	6946198	6945424	CDS
chr1	6958944	6959971	1000	30.3197	564	1.97468	2.52671	6959130	6959927	32.3046	416	6958944	6959971	30.3197	527	AT1G05527	+	AT1G05527	lncRNA		661	298	6959457	6959159	CDS
chr1	6965505	6966178	1000	42.4401	338	2.22049	2.69826	6965589	6966178	52.4999	282	6965505	6966067	42.4401	311	AT1G20090	+	ATROP2,ROP2,ATRAC4,ARAC4	protein_coding	RHO-related protein from plants 2	337	1000	6965841	6966841	intergenic
chr1	6970026	6971757	1000	128.674	1287	3.3749	3.56614	6970474	6971757	128.674	826	6970026	6971701	148.008	1300	AT1G20100	-	AT1G20100	protein_coding		1731	145	6970891	6971036	5UTR
chr1	6999948	7001267	766	15.574	1082	0.921268	1.8465	7000164	7001249	15.574	867	6999948	7001267	19.3175	1082	AT1G20190	-	ATEXPA11,ATEXP11,EXPA11,EXP11,ATHEXP	protein_coding	expansin 11	891	768	7000607	6999839	TSSup1kTo400
chr1	7031529	7032593	1000	48.6984	522	2.47648	2.88222	7031535	7032593	48.6984	542	7031529	7032489	81.4812	496	AT1G20310	+	AT1G20310	protein_coding		1064	8	7032061	7032069	TSSup400
chr1	7037731	7042609	1000	305.774	517	3.87069	3.96145	7037762	7042570	305.774	479	7037731	7042609	333.974	524	AT1G20330	-	SMT2,CVP1,FRL1	protein_coding	sterol methyltransferase 2	2705	61	7040170	7040231	5UTR
chr1	7053867	7054825	1000	38.6132	390	2.36047	2.80061	7053923	7054563	38.6132	336	7053867	7054825	42.2647	388	AT1G20370	-	AT1G20370	protein_coding	Pseudouridine synthase family protein	878	601	7054346	7053745	TSSup1kTo400
chr1	7104710	7106288	1000	26.386	1270	1.83259	2.43109	7104896	7106281	26.386	1096	7104710	7106288	40.4878	1258	AT1G20510	-	OPCL1	protein_coding	OPC-8:0 CoA ligase1	1578	622	7105499	7106121	CDS
chr1	7111419	7112197	1000	24.3183	282	1.83064	2.42958	7111488	7112197	24.3183	226	7111419	7111915	32.1173	270	AT1G20540	+	AT1G20540	protein_coding	Transducin/WD40 repeat-like superfamily protein	587	802	7111808	7112610	TSSup1kTo400
chr1	7139677	7144364	1000	127.696	3311	3.2666	3.48582	7139795	7144364	130.484	3198	7139677	7144348	127.696	3306	AT1G20620	+	SEN2,CAT3,ATCAT3	protein_coding	catalase 3	2393	951	7142020	7142971	TSSup1kTo400
chr1	7149670	7151014	1000	55.6807	315	2.60112	2.97399	7149670	7150953	58.3946	334	7149740	7151014	55.6807	226	AT1G20630	+	CAT1	protein_coding	catalase 1	510	3707	7150342	7146635	intergenic
chr1	7154133	7154885	1000	43.2502	277	2.5057	2.90148	7154154	7154719	43.2502	251	7154133	7154885	60.1623	282	AT1G20640	+	NLP4	protein_coding	Plant regulator RWP-RK family protein	752	100	7154509	7154409	5UTR
chr1	7160079	7161348	1000	208.303	862	3.67178	3.81101	7160079	7161270	208.303	867	7160138	7161348	230.464	798	AT1G20650	-	ASG5	protein_coding	Protein kinase superfamily protein	1269	123	7160713	7160590	TSSup400
chr1	7163389	7164302	778	15.7549	381	0.967853	1.87558	7163586	7164171	15.7549	208	7163389	7164302	19.2311	358	AT1G20670	-	AT1G20670	protein_coding	DNA-binding bromodomain-containing protein	221	4196	7163845	7168041	intergenic
chr1	7177799	7180357	1000	29.5615	1538	2.08832	2.60726	7177799	7180357	29.5615	1579	7178493	7179917	40.8704	803	AT1G20696	+	HMGB3,NFD3,NFD03	protein_coding	high mobility group B3	2085	194	7179078	7179272	TSSup400
chr1	7216821	7217373	1000	29.4489	245	1.9531	2.51112	7216838	7217354	29.9213	252	7216821	7217373	29.4489	222	AT1G20780	+	PUB44,SAUL1,ATPUB44	protein_coding	senescence-associated E3 ubiquitin ligase 1	552	77	7217097	7217020	5UTR
chr1	7235367	7236535	1000	28.3508	838	1.85926	2.45185	7235458	7236535	28.3508	741	7235367	7236528	47.3412	844	.	.	.	.	.	.	.	7235951	.	intergenic
chr1	7237698	7239660	1000	25.0619	614	1.89202	2.47611	7237902	7239660	25.0619	378	7237698	7239530	30.9323	647	AT1G20823	+	AtATL80	protein_coding	RING/U-box superfamily protein	1962	13	7238679	7238692	TSSup400
chr1	7247673	7248781	1000	61.1904	494	2.67827	3.02897	7247779	7248736	65.8817	362	7247673	7248781	61.1904	520	AT1G05607	+	AT1G05607	lncRNA		915	63	7248227	7248290	5UTR
chr1	7250176	7251913	1000	74.5989	621	2.98218	3.25788	7250282	7251913	74.5989	537	7250176	7251900	89.3254	599	AT1G20850	+	XCP2	protein_coding	xylem cysteine peptidase 2	803	1066	7251044	7252110	intergenic
chr1	7267313	7268149	1000	67.1153	310	2.7731	3.10741	7267345	7268130	68.9426	274	7267313	7268149	67.1153	314	AT1G20890	-	AT1G20890	protein_coding		836	354	7267731	7267377	TSSup400
chr1	7270058	7270948	1000	34.516	452	2.28558	2.7442	7270095	7270948	34.516	425	7270058	7270860	45.5596	442	.	.	.	.	.	.	.	7270503	.	intergenic
chr1	7311878	7312937	866	20.8821	599	1.27688	2.08636	7311972	7312884	22.662	383	7311878	7312937	20.8821	721	AT1G20970	+	AT1G20970	protein_coding		37	1493	7312407	7313900	intergenic
chr1	7320082	7323702	1000	153.279	2863	3.40062	3.59018	7320082	7323598	153.85	2832	7320109	7323702	153.279	2867	AT1G20980	+	ATSPL14,FBR6,SPL1R2,SPL14	protein_coding	squamosa promoter binding protein-like 14	232	2578	7321892	7324470	intergenic
chr1	7324215	7324986	541	19.2521	314	0.250723	1.30428	7324221	7324774	29.8778	279	7324215	7324986	19.2521	343	AT1G20980	+	ATSPL14,FBR6,SPL1R2,SPL14	protein_coding	squamosa promoter binding protein-like 14	771	130	7324600	7324470	5UTR
chr1	7335273	7338101	1000	37.2331	1736	2.23158	2.70802	7335338	7338101	38.7097	1479	7335273	7337976	37.2331	1929	AT1G05613	-	AT1G05613	lncRNA		1279	265	7336687	7336952	CDS
chr1	7345860	7346884	617	14.003	516	0.451067	1.48675	7346009	7346884	14.003	485	7345860	7346799	19.077	398	AT1G21010	+	AT1G21010	protein_coding		1024	217	7346372	7346155	CDS
chr1	7347781	7349315	690	17.697	311	0.657446	1.66282	7347781	7348974	20.2241	319	7347813	7349315	17.697	272	.	.	.	.	.	.	.	7348548	.	intergenic
chr1	7365230	7366821	1000	30.2048	1014	2.13832	2.63995	7365230	7366768	30.2048	998	7365316	7366821	39.677	944	AT1G21050	+	AT1G21050	protein_coding	Protein of unknown function, DUF617	1232	564	7366025	7366589	TSSup1kTo400
chr1	7368348	7371836	869	49.4945	2300	1.28996	2.09453	7368796	7371643	49.4945	388	7368348	7371836	135.956	2317	AT1G05623	+	AT1G05623	lncRNA		1293	518	7370092	7370610	TSSup1kTo400
chr1	7382094	7383456	1000	25.3577	364	1.81623	2.42288	7382250	7383456	25.3577	251	7382094	7382809	26.7214	322	AT1G21080	-	AT1G21080	protein_coding	DNAJ heat shock N-terminal domain-containing protein	1362	114	7382775	7382661	TSSup400
chr1	7384030	7385697	1000	34.9333	677	2.04221	2.57679	7384429	7385697	42.266	256	7384030	7385396	34.9333	699	AT1G21090	+	AT1G21090	protein_coding	Cupredoxin superfamily protein	1667	304	7384863	7384559	CDS
chr1	7386233	7387130	1000	100.029	347	3.08952	3.33928	7386262	7386945	101.678	308	7386233	7387130	100.029	358	AT1G21100	-	IGMT1	protein_coding	O-methyltransferase family protein	369	1831	7386681	7388512	intergenic
chr1	7405853	7406299	788	16.0196	223	1.00134	1.89889	7405933	7406299	16.0196	177	7405853	7406258	19.9669	189	AT1G21150	-	AT1G21150	protein_coding	Mitochondrial transcription termination factor family protein	82	1794	7406076	7407870	intergenic
chr1	7438888	7439511	956	24.7561	328	1.63057	2.30323	7438888	7439433	26.8195	323	7438913	7439511	24.7561	308	AT1G21250	+	PRO25,WAK1,AtWAK1	protein_coding	cell wall-associated kinase	623	29	7439199	7439170	5UTR
chr1	7443622	7444977	929	22.8233	1090	1.51837	2.23922	7443807	7444941	23.7428	835	7443622	7444977	22.8233	1161	AT1G21270	+	WAK2	protein_coding	wall-associated kinase 2	1229	449	7444299	7444748	TSSup1kTo400
chr1	7460352	7460825	675	14.7678	242	0.605005	1.62581	7460352	7460781	14.7678	244	7460391	7460825	20.0984	201	AT1G05647	-	AT1G05647	lncRNA		473	87	7460588	7460501	TSSup400
chr1	7461493	7462355	1000	27.3867	398	1.95786	2.51395	7461590	7462269	27.3867	374	7461493	7462355	29.5501	326	AT1G05647	-	AT1G05647	lncRNA		8	1423	7461924	7460501	intergenic
chr1	7488505	7489696	1000	300.44	474	3.8623	3.95485	7488526	7489397	300.44	472	7488505	7489696	321.238	456	AT1G21380	-	TOL3	protein_coding	Target of Myb protein 1	1191	320	7489100	7488780	3UTR
chr1	7492772	7494597	1000	93.4691	1453	3.11494	3.35763	7492800	7494597	93.4691	1453	7492772	7494596	101.989	1425	AT1G21400	+	AT1G21400	protein_coding	Thiamin diphosphate-binding fold (THDP-binding) superfamily protein	1825	472	7493684	7493212	5UTR
chr1	7499701	7500639	970	26.2402	596	1.68095	2.33625	7499811	7500565	26.2402	467	7499701	7500639	44.4799	616	AT1G21420	-	AT1G21420	tRNA	pre-tRNA	907	366	7500170	7499804	TSSup400
chr1	7514738	7516134	1000	117.145	380	3.31326	3.52085	7514738	7516134	117.145	366	7514753	7516119	149.512	379	AT1G21470	-	AT1G21470	protein_coding		126	2201	7515436	7517637	intergenic
chr1	7517743	7518939	1000	77.083	771	2.9309	3.21965	7517901	7518911	77.083	595	7517743	7518939	115.193	789	AT1G21470	-	AT1G21470	protein_coding		894	704	7518341	7517637	TSSup1kTo400
chr1	7550474	7552526	1000	98.2014	1597	3.18678	3.41694	7550474	7552526	98.2014	1601	7550586	7552401	114.524	1482	AT1G21540	-	AEE9	protein_coding	AMP-dependent synthetase and ligase family protein	1267	759	7551500	7550741	TSSup1kTo400
chr1	7569649	7571278	1000	109.17	1288	3.26717	3.48628	7569722	7571189	109.17	1198	7569649	7571278	131.668	1305	AT1G21590	-	AT1G21590	protein_coding	Protein kinase protein with adenine nucleotide alpha hydrolases-like domain	1365	449	7570463	7570014	TSSup1kTo400
chr1	7588227	7588793	1000	32.1361	314	2.01144	2.55407	7588300	7588793	36.3613	224	7588227	7588778	32.1361	332	AT1G21640	+	NADK2,ATNADK2	protein_coding	NAD kinase 2	566	97	7588510	7588413	5UTR
chr1	7609319	7611606	1000	52.1766	951	2.70034	3.04657	7609319	7611531	52.1766	961	7609335	7611606	68.5017	925	AT1G21670	+	AT1G21670	protein_coding		2287	222	7610462	7610240	CDS
chr1	7639693	7642174	1000	99.1598	1526	3.06718	3.32165	7639693	7641633	104.578	1529	7639714	7642174	99.1598	1503	AT1G21740	+	AT1G21740	protein_coding	Protein of unknown function (DUF630 and DUF632)	2269	28	7640933	7640905	5UTR
chr1	7659165	7665599	925	79.9587	5807	1.50207	2.22919	7659165	7665599	79.9587	1751	7659329	7665509	213.541	5638	AT1G21830	-	AT1G21830	protein_coding		2779	343	7662382	7662725	CDS
chr1	7680022	7680681	647	16.1279	394	0.527442	1.56033	7680118	7680651	16.1279	307	7680022	7680681	26.3286	386	AT1G21880	+	LYM1,LYP2	protein_coding	lysm domain GPI-anchored protein 1 precursor	659	38	7680351	7680389	TSSup400
chr1	7698919	7699493	831	21.4324	271	1.15274	2.00333	7698942	7699448	21.4324	240	7698919	7699493	39.0265	279	.	.	.	.	.	.	.	7699206	.	intergenic
chr1	7699824	7700544	1000	39.0963	387	2.35724	2.798	7699931	7700544	39.0963	332	7699824	7700528	41.8272	335	.	.	.	.	.	.	.	7700184	.	intergenic
chr1	7739526	7740112	964	24.5233	233	1.6617	2.32341	7739526	7740112	25.0212	216	7739536	7740036	24.5233	241	AT1G05697	+	AT1G05697	otherRNA		409	83	7739819	7739736	CDS
chr1	7760228	7761367	1000	40.7471	451	2.12068	2.62816	7760228	7761367	52.6685	413	7760372	7761184	40.7471	345	AT1G22030	-	AT1G22030	protein_coding		1139	132	7760797	7760929	5UTR
chr1	7762306	7763766	765	16.512	930	0.913602	1.84252	7762439	7763756	16.512	754	7762306	7763766	23.5697	974	.	.	.	.	.	.	.	7763036	.	intergenic
chr1	7765226	7766356	1000	31.0857	617	1.86558	2.45698	7765226	7766352	38.6727	629	7765451	7766356	31.0857	381	.	.	.	.	.	.	.	7765791	.	intergenic
chr1	7781335	7782990	1000	35.1282	341	2.30936	2.76382	7781335	7782949	35.1282	297	7781411	7782990	44.5477	309	AT1G22060	-	AT1G22060	protein_coding		1204	623	7782162	7781539	TSSup1kTo400
chr1	7800462	7801255	744	24.0117	377	0.827006	1.79296	7800462	7801088	38.1207	375	7800543	7801255	24.0117	299	AT1G22100	-	AT1G22100	protein_coding	Inositol-pentakisphosphate 2-kinase family protein	766	630	7800858	7800228	3UTR
chr1	7821678	7822648	1000	153.91	552	3.50338	3.67964	7821682	7822590	153.91	554	7821678	7822648	182.737	546	AT1G22160	+	AT1G22160	protein_coding	Protein of unknown function (DUF581)	583	902	7822163	7823065	TSSup1kTo400
chr1	7823631	7825358	1000	34.8208	1109	2.24632	2.71672	7823631	7824999	34.8208	1059	7824122	7825358	37.7952	669	AT1G22160	+	AT1G22160	protein_coding	Protein of unknown function (DUF581)	340	1429	7824494	7823065	intergenic
chr1	7830180	7830864	1000	83.2069	307	3.06193	3.31738	7830207	7830833	83.2069	281	7830180	7830864	98.5453	307	AT1G22180	-	AT1G22180	protein_coding	Sec14p-like phosphatidylinositol transfer family protein	684	98	7830522	7830424	TSSup400
chr1	7845829	7846698	835	18.2164	585	1.16789	2.01166	7846160	7846698	18.2164	274	7845829	7846676	26.6134	565	AT1G22220	+	AUF2	protein_coding	F-box family protein	869	195	7846263	7846458	TSSup400
chr1	7851124	7851825	1000	47.8932	344	2.59278	2.96592	7851124	7851735	47.8932	345	7851184	7851825	54.5176	284	AT1G22230	+	AT1G22230	protein_coding		40	1699	7851474	7849775	intergenic
chr1	7857524	7859004	970	25.3561	247	1.6812	2.33658	7857524	7858914	27.2265	239	7857543	7859004	25.3561	236	AT1G22250	+	AT1G22250	protein_coding		1141	599	7858264	7858863	TSSup1kTo400
chr1	7872559	7874320	1000	53.637	1040	2.63677	2.99807	7872563	7874281	53.637	999	7872559	7874320	56.6142	1078	AT1G22280	+	PAPP2C	protein_coding	phytochrome-associated protein phosphatase type 2C	1454	427	7873439	7873866	TSSup1kTo400
chr1	7899748	7900582	1000	142.918	368	3.42448	3.61372	7899785	7900475	142.918	350	7899748	7900582	157.081	350	AT1G22370	-	UGT85A5,AtUGT85A5	protein_coding	UDP-glucosyl transferase 85A5	834	170	7900165	7900335	5UTR
chr1	7904657	7905267	1000	38.0252	346	2.17702	2.66605	7904657	7905234	44.2666	332	7904752	7905267	38.0252	266	AT1G22400	-	ATUGT85A1,UGT85A1	protein_coding	UDP-Glycosyltransferase superfamily protein	610	2007	7904962	7906969	CDS
chr1	7906630	7907685	1000	78.1741	634	2.89195	3.19326	7906630	7907685	81.748	642	7906726	7907652	78.1741	531	AT1G22400	-	ATUGT85A1,UGT85A1	protein_coding	UDP-Glycosyltransferase superfamily protein	1055	188	7907157	7906969	TSSup400
chr1	7912843	7913576	1000	52.4377	454	2.68585	3.03533	7912843	7913528	52.4377	440	7912954	7913576	60.8341	358	AT1G22410	+	AT1G22410	protein_coding	Class-II DAHP synthetase family protein	733	1367	7913209	7911842	CDS
chr1	7919845	7920806	858	20.7896	327	1.2487	2.06704	7919845	7920739	22.9244	284	7919922	7920806	20.7896	294	AT1G22430	+	AT1G22430	protein_coding	GroES-like zinc-binding dehydrogenase family protein	961	1249	7920325	7919076	CDS
chr1	7930202	7930945	1000	149.408	352	3.46513	3.64995	7930202	7930874	149.408	340	7930225	7930945	165.699	341	AT1G22460	-	AT1G22460	protein_coding	O-fucosyltransferase family protein	743	84	7930573	7930657	5UTR
chr1	7931529	7933829	1000	52.8619	417	2.52965	2.92145	7931628	7932809	58.4145	366	7931529	7933829	52.8619	369	AT1G05747	-	AT1G05747	lncRNA		1428	623	7932679	7932056	TSSup1kTo400
chr1	7938536	7939348	1000	68.0295	315	2.90835	3.20427	7938542	7939348	68.0295	327	7938536	7939285	81.9027	297	AT1G22490	-	bHLH94,bHLH094	protein_coding	basic helix-loop-helix (bHLH) DNA-binding superfamily protein	812	1863	7938942	7940805	3UTR
chr1	7942022	7943204	1000	25.1844	904	1.80237	2.41422	7942022	7943204	25.1844	880	7942296	7943193	26.4518	654	.	.	.	.	.	.	.	7942613	.	intergenic
chr1	7944191	7945604	807	17.7389	305	1.07387	1.94492	7944222	7945520	17.7389	270	7944191	7945604	18.5144	309	.	.	.	.	.	.	.	7944897	.	intergenic
chr1	7954155	7954933	1000	43.3313	462	2.50846	2.90275	7954155	7954863	43.3313	445	7954358	7954933	50.7397	276	AT1G22520	-	AT1G22520	protein_coding	Domain of unknown function (DUF543)	778	2	7954544	7954546	5UTR
chr1	7974473	7975989	1000	56.3073	354	2.56946	2.94889	7974473	7975989	63.4929	323	7974508	7975989	56.3073	350	AT1TE25655	-	ATHPOGON3	DNA/Pogo	.	127	1371	7975231	7976602	intergenic
chr1	7989186	7994676	1000	117.023	1944	3.14376	3.38116	7989374	7994676	133.332	1750	7989186	7994497	117.023	1950	AT1G22610	+	MCTP6	protein_coding	C2 calcium/lipid-binding plant phosphoribosyltransferase family protein	1415	2330	7991931	7994261	intergenic
chr1	8008702	8011142	1000	55.14	2166	2.74537	3.08535	8008702	8011116	55.14	2191	8008706	8011142	72.4272	2137	AT1TE25770	+	ATREP15	RC/Helitron	.	164	1056	8009922	8010978	intergenic
chr1	8015965	8017217	958	26.5988	346	1.63882	2.30805	8015970	8017217	32.4879	242	8015965	8017204	26.5988	446	AT1G22650	-	A/N-InvD	protein_coding	Plant neutral invertase family protein	1185	441	8016591	8016150	TSSup1kTo400
chr1	8075086	8076782	1000	74.5218	708	2.93975	3.22627	8075447	8076772	74.5218	344	8075086	8076782	107.498	711	AT1G22830	+	PCMP-E24	protein_coding	Tetratricopeptide repeat (TPR)-like superfamily protein	1696	61	8075934	8075995	TSSup400
chr1	8097755	8098914	1000	50.1324	385	2.58452	2.95947	8097755	8098876	50.1324	335	8097841	8098914	78.2587	349	AT1G22882	+	SUN3,AtSUN3	protein_coding	Galactose-binding protein	1159	57	8098334	8098391	TSSup400
chr1	8106271	8107366	1000	90.7103	709	3.12914	3.37106	8106271	8107366	90.7103	725	8106432	8107358	109.597	532	AT1G22910	+	AT1G22910	protein_coding	RNA-binding (RRM/RBD/RNP motifs) family protein	1095	1826	8106818	8104992	CDS
chr1	8137039	8138702	800	16.531	1350	1.04653	1.92793	8137311	8138645	16.531	1133	8137039	8138702	18.4842	1296	AT1G22990	+	HIPP22	protein_coding	Heavy metal transport/detoxification superfamily protein	589	1243	8137870	8139113	intergenic
chr1	8140828	8142371	1000	55.9914	989	2.76179	3.09993	8140924	8142292	55.9914	865	8140828	8142371	70.3479	1018	AT1G23000	+	AT1G23000	protein_coding	Heavy metal transport/detoxification superfamily protein	145	1627	8141599	8143226	intergenic
chr1	8142963	8143772	1000	42.9919	307	2.5156	2.90809	8142986	8143680	42.9919	319	8142963	8143772	52.8343	272	AT1G23000	+	AT1G23000	protein_coding	Heavy metal transport/detoxification superfamily protein	809	141	8143367	8143226	5UTR
chr1	8144564	8147203	1000	53.3838	700	2.72073	3.06137	8144760	8147203	53.3838	522	8144564	8147139	68.9396	682	AT1G23010	+	LPR1	protein_coding	Cupredoxin superfamily protein	1086	1234	8145883	8147117	intergenic
chr1	8152396	8155284	969	25.7699	1850	1.68014	2.33491	8152651	8155220	28.3945	845	8152396	8155284	25.7699	688	AT1G23020	-	FRO3,ATFRO3	protein_coding	ferric reduction oxidase 3	2400	44	8153840	8153796	TSSup400
chr1	8159036	8159602	907	19.1286	361	1.4286	2.18554	8159202	8159598	19.1286	220	8159036	8159602	25.3611	336	AT1G23030	+	PUB11	protein_coding	ARM repeat superfamily protein	149	2816	8159319	8156503	intergenic
chr1	8164370	8167551	1000	46.5678	2178	2.459	2.86933	8164370	8167411	46.5678	2150	8164480	8167551	75.7701	2096	AT1G23040	+	AT1G23040	protein_coding	hydroxyproline-rich glycoprotein family protein	2346	1179	8165960	8164781	3UTR
chr1	8168611	8169804	1000	39.3262	752	2.22107	2.69878	8168611	8169692	45.5466	797	8168834	8169804	39.3262	485	AT1G23052	-	AT1G23052	otherRNA		1193	60	8169207	8169267	3UTR
chr1	8172592	8173943	1000	49.6962	1014	2.54301	2.93234	8172592	8173920	49.6962	1014	8172676	8173943	51.1508	930	AT1G23060	-	MDP40	protein_coding		1351	182	8173267	8173085	TSSup400
chr1	8183184	8184445	909	21.1982	371	1.43363	2.19049	8183184	8184445	21.1982	338	8183189	8183920	21.579	400	AT1G23080	-	PIN7,ATPIN7	protein_coding	Auxin efflux carrier family protein	1261	164	8183814	8183650	TSSup400
chr1	8282046	8282710	781	17.2431	293	0.978358	1.8832	8282046	8282655	17.2431	274	8282100	8282710	17.8602	259	AT1G23330	-	AT1G23330	protein_coding	alpha/beta-Hydrolases superfamily protein	664	43	8282378	8282421	5UTR
chr1	8297821	8299655	1000	116.985	478	3.31363	3.52183	8297821	8299655	116.985	477	8297938	8299628	138.024	363	AT1G23360	-	MENG	protein_coding	S-adenosyl-L-methionine-dependent methyltransferases superfamily protein	120	1797	8298738	8296941	CDS
chr1	8306846	8307660	1000	178.571	443	3.56916	3.72339	8306891	8307640	178.571	397	8306846	8307660	194.197	445	AT1G05813	-	AT1G05813	otherRNA		269	1138	8307253	8306115	intergenic
chr1	8321033	8321937	1000	30.5982	528	2.04056	2.57651	8321033	8321937	30.5982	532	8321282	8321849	31.3175	275	AT1G23440	+	AT1G23440	protein_coding	Peptidase C15, pyroglutamyl peptidase I-like	904	125	8321485	8321610	TSSup400
chr1	8336317	8336942	1000	27.6668	277	1.83753	2.4341	8336363	8336942	29.7269	241	8336317	8336901	27.6668	268	AT1G23490	+	ATARFA1A,ARF1,ATARF,ATARF1	protein_coding	ADP-ribosylation factor 1	625	37	8336629	8336592	5UTR
chr1	8384401	8387263	1000	195.783	612	3.64802	3.79351	8384470	8386727	195.783	540	8384401	8387263	234.24	615	AT1G23710	+	AT1G23710	protein_coding	Protein of unknown function (DUF1645)	2121	645	8385832	8385187	CDS
chr1	8419840	8420520	1000	63.9654	317	2.81662	3.14244	8419840	8420520	63.9654	342	8419898	8420488	69.2061	235	AT1G23820	+	SPDS1	protein_coding	spermidine synthase 1	680	84	8420180	8420264	TSSup400
chr1	8429426	8431188	675	18.6031	629	0.609785	1.62786	8429750	8431181	23.4555	282	8429426	8431188	18.6031	652	AT1G23860	-	SRZ-21,SRZ21,RSZ21,RSZP21,At-RSZ21	protein_coding	RS-containing zinc finger protein 21	1072	809	8430307	8429498	TSSup1kTo400
chr1	8431787	8432411	1000	51.3087	330	2.60623	2.97898	8431787	8432396	51.3087	322	8431800	8432411	54.5021	326	AT1G23870	+	ATTPS9,TPS9	protein_coding	trehalose-phosphatase/synthase 9	624	79	8432099	8432178	TSSup400
chr1	8484139	8484705	990	23.291	311	1.75497	2.3858	8484186	8484660	23.291	270	8484139	8484705	31.2873	306	AT1G23970	-	AT1G23970	protein_coding	Protein of unknown function (DUF626)	566	547	8484422	8483875	TSSup1kTo400
chr1	8486185	8488186	568	12.6858	1089	0.319864	1.37	8486185	8488186	12.6858	1093	8486222	8488154	15.7047	1049	AT1G23995	-	AT1G23995	protein_coding		1139	162	8487185	8487347	CDS
chr1	8517202	8518404	1000	72.7723	301	2.84001	3.15471	8517241	8518326	75.7089	276	8517202	8518404	72.7723	288	AT1G24070	-	CSLA10,ATCSLA10	protein_coding	cellulose synthase-like A10	1202	2181	8517803	8519984	CDS
chr1	8519616	8520391	1000	28.6576	518	1.99533	2.54307	8519690	8520368	28.6576	434	8519616	8520391	30.3971	529	AT1G24070	-	CSLA10,ATCSLA10	protein_coding	cellulose synthase-like A10	775	19	8520003	8519984	TSSup400
chr1	8524768	8525369	857	17.4778	376	1.24699	2.06612	8524920	8525368	17.4778	231	8524768	8525369	21.5241	369	AT1G05853	-	AT1G05853	snRNA		266	136	8525068	8525204	intergenic
chr1	8532004	8534014	1000	44.556	281	2.31125	2.76592	8532004	8533535	52.9132	249	8532006	8534014	44.556	311	AT1G24120	-	ARL1	protein_coding	ARG1-like 1	1258	747	8533009	8532262	TSSup1kTo400
chr1	8555996	8557149	872	21.6871	587	1.30309	2.10213	8556016	8557149	24.6659	551	8555996	8556880	21.6871	603	AT1G24160	-	AT1G24160	protein_coding		1153	178	8556572	8556750	5UTR
chr1	8558558	8560665	1000	85.3721	525	3.00568	3.27571	8558585	8560557	85.3721	484	8558558	8560665	87.8745	540	AT1G24170	-	LGT9,GATL8	protein_coding	Nucleotide-diphospho-sugar transferases superfamily protein	1508	545	8559611	8559066	TSSup1kTo400
chr1	8594706	8599206	1000	375.503	4054	3.96001	4.04835	8594706	8599176	375.503	4083	8595206	8599206	466.725	3525	AT1G24260	-	AGL9,SEP3	protein_coding	K-box region and MADS-box transcription factor family protein	2417	833	8596956	8596123	TSSup1kTo400
chr1	8631009	8631627	754	16.253	315	0.870175	1.81811	8631009	8631529	16.253	296	8631054	8631627	17.2019	290	AT1G24330	+	PUB6	protein_coding	ARM repeat superfamily protein	618	113	8631318	8631205	CDS
chr1	8692290	8696284	1000	123.065	402	3.23487	3.46202	8692300	8695049	128.005	420	8692290	8696284	123.065	375	AT1G24530	+	AT1G24530	protein_coding	Transducin/WD40 repeat-like superfamily protein	2415	1658	8694287	8692629	CDS
chr1	8718751	8720283	1000	55.7582	718	2.75018	3.0916	8718751	8720168	55.7582	719	8718836	8720283	75.0535	633	AT1G24600	+	AT1G24600	protein_coding		975	791	8719517	8720308	TSSup1kTo400
chr1	8726795	8728799	1000	104.888	1691	3.23561	3.46291	8726830	8728799	104.888	1663	8726795	8728783	126.102	1684	AT1G24625	-	ZFP7	protein_coding	zinc finger protein 7	1417	585	8727797	8727212	TSSup1kTo400
chr1	8839331	8840861	1000	119.87	693	3.31162	3.52036	8839379	8840861	119.87	681	8839331	8840632	133.443	658	AT1G25220	-	TRP4,WEI7,ASB1	protein_coding	anthranilate synthase beta subunit 1	1278	487	8840096	8839609	TSSup1kTo400
chr1	8842166	8843347	592	12.9998	281	0.374613	1.42746	8842166	8843260	12.9998	274	8842249	8843347	14.7307	205	AT1G25230	-	AT1G25230	protein_coding	Calcineurin-like metallo-phosphoesterase superfamily protein	1181	311	8842756	8842445	TSSup400
chr1	8846769	8847675	585	13.4116	597	0.359624	1.41117	8846988	8847641	13.4116	421	8846769	8847675	17.7181	554	.	.	.	.	.	.	.	8847222	.	intergenic
chr1	8848109	8849490	1000	32.6806	372	2.22157	2.69931	8848136	8849490	32.6806	366	8848109	8849442	38.7052	352	AT1G25250	+	AtIDD16,IDD16	protein_coding	indeterminate(ID)-domain 16	1381	234	8848799	8849033	TSSup400
chr1	8851730	8853975	1000	95.5478	1128	2.96912	3.25041	8851730	8853150	111.471	1137	8851792	8853975	95.5478	1058	AT1G05953	+	AT1G05953	lncRNA		1341	134	8852852	8852718	CDS
chr1	8860362	8862388	1000	45.6008	322	2.21713	2.69433	8860362	8862388	60.2353	329	8860376	8862019	45.6008	301	AT1G25277	+	AT1G25277	protein_coding		1655	358	8861375	8861733	3UTR
chr1	8863524	8864851	1000	27.1487	398	2.00549	2.54958	8863524	8864851	27.1487	369	8863590	8864757	32.4111	362	AT1G25280	+	AtTLP10,TLP10	protein_coding	tubby like protein 10	1327	420	8864187	8863767	5UTR
chr1	8882094	8883134	1000	44.6182	257	2.41375	2.83873	8882114	8883134	46.1222	231	8882094	8882705	44.6182	263	AT1G25330	-	CES,HAF	protein_coding	basic helix-loop-helix (bHLH) DNA-binding superfamily protein	1006	514	8882614	8882100	TSSup1kTo400
chr1	8887057	8888085	735	17.7181	217	0.798734	1.771	8887093	8888085	18.9995	170	8887057	8887514	17.7181	229	.	.	.	.	.	.	.	8887571	.	intergenic
chr1	8897131	8897901	937	26.1103	221	1.54817	2.25888	8897145	8897724	32.7776	204	8897131	8897901	26.1103	224	AT1G25370	-	AT1G25370	protein_coding	Protein of unknown function (DUF1639)	338	1595	8897516	8899111	intergenic
chr1	8918142	8919143	1000	45.4761	322	2.46516	2.87528	8918142	8919045	45.4761	347	8918203	8919143	46.71	236	AT1G25422	+	AT1G25422	protein_coding		1001	146	8918642	8918788	TSSup400
chr1	8920103	8920639	1000	23.7336	196	1.81455	2.42195	8920119	8920588	23.7336	171	8920103	8920639	28.7431	206	.	.	.	.	.	.	.	8920371	.	intergenic
chr1	8921624	8923203	1000	133.68	611	3.34286	3.54193	8921727	8922886	133.68	492	8921624	8923203	138.103	628	AT1G25425	+	CLE43	protein_coding	CLAVATA3/ESR-RELATED 43	1579	2	8922413	8922415	TSSup400
chr1	8923872	8924688	1000	163.152	395	3.44651	3.63056	8923886	8924680	163.589	372	8923872	8924688	163.152	405	AT1G05963	-	AT1G05963	lncRNA		505	174	8924280	8924454	CDS
chr1	8926277	8927679	1000	152.808	446	3.47549	3.65572	8926277	8927679	152.808	427	8926398	8927640	166.846	344	.	.	.	.	.	.	.	8926978	.	intergenic
chr1	8933009	8934229	1000	118.095	475	3.1861	3.41578	8933096	8934229	127.509	370	8933009	8934212	118.095	494	AT1G25440	-	BBX15	protein_coding	B-box type zinc finger protein with CCT domain	514	1925	8933619	8935544	intergenic
chr1	8934784	8936024	1000	82.2147	675	2.94326	3.22898	8934852	8935860	83.5117	583	8934784	8936024	82.2147	699	AT1G25440	-	BBX15	protein_coding	B-box type zinc finger protein with CCT domain	1240	140	8935404	8935544	5UTR
chr1	8937875	8938946	1000	81.0811	416	3.04161	3.30064	8937875	8938946	81.0811	420	8937934	8938682	106.441	353	AT1G25450	-	CER60,KCS5	protein_coding	3-ketoacyl-CoA synthase 5	560	2203	8938410	8940613	3UTR
chr1	8940138	8942292	1000	56.3422	336	2.44489	2.86109	8940138	8941043	72.0548	331	8940143	8942292	56.3422	336	AT1G05967	+	AT1G05967	lncRNA		1064	214	8941215	8941001	TSSup1kTo400
chr1	8944223	8944832	1000	52.2977	320	2.69756	3.04523	8944229	8944832	52.2977	343	8944223	8944827	70.7614	292	AT1G25460	+	AT1G25460	protein_coding	NAD(P)-binding Rossmann-fold superfamily protein	219	1815	8944527	8942712	intergenic
chr1	8947329	8948583	814	19.7013	961	1.09455	1.96172	8947329	8948583	21.5882	953	8947371	8948511	19.7013	928	AT1G25480	+	ALMT4	protein_coding	Aluminium activated malate transporter family protein	1254	275	8947956	8948231	TSSup400
chr1	8957701	8959810	1000	369.494	1581	3.89383	3.98129	8957701	8959763	369.494	1571	8957730	8959810	372.935	1563	AT1G25500	-	AT1G25500	protein_coding	Plasma-membrane choline transporter family protein	1431	623	8958755	8958132	TSSup1kTo400
chr1	8961033	8962342	1000	65.9587	883	2.79184	3.1236	8961033	8962342	65.9587	899	8961314	8962342	67.5569	586	AT1G25520	+	AT1G25520	protein_coding	Uncharacterized protein family (UPF0016)	1256	399	8961687	8962086	TSSup400
chr1	8974719	8979428	1000	121.846	1125	3.24398	3.46827	8975275	8979426	121.846	646	8974719	8979428	180.413	1156	AT1G25550	+	HHO3	protein_coding	myb-like transcription factor family protein	2980	748	8977073	8976325	CDS
chr1	8981354	8986787	1000	126.538	2484	3.35133	3.54797	8981508	8986556	126.538	2315	8981354	8986787	140.238	2500	AT1G25560	-	TEM1,EDF1,AtTEM1	protein_coding	AP2/B3 transcription factor family protein	2759	756	8984070	8983314	TSSup1kTo400
chr1	8990670	8991716	698	19.0362	650	0.681841	1.68277	8990917	8991568	24.0685	384	8990670	8991716	19.0362	669	AT1G25570	-	AT1G25570	protein_coding	Di-glucose binding protein with Leucine-rich repeat domain	9	4424	8991193	8995617	intergenic
chr1	8995291	8996524	1000	36.4226	403	2.1696	2.65896	8995336	8996524	40.5092	373	8995291	8996399	36.4226	388	AT1G25570	-	AT1G25570	protein_coding	Di-glucose binding protein with Leucine-rich repeat domain	1233	290	8995907	8995617	TSSup400
chr1	9043242	9044581	1000	94.7805	821	3.08379	3.33259	9043242	9044576	94.7805	824	9043334	9044581	97.4569	727	AT1G26150	-	AtPERK10,PERK10	protein_coding	proline-rich extensin-like receptor kinase 10	1339	56	9043911	9043855	TSSup400
chr1	9060882	9062113	967	21.5185	799	1.66729	2.32883	9061403	9062113	21.5185	248	9060882	9062020	26.3377	830	AT1G26190	-	AtTTM2,TTM2	protein_coding	Phosphoribulokinase / Uridine kinase family	1231	357	9061497	9061140	TSSup400
chr1	9068374	9069760	1000	43.0111	948	2.29922	2.75645	9068437	9069760	50.0062	907	9068374	9069759	43.0111	927	AT1G05987	+	AT1G05987	lncRNA		991	702	9069067	9069769	CDS
chr1	9092200	9093134	1000	38.9764	329	1.99074	2.53799	9092200	9093092	53.4699	309	9092242	9093134	38.9764	307	AT1G26270	-	PI4KG5	protein_coding	Phosphatidylinositol 3- and 4-kinase family protein	934	107	9092667	9092560	TSSup400
chr1	9094880	9095559	1000	40.0659	418	2.38344	2.81795	9095021	9095551	40.0659	285	9094880	9095559	60.3294	410	.	.	.	.	.	.	.	9095219	.	intergenic
chr1	9178157	9180011	1000	38.5767	1175	2.26274	2.72983	9178157	9179800	40.3614	1177	9178169	9180011	38.5767	1162	AT1G26560	+	BGLU40	protein_coding	beta glucosidase 40	1854	873	9179084	9178211	CDS
chr1	9181781	9182439	540	15.6416	407	0.247529	1.30083	9181781	9182439	17.9834	449	9181889	9182361	15.6416	258	AT1G26570	+	UGD1,ATUGD1	protein_coding	UDP-glucose dehydrogenase 1	658	103	9182110	9182007	5UTR
chr1	9191160	9191674	816	18.8348	273	1.09889	1.96579	9191213	9191626	18.8348	218	9191160	9191674	29.8405	275	AT1G26600	+	CLE9	protein_coding	CLAVATA3/ESR-RELATED 9	514	85	9191417	9191502	TSSup400
chr1	9201936	9202601	1000	47.2482	359	2.51984	2.91192	9202028	9202591	47.2482	287	9201936	9202601	49.6574	339	.	.	.	.	.	.	.	9202268	.	intergenic
chr1	9240627	9242092	1000	144.729	498	3.45429	3.64142	9240630	9242092	144.729	493	9240627	9241941	169.343	500	AT1G26730	+	PHO1-H7	protein_coding	EXS (ERD1/XPR1/SYG1) family protein	1465	324	9241359	9241035	5UTR
chr1	9252879	9253781	1000	38.2702	597	2.35835	2.79878	9252879	9253707	38.2702	604	9252904	9253781	42.2772	566	AT1G26762	+	AT1G26762	protein_coding		902	268	9253330	9253598	TSSup400
chr1	9256677	9259809	1000	54.9294	2645	2.60557	2.97766	9256739	9259801	55.14	2585	9256677	9259809	54.9294	2644	AT1G06023	+	AT1G06023	lncRNA		723	1158	9258243	9257085	intergenic
chr1	9261033	9262598	858	20.9225	428	1.24941	2.06797	9261033	9261996	23.3557	450	9261131	9262598	20.9225	309	AT1G26770	+	ATEXP10,ATHEXP,ATEXPA10,AT-EXP10,EXP10,EXPA10	protein_coding	expansin A10	280	2384	9261815	9259431	intergenic
chr1	9263085	9264827	986	22.6635	735	1.74149	2.37482	9263627	9264827	22.6635	210	9263085	9264402	26.5948	718	AT1G26773	+	AT1G26773	protein_coding		1177	447	9263956	9264403	TSSup1kTo400
chr1	9265088	9265950	831	18.6621	392	1.15135	2.00235	9265247	9265673	18.6621	209	9265088	9265950	19.1625	417	.	.	.	.	.	.	.	9265519	.	intergenic
chr1	9266419	9268490	1000	40.4673	817	2.40581	2.83534	9266435	9268356	40.4673	815	9266419	9268490	59.9089	804	.	.	.	.	.	.	.	9267454	.	intergenic
chr1	9270116	9271084	986	23.3438	722	1.74194	2.37547	9270116	9271084	23.3438	730	9270535	9271062	25.8354	296	AT1G26780	+	AtMYB117,MYB117,LOF1	protein_coding	myb domain protein 117	968	351	9270600	9270951	TSSup400
chr1	9273325	9273777	746	16.4512	173	0.835212	1.79851	9273345	9273774	16.4512	164	9273325	9273777	24.159	163	AT1G26790	-	AT1G26790	protein_coding	Dof-type zinc finger DNA-binding family protein	94	1642	9273551	9275193	intergenic
chr1	9275103	9275579	1000	32.5963	236	2.07584	2.59903	9275103	9275573	33.8577	244	9275173	9275579	32.5963	159	AT1G26790	-	AT1G26790	protein_coding	Dof-type zinc finger DNA-binding family protein	476	148	9275341	9275193	TSSup400
chr1	9303768	9304901	853	20.6326	846	1.23216	2.05544	9303768	9304894	22.6834	803	9303772	9304901	20.6326	885	AT1G26850	-	AT1G26850	protein_coding	S-adenosyl-L-methionine-dependent methyltransferases superfamily protein	1133	6	9304334	9304328	TSSup400
chr1	9331662	9332869	670	15.7132	702	0.591402	1.61552	9331682	9332700	15.7132	701	9331662	9332869	15.7881	684	AT1G26921	-	AT1G26921	protein_coding		539	1064	9332265	9331201	intergenic
chr1	9337789	9339171	1000	65.3858	652	2.74642	3.08648	9337915	9339171	69.8538	497	9337789	9339068	65.3858	682	AT1G26930	-	AT1G26930	protein_coding	Galactose oxidase/kelch repeat superfamily protein	1149	542	9338480	9337938	TSSup1kTo400
chr1	9339656	9341430	1000	83.5137	370	2.9528	3.23748	9339713	9341262	86.4128	329	9339656	9341430	83.5137	355	.	.	.	.	.	.	.	9340543	.	intergenic
chr1	9341904	9342797	989	22.7126	382	1.75075	2.38258	9341904	9342596	22.7126	363	9342023	9342797	29.0361	282	AT1G26940	+	CYP23	protein_coding	Cyclophilin-like peptidyl-prolyl cis-trans isomerase family protein	686	761	9342350	9343111	TSSup1kTo400
chr1	9349602	9350653	1000	32.8852	677	1.95817	2.51423	9349683	9350573	40.0309	594	9349602	9350653	32.8852	680	AT1G26945	+	KDR,PRE6	protein_coding	basic helix-loop-helix (bHLH) DNA-binding superfamily protein	494	1032	9350127	9351159	intergenic
chr1	9350994	9352756	1000	80.4494	1060	2.92386	3.214	9351019	9352636	82.1118	1052	9350994	9352756	80.4494	1043	AT1G26945	+	KDR,PRE6	protein_coding	basic helix-loop-helix (bHLH) DNA-binding superfamily protein	1762	716	9351875	9351159	CDS
chr1	9356767	9359720	1000	74.6537	1035	2.88711	3.19028	9357075	9358734	74.6537	733	9356767	9359720	75.7433	1029	AT1G26970	+	PBL4	protein_coding	Protein kinase superfamily protein	1396	1081	9358243	9359324	intergenic
chr1	9391233	9392081	1000	61.4567	345	2.783	3.11544	9391296	9392081	61.4567	298	9391233	9392001	67.1923	329	AT1G27045	+	HB54,ATHB54	protein_coding	Homeobox-leucine zipper protein family	848	49	9391657	9391608	5UTR
chr1	9392671	9393843	1000	36.2587	726	2.32381	2.77538	9392812	9393843	36.2587	584	9392671	9393702	41.4839	728	AT1G27050	+	ATHB54	protein_coding		1172	395	9393257	9393652	TSSup400
chr1	9406764	9412388	1000	45.6648	1991	2.42089	2.84392	9406827	9412388	48.6074	1962	9406764	9412353	45.6648	1540	AT1G27100	-	AT1G27100	protein_coding	Actin cross-linking protein	5284	1792	9409576	9411368	CDS
chr1	9446110	9446814	1000	53.6563	263	2.42004	2.84289	9446113	9446809	68.2524	260	9446110	9446814	53.6563	264	AT1G27190	-	BIR3	protein_coding	Leucine-rich repeat protein kinase family protein	218	2584	9446462	9449046	intergenic
chr1	9451355	9452333	1000	32.1368	382	2.12822	2.63326	9451447	9452294	32.1368	250	9451355	9452333	48.2925	423	AT1G27200	-	AT1G27200	protein_coding	Domain of unknown function (DUF23)	978	76	9451844	9451768	TSSup400
chr1	9454332	9455764	1000	47.5532	807	2.49128	2.89253	9454352	9455761	47.5532	789	9454332	9455764	48.2768	806	AT1G27210	-	TOR1L4	protein_coding	ARM repeat superfamily protein	488	3128	9455048	9458176	intergenic
chr1	9456375	9456983	754	22.7985	283	0.867485	1.81691	9456375	9456983	34.0378	304	9456399	9456929	22.7985	238	AT1G27210	-	TOR1L4	protein_coding	ARM repeat superfamily protein	608	1497	9456679	9458176	CDS
chr1	9457407	9462389	1000	44.9482	3205	2.45909	2.8701	9457407	9462260	44.9482	1829	9457627	9462389	46.2842	1662	AT1G06053	-	AT1G06053	lncRNA		1490	311	9459898	9459587	TSSup400
chr1	9480991	9483473	1000	135.583	381	3.4117	3.60137	9481009	9483446	135.583	382	9480991	9483473	163.206	363	AT1G27290	+	AT1G27290	protein_coding		2001	828	9482232	9481404	CDS
chr1	9492422	9493162	1000	35.8076	352	2.30084	2.75882	9492463	9493162	35.8076	282	9492422	9493139	40.4366	382	AT1G27330	+	AT1G27330	protein_coding	Ribosome associated membrane protein RAMP4	740	56	9492792	9492848	TSSup400
chr1	9494292	9495795	923	24.8055	1152	1.49543	2.22491	9494317	9495757	29.9787	1127	9494292	9495795	24.8055	1152	AT1G27340	+	LCR	protein_coding	Galactose oxidase/kelch repeat superfamily protein	1452	300	9495043	9495343	TSSup400
chr1	9499342	9500698	1000	35.3882	243	2.09592	2.61246	9499342	9500660	41.2243	228	9499342	9500698	35.3882	258	AT1G27350	-	AT1G27350	protein_coding	Ribosome associated membrane protein RAMP4	1297	381	9500020	9499639	TSSup400
chr1	9501148	9502175	1000	134.894	571	3.39938	3.58903	9501231	9502175	134.894	503	9501148	9502108	171.278	557	AT1G27360	+	SPL11	protein_coding	squamosa promoter-like 11	1027	770	9501661	9500891	5UTR
chr1	9504016	9504852	1000	61.6536	438	2.7519	3.0939	9504125	9504852	61.6536	341	9504016	9504780	64.1409	427	AT1G27360	+	SPL11	protein_coding	squamosa promoter-like 11	7	3543	9504434	9500891	intergenic
chr1	9507173	9508297	1000	107.436	518	3.25294	3.47452	9507248	9508285	107.436	408	9507173	9508297	128.768	553	AT1G27370	-	SPL10	protein_coding	squamosa promoter binding protein-like 10	1124	807	9507735	9508542	5UTR
chr1	9534108	9534704	830	16.9114	236	1.14847	1.99939	9534108	9534569	16.9114	208	9534194	9534704	19.5745	179	AT1G27460	+	NPGR1	protein_coding	no pollen germination related 1	596	81	9534406	9534487	TSSup400
chr1	9617369	9618338	563	16.167	306	0.300663	1.3567	9617403	9617896	18.9995	304	9617369	9618338	16.167	274	AT1TE31000	+	BRODYAGA1A	DNA/MuDR	.	48	437	9617853	9618290	intergenic
chr1	9647568	9651603	1000	26.62	1297	1.79523	2.40986	9647568	9651603	27.6808	978	9647632	9651576	26.62	772	AT1G27730	-	STZ,ZAT10	protein_coding	salt tolerance zinc finger	2303	262	9649585	9649323	TSSup400
chr1	9675124	9676536	1000	24.2563	1027	1.84584	2.4404	9675796	9676536	24.2563	346	9675124	9676536	29.9371	1037	AT1G27770	-	ACA1,PEA1	protein_coding	autoinhibited Ca2+-ATPase 1	1412	477	9675830	9676307	CDS
chr1	9724758	9726506	1000	27.6109	930	1.96476	2.5202	9724792	9726459	27.6109	1028	9724758	9726506	40.3258	799	AT1G27910	-	ATPUB45,PUB45	protein_coding	plant U-box 45	1042	832	9725632	9724800	TSSup1kTo400
chr1	9729981	9733018	1000	121.463	1433	3.16437	3.40037	9729987	9733018	139.502	1434	9729981	9732959	121.463	1427	AT1G27921	-	AT1G27921	atlncRNA	other RNA	1443	1075	9731499	9730424	3UTR
chr1	9739509	9741017	1000	106.57	659	3.06182	3.31705	9739579	9740960	123.737	594	9739509	9741017	106.57	655	AT1G27950	+	LTPG1	protein_coding	glycosylphosphatidylinositol-anchored lipid protein transfer 1	1508	244	9740263	9740507	TSSup400
chr1	9741385	9742007	624	15.3563	267	0.474867	1.5046	9741387	9741904	15.4512	265	9741385	9742007	15.3563	268	AT1G27950	+	LTPG1	protein_coding	glycosylphosphatidylinositol-anchored lipid protein transfer 1	622	1189	9741696	9740507	CDS
chr1	9762060	9762849	791	16.1107	297	1.01089	1.90531	9762132	9762643	16.1107	176	9762060	9762849	20.5639	346	AT1G28010	+	ABCB14,ATABCB14,MDR12,PGP14	protein_coding	P-glycoprotein 14	639	756	9762454	9763210	TSSup1kTo400
chr1	9777647	9778625	1000	61.6536	438	2.77695	3.1097	9777717	9778498	61.6536	365	9777647	9778625	90.654	442	AT1G28050	-	BBX13	protein_coding	B-box type zinc finger protein with CCT domain	978	93	9778136	9778043	TSSup400
chr1	9787148	9788078	614	14.5443	551	0.435629	1.47909	9787148	9788074	14.5443	566	9787267	9788078	20.9837	417	.	.	.	.	.	.	.	9787613	.	intergenic
chr1	9809084	9810930	897	20.4963	1580	1.39683	2.1624	9809396	9810930	20.4963	1286	9809084	9810910	31.5062	1562	.	.	.	.	.	.	.	9810007	.	intergenic
chr1	9830944	9832798	1000	107.728	1034	3.16308	3.3981	9830944	9832798	107.728	1046	9830966	9832778	108.598	1001	AT1G28140	-	AT1G28140	protein_coding		923	2639	9831871	9834510	intergenic
chr1	9845677	9846966	1000	26.6732	374	1.90798	2.48534	9845677	9846966	26.6732	372	9845747	9846932	28.5098	307	AT1G28190	-	AT1G28190	protein_coding		220	1694	9846321	9848015	intergenic
chr1	9867265	9868397	1000	106.244	776	3.21414	3.44055	9867578	9868311	106.244	470	9867265	9868397	116.09	769	AT1G28240	-	AT1G28240	protein_coding	Protein of unknown function (DUF616)	141	4447	9867831	9872278	intergenic
chr1	9883953	9887993	1000	238.922	3599	3.6737	3.8146	9883957	9887946	244.23	3599	9883953	9887993	238.922	3596	AT1G28280	-	MVQ1	protein_coding	VQ motif-containing protein	2594	1505	9885973	9887478	3UTR
chr1	9888525	9889185	1000	70.677	331	2.87716	3.18398	9888549	9889185	70.677	315	9888525	9889131	74.3989	323	AT1G28290	-	AGP31	protein_coding	arabinogalactan protein 31	85	2160	9888855	9891015	intergenic
chr1	9892194	9893972	679	17.1327	608	0.61911	1.63602	9892534	9893119	19.045	267	9892194	9893972	17.1327	610	AT1TE31880	-	ATREP6	RC/Helitron	.	276	1049	9893083	9894132	intergenic
chr1	9913286	9914000	1000	31.7353	399	2.19994	2.68203	9913318	9914000	31.7353	411	9913286	9913995	40.2108	355	AT1G28310	-	AT1G28310	protein_coding	Dof-type zinc finger DNA-binding family protein	714	194	9913643	9913837	5UTR
chr1	9916990	9918547	1000	33.2927	921	2.17443	2.66316	9916990	9918270	33.2927	916	9917004	9918547	50.2342	913	AT1TE31985	-	ATREP2A	RC/Helitron	.	389	1562	9917768	9919330	intergenic
chr1	9933938	9936568	824	26.6036	2137	1.12745	1.98647	9933955	9936568	41.8069	2245	9933938	9936525	26.6036	2012	AT1G28330	-	DRM1,AtDRM1,DYL1	protein_coding	dormancy-associated protein-like 1	2502	187	9935253	9935440	5UTR
chr1	9938484	9939261	1000	24.2874	424	1.82862	2.42776	9938484	9939131	24.2874	403	9938610	9939261	32.1361	319	AT1G06147	+	AT1G06147	lncRNA		529	273	9938872	9938599	CDS
chr1	9955696	9957574	1000	27.7751	1337	1.82869	2.42806	9955925	9957498	27.7751	1097	9955696	9957574	46.3432	1348	AT1G28370	-	ATERF11,ERF11	protein_coding	ERF domain protein 11	1801	345	9956635	9956980	CDS
chr1	9959150	9960736	1000	53.5147	1141	2.69705	3.04496	9959150	9960628	53.5147	1121	9959602	9960736	76.0006	710	AT1G28375	+	AT1G28375	protein_coding		682	1111	9959943	9961054	intergenic
chr1	9966172	9967362	988	26.1369	523	1.74836	2.38064	9966172	9967020	27.537	540	9966229	9967362	26.1369	449	AT1G06153	+	AT1G06153	atlncRNA		526	1069	9966767	9967836	3UTR
chr1	9975405	9975962	1000	50.9933	284	2.65634	3.01117	9975405	9975952	50.9933	289	9975408	9975962	58.8197	277	.	.	.	.	.	.	.	9975683	.	intergenic
chr1	9989820	9992284	1000	48.5106	2104	2.40956	2.83665	9990392	9992284	56.3898	1559	9989820	9992272	48.5106	2077	AT1G06157	-	AT1G06157	lncRNA		970	1262	9991052	9989790	intergenic
chr1	9996279	9997174	914	22.1812	468	1.45285	2.20154	9996408	9997114	23.3032	377	9996279	9997174	22.1812	431	AT1G28440	+	HSL1	protein_coding	HAESA-like 1	895	14	9996726	9996712	5UTR
chr1	9999398	10001974	1000	238.482	1127	3.7205	3.84796	9999441	10001974	238.482	1084	9999398	10001902	247.606	1127	AT1G28440	+	HSL1	protein_coding	HAESA-like 1	1057	3974	10000686	9996712	intergenic
chr1	10013793	10015424	965	21.5263	909	1.66588	2.32612	10013816	10015424	21.5263	1336	10013793	10015407	25.9978	460	AT1G28480	-	GRX480,roxy19,GRXC9	protein_coding	Thioredoxin superfamily protein	1463	352	10014608	10014256	TSSup400
chr1	10046189	10047021	778	19.0258	314	0.965858	1.87448	10046189	10047021	20.986	260	10046274	10046866	19.0258	283	AT1G28580	-	AT1G28580	protein_coding	GDSL-like Lipase/Acylhydrolase superfamily protein	832	53	10046605	10046552	TSSup400
chr1	10064998	10065834	1000	37.0281	559	2.32304	2.77355	10065289	10065827	37.0281	277	10064998	10065834	53.7423	551	AT1TE32465	-	ATREP11	RC/Helitron	.	438	20	10065416	10065436	intergenic
chr1	10077897	10078472	684	17.9849	251	0.638713	1.64951	10077899	10078472	21.3079	208	10077897	10078467	17.9849	293	AT1G28680	+	AT1G28680	protein_coding	HXXXD-type acyl-transferase family protein	575	4	10078184	10078188	CDS
chr1	10111283	10112064	823	20.9837	426	1.12184	1.98246	10111283	10111935	25.3043	443	10111444	10112064	20.9837	249	AT1G28960	-	ATNUDT15,ATNUDX15,NUDX15	protein_coding	nudix hydrolase homolog 15	781	65	10111673	10111738	5UTR
chr1	10143091	10144531	1000	44.1329	651	2.36321	2.80402	10143091	10144299	44.1329	639	10143191	10144531	74.6464	563	AT1TE32715	-	ATDNA2T9C	DNA/MuDR	.	348	720	10143811	10144531	intergenic
chr1	10145185	10147756	1000	56.0517	832	2.68141	3.03056	10145185	10147756	56.0517	822	10145194	10147704	59.2913	834	AT1G29060	+	AtSFT12	protein_coding	Target SNARE coiled-coil domain protein	1152	1134	10146470	10147604	intergenic
chr1	10180175	10180674	619	13.3394	208	0.456728	1.49155	10180208	10180605	13.3394	205	10180175	10180674	16.0842	179	AT1G29150	+	ATS9,RPN6	protein_coding	non-ATPase subunit 9	499	123	10180424	10180301	5UTR
chr1	10194965	10195969	1000	82.1529	483	3.05129	3.3077	10195022	10195771	82.1529	422	10194965	10195969	107.917	487	AT1G29170	-	SCAR3,WAVE2,ATSCAR3	protein_coding	SCAR family protein	1004	254	10195467	10195213	TSSup400
chr1	10219525	10220289	1000	30.3494	324	2.04283	2.57735	10219545	10220289	30.3494	305	10219525	10220147	31.3484	323	AT1G29240	-	AT1G29240	protein_coding	Protein of unknown function (DUF688)	764	35	10219907	10219942	5UTR
chr1	10228510	10229683	1000	77.5809	318	2.91909	3.20987	10228533	10229683	77.5809	289	10228510	10229560	79.05	325	AT1G29270	+	AT1G29270	protein_coding		876	711	10229096	10229807	TSSup1kTo400
chr1	10242708	10245275	1000	72.7617	387	2.93407	3.22296	10242708	10245178	72.7617	390	10242741	10245275	102.166	351	AT1G29290	+	CEP14	protein_coding		1823	461	10243991	10244452	TSSup1kTo400
chr1	10246943	10248761	1000	97.5422	1139	3.13267	3.37394	10247028	10248714	97.5422	1045	10246943	10248761	139.832	1148	AT1G29300	-	UNE1	protein_coding	Plant protein of unknown function (DUF641)	1055	1852	10247852	10249704	3UTR
chr1	10250963	10251546	1000	27.257	297	1.84882	2.44371	10250986	10251543	27.5719	282	10250963	10251546	27.257	289	AT1G29310	+	AT1G29310	protein_coding	SecY protein transport family protein	306	986	10251254	10252240	TSSup1kTo400
chr1	10260889	10261699	1000	57.6571	411	2.47372	2.87939	10260898	10261580	73.3805	388	10260889	10261699	57.6571	426	AT1G29330	-	ERD2,ATERD2,AERD2	protein_coding	ER lumen protein retaining receptor family protein	810	62	10261294	10261232	TSSup400
chr1	10263575	10264627	1000	55.1666	567	2.71459	3.05786	10263575	10264567	55.1666	626	10263591	10264627	62.2594	493	AT1G29340	+	ATPUB17,PUB17	protein_coding	plant U-box 17	1052	59	10264101	10264042	5UTR
chr1	10287680	10288612	1000	77.67	445	3.01412	3.28072	10287680	10288612	77.67	428	10287742	10288553	94.0991	401	AT1G29390	-	COR413IM2,COR314-TM2	protein_coding	cold regulated 314 thylakoid membrane 2	932	43	10288146	10288103	3UTR
chr1	10289290	10290354	1000	62.8868	419	2.77363	3.10827	10289290	10290047	62.8868	402	10289310	10290354	65.7471	416	AT1G29395	-	COR414-TM1,COR413IM1,COR413-TM1	protein_coding	COLD REGULATED 314 INNER MEMBRANE 1	1064	156	10289822	10289666	TSSup400
chr1	10294174	10295242	1000	67.3402	477	2.90651	3.20278	10294174	10295071	67.3402	439	10294227	10295242	83.9857	462	AT1G29400	-	ML5,AML5	protein_coding	MEI2-like protein 5	1068	78	10294708	10294630	TSSup400
chr1	10296874	10297851	875	20.2114	648	1.31365	2.1079	10296996	10297810	20.2114	540	10296874	10297851	20.4482	634	AT1G29410	-	PAI3	protein_coding	phosphoribosylanthranilate isomerase 3	102	2711	10297362	10300073	intergenic
chr1	10303275	10303972	881	22.494	359	1.33309	2.12237	10303275	10303911	26.6239	389	10303294	10303972	22.494	310	AT1G29430	-	SAUR62	protein_coding	SAUR-like auxin-responsive protein family	697	205	10303623	10303418	TSSup400
chr1	10305102	10306001	1000	95.6163	301	3.112	3.35454	10305115	10305851	95.6163	257	10305102	10306001	137.439	333	AT1G29440	-	SAUR63	protein_coding	SAUR-like auxin-responsive protein family	899	443	10305551	10305108	CDS
chr1	10307987	10308661	1000	42.924	330	2.51575	2.90835	10308082	10308661	42.924	246	10307987	10308563	53.3902	320	AT1G29460	-	SAUR65	protein_coding	SAUR-like auxin-responsive protein family	674	78	10308324	10308246	TSSup400
chr1	10320597	10321406	1000	80.2301	420	2.72603	3.06432	10320597	10321406	103.071	437	10320610	10321317	80.2301	391	AT1G29500	+	SAUR66	protein_coding	SAUR-like auxin-responsive protein family	809	9	10321001	10321010	TSSup400
chr1	10321849	10322572	1000	85.8113	444	3.09082	3.33996	10321849	10322553	85.8113	467	10321884	10322572	107.374	386	AT1G29510	+	SAUR67	protein_coding	SAUR-like auxin-responsive protein family	723	212	10322210	10322422	TSSup400
chr1	10363094	10365786	943	65.5798	2101	1.56953	2.27117	10363094	10365786	65.5798	587	10363110	10365734	169.812	2062	AT1TE33490	+	TA11	LINE/L1	.	264	7083	10364440	10357357	intergenic
chr1	10368187	10369128	928	24.2344	684	1.51348	2.23653	10368187	10369118	27.7764	639	10368593	10369128	24.2344	324	.	.	.	.	.	.	.	10368657	.	intergenic
chr1	10374290	10376806	1000	48.4879	1097	2.59285	2.96644	10374328	10376268	48.4879	1460	10374290	10376806	54.0479	696	AT1G29670	+	AT1G29670	protein_coding	GDSL-like Lipase/Acylhydrolase superfamily protein	2208	50	10375548	10375598	TSSup400
chr1	10381680	10382379	1000	28.5547	452	1.95621	2.51282	10381684	10382359	28.5547	491	10381680	10382379	29.3998	410	AT1G29690	-	NSL2,CAD1	protein_coding	MAC/Perforin domain-containing protein	699	124	10382029	10382153	5UTR
chr1	10428802	10429961	969	21.7808	874	1.68021	2.33524	10429045	10429933	21.7808	628	10428802	10429961	25.707	878	AT1G29785	-	sORF11	atlncRNA	other RNA	1159	238	10429381	10429143	TSSup400
chr1	10462693	10463382	1000	45.7214	342	2.50731	2.90199	10462693	10463274	45.7214	299	10462752	10463382	49.0621	327	AT1G29890	+	RWA4	protein_coding	O-acetyltransferase family protein	689	9	10463037	10463028	5UTR
chr1	10467209	10468037	703	17.0571	188	0.697418	1.69398	10467209	10467633	18.1837	181	10467219	10468037	17.0571	185	AT1G29900	+	CARB,VEN3	protein_coding	carbamoyl phosphate synthetase B	828	332	10467623	10467955	TSSup400
chr1	10489551	10490470	895	22.5888	313	1.38915	2.15654	10489551	10490160	25.8271	325	10489557	10490470	22.5888	296	AT1G06297	-	AT1G06297	lncRNA		689	12	10490010	10490022	CDS
chr1	10503953	10506443	1000	110.139	966	3.14208	3.37971	10503969	10506443	119.523	932	10503953	10506413	110.139	984	AT1G29980	-	AT1G29980	protein_coding	Protein of unknown function, DUF642	2490	991	10505198	10506189	CDS
chr1	10520067	10522414	1000	52.6712	1118	2.68277	3.03267	10520067	10522414	52.6712	1116	10520141	10522021	60.1922	1047	AT1TE34000	-	ATCOPIA13	LTR/Copia	.	196	1628	10521240	10522868	intergenic
chr1	10536503	10540338	1000	83.6348	923	2.99539	3.2694	10536525	10539621	83.6348	915	10536503	10540338	86.5449	910	AT1G30040	+	ATGA2OX2,GA2OX2	protein_coding	gibberellin 2-oxidase	3541	964	10538420	10537456	CDS
chr1	10540780	10542695	1000	35.9815	1539	2.09619	2.613	10540837	10542634	42.8397	1478	10540780	10542695	35.9815	1543	AT1G30050	+	MadA3	protein_coding		674	1284	10541737	10543021	intergenic
chr1	10562411	10563150	784	19.8212	331	0.988677	1.88918	10562464	10563150	23.5489	330	10562411	10563072	19.8212	280	AT1G30090	-	AT1G30090	protein_coding	Galactose oxidase/kelch repeat superfamily protein	134	1235	10562780	10561545	intergenic
chr1	10563790	10564975	691	16.5873	294	0.659565	1.66549	10563790	10564975	17.3108	269	10563838	10564946	16.5873	271	AT1TE34160	-	ATREP19	DNA	.	156	493	10564382	10564875	intergenic
chr1	10565665	10566428	1000	62.2322	353	2.68854	3.03746	10565753	10566364	67.3765	234	10565665	10566428	62.2322	385	AT1TE34165	+	ATREP10D	RC/Helitron	.	248	1170	10566046	10564876	intergenic
chr1	10581002	10582279	1000	120.135	392	3.317	3.5238	10581037	10582132	120.135	355	10581002	10582279	134.277	394	AT1G30110	+	NUDX25,ATNUDX25	protein_coding	nudix hydrolase homolog 25	1277	94	10581640	10581734	TSSup400
chr1	10586441	10587903	644	15.4642	256	0.51883	1.55129	10586529	10587903	15.4642	202	10586441	10587853	23.531	223	AT1G30130	+	AT1G30130	protein_coding		1433	298	10587172	10587470	TSSup400
chr1	10595428	10596906	1000	25.3043	900	1.86795	2.4597	10595884	10596658	25.3043	429	10595428	10596906	28.1217	915	AT1G30135	+	JAZ8,TIFY5A	protein_coding	jasmonate-zim-domain protein 8	1478	184	10596167	10596351	TSSup400
chr1	10630318	10630856	999	25.2502	271	1.79142	2.40798	10630361	10630801	25.2502	218	10630318	10630856	37.4431	281	AT1G30210	-	TCP24,ATTCP24	protein_coding	TEOSINTE BRANCHED 1, cycloidea, and PCF family 24	538	43	10630587	10630630	5UTR
chr1	10676819	10680648	1000	41.8448	333	1.91759	2.48946	10676847	10680648	41.8448	641	10676819	10680641	87.9388	346	AT1G06323	-	AT1G06323	lncRNA		1343	1062	10678733	10677671	intergenic
chr1	10683692	10686342	1000	151.05	2047	3.46578	3.65067	10683692	10686342	151.05	2042	10683792	10686116	165.214	1953	AT1G30330	-	ARF6	protein_coding	auxin response factor 6	521	5971	10685017	10690988	intergenic
chr1	10695309	10696552	1000	41.1426	564	2.43884	2.8577	10695336	10696552	41.1426	572	10695309	10696526	59.7642	530	.	.	.	.	.	.	.	10695930	.	intergenic
chr1	10701845	10702487	700	14.3629	396	0.686526	1.68741	10701950	10702407	14.3629	243	10701845	10702487	16.9572	445	.	.	.	.	.	.	.	10702166	.	intergenic
chr1	10713038	10714232	1000	57.8318	721	2.77322	3.10769	10713163	10714232	57.8318	560	10713038	10714188	78.602	757	.	.	.	.	.	.	.	10713635	.	intergenic
chr1	10715162	10716068	1000	74.375	440	2.96645	3.24855	10715255	10716059	74.375	332	10715162	10716068	84.7637	456	AT1G30360	+	ERD4	protein_coding	Early-responsive to dehydration stress protein (ERD4)	906	134	10715615	10715481	5UTR
chr1	10725819	10726584	1000	31.1257	486	2.17684	2.66552	10726086	10726584	31.1257	253	10725819	10726538	40.1286	452	AT1G30400	+	ATMRP1,ABCC1,EST1,MRP1,ATABCC1	protein_coding	multidrug resistance-associated protein 1	268	1115	10726201	10727316	intergenic
chr1	10792892	10793552	729	15.7424	359	0.778626	1.75704	10793009	10793552	15.7424	288	10792892	10793496	21.9363	314	.	.	.	.	.	.	.	10793222	.	intergenic
chr1	10794915	10795841	1000	50.1427	249	2.66778	3.02004	10794915	10795474	50.1427	262	10794927	10795841	62.4478	225	.	.	.	.	.	.	.	10795378	.	intergenic
chr1	10806356	10807022	703	17.3086	195	0.696755	1.69333	10806377	10807022	18.8192	183	10806356	10807010	17.3086	187	AT1G30500	-	NF-YA7	protein_coding	nuclear factor Y, subunit A7	666	261	10806689	10806428	TSSup400
chr1	10813777	10815302	1000	48.0785	314	2.36608	2.80665	10813838	10815302	48.0785	252	10813777	10815232	85.7872	315	AT1G30530	+	UGT78D1	protein_coding	UDP-glucosyl transferase 78D1	1525	72	10814539	10814611	TSSup400
chr1	10826846	10828693	1000	56.4115	313	2.72802	3.06593	10826850	10828693	56.4115	272	10826846	10828668	82.0684	345	AT1G30570	+	HERK2	protein_coding	hercules receptor kinase 2	1321	603	10827769	10828372	TSSup1kTo400
chr1	10845229	10846492	1000	32.6377	334	2.22349	2.70168	10845322	10846492	32.6377	219	10845229	10846480	42.0712	357	AT1G30600	-	SBT2.1	protein_coding	Subtilase family protein	1013	618	10845860	10845242	TSSup1kTo400
chr1	10854264	10855363	1000	64.0539	499	2.73127	3.06889	10854264	10855274	67.1466	476	10854266	10855363	64.0539	520	AT1G30620	+	UXE1,MUR4,HSR8	protein_coding	NAD(P)-binding Rossmann-fold superfamily protein	1099	297	10854813	10854516	5UTR
chr1	10860270	10860873	1000	37.2583	239	2.35733	2.79826	10860288	10860832	37.2583	235	10860270	10860873	43.2853	225	AT1G30640	+	AT1G30640	protein_coding	Protein kinase family protein	603	47	10860571	10860618	TSSup400
chr1	10874104	10875185	991	40.7471	813	1.76176	2.38772	10874104	10875185	64.7344	838	10874603	10875141	40.7471	289	AT1TE35130	-	HELITRONY1E	RC/Helitron	.	136	1557	10874644	10876201	intergenic
chr1	10886887	10887890	1000	52.6355	635	2.57129	2.95044	10887227	10887890	52.6355	306	10886887	10887834	52.8408	624	AT1G30690	+	PATL4	protein_coding	Sec14p-like phosphatidylinositol transfer family protein	1003	218	10887388	10887606	TSSup400
chr1	10900037	10900857	1000	44.6406	444	2.36197	2.8027	10900048	10900857	50.2273	450	10900037	10900791	44.6406	427	AT1G30730	+	AtBBE11	protein_coding	FAD-binding Berberine family protein	820	233	10900447	10900680	TSSup400
chr1	10941595	10943094	1000	38.7493	722	2.28277	2.74186	10941672	10942934	38.7658	666	10941595	10943094	38.7493	702	AT1G30810	-	JMJ18	protein_coding	Transcription factor jumonji (jmj) family protein / zinc finger (C5HC2 type) family protein	1499	52	10942344	10942292	TSSup400
chr1	10953300	10954748	1000	68.2691	270	2.78194	3.11429	10953314	10954687	72.6324	226	10953300	10954748	68.2691	300	AT1G06373	+	AT1G06373	lncRNA		1411	263	10954024	10954287	TSSup400
chr1	10955965	10956787	1000	64.7344	502	2.80347	3.1318	10956249	10956767	64.7344	230	10955965	10956787	68.1251	491	AT1TE35390	+	ATREP11	RC/Helitron	.	377	547	10956376	10955829	intergenic
chr1	10957404	10960534	1000	394.62	2480	3.87384	3.96603	10957463	10960231	417.804	2411	10957404	10960534	394.62	2490	AT1G30825	+	DIS2,ARPC2A	protein_coding	Arp2/3 complex, 34 kD subunit p34-Arc	627	1938	10958969	10960907	intergenic
chr1	10966787	10967313	540	20.1866	277	0.249403	1.30221	10966833	10967303	34.1627	224	10966787	10967313	20.1866	284	AT1TE35415	+	SADHU	Unassigned	.	406	143	10967050	10966907	intergenic
chr1	11058999	11059454	617	14.1652	209	0.452571	1.48812	11058999	11059446	14.1652	231	11059004	11059454	19.5965	183	AT1G31020	+	TO2,ATO2	protein_coding	thioredoxin O2	38	2122	11059226	11057104	intergenic
chr1	11060028	11060543	894	20.2869	227	1.3805	2.154	11060028	11060505	20.2869	195	11060061	11060543	20.9837	226	.	.	.	.	.	.	.	11060285	.	intergenic
chr1	11061281	11062015	645	17.3251	300	0.519589	1.55407	11061281	11061761	20.293	276	11061284	11062015	17.3251	322	AT1G06403	-	AT1G06403	lncRNA		591	52	11061648	11061700	CDS
chr1	11067522	11068117	1000	50.2351	294	2.54908	2.93469	11067551	11068095	50.2351	280	11067522	11068117	51.3946	280	AT1TE35725	-	ATREP15	RC/Helitron	.	136	161	11067819	11067658	intergenic
chr1	11109820	11110613	1000	37.573	281	2.37046	2.80981	11109820	11110613	37.573	277	11109870	11110423	51.3946	235	.	.	.	.	.	.	.	11110216	.	intergenic
chr1	11196375	11198036	1000	88.7984	780	3.10438	3.34908	11196375	11198020	88.7984	780	11196419	11198036	117.66	737	AT1G06433	+	AT1G06433	lncRNA		1425	406	11197205	11197611	TSSup1kTo400
chr1	11199834	11200515	1000	30.5619	386	1.98884	2.53659	11199847	11200510	32.4157	399	11199834	11200515	30.5619	360	AT1G31310	-	AT1G31310	protein_coding	hydroxyproline-rich glycoprotein family protein	681	33	11200174	11200141	TSSup400
chr1	11204344	11205226	1000	34.5671	512	2.07069	2.5949	11204344	11205098	40.2421	490	11204444	11205226	34.5671	435	AT1TE36215	-	RathE1_cons	RathE1_cons	.	198	149	11204785	11204636	intergenic
chr1	11210645	11211531	953	21.6185	618	1.61738	2.2969	11210754	11211531	21.6185	535	11210645	11211517	24.0117	593	.	.	.	.	.	.	.	11211088	.	intergenic
chr1	11212186	11213266	959	26.2675	583	1.64246	2.31149	11212471	11213266	31.2221	298	11212186	11213163	26.2675	583	AT1G31320	+	LBD4	protein_coding	LOB domain-containing protein 4	1080	231	11212726	11212957	TSSup400
chr1	11221088	11223946	1000	84.4805	1702	2.91764	3.20898	11221158	11223110	95.5617	1653	11221088	11223946	84.4805	1681	AT1G31350	-	KUF1	protein_coding	KAR-UP F-box 1	2561	310	11222517	11222827	CDS
chr1	11225905	11227138	1000	68.7103	607	2.64908	3.00751	11225905	11227138	68.7103	586	11226002	11227099	120.858	532	.	.	.	.	.	.	.	11226521	.	intergenic
chr1	11227564	11228922	995	24.4233	291	1.77546	2.39756	11227584	11228794	24.4233	243	11227564	11228922	26.1641	319	.	.	.	.	.	.	.	11228243	.	intergenic
chr1	11230892	11232115	1000	72.6899	331	2.9592	3.24268	11230912	11231536	72.6899	286	11230892	11232115	86.908	356	AT1G31360	+	MED34,RECQL2,ATRECQ2	protein_coding	RECQ helicase L2	798	814	11231503	11232317	TSSup1kTo400
chr1	11249297	11249959	1000	49.9529	286	2.35344	2.79436	11249297	11249883	63.1025	256	11249319	11249959	49.9529	295	AT1G31420	+	FEI1	protein_coding	Leucine-rich repeat protein kinase family protein	662	29	11249628	11249599	5UTR
chr1	11297036	11297999	1000	68.3712	346	2.87947	3.18638	11297036	11297922	68.3712	358	11297091	11297999	75.5402	280	AT1G31550	-	AT1G31550	protein_coding	GDSL-like Lipase/Acylhydrolase superfamily protein	963	138	11297517	11297379	TSSup400
chr1	11310940	11312337	1000	37.0281	857	2.36599	2.80638	11311002	11312093	37.0281	804	11310940	11312337	47.373	849	AT1G31580	+	CXC750,ECS1	protein_coding	ECS1	1049	642	11311638	11310996	CDS
chr1	11328749	11330911	936	25.9786	721	1.54349	2.25587	11328749	11330911	32.6806	725	11328769	11330884	25.9786	697	AT1G31650	-	ATROPGEF14,ROPGEF14	protein_coding	RHO guanyl-nucleotide exchange factor 14	2162	961	11329830	11330791	5UTR
chr1	11374188	11375070	878	25.4576	340	1.32318	2.11494	11374188	11375070	34.9957	297	11374234	11375053	25.4576	338	AT1G31760	-	SWIB5	protein_coding	SWIB/MDM2 domain superfamily protein	882	328	11374629	11374301	TSSup400
chr1	11377573	11378168	990	22.8127	231	1.75806	2.38644	11377624	11378168	22.8127	177	11377573	11378075	27.3148	235	AT1G31772	+	AT1G31772	protein_coding	Defensin-like (DEFL) family protein	595	8	11377870	11377878	5UTR
chr1	11411968	11412592	1000	27.501	259	1.92557	2.49381	11411968	11412592	27.501	246	11411980	11412564	28.7179	261	AT1G31812	-	AtACBP6,ACBP6,ACBP	protein_coding	acyl-CoA-binding protein 6	624	47	11412280	11412233	TSSup400
chr1	11420859	11422162	1000	99.1867	924	3.04235	3.30159	11420859	11422162	108.449	922	11421276	11422162	99.1867	509	AT1G31830	-	PUT2,AtPUT2,PQR2	protein_coding	Amino acid permease family protein	1102	549	11421510	11420961	TSSup1kTo400
chr1	11441744	11442252	747	21.6979	226	0.837	1.80037	11441794	11442252	30.6856	202	11441744	11442246	21.6979	201	AT1TE37010	+	ATREP4	RC/Helitron	.	45	209	11441998	11442207	intergenic
chr1	11444683	11447470	1000	118.194	653	3.31007	3.51938	11444752	11447028	118.194	565	11444683	11447470	134.008	673	AT1G31880	+	NLM9,BRX	protein_coding	DZC (Disease resistance/zinc finger/chromosome condensation-like region) domain containing protein	2787	587	11446076	11445489	CDS
chr1	11463828	11465604	1000	65.8257	1081	2.77363	3.10856	11463828	11465388	65.8257	1080	11463836	11465604	66.0709	1075	AT1G31930	+	XLG3	protein_coding	extra-large GTP-binding protein 3	1671	217	11464716	11464933	TSSup400
chr1	11469187	11470043	927	21.4919	252	1.50748	2.23344	11469220	11470011	21.4919	249	11469187	11470043	22.2867	223	AT1G31935	+	sORF12	otherRNA	other RNA	823	134	11469615	11469481	CDS
chr1	11556526	11557144	854	17.3691	297	1.23771	2.05777	11556529	11557144	17.3691	305	11556526	11557043	20.9957	287	AT1G32127	+	AT1G32127	protein_coding		618	92	11556835	11556743	5UTR
chr1	11571971	11572434	559	12.4659	194	0.287738	1.34752	11572025	11572434	12.4659	175	11571971	11572420	14.6949	160	.	.	.	.	.	.	.	11572202	.	intergenic
chr1	11572965	11574081	846	23.1308	735	1.20701	2.03903	11572965	11574040	30.2048	701	11573193	11574081	23.1308	541	.	.	.	.	.	.	.	11573523	.	intergenic
chr1	11594563	11596732	1000	31	441	2.01341	2.55463	11594611	11596659	32.2515	421	11594563	11596732	31	413	AT1G32190	-	AT1G32190	protein_coding	alpha/beta-Hydrolases superfamily protein	2169	409	11595647	11596056	5UTR
chr1	11598051	11599005	1000	84.322	475	2.83371	3.15063	11598135	11599003	103.579	372	11598051	11599005	84.322	495	AT1G06527	+	AT1G06527	lncRNA		667	190	11598528	11598338	CDS
chr1	11600181	11601803	1000	76.7525	1225	3.00088	3.27287	11600181	11601737	76.7525	1222	11600269	11601803	90.6756	1141	AT1G06533	+	AT1G06533	lncRNA		1153	128	11600992	11601120	TSSup400
chr1	11611494	11612371	1000	114.174	468	3.11596	3.35937	11611632	11612371	132.091	368	11611494	11612354	114.174	431	AT1G32230	+	CEO1,RCD1,AtRCD1,CEO,RIMB1,ATP8	protein_coding	WWE protein-protein interaction domain protein family	877	42	11611932	11611890	5UTR
chr1	11619946	11623310	1000	81.5892	347	3.04638	3.30512	11619946	11623246	81.5892	365	11619992	11623310	96.0146	283	.	.	.	.	.	.	.	11621628	.	intergenic
chr1	11630401	11632116	1000	44.0167	378	2.16032	2.6537	11630401	11631911	58.9171	329	11630405	11632116	44.0167	424	AT1G32240	-	KAN2	protein_coding	Homeodomain-like superfamily protein	1344	513	11631258	11630745	TSSup1kTo400
chr1	11649645	11651171	980	24.8319	735	1.72509	2.36192	11649790	11651171	24.8319	582	11649645	11651153	25.3561	743	AT1G32300	+	AtGulLO1,GulLO1	protein_coding	D-arabinono-1,4-lactone oxidase family protein	845	918	11650408	11651326	TSSup1kTo400
chr1	11672288	11673352	965	25.0215	533	1.66548	2.32545	11672288	11673352	26.5645	504	11672297	11673244	25.0215	553	AT1G32360	+	AT1G32360	protein_coding	Zinc finger (CCCH-type) family protein	1064	55	11672820	11672765	5UTR
chr1	11691241	11691861	1000	30.4941	316	2.12434	2.63004	11691270	11691861	30.4941	268	11691241	11691838	34.3296	336	AT1G32400	-	TOM2A	protein_coding	tobamovirus multiplication 2A	620	37	11691551	11691588	5UTR
chr1	11717306	11718772	693	17.3251	915	0.666032	1.6708	11717322	11718721	19.1663	598	11717306	11718772	17.3251	1217	AT1G32450	-	AtNPF7.3,NRT1.5,NPF7.3	protein_coding	nitrate transporter 1.5	1466	1949	11718039	11719988	CDS
chr1	11737685	11738641	593	17.2641	533	0.375503	1.42817	11737941	11738641	17.2641	284	11737685	11738615	32.9749	526	AT1G32460	+	AT1G32460	protein_coding		956	46	11738163	11738117	5UTR
chr1	11763463	11763912	636	15.2819	211	0.504973	1.5327	11763487	11763912	15.2819	212	11763463	11763870	15.3941	187	AT1G32530	-	MIP1	protein_coding	RING/U-box superfamily protein	172	1052	11763687	11762635	intergenic
chr1	11765726	11766306	858	19.8582	296	1.24855	2.06658	11765726	11766275	19.8582	286	11765728	11766306	31.4889	304	AT1TE38130	+	ATREP10D	RC/Helitron	.	118	172	11766016	11766188	intergenic
chr1	11767314	11768038	1000	29.7006	279	2.11012	2.62061	11767314	11768038	29.7006	272	11767343	11767965	39.677	258	AT1G32540	+	LOL1	protein_coding	lsd one like 1	724	192	11767676	11767484	5UTR
chr1	11770076	11771645	1000	73.4441	784	2.89704	3.19803	11770076	11771639	73.4441	238	11770080	11771645	76.4171	1326	AT1G32550	-	FdC2	protein_coding	2Fe-2S ferredoxin-like superfamily protein	25	3434	11770860	11774294	intergenic
chr1	11798324	11802000	1000	105.271	2654	3.10999	3.35351	11798324	11801943	111.919	2719	11798373	11802000	105.271	2541	AT1G32640	-	MYC2,JAI1,ATMYC2,ZBF1,RD22BP1,JIN1	protein_coding	Basic helix-loop-helix (bHLH) DNA-binding family protein	3676	1245	11800162	11801407	3UTR
chr1	11806475	11808954	1000	32.2515	2121	2.14834	2.64526	11806693	11808848	32.2515	602	11806475	11808954	34.4799	2138	AT1TE38260	-	ATREP3	RC/Helitron	.	324	915	11807714	11806799	intergenic
chr1	11809541	11810502	1000	76.8865	505	3.00939	3.27759	11809541	11810502	76.8865	458	11809545	11810453	97.1085	548	AT1G32660	+	AT1G32660	protein_coding	F-box and associated interaction domains-containing protein	463	1018	11810021	11811039	intergenic
chr1	11826931	11830405	1000	52.2869	1649	2.4903	2.89176	11827044	11830023	52.2869	2658	11826931	11830405	91.4277	527	AT1G32700	+	AT1G32700	protein_coding	PLATZ transcription factor family protein	3002	1310	11828668	11827358	CDS
chr1	11830739	11831600	1000	62.4337	421	2.66838	3.02082	11830808	11831600	70.1932	344	11830739	11831564	62.4337	429	AT1G06607	-	AT1G06607	lncRNA		861	275	11831169	11831444	CDS
chr1	11837605	11838139	773	16.6611	276	0.946543	1.86345	11837645	11838139	16.6611	288	11837605	11838078	23.6629	224	.	.	.	.	.	.	.	11837872	.	intergenic
chr1	11845599	11846243	1000	57.3075	348	2.56782	2.94734	11845599	11846217	65.8483	347	11845607	11846243	57.3075	342	AT1G32740	+	AT1G32740	protein_coding	SBP (S-ribonuclease binding protein) family protein	644	1262	11845921	11844659	CDS
chr1	11874105	11874940	1000	28.7016	557	2.01726	2.55743	11874361	11874940	28.7016	294	11874105	11874929	31	564	AT1G32790	-	CID11	protein_coding	CTC-interacting domain 11	433	3027	11874522	11877549	3UTR
chr1	11923609	11924492	883	28.1698	281	1.33795	2.12674	11923609	11924366	42.7809	249	11923615	11924492	28.1698	307	AT1G32900	-	GBSS1	protein_coding	UDP-Glycosyltransferase superfamily protein	883	184	11924050	11923866	TSSup400
chr1	11926729	11932180	1000	128.326	1206	3.33486	3.53889	11926729	11932174	128.326	1231	11926976	11932180	136.265	935	AT1G32920	+	AT1G32920	protein_coding		2237	698	11929454	11928756	3UTR
chr1	11972277	11972930	1000	29.7006	371	2.09892	2.61409	11972277	11972826	29.7006	362	11972293	11972930	33.9746	365	AT1G33055	-	AT1G33055	protein_coding		653	23	11972603	11972580	TSSup400
chr1	11978432	11980127	1000	107.685	369	3.25779	3.47676	11978432	11979347	107.685	368	11978440	11980127	131.981	363	AT1G33060	-	NAC014,ANAC014	protein_coding	NAC 014	1190	657	11979279	11978622	TSSup1kTo400
chr1	12004387	12006488	968	25.8102	1354	1.6734	2.33255	12004387	12006485	28.9158	1238	12004734	12006488	25.8102	1124	AT1G33110	+	DTX21	protein_coding	MATE efflux family protein	2101	584	12005437	12004853	CDS
chr1	12026402	12027307	1000	82.4567	346	2.90414	3.201	12026498	12027260	91.3991	251	12026402	12027307	82.4567	346	AT1G33170	+	AT1G33170	protein_coding	S-adenosyl-L-methionine-dependent methyltransferases superfamily protein	905	81	12026854	12026935	TSSup400
chr1	12050163	12051825	1000	214.131	686	3.22321	3.45109	12050184	12051809	291.161	650	12050163	12051825	214.131	702	AT1G33240	-	AT-GTL1,GTL1,ATGTL1	protein_coding	GT-2-like 1	465	3759	12050994	12054753	intergenic
chr1	12053748	12057431	1000	98.7657	1210	3.1165	3.36042	12053983	12057407	98.7657	1000	12053748	12057431	102.019	1185	AT1G33240	-	AT-GTL1,GTL1,ATGTL1	protein_coding	GT-2-like 1	2005	836	12055589	12054753	TSSup1kTo400
chr1	12059296	12060019	1000	71.9096	388	2.82864	3.14743	12059316	12059970	75.2171	369	12059296	12060019	71.9096	388	AT1G33250	-	AT1G33250	protein_coding	Protein of unknown function (DUF604)	723	135	12059657	12059792	5UTR
chr1	12063998	12064489	972	24.3286	232	1.68942	2.34124	12063998	12064489	24.3286	231	12064011	12064475	24.8173	220	AT1G33260	+	AT1G33260	protein_coding	Protein kinase superfamily protein	491	79	12064243	12064322	TSSup400
chr1	12070218	12070813	1000	38.0535	276	2.38956	2.824	12070246	12070806	38.0535	264	12070218	12070813	45.7351	260	AT1G33270	-	AT1G33270	protein_coding	Acyl transferase/acyl hydrolase/lysophospholipase superfamily protein	595	60	12070515	12070455	TSSup400
chr1	12091232	12092085	645	21.005	637	0.52081	1.55477	12091232	12092085	32.9189	620	12091543	12092023	21.005	344	AT1G33350	-	PCMP-E57	protein_coding	Pentatricopeptide repeat (PPR) superfamily protein	853	85	12091658	12091743	CDS
chr1	12123165	12124027	821	20.6684	448	1.11262	1.97741	12123275	12124027	24.5863	360	12123165	12124020	20.6684	426	AT1G33420	-	AT1G33420	protein_coding	RING/FYVE/PHD zinc finger superfamily protein	862	20	12123596	12123576	CDS
chr1	12138469	12138949	640	26.597	227	0.510967	1.54299	12138469	12138949	52.2557	240	12138499	12138938	26.597	185	AT1TE39370	-	BRODYAGA2	DNA/MuDR	.	87	380	12138709	12139089	intergenic
chr1	12144148	12144782	1000	29.7006	378	2.02569	2.56498	12144305	12144777	29.7006	228	12144148	12144782	31	372	AT1G33470	+	AT1G33470	protein_coding	RNA-binding (RRM/RBD/RNP motifs) family protein	634	26	12144465	12144439	5UTR
chr1	12150137	12150847	817	21.8413	306	1.10235	1.96832	12150137	12150847	27.903	294	12150210	12150734	21.8413	245	AT1G33480	-	ATL58	protein_coding	RING/U-box superfamily protein	710	125	12150492	12150617	5UTR
chr1	12166991	12169340	1000	31.2221	930	2.17578	2.66473	12167012	12169196	31.2221	732	12166991	12169340	41.2859	1107	AT1G33560	+	ADR1	protein_coding	Disease resistance protein (CC-NBS-LRR class) family	1573	602	12168165	12168767	TSSup1kTo400
chr1	12177041	12178457	1000	160.586	606	3.42761	3.61692	12177091	12178457	164.186	547	12177041	12178261	160.586	615	AT1G33590	+	AT1G33590	protein_coding	Leucine-rich repeat (LRR) family protein	1416	77	12177749	12177672	5UTR
chr1	12180301	12181419	1000	77.7579	407	3.01657	3.2826	12180301	12181419	77.7579	402	12180365	12181309	95.2189	348	AT1G33600	+	AT1G33600	protein_coding	Leucine-rich repeat (LRR) family protein	1118	378	12180860	12180482	CDS
chr1	12188412	12189202	1000	37.6303	427	1.9878	2.53574	12188596	12189135	50.1176	259	12188412	12189202	37.6303	411	AT1G33610	+	AT1G33610	protein_coding	Leucine-rich repeat (LRR) family protein	790	130	12188807	12188677	5UTR
chr1	12238713	12240041	1000	33.6095	646	2.07653	2.5993	12238713	12240020	37.2678	612	12238826	12240041	33.6095	568	.	.	.	.	.	.	.	12239377	.	intergenic
chr1	12254700	12255261	600	14.8518	290	0.39632	1.44729	12254770	12255261	14.93	259	12254700	12255227	14.8518	251	.	.	.	.	.	.	.	12254980	.	intergenic
chr1	12355179	12356095	1000	44.1158	527	2.48065	2.88557	12355179	12355981	44.1158	521	12355224	12356095	47.5707	489	AT1G33990	+	MES14,ATMES14	protein_coding	methyl esterase 14	916	81	12355637	12355556	5UTR
chr1	12358842	12360039	1000	32.6534	834	2.12219	2.6287	12358919	12359934	32.6534	763	12358842	12360039	33.6	829	AT1G34000	-	OHP2	protein_coding	one-helix protein 2	1124	474	12359440	12358966	TSSup1kTo400
chr1	12458227	12459058	1000	39.1457	444	2.28891	2.7468	12458432	12459058	39.7804	279	12458227	12459007	39.1457	405	AT1G34210	+	ATSERK2,SERK2	protein_coding	somatic embryogenesis receptor-like kinase 2	831	79	12458642	12458563	5UTR
chr1	12549652	12550821	1000	38.6727	836	2.41099	2.83717	12549993	12550821	38.6727	517	12549652	12550782	48.3486	814	AT1G34370	+	AtSTOP1,STOP1	protein_coding	C2H2 and C2HC zinc fingers superfamily protein	1169	102	12550236	12550338	TSSup400
chr1	12684902	12685446	941	23.945	234	1.56438	2.26821	12684913	12685430	25.9953	203	12684902	12685446	23.945	254	AT1G34630	+	AT1G34630	protein_coding		544	1	12685174	12685175	TSSup400
chr1	12688286	12688902	1000	43.7469	313	2.52602	2.91861	12688286	12688902	43.7469	338	12688296	12688874	52.564	279	AT1G34640	-	AT1G34640	protein_coding	peptidases	616	51	12688594	12688543	TSSup400
chr1	12737801	12738426	888	18.2897	238	1.35524	2.13941	12737828	12738331	18.2897	225	12737801	12738426	22.2422	224	AT1G34750	-	AT1G34750	protein_coding	Protein phosphatase 2C family protein	625	83	12738113	12738196	5UTR
chr1	12851480	12852919	1000	59.6272	382	2.70439	3.0498	12851523	12852919	59.6272	351	12851480	12852867	60.9208	370	AT1G35140	+	PHI-1,EXL1	protein_coding	Phosphate-responsive 1 family protein	1439	217	12852199	12851982	CDS
chr1	12878568	12879201	1000	43.1724	240	2.52123	2.91345	12878568	12879037	43.1724	222	12878569	12879201	53.567	257	AT1G35180	-	AT1G35180	protein_coding	TRAM, LAG1 and CLN8 (TLC) lipid-sensing domain containing protein	633	49	12878884	12878835	TSSup400
chr1	12985607	12987456	938	26.2675	1088	1.54863	2.25926	12985607	12987223	33.2927	1086	12985794	12987456	26.2675	904	AT1G06873	+	AT1G06873	snRNA		1086	291	12986531	12986822	TSSup400
chr1	13029446	13031641	1000	106.89	547	3.19163	3.42044	13029446	13031641	106.89	547	13029500	13031511	111.766	493	AT1G35430	-	AT1G35430	protein_coding		1089	832	13030543	13031375	intergenic
chr1	13039501	13040804	1000	61.326	368	2.69122	3.03959	13039583	13040804	64.6514	319	13039501	13040257	61.326	335	AT1G35460	+	CFLAP2,FBH1	protein_coding	basic helix-loop-helix (bHLH) DNA-binding superfamily protein	1303	493	13040152	13039659	CDS
chr1	13050612	13051181	1000	25.3043	283	1.85379	2.44794	13050612	13051131	25.3043	275	13050656	13051181	27.6568	248	AT1G06903	-	AT1G06903	miRNA		515	32	13050896	13050864	TSSup400
chr1	13070840	13071519	1000	52.3405	375	2.32348	2.77433	13070840	13071519	69.6578	383	13070910	13071488	52.3405	297	AT1G35510	+	AT1G35510	protein_coding	O-fucosyltransferase family protein	679	15	13071179	13071164	5UTR
chr1	13073655	13074939	1000	54.5021	341	2.58052	2.95611	13073655	13074377	57.956	361	13073707	13074939	54.5021	269	AT1G35510	+	AT1G35510	protein_coding	O-fucosyltransferase family protein	1284	3133	13074297	13071164	CDS
chr1	13115284	13119076	1000	35.41	361	2.04878	2.5821	13115342	13119050	35.41	279	13115284	13119076	62.5037	371	AT1G35560	-	AtTCP23,TCP23	protein_coding	TCP family transcription factor	2412	55	13117180	13117235	5UTR
chr1	13140062	13141451	1000	37.573	376	2.34648	2.78942	13140153	13140741	37.573	305	13140062	13141451	41.8272	357	.	.	.	.	.	.	.	13140756	.	intergenic
chr1	13277116	13277696	1000	79.6761	248	2.97137	3.25291	13277140	13277604	79.6761	222	13277116	13277696	83.7954	251	AT1G35780	-	AT1G35780	protein_coding		438	2981	13277406	13280387	3UTR
chr1	13279005	13280810	1000	70.0525	332	2.90251	3.20011	13279005	13280685	70.0525	351	13279005	13280810	77.7105	314	AT1G35780	-	AT1G35780	protein_coding		1805	480	13279907	13280387	CDS
chr1	13359584	13360266	910	26.7276	398	1.4354	2.19173	13359652	13360266	37.0281	339	13359584	13360219	26.7276	389	.	.	.	.	.	.	.	13359925	.	intergenic
chr1	13454593	13455619	1000	43.9305	426	2.52448	2.9168	13454678	13455619	43.9305	358	13454593	13455613	60.7885	410	AT1G36060	-	WIND3,TG	protein_coding	Integrase-type DNA-binding superfamily protein	1026	1230	13455106	13456336	CDS
chr1	13533070	13533708	542	22.0483	319	0.252984	1.30636	13533070	13533708	40.91	349	13533119	13533702	22.0483	241	AT1G36160	+	ACC1,EMB22,AT-ACC1,GK,PAS3,GSD1,SFR3	protein_coding	acetyl-CoA carboxylase 1	638	222	13533389	13533167	5UTR
chr1	14165115	14167133	1000	74.3943	322	2.71293	3.05678	14165124	14165728	93.3432	292	14165115	14167133	74.3943	343	AT1TE46525	-	HELITRONY3	RC/Helitron	.	516	981	14166124	14167105	intergenic
chr1	14173198	14173639	580	13.4116	214	0.348228	1.39857	14173223	14173582	13.4116	179	14173198	14173639	17.7181	225	.	.	.	.	.	.	.	14173418	.	intergenic
chr1	14306972	14307939	1000	56.3898	660	2.7614	3.09965	14306972	14307904	56.3898	680	14307163	14307939	68.5448	450	AT1TE46995	-	ATHAT1	DNA/HAT	.	168	247	14307455	14307208	intergenic
chr1	15925645	15927000	958	21.6185	604	1.63931	2.30942	15925965	15926451	21.6185	233	15925645	15927000	24.4567	655	AT1G42470	+	AtNPC1	protein_coding	Patched family protein	1325	353	15926322	15926675	TSSup400
chr1	15931807	15932734	1000	35.1204	550	2.21355	2.69224	15931850	15932679	35.1204	471	15931807	15932734	54.0155	586	AT1G42470	+	AtNPC1	protein_coding	Patched family protein	927	5595	15932270	15926675	CDS
chr1	15976666	15977464	1000	175.615	342	3.5399	3.70985	15976679	15977418	175.615	331	15976666	15977464	185.945	341	AT1G42550	+	PMI1	protein_coding	plastid movement impaired1	798	261	15977065	15976804	5UTR
chr1	16446854	16447347	1000	26.2589	258	1.82124	2.42503	16446860	16447320	26.2589	246	16446854	16447347	26.7276	264	AT1G43650	-	UMAMIT22	protein_coding	nodulin MtN21 /EamA-like transporter family protein	493	182	16447100	16446918	TSSup400
chr1	16488143	16488598	798	16.7641	217	1.03675	1.92218	16488143	16488563	16.7641	210	16488193	16488598	18.2018	174	AT1G43710	-	ATSDC1,SDC1,EMB1075	protein_coding	Pyridoxal phosphate (PLP)-dependent transferases superfamily protein	455	92	16488370	16488462	5UTR
chr1	16616914	16617480	1000	34.3456	226	2.2851	2.74368	16616918	16617456	34.3456	214	16616914	16617480	44.0167	235	AT1G43850	+	SEU	protein_coding	SEUSS transcriptional co-regulator	566	210	16617197	16616987	5UTR
chr1	16658432	16659255	696	15.2014	459	0.672594	1.67746	16658570	16659255	15.2014	317	16658432	16659177	20.7857	464	AT1G43910	-	AT1G43910	protein_coding	P-loop containing nucleoside triphosphate hydrolases superfamily protein	254	1157	16658843	16657686	intergenic
chr1	16664397	16664879	603	16.9356	241	0.402506	1.45367	16664397	16664879	20.293	269	16664397	16664832	16.9356	213	.	.	.	.	.	.	.	16664638	.	intergenic
chr1	16765688	16766691	1000	24.3627	314	1.81981	2.42411	16765713	16766589	24.3627	332	16765688	16766691	27.1908	271	AT1G07243	-	AT1G07243	miRNA		433	249	16766189	16766438	CDS
chr1	16798358	16799204	1000	85.8385	359	3.04436	3.30352	16798358	16799179	85.8385	391	16798366	16799204	92.8378	319	AT1G44170	-	ALDH4,ALDH3H1	protein_coding	aldehyde dehydrogenase 3H1	846	1540	16798781	16800321	CDS
chr1	16835838	16838728	1000	111.424	1446	3.21926	3.44682	16835974	16838625	111.424	1315	16835838	16838728	116.577	1441	AT1G44350	-	ILL6	protein_coding	IAA-leucine resistant (ILR)-like gene 6	2890	1279	16837283	16838562	CDS
chr1	16867005	16867695	896	21.833	436	1.39061	2.1578	16867005	16867695	23.4344	469	16867236	16867670	21.833	173	AT1G44542	-	CYCLASE3	protein_coding	Cyclase family protein	690	563	16867350	16866787	TSSup1kTo400
chr1	16870739	16871870	1000	110.751	649	2.87018	3.17745	16870739	16871863	110.751	633	16870750	16871870	200.605	655	AT1G44575	+	NPQ4,PSBS,CP22	protein_coding	Chlorophyll A-B binding family protein	1131	1084	16871304	16870220	CDS
chr1	16896542	16899202	1000	33.3653	2134	2.22711	2.7038	16896863	16899066	33.3653	1771	16896542	16899202	37.7246	2177	AT1G44760	-	AT1G44760	protein_coding	Adenine nucleotide alpha hydrolases-like superfamily protein	2524	773	16897872	16898645	CDS
chr1	16899847	16901859	1000	91.8731	1049	3.12771	3.37035	16900536	16901586	91.8731	364	16899847	16901859	105.558	1045	.	.	.	.	.	.	.	16900853	.	intergenic
chr1	16902258	16902902	1000	28.5977	331	1.87814	2.46269	16902353	16902902	31.2221	242	16902258	16902786	28.5977	326	.	.	.	.	.	.	.	16902580	.	intergenic
chr1	16930541	16931902	1000	37.949	1039	1.8586	2.45035	16930541	16931854	55.14	1038	16930563	16931902	37.949	1019	AT1TE56060	+	ATDNA12T3_2	DNA	.	198	671	16931221	16930550	intergenic
chr1	17015258	17015777	866	23.6403	240	1.27494	2.08591	17015258	17015771	30.6422	230	17015287	17015777	23.6403	221	AT1G45010	-	AT1G45010	protein_coding	TRAM, LAG1 and CLN8 (TLC) lipid-sensing domain containing protein	519	3	17015517	17015520	5UTR
chr1	17061799	17064068	1000	32.2515	1351	2.21169	2.69014	17061799	17063984	32.2515	560	17061853	17064068	39.1457	1900	AT1TE56460	+	BRODYAGA2	DNA/MuDR	.	352	41	17062933	17062892	intergenic
chr1	17076093	17077127	1000	27.0966	439	1.8119	2.42041	17076093	17077127	28.8885	466	17076155	17076802	27.0966	351	AT1G45145	-	ATH5,LIV1,TRX-h5,ATTRX5,TRX5	protein_coding	thioredoxin H-type 5	1034	193	17076610	17076417	TSSup400
chr1	17090626	17091951	1000	45.6107	378	2.22664	2.70327	17090683	17091803	59.643	283	17090626	17091951	45.6107	417	AT1G45163	-	AT1G45163	protein_coding		1275	176	17091288	17091464	3UTR
chr1	17097859	17098610	1000	40.9004	324	2.47143	2.87785	17097899	17098545	40.9004	277	17097859	17098610	52.564	331	AT1G45170	-	OEP24A	protein_coding		751	193	17098234	17098041	TSSup400
chr1	17168739	17169483	1000	111.334	379	3.27344	3.49186	17168823	17169401	111.334	308	17168739	17169483	143.131	367	AT1G45249	-	AtABF2,ABF2,AREB1,ATAREB1	protein_coding	abscisic acid responsive elements-binding factor 2	185	1187	17169111	17167924	intergenic
chr1	17192654	17193690	1000	57.7808	362	2.76715	3.10395	17192654	17193418	57.7808	352	17192670	17193690	67.5636	357	AT1G45688	+	CC1	protein_coding		660	1811	17193172	17191361	3UTR
chr1	17218871	17220279	1000	87.3092	911	3.07727	3.32895	17218871	17220279	87.3092	911	17218915	17220243	97.5001	868	.	.	.	.	.	.	.	17219575	.	intergenic
chr1	17222700	17223534	1000	49.6328	467	2.65721	3.01221	17222700	17223458	49.6328	462	17222753	17223534	61.6121	420	.	.	.	.	.	.	.	17223117	.	intergenic
chr1	17268163	17268823	1000	36.6763	366	2.35698	2.79774	17268321	17268767	36.6763	211	17268163	17268823	45.0922	363	AT1TE57235	+	SIMPLEHAT1	DNA/HAT	.	17	1438	17268493	17267055	intergenic
chr1	17284621	17288598	1000	76.194	1996	2.99875	3.27161	17284621	17288566	76.194	1984	17285015	17288598	99.2662	1615	AT1G47128	-	RD21A,RD21	protein_coding	Granulin repeat cysteine protease family protein	2128	860	17286609	17285749	TSSup1kTo400
chr1	17295205	17296777	1000	46.7276	762	2.44788	2.86264	17295210	17296698	48.7866	302	17295205	17296777	46.7276	1217	AT1G07323	-	AT1G07323	lncRNA		1190	16	17295991	17296007	CDS
chr1	17350649	17351183	811	22.3372	333	1.08538	1.95512	17350723	17351171	29.8601	251	17350649	17351183	22.3372	341	AT1G47330	+	CBSDUF7	protein_coding	CBS domain-containing protein with a domain of unknown function (DUF21)	534	101	17350916	17351017	TSSup400
chr1	17424235	17425014	1000	75.0395	385	2.85584	3.16547	17424288	17425014	80.105	327	17424235	17424992	75.0395	391	AT1G47490	+	ATRBP47C,RBP47C	protein_coding	RNA-binding protein 47C	779	152	17424624	17424472	5UTR
chr1	17438135	17438813	1000	42.0311	376	2.46865	2.87708	17438164	17438796	42.0311	332	17438135	17438813	47.9407	391	AT1G47510	-	5PTASE11,AT5PTASE11	protein_coding	inositol polyphosphate 5-phosphatase 11	678	16	17438474	17438490	5UTR
chr1	17451198	17452073	1000	35.4109	399	2.29999	2.75698	17451337	17452073	35.4109	277	17451198	17451959	48.5973	383	AT1G47530	+	DTX33	protein_coding	MATE efflux family protein	875	83	17451635	17451552	5UTR
chr1	17504273	17505072	1000	41.2152	309	2.3664	2.80691	17504305	17505072	41.2152	286	17504273	17504970	41.9819	301	AT1G47610	+	AT1G47610	protein_coding	Transducin/WD40 repeat-like superfamily protein	799	41	17504672	17504713	TSSup400
chr1	17506309	17507057	1000	130.699	395	3.38072	3.57593	17506309	17507057	130.699	385	17506331	17507057	148.327	384	.	.	.	.	.	.	.	17506683	.	intergenic
chr1	17538568	17539125	956	28.5977	223	1.63131	2.30461	17538571	17539125	38.1207	235	17538568	17539104	28.5977	209	AT1G47670	-	AATL1	protein_coding	Transmembrane amino acid transporter family protein	557	873	17538846	17539719	CDS
chr1	17631795	17632303	909	26.7276	246	1.43274	2.18925	17631795	17632279	37.0281	218	17631799	17632303	26.7276	270	AT1TE58520	+	ATREP11	RC/Helitron	.	60	194	17632049	17632243	intergenic
chr1	17684133	17685069	873	17.8919	654	1.30346	2.10258	17684244	17685020	17.8919	529	17684133	17685069	21.5107	668	AT1G47960	-	AtCIF1,ATC/VIF1,C/VIF1,CIF1	protein_coding	cell wall / vacuolar inhibitor of fructosidase 1	586	882	17684601	17683719	TSSup1kTo400
chr1	17686719	17687301	998	23.2871	343	1.78492	2.40578	17686719	17687288	23.2871	335	17686821	17687301	28.0521	249	AT1G47970	+	AT1G47970	protein_coding		582	21	17687010	17686989	5UTR
chr1	17699128	17700273	861	20.3915	771	1.2556	2.07352	17699356	17700273	20.3915	507	17699128	17700248	33.8798	807	AT1G47990	+	ATGA2OX4,GA2OX4	protein_coding	gibberellin 2-oxidase 4	1145	1103	17699700	17698597	CDS
chr1	17702369	17703513	1000	50.3879	341	2.64416	3.00488	17702481	17703513	50.3879	206	17702369	17703499	57.8749	365	AT1TE58790	-	ATTIRTA1	DNA/Tc1	.	36	536	17702941	17702405	intergenic
chr1	17712396	17712801	638	15.3196	201	0.508337	1.53817	17712411	17712762	15.3196	174	17712396	17712801	15.4127	213	AT1G48010	-	AT1G48010	protein_coding	Plant invertase/pectin methylesterase inhibitor superfamily protein	405	62	17712598	17712660	CDS
chr1	17731396	17731969	796	17.7389	343	1.03151	1.918	17731516	17731921	17.7389	194	17731396	17731969	26.6594	372	AT1G48080	+	AT1G48080	tRNA	pre-tRNA	517	158	17731682	17731840	TSSup400
chr1	17762616	17765901	1000	36.3132	1081	2.21082	2.68884	17762686	17765901	36.3588	1011	17762616	17765779	36.3132	1081	AT1G07467	+	AT1G07467	lncRNA		754	1429	17764258	17762829	intergenic
chr1	17834187	17835194	1000	77.4041	660	2.94824	3.23352	17834438	17835161	77.4041	384	17834187	17835194	81.7594	685	AT1G48280	+	AT1G48280	protein_coding	hydroxyproline-rich glycoprotein family protein	1007	341	17834690	17835031	TSSup400
chr1	17846740	17847382	968	25.7151	289	1.67173	2.3312	17846740	17847322	28.5192	304	17846771	17847382	25.7151	243	AT1G48300	+	DGAT3	protein_coding		642	20	17847061	17847041	5UTR
chr1	17894583	17895519	1000	68.3578	581	2.86986	3.17686	17894725	17895519	68.3578	452	17894583	17895492	99.1245	569	.	.	.	.	.	.	.	17895051	.	intergenic
chr1	17920562	17922031	1000	260.025	1072	3.67258	3.81339	17920562	17922004	289.206	1060	17920714	17922031	260.025	932	AT1G48480	+	RKL1	protein_coding	receptor-like kinase 1	554	3090	17921296	17918206	intergenic
chr1	17983259	17983980	942	25.3035	317	1.56652	2.27006	17983341	17983961	29.8186	230	17983259	17983980	25.3035	323	AT1G48635	+	PEX3,PEX3-2	protein_coding	peroxin 3	721	26	17983619	17983645	TSSup400
chr1	18027170	18028325	991	22.8127	916	1.76133	2.3874	18027217	18028325	22.8127	850	18027170	18028320	28.0274	935	AT1G48742	-	MIR157D	miRNA	MIR157D; miRNA	861	716	18027747	18027031	TSSup1kTo400
chr1	18033912	18035117	634	17.0545	875	0.496716	1.52722	18033912	18035117	19.8582	922	18034060	18035044	17.0545	680	AT1G48750	+	AT1G48750	protein_coding	Bifunctional inhibitor/lipid-transfer protein/seed storage 2S albumin superfamily protein	151	1452	18034514	18035966	intergenic
chr1	18137525	18139015	1000	43.4791	405	2.28008	2.74056	18137525	18138975	52.21	393	18137549	18139015	43.4791	393	AT1G49032	+	AT1G49032	protein_coding		1490	294	18138270	18137976	5UTR
chr1	18175839	18176868	1000	51.1704	601	2.61787	2.98503	18175839	18176828	51.1704	615	18175861	18176868	78.1741	566	AT1G49130	-	BBX17	protein_coding	B-box type zinc finger protein with CCT domain	1029	36	18176353	18176389	5UTR
chr1	18197608	18198347	1000	112.313	348	3.26832	3.48766	18197608	18198304	112.313	373	18197609	18198347	126.26	322	AT1G49200	+	ATL75	protein_coding	RING/U-box superfamily protein	739	249	18197977	18198226	TSSup400
chr1	18207862	18209170	1000	42.4596	684	2.12985	2.63353	18207862	18209094	56.557	662	18207880	18209170	42.4596	688	AT1G49230	+	ATL78,AtATL78	protein_coding	RING/U-box superfamily protein	977	677	18208516	18209193	CDS
chr1	18212731	18213333	988	26.8166	307	1.74918	2.38161	18212789	18213333	30.3494	278	18212731	18213309	26.8166	278	.	.	.	.	.	.	.	18213032	.	intergenic
chr1	18215471	18216064	963	21.9696	270	1.65613	2.31968	18215559	18215982	21.9696	198	18215471	18216064	24.5455	254	AT1G49240	+	ACT8,FIZ1	protein_coding	actin 8	593	32	18215767	18215799	TSSup400
chr1	18290234	18291768	1000	32.6228	753	2.07836	2.59985	18290739	18291433	33.8709	253	18290234	18291768	32.6228	748	AT1G49430	+	LACS2,LRD2	protein_coding	long-chain acyl-CoA synthetase 2	1534	60	18291001	18290941	5UTR
chr1	18306346	18307780	1000	231.724	930	3.7563	3.88234	18306346	18307729	231.724	964	18306346	18307780	269.933	896	AT1G49450	+	AT1G49450	protein_coding	Transducin/WD40 repeat-like superfamily protein	1211	1619	18307063	18305444	CDS
chr1	18316147	18317144	1000	29.833	574	2.08869	2.6078	18316147	18316946	29.833	570	18316205	18317144	41.9571	520	AT1G49480	-	RTV1	protein_coding	related to vernalization1 1	997	216	18316645	18316861	5UTR
chr1	18321201	18322697	1000	92.66	314	3.09762	3.344	18321231	18322697	92.66	264	18321201	18322637	130.947	335	AT1G49500	-	AT1G49500	protein_coding		1496	556	18321949	18322505	3UTR
chr1	18328611	18329919	1000	144.333	383	3.44956	3.63388	18328698	18329919	144.333	279	18328611	18329778	165.725	400	AT1G49520	+	AT1G49520	protein_coding	SWIB complex BAF60b domain-containing protein	1261	393	18329265	18329658	TSSup400
chr1	18351014	18351631	709	17.4559	349	0.714906	1.70965	18351138	18351621	19.1208	262	18351014	18351631	17.4559	313	AT1G49580	+	CRK8	protein_coding	Calcium-dependent protein kinase (CDPK) family protein	617	1	18351322	18351323	TSSup400
chr1	18360164	18360810	1000	52.9431	349	2.52214	2.91499	18360164	18360773	59.614	346	18360250	18360810	52.9431	267	AT1G49600	-	RBP47A,ATRBP47A	protein_coding	RNA-binding protein 47A	646	40	18360487	18360447	TSSup400
chr1	18376615	18377203	1000	39.821	285	2.2898	2.74758	18376641	18377139	42.5395	257	18376615	18377203	39.821	287	AT1G49640	-	CXE3	protein_coding	alpha/beta-Hydrolases superfamily protein	588	103	18376909	18376806	TSSup400
chr1	18379630	18380361	1000	94.4444	429	3.11604	3.35972	18379688	18380348	94.4444	377	18379630	18380361	132.33	424	AT1G49660	-	AtCXE5,CXE5	protein_coding	carboxyesterase 5	731	94	18379995	18379901	TSSup400
chr1	18398819	18400284	862	18.5383	774	1.26043	2.07675	18398819	18400284	18.5383	265	18398837	18400262	19.8712	238	AT1G07583	-	AT1G07583	lncRNA		1241	424	18399551	18399127	TSSup1kTo400
chr1	18405297	18407898	1000	90.1744	1070	2.84923	3.1614	18405297	18407805	112.672	1057	18405309	18407898	90.1744	1071	AT1G49740	+	AT1G49740	protein_coding	PLC-like phosphodiesterases superfamily protein	1499	802	18406597	18407399	TSSup1kTo400
chr1	18451540	18453049	890	23.7719	439	1.36494	2.14373	18451644	18452366	29.6007	333	18451540	18453049	23.7719	442	AT1G49840	+	AT1G49840	protein_coding	Protein of unknown function (DUF620)	1509	549	18452294	18451745	CDS
chr1	18454443	18455031	765	17.6936	321	0.915323	1.84309	18454443	18455031	17.6936	291	18454454	18454997	27.8887	340	AT1G49850	-	RHY1A	protein_coding	RING/U-box superfamily protein	188	1882	18454737	18456619	intergenic
chr1	18497019	18497504	609	16.0634	224	0.421939	1.46713	18497019	18497504	17.6563	219	18497065	18497457	16.0634	183	AT1G49950	-	ATTRB1,TRB1	protein_coding	telomere repeat binding factor 1	485	57	18497261	18497318	5UTR
chr1	18521347	18522397	1000	43.2034	579	2.46406	2.87476	18521439	18522300	43.2034	472	18521347	18522397	46.8178	594	AT1G50020	-	AT1G50020	protein_coding		1050	91	18521872	18521781	TSSup400
chr1	18560092	18560771	1000	30.2767	334	2.08747	2.60671	18560092	18560678	30.2767	310	18560156	18560771	44.3076	295	AT1G50110	-	BCAT6	protein_coding	D-aminoacid aminotransferase-like PLP-dependent enzymes superfamily protein	679	40	18560431	18560391	TSSup400
chr1	18624206	18624908	901	19.3756	266	1.41043	2.17152	18624260	18624867	19.3756	197	18624206	18624908	26.6114	282	AT1G50280	-	AT1G50280	protein_coding	Phototropic-responsive NPH3 family protein	702	1884	18624557	18626441	CDS
chr1	18627119	18628448	1000	98.0573	408	3.19034	3.41888	18627247	18628376	98.0573	291	18627119	18628448	125.846	398	AT1G50290	-	AT1G50290	protein_coding		898	669	18627783	18628452	3UTR
chr1	18679736	18681749	1000	210.657	1291	3.60338	3.7581	18679811	18681749	213.231	1210	18679736	18681592	210.657	1297	AT1G50420	-	SCL3,SCL-3	protein_coding	scarecrow-like 3	1564	442	18680742	18680300	TSSup1kTo400
chr1	18690127	18694014	1000	60.2626	752	2.77384	3.10884	18690395	18694014	60.2626	469	18690127	18694004	66.3745	767	AT1G50450	-	AT1G50450	protein_coding	Saccharopine dehydrogenase	1376	1567	18692070	18690503	intergenic
chr1	18727936	18728634	1000	40.449	391	2.41705	2.84159	18727943	18728598	40.449	356	18727936	18728634	44.8055	419	AT1G50570	-	AT1G50570	protein_coding	Calcium-dependent lipid-binding (CaLB domain) family protein	698	84	18728285	18728369	5UTR
chr1	18739219	18741599	910	25.3576	2063	1.43569	2.19214	18739219	18741599	25.3576	580	18739231	18741549	47.8283	2064	AT1G50600	-	SCL5	protein_coding	scarecrow-like 5	1430	760	18740409	18739649	TSSup1kTo400
chr1	18755733	18758801	1000	27.0386	2502	1.98608	2.5349	18756064	18758688	27.0386	2204	18755733	18758801	31.0991	2469	AT1G50640	-	ATERF3,ERF3	protein_coding	ethylene responsive element binding factor 3	1830	1441	18757267	18758708	3UTR
chr1	18760106	18762399	877	20.1366	1646	1.32136	2.11406	18760650	18762314	20.1366	1108	18760106	18762399	20.5038	1641	.	.	.	.	.	.	.	18761252	.	intergenic
chr1	18765226	18766155	1000	69.1246	352	2.78136	3.11343	18765260	18766155	75.3314	296	18765226	18765936	69.1246	375	AT1G50650	-	KRS	protein_coding	Stigma-specific Stig1 family protein	141	1323	18765690	18764367	intergenic
chr1	18770564	18771424	1000	26.2826	543	1.95535	2.51253	18770564	18771424	26.2826	541	18770634	18771417	33.9347	475	AT1G50660	+	AT1G50660	protein_coding		860	58	18770994	18770936	5UTR
chr1	18926965	18928087	865	17.7265	843	1.2731	2.08363	18927570	18927999	17.7265	213	18926965	18928087	22.1069	868	AT1G51070	+	bHLH115	protein_coding	basic helix-loop-helix (bHLH) DNA-binding superfamily protein	1122	283	18927526	18927809	3UTR
chr1	18932244	18933117	1000	119.96	403	3.2871	3.49933	18932352	18933068	119.96	287	18932244	18933117	128.46	412	AT1G51090	+	AtHMAD1	protein_coding	Heavy metal transport/detoxification superfamily protein	873	85	18932680	18932765	TSSup400
chr1	18942281	18943126	1000	187.942	346	3.52621	3.69891	18942281	18942995	190.321	356	18942281	18943126	187.942	336	AT1G51130	-	NSE4A	protein_coding	Nse4, component of Smc5/6 DNA repair complex	438	984	18942703	18941719	TSSup1kTo400
chr1	18944875	18947903	1000	33.5089	997	2.2314	2.70776	18944875	18947903	33.5089	606	18944998	18947902	47.1968	878	AT1G51140	-	AKS1,FBH3,CFLAP1	protein_coding	basic helix-loop-helix (bHLH) DNA-binding superfamily protein	1937	577	18946389	18945812	TSSup1kTo400
chr1	18951801	18952782	1000	25.1177	481	1.87288	2.4606	18951801	18952748	25.1177	658	18951826	18952782	33.5363	279	AT1G51160	+	AT1G51160	protein_coding	SNARE-like superfamily protein	90	2760	18952291	18949531	intergenic
chr1	19042430	19044124	1000	26.2096	377	1.92998	2.49786	19042453	19043329	26.2096	328	19042430	19044124	35.398	404	AT1G51360	+	DABB1,ATDABB1	protein_coding	dimeric A/B barrel domainS-protein 1	962	885	19043277	19044162	TSSup1kTo400
chr1	19050136	19050497	784	15.8564	162	0.989508	1.88972	19050136	19050497	15.8564	168	19050139	19050495	19.0258	154	AT1G51390	+	ATNFU1,NFU5	protein_coding	NFU domain protein 5	361	19	19050316	19050297	5UTR
chr1	19052240	19053788	1000	66.8587	543	2.86653	3.17451	19052240	19053785	66.8587	559	19052242	19053788	74.3121	525	AT1G51400	-	AT1G51400	protein_coding	Photosystem II 5 kD protein	1342	432	19053014	19052582	CDS
chr1	19070089	19071048	1000	39.7562	614	2.44047	2.85875	19070096	19071048	39.7562	623	19070089	19071000	49.4725	598	AT1G51440	+	DALL2	protein_coding	alpha/beta-Hydrolases superfamily protein	959	229	19070568	19070797	TSSup400
chr1	19081378	19082571	1000	71.7753	482	2.78428	3.11631	19081417	19082144	81.0826	458	19081378	19082571	71.7753	468	AT1G51460	-	FOP2,ABCG13	protein_coding	ABC-2 type transporter family protein	1073	523	19081974	19081451	TSSup1kTo400
chr1	19083081	19084003	923	24.3485	644	1.49274	2.22296	19083405	19084003	28.6173	312	19083081	19083971	24.3485	652	.	.	.	.	.	.	.	19083542	.	intergenic
chr1	19100692	19102549	1000	41.781	505	2.36164	2.80218	19100804	19102484	41.781	381	19100692	19102549	41.8333	518	AT1G51500	-	WBC12,CER5,AtABCG12,D3,ATWBC12,ABCG12	protein_coding	ABC-2 type transporter family protein	1573	355	19101620	19101265	TSSup400
chr1	19105174	19106462	1000	133.68	565	3.32376	3.53128	19105335	19106110	133.68	372	19105174	19106462	134.846	597	AT1G51520	+	AT1G51520	protein_coding	RNA-binding (RRM/RBD/RNP motifs) family protein	776	868	19105818	19106686	TSSup1kTo400
chr1	19119125	19119740	909	19.8718	247	1.43299	2.19008	19119133	19119705	19.8718	280	19119125	19119740	21.5441	206	AT1G51550	-	AT1G51550	protein_coding	Kelch repeat-containing F-box family protein	615	50	19119432	19119382	TSSup400
chr1	19153741	19154748	1000	51.8467	539	2.55036	2.93572	19153794	19154748	52.2751	489	19153741	19154594	51.8467	537	AT1G51660	+	ATMEK4,MKK4,ATMKK4	protein_coding	mitogen-activated protein kinase kinase 4	1007	78	19154244	19154322	TSSup400
chr1	19161150	19164185	1000	30.1803	2019	1.89629	2.47881	19161150	19164178	35.3253	2761	19161161	19164185	30.1803	1267	AT1G51680	-	AT4CL1,4CL.1,4CL1	protein_coding	4-coumarate:CoA ligase 1	1587	930	19162667	19161737	TSSup1kTo400
chr1	19170569	19172015	806	22.2476	477	1.0687	1.94135	19170580	19172015	29.5133	467	19170569	19171894	22.2476	477	AT1G07763	-	AT1G07763	lncRNA		284	676	19171292	19171968	intergenic
chr1	19173556	19175804	1000	153.195	1940	3.49775	3.67497	19174040	19175804	153.195	1461	19173556	19175786	179.282	1935	AT1G51700	+	DOF1,ADOF1	protein_coding	DOF zinc finger protein 1	1672	801	19174680	19173879	CDS
chr1	19198186	19199635	1000	42.3554	618	2.50081	2.8979	19198366	19199415	42.3554	451	19198186	19199635	52.3097	606	AT1G51760	+	IAR3,JR3	protein_coding	peptidase M20/M25/M40 family protein	1285	440	19198910	19199350	TSSup1kTo400
chr1	19203736	19204253	545	15.7627	274	0.260794	1.31397	19203761	19204239	15.7627	211	19203736	19204253	27.7117	312	AT1G51780	+	ILL5	protein_coding	IAA-leucine resistant (ILR)-like gene 5	517	517	19203994	19204511	TSSup1kTo400
chr1	19211481	19212763	1000	42.6004	823	2.4036	2.83429	19212072	19212579	42.6004	226	19211481	19212763	67.2663	829	AT1G51790	-	AT1G51790	protein_coding	Leucine-rich repeat protein kinase family protein	1282	151	19212122	19211971	TSSup400
chr1	19225483	19226425	1000	49.0329	359	2.59166	2.96411	19225483	19226407	49.0329	369	19225510	19226425	53.7423	323	AT1G51805	-	AT1G51805	protein_coding	Leucine-rich repeat protein kinase family protein	942	157	19225954	19225797	TSSup400
chr1	19241923	19242436	653	13.8182	213	0.544954	1.57414	19241933	19242436	13.8182	186	19241923	19242415	15.5433	231	AT1G51823	+	AT1G51823	protein_coding		513	114	19242179	19242293	TSSup400
chr1	19302134	19303795	1000	55.686	678	2.41322	2.83821	19302134	19303795	72.494	667	19302147	19303744	55.686	676	AT1G07773	-	AT1G07773	lncRNA		671	477	19302964	19303441	intergenic
chr1	19304295	19308307	1000	44.2681	1040	2.47729	2.88299	19304390	19308307	44.2681	1183	19304295	19308266	67.5599	1030	AT1G51950	+	IAA18	protein_coding	indole-3-acetic acid inducible 18	3223	1221	19306301	19305080	CDS
chr1	19335704	19336479	1000	59.0338	450	2.75238	3.09419	19335704	19336479	59.0338	456	19335717	19336458	86.9077	432	AT1G52000	-	JAL5	protein_coding	Mannose-binding lectin superfamily protein	775	44	19336091	19336135	5UTR
chr1	19348536	19349774	793	23.5697	570	1.02182	1.91063	19348619	19349774	34.3456	545	19348536	19349375	23.5697	513	AT1G52030	-	MBP2,MBP1.2,F-ATMBP	protein_coding	myrosinase-binding protein 2	1238	67	19349155	19349088	TSSup400
chr1	19416952	19418322	675	15.7892	1183	0.606202	1.6265	19417334	19418304	15.7892	800	19416952	19418322	15.8817	1185	AT1G52155	+	AT1G52155	protein_coding		1370	204	19417637	19417433	5UTR
chr1	19432680	19433759	1000	81.0826	636	3.02785	3.29177	19432758	19433747	81.0826	557	19432680	19433759	92.132	638	AT1G52190	+	NRT1.11,NPF1.2,AtNPF1.2	protein_coding	Major facilitator superfamily protein	280	1260	19433219	19434479	intergenic
chr1	19435508	19436671	951	20.7313	427	1.60533	2.2923	19435651	19436669	20.7313	298	19435508	19436671	24.9049	414	AT1G52190	+	NRT1.11,NPF1.2,AtNPF1.2	protein_coding	Major facilitator superfamily protein	1163	1610	19436089	19434479	CDS
chr1	19469399	19470497	1000	33.2432	741	1.96839	2.52218	19469399	19470497	40.5575	733	19469400	19470424	33.2432	749	AT1G52280	-	RABG3d,AtRABG3d	protein_coding	RAB GTPase homolog G3D	1098	362	19469948	19469586	3UTR
chr1	19472184	19472669	568	15.4061	246	0.318718	1.3693	19472200	19472638	15.4061	206	19472184	19472669	25.4636	271	AT1G52290	-	PERK15,AtPERK15	protein_coding	Protein kinase superfamily protein	485	156	19472426	19472582	5UTR
chr1	19477782	19478405	965	26.8554	383	1.66459	2.32511	19477871	19478390	32.8032	308	19477782	19478405	26.8554	370	AT1G52310	+	AT1G52310	protein_coding	protein kinase family protein / C-type lectin domain-containing protein	623	28	19478093	19478065	5UTR
chr1	19512878	19513370	890	19.3697	194	1.3668	2.14545	19512878	19513370	19.3697	196	19512917	19513355	20.8457	154	AT1G52390	-	AT1G52390	protein_coding		401	845	19513124	19512279	TSSup1kTo400
chr1	19518105	19519732	1000	28.5977	1041	1.8791	2.46387	19518558	19519732	31.2221	948	19518105	19519683	28.5977	682	AT1G52410	+	TSA1,AtTSA1	protein_coding	TSK-associating protein 1	130	1684	19518918	19520602	intergenic
chr1	19578272	19583175	920	42.266	3644	1.48101	2.21591	19578287	19583175	42.266	1384	19578272	19583148	105.091	3636	AT1G52565	-	AT1G52565	protein_coding		2139	254	19580723	19580977	5UTR
chr1	19600445	19600833	954	23.9708	204	1.61951	2.29936	19600445	19600821	24.2297	207	19600476	19600833	23.9708	171	AT1G07833	-	AT1G07833	lncRNA		388	172	19600639	19600467	CDS
chr1	19640278	19641422	843	20.6243	749	1.19766	2.03236	19640380	19641422	23.3019	674	19640278	19641371	20.6243	722	AT1G52720	+	AT1G52720	protein_coding		1144	326	19640850	19640524	5UTR
chr1	19649179	19649931	574	13.334	250	0.336286	1.38395	19649237	19649882	13.334	178	19649179	19649931	17.5734	265	AT1G52750	-	AT1G52750	protein_coding	alpha/beta-Hydrolases superfamily protein	752	215	19649555	19649340	TSSup400
chr1	19650366	19651331	742	14.986	208	0.819504	1.78797	19650366	19650820	14.986	202	19650408	19651331	17.9386	172	AT1G52760	+	CSE,LysoPL2,AtMAGL3	protein_coding	lysophospholipase 2	965	323	19650848	19651171	TSSup400
chr1	19663456	19663869	627	13.6242	231	0.477945	1.51006	19663473	19663869	13.6242	230	19663456	19663848	15.0952	215	AT1G52800	+	AT1G52800	protein_coding	2-oxoglutarate (2OG) and Fe(II)-dependent oxygenase superfamily protein	413	360	19663662	19664022	TSSup400
chr1	19671445	19672287	1000	36.5797	561	1.97956	2.53038	19671684	19672287	48.567	327	19671445	19672274	36.5797	556	AT1G52827	-	ATCDT1,AthCYSTM2,CDT1	protein_coding	cadmium tolerance 1	842	155	19671866	19672021	5UTR
chr1	19673552	19674993	832	16.9172	1120	1.15616	2.00579	19673552	19674908	16.9172	1141	19673559	19674993	19.7341	1092	AT1G52830	-	IAA6,SHY1	protein_coding	indole-3-acetic acid 6	1100	620	19674272	19673652	TSSup1kTo400
chr1	19681788	19682564	1000	24.3627	364	1.83891	2.4344	19681943	19682564	24.3627	197	19681788	19682497	28.1258	376	AT1G52857	-	AT1G52857	protein_coding		776	389	19682176	19681787	TSSup400
chr1	19683360	19685955	1000	27.3018	643	1.99993	2.54703	19683626	19685955	27.3018	376	19683360	19685928	37.186	644	AT1G52860	-	AT1G52860	tRNA	pre-tRNA	822	562	19684657	19685219	TSSup1kTo400
chr1	19689021	19692887	745	17.3251	2969	0.830336	1.7942	19689254	19692589	17.7389	2699	19689021	19692887	17.3251	3006	AT1G52880	-	NARS2,ATNAM,ANAC018,NAM	protein_coding	NAC (No Apical Meristem) domain transcriptional regulator superfamily protein	2568	365	19690954	19690589	TSSup400
chr1	19696259	19699956	1000	162.15	3083	3.46415	3.64923	19696259	19699876	162.15	3071	19696295	19699956	165.163	3059	AT1G52890	-	NAC019,ANAC19,ANAC019	protein_coding	NAC domain containing protein 19	2560	375	19698107	19698482	CDS
chr1	19744195	19744955	749	15.3196	273	0.84118	1.8047	19744256	19744709	15.3196	177	19744195	19744955	19.3242	308	AT1G52990	-	AT1G52990	protein_coding	thioredoxin family protein	254	1126	19744575	19743449	intergenic
chr1	19778042	19778580	984	22.3807	213	1.73562	2.36999	19778063	19778473	22.3807	204	19778042	19778580	27.7775	201	AT1G53070	+	AT1G53070	protein_coding	Legume lectin family protein	538	179	19778311	19778132	5UTR
chr1	19782383	19783795	1000	330.799	492	3.9194	4.00127	19782455	19783700	330.799	440	19782383	19783795	417.685	473	AT1G53090	+	SPA4	protein_coding	SPA1-related 4	1412	95	19783089	19783184	TSSup400
chr1	19804264	19806557	1000	79.6974	1341	2.90669	3.20308	19804274	19806532	83.4506	1788	19804264	19806557	79.6974	885	AT1G53160	+	SPL4,FTM6	protein_coding	squamosa promoter binding protein-like 4	1295	852	19805410	19806262	TSSup1kTo400
chr1	19819961	19822720	1000	43.9794	1119	2.54216	2.93104	19819961	19822540	43.9794	1124	19820010	19822720	56.2945	1066	AT1G53170	-	ATERF-8,ERF8,ATERF8	protein_coding	ethylene response factor 8	1384	1059	19821340	19822399	3UTR
chr1	19825043	19825984	1000	180.271	481	3.58633	3.73771	19825045	19825984	180.271	492	19825043	19825980	231.472	468	.	.	.	.	.	.	.	19825513	.	intergenic
chr1	19828471	19828994	671	14.1627	216	0.593086	1.61621	19828547	19828994	14.1627	156	19828471	19828948	18.1145	201	.	.	.	.	.	.	.	19828732	.	intergenic
chr1	19843434	19845283	1000	49.7014	1265	2.51319	2.90682	19843484	19845110	49.8051	1250	19843434	19845283	49.7014	1231	AT1G53210	+	NCL,AtNCL	protein_coding	sodium/calcium exchanger family protein / calcium-binding EF hand family protein	1834	91	19844358	19844449	TSSup400
chr1	19847378	19850032	1000	153.948	1267	3.38183	3.5765	19847549	19850032	153.948	1079	19847378	19849832	230.567	1285	AT1G53220	+	AT1G53220	tRNA	pre-tRNA	668	733	19848705	19847972	intergenic
chr1	19851175	19852193	1000	83.7668	662	3.07473	3.32795	19851175	19852193	83.7668	659	19851309	19852158	102.382	532	AT1G53230	-	TCP3	protein_coding	TEOSINTE BRANCHED 1, cycloidea and PCF transcription factor 3	1018	41	19851684	19851725	5UTR
chr1	19853099	19854743	1000	45.7949	952	2.56752	2.94657	19853099	19854743	45.7949	942	19853113	19854672	54.2079	948	AT1G53240	-	mMDH1	protein_coding	Lactate/malate dehydrogenase family protein	129	3225	19853921	19857146	intergenic
chr1	19874126	19874949	1000	43.2034	288	2.48441	2.88841	19874163	19874820	43.2034	242	19874126	19874949	48.3794	298	.	.	.	.	.	.	.	19874537	.	intergenic
chr1	19878487	19879833	1000	38.8999	1046	2.13159	2.63513	19878487	19879833	48.4453	1036	19878566	19879775	38.8999	977	AT1G53300	+	TTL1	protein_coding	tetratricopetide-repeat thioredoxin-like 1	1346	244	19879160	19879404	TSSup400
chr1	19882989	19884067	1000	46.409	747	2.58576	2.9605	19883022	19884052	46.409	720	19882989	19884067	56.3287	741	AT1G53310	-	ATPPC1,ATPEPC1,PPC1,PEPC1	protein_coding	phosphoenolpyruvate carboxylase 1	133	4885	19883528	19888413	intergenic
chr1	19893196	19893771	1000	28.7019	284	2.07869	2.60067	19893197	19893757	28.7019	272	19893196	19893771	34.2198	295	AT1G53320	-	TLP7,AtTLP7	protein_coding	tubby like protein 7	575	21	19893483	19893504	5UTR
chr1	19900903	19902003	930	20.9399	356	1.51914	2.23999	19900903	19901980	20.9399	335	19900926	19902003	22.4946	354	AT1G53340	-	AT1G53340	protein_coding	Cysteine/Histidine-rich C1 domain family protein	1100	362	19901453	19901091	TSSup400
chr1	19912235	19913463	774	21.4733	294	0.949962	1.86568	19912260	19913451	28.7019	275	19912235	19913463	21.4733	289	AT1G53380	-	AT1G53380	protein_coding	Plant protein of unknown function (DUF641)	474	3837	19912849	19916686	intergenic
chr1	19924368	19925086	870	19.5096	296	1.2953	2.09722	19924443	19925086	19.5096	235	19924368	19924914	20.1614	283	AT1G53400	+	AT1G53400	protein_coding	Ubiquitin domain-containing protein	718	68	19924727	19924659	5UTR
chr1	19934371	19936519	1000	128.428	1449	3.26473	3.48307	19934409	19936519	133.538	1395	19934371	19936428	128.428	1466	AT1G53430	+	NILR2	protein_coding	Leucine-rich repeat transmembrane protein kinase	2148	459	19935445	19934986	5UTR
chr1	19945238	19947069	1000	43.9093	882	2.4996	2.89638	19945295	19947069	43.9093	1357	19945238	19947033	49.0828	350	AT1G53440	+	AT1G53440	protein_coding	Leucine-rich repeat transmembrane protein kinase	1831	285	19946153	19945868	CDS
chr1	19969304	19970437	1000	32.4593	473	2.19162	2.67602	19969304	19970437	32.4593	465	19969333	19970328	45.0443	453	AT1G53500	-	ATRHM2,ATMUM4,RHM2,MUM4	protein_coding	NAD-dependent epimerase/dehydratase family protein	1133	113	19969870	19969757	TSSup400
chr1	19974141	19976444	1000	68.3188	1998	2.80824	3.13533	19974156	19976391	68.3188	1996	19974141	19976444	68.5956	1985	AT1G53510	-	ATMPK18,MPK18	protein_coding	mitogen-activated protein kinase 18	1252	899	19975292	19974393	TSSup1kTo400
chr1	19985689	19986322	1000	35.1189	337	2.08711	2.60644	19985724	19986280	40.9169	297	19985689	19986322	35.1189	342	AT1G53560	-	AT1G53560	protein_coding	Ribosomal protein L18ae family	633	107	19986005	19986112	5UTR
chr1	19992992	19993824	620	19.0589	281	0.459104	1.495	19992992	19993801	26.4483	277	19993004	19993824	19.0589	273	AT1G53580	-	GLX2-3,ETHE1,GLY3	protein_coding	glyoxalase II 3	832	50	19993408	19993458	5UTR
chr1	20049481	20050246	936	21.2879	498	1.54225	2.25512	20049481	20050246	21.2879	516	20049612	20050201	22.7494	349	AT1G53700	+	PK3AT,WAG1	protein_coding	WAG 1	765	1430	20049863	20048433	CDS
chr1	20100516	20101877	1000	81.4068	582	3.03844	3.29873	20100648	20101757	81.4068	416	20100516	20101877	93.8895	617	AT1G53840	+	PME1,ATPME1	protein_coding	pectin methylesterase 1	1361	102	20101196	20101298	TSSup400
chr1	20106021	20106911	1000	55.9027	325	2.6053	2.97687	20106078	20106911	58.4061	260	20106021	20106802	55.9027	334	AT1G53850	-	PAE1,ATPAE1	protein_coding	20S proteasome alpha subunit E1	890	389	20106466	20106077	TSSup400
chr1	20107214	20108132	988	24.0832	623	1.74626	2.37967	20107231	20108130	24.0832	575	20107214	20108132	34.9795	655	AT1G53860	-	AT1G53860	protein_coding	Remorin family protein	918	1992	20107673	20109665	CDS
chr1	20109325	20110165	735	20.5639	259	0.795711	1.77037	20109325	20109861	27.7151	258	20109329	20110165	20.5639	256	AT1G53860	-	AT1G53860	protein_coding	Remorin family protein	840	80	20109745	20109665	TSSup400
chr1	20122530	20122910	987	27.6568	201	1.74328	2.37741	20122530	20122904	32.7706	201	20122540	20122910	27.6568	191	AT1G53887	-	AT1G53887	protein_coding		380	420	20122720	20123140	5UTR
chr1	20163721	20165184	628	13.4116	1154	0.479738	1.51349	20164035	20165184	13.4116	834	20163721	20165097	15.7881	1161	AT1G54020	-	AT1G54020	protein_coding	GDSL-like Lipase/Acylhydrolase superfamily protein	1029	702	20164452	20163750	TSSup1kTo400
chr1	20176756	20178337	1000	48.4356	805	2.47834	2.88402	20176832	20178253	48.4356	272	20176756	20178337	80.3968	1275	AT1TE66680	-	HELITRON2	RC/Helitron	.	563	301	20177546	20177847	intergenic
chr1	20186735	20187327	1000	58.3868	302	2.71299	3.05705	20186750	20187294	58.3868	278	20186735	20187327	61.347	312	AT1G54080	-	UBP1A	protein_coding	oligouridylate-binding protein 1A	592	65	20187031	20187096	5UTR
chr1	20191854	20192672	1000	47.3482	259	2.52453	2.91706	20191888	20192352	47.3482	227	20191854	20192672	50.0326	258	AT1G54095	+	AT1G54095	protein_coding	Protein of unknown function (DUF1677)	818	504	20192263	20192767	TSSup1kTo400
chr1	20198797	20199436	996	26.8527	370	1.77822	2.39914	20198797	20199436	29.5983	414	20198849	20199419	26.8527	275	AT1G54100	-	ALDH7B4	protein_coding	aldehyde dehydrogenase 7B4	639	77	20199116	20199193	5UTR
chr1	20205683	20207280	1000	52.07	975	2.69026	3.03853	20205772	20207280	52.07	891	20205683	20207217	70.9085	971	AT1G54120	+	AT1G54120	protein_coding		1351	448	20206481	20206929	TSSup1kTo400
chr1	20234149	20234666	1000	30.5139	257	1.9972	2.54448	20234149	20234604	31.2221	198	20234181	20234666	30.5139	284	AT1G54200	+	BG3	protein_coding		202	1057	20234407	20235464	intergenic
chr1	20235329	20235884	820	21.833	283	1.11217	1.97691	20235382	20235884	27.7151	248	20235329	20235862	21.833	266	AT1G54200	+	BG3	protein_coding		555	142	20235606	20235464	5UTR
chr1	20308970	20311052	662	20.9221	1067	0.56864	1.59483	20308970	20310981	31.7353	340	20309024	20311052	20.9221	1740	AT1G54410	-	HIRD11,AtHIRD11	protein_coding	dehydrin family protein	1580	839	20310011	20310850	3UTR
chr1	20311471	20312062	1000	37.0461	275	1.92553	2.49352	20311471	20312023	50.8398	251	20311479	20312062	37.0461	292	AT1G54420	+	AT1G54420	protein_coding		591	148	20311766	20311618	CDS
chr1	20385027	20386574	1000	102.324	1179	3.14482	3.38188	20385052	20386574	102.324	1139	20385027	20386495	105.614	1195	AT1G54570	-	PES1	protein_coding	Esterase/lipase/thioesterase family protein	1353	420	20385800	20385380	TSSup1kTo400
chr1	20430134	20431093	953	33.2984	589	1.61496	2.29585	20430445	20430987	49.7949	243	20430134	20431093	33.2984	624	AT1G54740	+	AT1G54740	protein_coding	Protein of unknown function (DUF3049)	959	155	20430613	20430768	TSSup400
chr1	20431417	20432098	983	22.5196	298	1.73499	2.36967	20431417	20431954	22.5196	289	20431445	20432098	29.0725	279	AT1G54740	+	AT1G54740	protein_coding	Protein of unknown function (DUF3049)	569	989	20431757	20430768	3UTR
chr1	20445440	20446257	1000	72.0813	387	2.95722	3.23992	20445472	20446251	72.0813	326	20445440	20446257	91.1828	417	AT1G54820	+	AT1G54820	protein_coding	Protein kinase superfamily protein	101	1308	20445848	20447156	intergenic
chr1	20510984	20511660	1000	29.3125	428	1.94971	2.50941	20510984	20511660	29.3908	453	20511008	20511660	29.3125	380	AT1G54990	+	RGR1,RGR,AXR4	protein_coding	alpha/beta-Hydrolases superfamily protein	676	196	20511322	20511518	TSSup400
chr1	20524325	20524960	984	30.5937	370	1.73568	2.37032	20524325	20524960	40.7376	372	20524379	20524956	30.5937	314	AT1G55020	+	LOX1,ATLOX1	protein_coding	lipoxygenase 1	307	1011	20524642	20525653	intergenic
chr1	20560923	20567558	1000	81.4381	5170	2.73513	3.07159	20561034	20567558	81.4381	505	20560923	20567365	144.263	5186	AT1G55110	-	IDD7,REDSTART,AtIDD7	protein_coding	indeterminate(ID)-domain 7	3346	971	20564240	20563269	TSSup1kTo400
chr1	20587852	20588601	1000	38.4319	380	2.2627	2.72957	20587862	20588601	39.7048	359	20587852	20588561	38.4319	392	AT1G55190	+	PRA1.F2,PRA7	protein_coding	PRA1 (Prenylated rab acceptor) family protein	749	170	20588226	20588396	TSSup400
chr1	20592368	20593958	708	15.922	1233	0.711408	1.70573	20592368	20593958	15.922	1243	20592871	20593894	16.318	721	AT1G55200	-	AT1G55200	protein_coding	Protein kinase protein with adenine nucleotide alpha hydrolases-like domain	1590	163	20593163	20593000	TSSup400
chr1	20597269	20600376	1000	96.6991	451	3.16713	3.40305	20597366	20600376	96.6991	334	20597269	20600019	109.977	471	AT1G55210	-	DIR20	protein_coding	Disease resistance-responsive (dirigent-like protein) family protein	2035	54	20598822	20598768	TSSup400
chr1	20611873	20615004	1000	110.374	723	3.21403	3.44014	20611931	20615004	110.374	660	20611873	20614837	115.235	729	AT1G55260	+	LTPG6	protein_coding	Bifunctional inhibitor/lipid-transfer protein/seed storage 2S albumin superfamily protein	1432	1134	20613438	20614572	intergenic
chr1	20647306	20650291	1000	27.896	614	1.90959	2.48682	20647306	20650124	27.896	281	20647316	20650291	43.79	908	AT1G55330	-	ATAGP21,AGP21	protein_coding	arabinogalactan protein 21	1427	93	20648798	20648891	CDS
chr1	20651258	20651978	961	21.3412	277	1.64862	2.31525	20651307	20651860	21.3412	243	20651258	20651978	25.3554	262	AT1G55340	+	AT1G55340	protein_coding	Protein of unknown function (DUF1639)	720	195	20651618	20651813	TSSup400
chr1	20664774	20665508	1000	32.5235	386	2.22333	2.70142	20664854	20665464	32.5235	319	20664774	20665508	40.1958	373	AT1G55350	-	ATDEK1,EMB80,EMB1275,DEK1	protein_coding	calpain-type cysteine protease family	734	31	20665141	20665110	TSSup400
chr1	20668280	20671945	1000	90.595	3056	3.08722	3.33626	20668280	20671825	90.595	3069	20668364	20671945	98.1367	2959	AT1G55360	-	AT1G55360	protein_coding	Protein of Unknown Function (DUF239)	1537	1295	20670112	20668817	intergenic
chr1	20706709	20707444	901	18.8071	312	1.40936	2.16987	20706709	20707444	18.8071	311	20706749	20707381	23.2063	273	AT1G55450	-	AT1G55450	protein_coding	S-adenosyl-L-methionine-dependent methyltransferases superfamily protein	735	5	20707076	20707071	TSSup400
chr1	20711186	20711784	760	15.8532	245	0.901151	1.83221	20711186	20711784	15.8532	217	20711217	20711766	17.388	242	AT1G55475	+	AT1G55475	protein_coding		598	21	20711485	20711464	5UTR
chr1	20730926	20731560	659	14.7678	373	0.561011	1.58862	20731024	20731547	14.7678	279	20730926	20731560	20.4991	370	AT1G55530	-	AT1G55530	protein_coding	RING/U-box superfamily protein	634	113	20731243	20731356	5UTR
chr1	20745023	20745528	1000	31.0495	242	2.15434	2.64922	20745049	20745482	31.0495	209	20745023	20745528	42.6006	250	AT1G08057	-	AT1G08057	lncRNA		407	144	20745275	20745419	CDS
chr1	20760958	20761891	833	16.9172	670	1.15939	2.00825	20760958	20761844	16.9172	701	20761207	20761891	19.7341	390	.	.	.	.	.	.	.	20761424	.	intergenic
chr1	20811934	20816796	1000	103.648	1831	3.15607	3.39249	20811934	20816777	103.648	1105	20811979	20816796	106.725	935	AT1G55690	-	SFH13	protein_coding	Sec14p-like phosphatidylinositol transfer family protein	2127	1304	20814365	20813061	intergenic
chr1	20817497	20818459	1000	49.4708	611	2.63199	2.99391	20817674	20818430	49.4708	435	20817497	20818459	57.4017	611	.	.	.	.	.	.	.	20817978	.	intergenic
chr1	20859357	20860857	1000	54.4384	1205	2.71154	3.05462	20860255	20860836	54.4384	332	20859357	20860857	62.5432	1181	AT1G55810	+	UKL3	protein_coding	uridine kinase-like 3	1351	399	20860107	20860506	TSSup400
chr1	20872730	20873988	992	31.0051	929	1.76672	2.39089	20872774	20873988	40.9619	891	20872730	20873931	31.0051	924	AT1G55840	+	AT1G55840	protein_coding	Sec14p-like phosphatidylinositol transfer family protein	1258	65	20873359	20873424	TSSup400
chr1	20911032	20912292	608	14.6984	678	0.419985	1.46503	20911032	20912292	14.6984	716	20911169	20912289	14.9074	503	AT1G55920	+	SERAT2;1,SAT1,SAT5,AtSAT1,ATSERAT2;1	protein_coding	serine acetyltransferase 2;1	1177	453	20911662	20912115	CDS
chr1	20951868	20952445	908	21.6435	250	1.43114	2.18802	20951868	20952445	21.6435	291	20951895	20952358	21.6758	183	AT1G56020	+	AT1G56020	protein_coding		577	301	20952156	20951855	5UTR
chr1	20955009	20957126	1000	184.945	1822	3.51326	3.68677	20955099	20957122	187.23	1736	20955009	20957126	184.945	1818	AT1G56030	-	PUB57	protein_coding	RING/U-box superfamily protein	29	2483	20956067	20958550	intergenic
chr1	21007646	21008222	1000	42.6133	286	2.17679	2.66526	21007660	21008222	55.0471	286	21007646	21008213	42.6133	272	AT1G56140	-	AT1G56140	protein_coding	Leucine-rich repeat transmembrane protein kinase	576	79	21007934	21007855	TSSup400
chr1	21016124	21017547	1000	64.9801	789	2.73204	3.06916	21016225	21017547	69.8954	638	21016124	21017461	64.9801	839	AT1G56150	+	SAUR71	protein_coding	SAUR-like auxin-responsive protein family	1237	475	21016835	21017310	TSSup1kTo400
chr1	21030524	21031076	711	17.5301	297	0.721999	1.7129	21030614	21030992	19.2611	207	21030524	21031076	17.5301	297	AT1G56200	+	EMB1303	protein_coding	embryo defective 1303	552	14	21030800	21030786	5UTR
chr1	21035391	21038309	1000	26.8251	1159	1.90031	2.48089	21035391	21038309	26.8251	1086	21035465	21037906	39.8625	1158	AT1G56210	+	HIPP35	protein_coding	Heavy metal transport/detoxification superfamily protein	1894	1261	21036850	21035589	CDS
chr1	21038529	21039390	1000	33.8177	448	2.07757	2.59958	21038734	21039390	33.8177	257	21038529	21039385	56.7264	434	AT1TE69460	-	HELITRONY1D	RC/Helitron	.	298	132	21038959	21038827	intergenic
chr1	21042510	21044090	1000	56.922	673	2.63707	2.99859	21042891	21043962	57.2737	310	21042510	21044090	56.922	655	AT1G56220	+	AT1G56220	protein_coding	Dormancy/auxin associated family protein	1580	350	21043300	21042950	5UTR
chr1	21048772	21049847	793	19.8725	509	1.0242	1.91169	21048795	21049580	23.3038	511	21048772	21049847	19.8725	485	AT1G56230	-	AT1G56230	protein_coding	Protein of unknown function (DUF1399)	1075	68	21049309	21049241	TSSup400
chr1	21062751	21064319	1000	27.0374	1270	1.98955	2.53743	21062970	21064281	27.0374	1058	21062751	21064319	31.3348	1264	AT1G56250	-	VBF,PP2-B14,AtPP2-B14	protein_coding	phloem protein 2-B14	1296	488	21063535	21063047	TSSup1kTo400
chr1	21082213	21082779	1000	40.1978	247	2.21275	2.69119	21082213	21082779	47.8692	241	21082248	21082746	40.1978	218	AT1G56310	+	AT1G56310	protein_coding	Polynucleotidyl transferase, ribonuclease H-like superfamily protein	566	7	21082496	21082489	5UTR
chr1	21133375	21134482	834	17.1573	221	1.16448	2.00971	21133415	21134419	17.1573	225	21133375	21134482	22.2053	177	.	.	.	.	.	.	.	21133928	.	intergenic
chr1	21179950	21181878	1000	66.0098	665	2.87072	3.17804	21180010	21181773	66.0098	597	21179950	21181878	75.7419	673	AT1G56540	+	AT1G56540	protein_coding	Disease resistance protein (TIR-NBS-LRR class) family	1294	670	21180914	21181584	TSSup1kTo400
chr1	21197760	21198244	553	14.255	226	0.276751	1.33273	21197839	21198187	14.255	182	21197760	21198244	21.4577	192	AT1G56580	-	SVB	protein_coding	Protein of unknown function, DUF538	241	1124	21198002	21199126	3UTR
chr1	21198732	21199913	1000	37.6022	803	2.32622	2.77696	21198951	21199866	37.6022	601	21198732	21199913	40.7362	787	AT1G56580	-	SVB	protein_coding	Protein of unknown function, DUF538	1181	196	21199322	21199126	TSSup400
chr1	21227930	21228724	1000	31.0377	340	1.96715	2.52161	21227930	21228538	35.1967	339	21227932	21228724	31.0377	340	AT1G56630	-	AT1G56630	protein_coding	alpha/beta-Hydrolases superfamily protein	182	1215	21228327	21227112	intergenic
chr1	21232089	21232553	1000	27.7151	241	1.97529	2.52728	21232089	21232500	27.7151	264	21232108	21232553	30.0306	199	.	.	.	.	.	.	.	21232321	.	intergenic
chr1	21237197	21238957	1000	74.5466	628	2.9386	3.22597	21237197	21238957	74.5466	639	21237199	21238406	80.9503	616	AT1G56660	+	AT1G56660	protein_coding		1760	239	21238077	21237838	CDS
chr1	21251812	21252403	1000	52.6685	288	2.61202	2.98188	21251812	21252403	52.6685	279	21251837	21252359	54.9294	273	AT1G56680	-	AT1G56680	protein_coding	Chitinase family protein	591	619	21252107	21251488	TSSup1kTo400
chr1	21255918	21256496	1000	34.9755	252	2.15385	2.64896	21255959	21256488	36.7201	236	21255918	21256496	34.9755	228	AT1G56700	+	AT1G56700	protein_coding	Peptidase C15, pyroglutamyl peptidase I-like	578	183	21256207	21256024	5UTR
chr1	21265474	21266747	1000	113.869	344	3.25818	3.47766	21265474	21266685	113.869	341	21265485	21266747	123.165	337	AT1G56720	-	AT1G56720	protein_coding	Protein kinase superfamily protein	1273	359	21266110	21266469	5UTR
chr1	21318128	21318852	1000	27.2265	173	1.95417	2.51168	21318128	21318597	27.2265	164	21318133	21318852	29.5501	177	AT1G08153	+	AT1G08153	lncRNA		707	655	21318490	21319145	TSSup1kTo400
chr1	21364388	21365195	1000	199.503	372	3.60934	3.76525	21364388	21365180	199.503	395	21364396	21365195	207.788	341	AT1G57680	-	Cand1	protein_coding		807	42	21364791	21364749	TSSup400
chr1	21440747	21441585	833	19.2175	254	1.15874	2.00776	21440747	21441327	19.2175	211	21440757	21441585	30.6614	287	AT1G57980	-	PUP23	protein_coding	Nucleotide-sugar transporter family protein	838	319	21441166	21440847	TSSup400
chr1	21441687	21444767	1000	68.0293	1444	2.73618	3.07348	21441687	21444704	77.6039	1471	21441961	21444767	68.0293	1143	AT1G57990	-	ATPUP18,PUP18	protein_coding	purine permease 18	2349	191	21443227	21443036	TSSup400
chr1	21513642	21515173	1000	53.3395	388	2.6655	3.01821	21513642	21514891	53.3395	351	21513658	21515173	79.7432	410	AT1G58100	-	TCP8,AtTCP8	protein_coding	TCP family transcription factor	1531	218	21514407	21514189	TSSup400
chr1	21518141	21519819	1000	31.9806	897	1.96869	2.52246	21518724	21519819	37.573	254	21518141	21519554	31.9806	957	AT1G58110	-	AT1G58110	protein_coding	Basic-leucine zipper (bZIP) transcription factor family protein	1129	710	21518980	21518270	TSSup1kTo400
chr1	21552804	21553774	1000	37.5429	417	2.29666	2.75384	21552910	21553623	37.5429	298	21552804	21553774	39.2338	430	AT1G58200	-	MSL3	protein_coding	MSCS-like 3	970	23	21553289	21553266	TSSup400
chr1	21655595	21656257	1000	33.3577	289	2.18399	2.67026	21655647	21656154	33.3577	218	21655595	21656257	50.0139	309	.	.	.	.	.	.	.	21655926	.	intergenic
chr1	21669007	21670432	880	18.1237	1035	1.33085	2.12062	21669720	21670322	18.1237	329	21669007	21670432	22.0891	1028	AT1TE71500	+	ATREP11	RC/Helitron	.	410	819	21669719	21668900	intergenic
chr1	21704981	21705557	1000	30.2048	332	2.12474	2.6303	21705008	21705537	30.2048	327	21704981	21705557	40.7471	311	AT1G58410	-	RXW24L	protein_coding	Disease resistance protein (CC-NBS-LRR class) family	576	287	21705269	21704982	TSSup400
chr1	21706350	21709635	1000	95.8185	972	3.14593	3.38296	21706350	21709234	95.8185	1003	21706433	21709635	106.23	859	AT1G58420	+	AT1G58420	protein_coding	Uncharacterised conserved protein UCP031279	1775	818	21707992	21707174	3UTR
chr1	21713071	21713671	1000	26.4635	297	1.86708	2.45849	21713116	21713671	26.4635	273	21713071	21713628	27.6445	276	AT1G58430	-	RXF26	protein_coding	GDSL-like Lipase/Acylhydrolase family protein	600	268	21713371	21713103	TSSup400
chr1	21717121	21717578	569	13.8471	251	0.320096	1.37139	21717135	21717554	13.8471	260	21717121	21717578	19.7071	228	AT1G58440	-	DRY2,XF1,SQE1	protein_coding	FAD/NAD(P)-binding oxidoreductase family protein	457	31	21717349	21717380	5UTR
chr1	21720092	21720734	1000	28.7843	325	1.94321	2.50569	21720092	21720734	28.7843	323	21720127	21720686	29.0957	293	AT1G58460	+	AT1G58460	protein_coding		440	881	21720413	21721294	TSSup1kTo400
chr1	21743750	21744384	623	13.4116	344	0.473136	1.50255	21743897	21744384	13.4116	193	21743750	21744377	15.7881	349	AT1G58590	-	AT1G58590	otherRNA	other RNA	634	176	21744067	21743891	TSSup400
chr1	21745492	21746660	1000	35.5639	702	2.25189	2.72117	21745695	21746531	35.5639	476	21745492	21746660	37.7952	726	AT1G58602	+	AT1G58602	protein_coding	LRR and NB-ARC domains-containing disease resistance protein	1168	277	21746076	21746353	TSSup400
chr1	21902083	21902518	658	14.0336	189	0.556415	1.58584	21902097	21902493	14.0336	147	21902083	21902518	18.0403	217	AT1G59620	+	CW9	protein_coding	Disease resistance protein (CC-NBS-LRR class) family	435	37	21902300	21902263	5UTR
chr1	21910896	21912208	1000	30.3911	609	1.86162	2.45336	21910918	21911818	36.6763	596	21910896	21912208	30.3911	601	AT1G59640	-	BPEub,BPE,ZCW32,BPEp	protein_coding	BIG PETAL P	1312	263	21911552	21911289	TSSup400
chr1	21912836	21913448	1000	37.7215	277	2.09355	2.61081	21912858	21913340	46.881	254	21912836	21913448	37.7215	279	AT1TE72310	-	ATREP10D	RC/Helitron	.	218	88	21913142	21913054	intergenic
chr1	21913750	21914612	939	20.293	581	1.55431	2.26188	21913750	21914599	20.293	559	21913810	21914612	26.2675	543	.	.	.	.	.	.	.	21914181	.	intergenic
chr1	21919634	21920233	635	16.167	323	0.498867	1.52928	21919747	21920233	17.3262	249	21919634	21920207	16.167	284	AT1G59650	+	CW14	protein_coding	Protein of unknown function (DUF1336)	599	189	21919933	21919744	5UTR
chr1	21936120	21936729	561	13.4507	254	0.294278	1.35247	21936146	21936729	13.4507	242	21936120	21936593	13.9129	241	AT1G59700	+	ATGSTU16,GSTU16	protein_coding	glutathione S-transferase TAU 16	609	147	21936424	21936277	5UTR
chr1	21970027	21971234	1000	44.3241	744	2.43677	2.85614	21970150	21971226	44.3241	612	21970027	21971234	70.4773	753	AT1G59740	+	AtNPF4.3,NPF4.3	protein_coding	Major facilitator superfamily protein	1207	2645	21970630	21967985	CDS
chr1	22033862	22034779	939	24.168	453	1.55442	2.26225	22033884	22034741	24.168	442	22033862	22034779	40.4021	442	AT1G59870	+	ATPDR8,PDR8,ABCG36,PEN3,ATABCG36	protein_coding	ABC-2 and Plant PDR ABC-type transporter family protein	917	102	22034320	22034422	TSSup400
chr1	22056762	22058421	1000	86.6254	620	3.08431	3.33325	22056762	22058421	86.6254	622	22056764	22058333	100.301	616	AT1G59910	-	FH7	protein_coding	Actin-binding FH2 (formin homology 2) family protein	1506	323	22057591	22057268	TSSup400
chr1	22065581	22066155	767	19.3242	253	0.924211	1.84878	22065581	22066153	22.5196	261	22065603	22066155	19.3242	223	AT1G59940	-	ARR3	protein_coding	response regulator 3	539	1365	22065868	22067233	3UTR
chr1	22094285	22098227	1000	52.4239	943	2.6171	2.98425	22094331	22098227	52.4239	893	22094285	22098125	55.194	947	AT1G60010	-	AT1G60010	protein_coding		2336	364	22096256	22096620	CDS
chr1	22098997	22100393	1000	47.329	665	2.60205	2.97477	22099152	22100377	47.329	437	22098997	22100393	56.7853	738	.	.	.	.	.	.	.	22099695	.	intergenic
chr1	22110299	22110848	817	21.4067	228	1.10529	1.96984	22110326	22110848	26.7411	220	22110299	22110757	21.4067	209	.	.	.	.	.	.	.	22110573	.	intergenic
chr1	22135188	22135597	840	17.7389	215	1.18336	2.02376	22135254	22135597	17.7389	161	22135188	22135586	19.3242	203	AT1TE73080	-	ATREP10D	RC/Helitron	.	186	18	22135392	22135374	intergenic
chr1	22135954	22136663	1000	111.391	353	3.12301	3.36606	22135963	22136663	124.726	345	22135954	22136649	111.391	353	.	.	.	.	.	.	.	22136308	.	intergenic
chr1	22137469	22138278	876	22.695	283	1.31864	2.11054	22137481	22138243	27.2265	297	22137469	22138278	22.695	258	AT1G60060	+	AT1G60060	protein_coding	Serine/threonine-protein kinase WNK (With No Lysine)-related	109	1296	22137873	22139169	intergenic
chr1	22140974	22142289	723	15.3196	716	0.75768	1.74228	22141124	22141945	15.3196	575	22140974	22142289	16.5495	708	AT1G60060	+	AT1G60060	protein_coding	Serine/threonine-protein kinase WNK (With No Lysine)-related	841	2462	22141631	22139169	3UTR
chr1	22184442	22186303	1000	230.36	1407	3.69788	3.83089	22184535	22186280	230.36	1305	22184442	22186303	239.768	1417	.	.	.	.	.	.	.	22185372	.	intergenic
chr1	22191259	22191962	1000	33.0053	334	2.15817	2.65212	22191275	22191869	33.0053	327	22191259	22191962	34.6615	325	AT1G60160	-	POT12	protein_coding	Potassium transporter family protein	703	67	22191610	22191543	TSSup400
chr1	22197651	22198596	992	29.6777	557	1.76598	2.39057	22197820	22198511	37.7875	402	22197651	22198596	29.6777	544	AT1G60190	+	AtPUB19,PUB19	protein_coding	ARM repeat superfamily protein	945	142	22198123	22198265	TSSup400
chr1	22199960	22200649	1000	82.3862	353	3.06094	3.31575	22199989	22200649	82.3862	309	22199960	22200564	102.981	369	AT1G60190	+	AtPUB19,PUB19	protein_coding	ARM repeat superfamily protein	689	2039	22200304	22198265	CDS
chr1	22224067	22224745	1000	55.14	325	2.70167	3.04738	22224123	22224702	55.14	263	22224067	22224745	60.994	332	AT1G60270	-	BGLU6	protein_coding	beta glucosidase 6	678	48	22224406	22224358	TSSup400
chr1	22320980	22322407	1000	41.2899	704	2.42827	2.84989	22321424	22322407	41.2899	226	22320980	22321988	60.994	738	AT1TE73690	+	ATDNA2T9C	DNA/MuDR	.	503	172	22321693	22321865	intergenic
chr1	22342969	22343982	1000	82.9279	666	2.95429	3.2381	22342969	22343969	82.9944	654	22343303	22343982	82.9279	345	AT1G60670	+	AT1G60670	protein_coding	Protein of unknown function (DUF3755)	1013	109	22343475	22343584	TSSup400
chr1	22356471	22357054	940	20.2938	251	1.55921	2.26561	22356507	22357054	20.2938	199	22356471	22357015	23.6794	268	AT1G60720	+	AT1G60720	protein_coding	RNA-directed DNA polymerase (reverse transcriptase)-related family protein	583	97	22356762	22356859	5UTR
chr1	22376801	22377204	602	13.0422	187	0.401365	1.45154	22376839	22377204	13.0422	171	22376801	22377174	15.4127	166	AT1TE73865	+	ATREP15	RC/Helitron	.	76	917	22377002	22376085	intergenic
chr1	22386457	22388482	1000	46.3688	1452	2.58505	2.96024	22386457	22388440	46.3688	1455	22386521	22388482	62.2831	1386	AT1G60800	-	NIK3,AtNIK3	protein_coding	NSP-interacting kinase 3	2025	297	22387469	22387766	5UTR
chr1	22421614	22422373	1000	94.3414	504	3.12262	3.36571	22421616	22422372	94.3414	524	22421614	22422373	130.704	483	.	.	.	.	.	.	.	22421993	.	intergenic
chr1	22422968	22423622	1000	33.8121	304	2.24087	2.71331	22422968	22423622	33.8121	270	22422985	22423570	38.1945	322	AT1G60900	+	U2AF65b,ATU2AF65B	protein_coding	U2 snRNP auxilliary factor, large subunit, splicing factor	654	598	22423295	22423893	TSSup1kTo400
chr1	22442015	22442854	683	17.115	338	0.63222	1.64546	22442017	22442846	18.8735	359	22442015	22442854	17.115	315	AT1G60940	-	SNRK2.10,SRK2B,SNRK2-10	protein_coding	SNF1-related protein kinase 2.10	839	213	22442434	22442221	TSSup400
chr1	22447010	22447490	922	19.6502	225	1.49143	2.2218	22447056	22447490	19.6502	206	22447010	22447436	23.0194	199	AT1G60960	-	IRT3,ATIRT3	protein_coding	iron regulated transporter 3	480	49	22447250	22447299	5UTR
chr1	22511944	22512780	1000	91.0178	384	3.07288	3.32595	22511982	22512746	91.0178	353	22511944	22512780	95.7075	377	AT1G61100	-	AT1G61100	protein_coding	disease resistance protein (TIR class), putative	836	29	22512362	22512333	TSSup400
chr1	22519094	22520797	1000	27.1908	817	1.84174	2.4368	22519094	22520717	27.7151	835	22519198	22520797	27.1908	695	AT1TE74280	-	HELITRONY3	RC/Helitron	.	103	386	22519945	22520331	intergenic
chr1	22523829	22524940	1000	35.41	437	2.02146	2.56022	22523829	22524522	35.41	456	22523890	22524940	63.4785	357	AT1G61120	+	TPS04,GES,TPS4	protein_coding	terpene synthase 04	1111	750	22524384	22523634	CDS
chr1	22533500	22534786	1000	30.0812	955	1.95462	2.51225	22533554	22534749	30.0812	921	22533500	22534786	49.4974	935	AT1G61140	-	FRG4,EDA16	protein_coding	SNF2 domain-containing protein / helicase domain-containing protein / zinc finger protein-related	124	6790	22534143	22540933	intergenic
chr1	22546871	22551295	1000	29.0847	2603	2.08918	2.60808	22546952	22551295	29.0847	3372	22546871	22550530	38.4447	1753	AT1G61170	+	AT1G61170	protein_coding		2189	439	22549083	22549522	TSSup1kTo400
chr1	22590409	22591504	1000	37.0281	403	2.36516	2.80559	22590541	22591504	37.0281	298	22590409	22591440	45.126	376	AT1G61255	-	AT1G61255	protein_coding		380	1167	22590956	22589789	intergenic
chr1	22596177	22597400	1000	55.14	335	2.73388	3.07051	22596231	22597400	55.14	295	22596177	22597281	75.7152	321	AT1G61260	-	AT1G61260	protein_coding	Protein of unknown function (DUF761)	161	1450	22596788	22595338	intergenic
chr1	22597921	22599104	951	24.4028	509	1.60252	2.29122	22598040	22599104	26.4014	396	22597921	22599083	24.4028	504	AT1TE74540	-	ATREP11	RC/Helitron	.	152	439	22598512	22598073	intergenic
chr1	22627548	22628517	1000	29.1996	472	2.09423	2.61164	22627671	22628491	29.1996	341	22627548	22628517	38.5426	481	AT1G61340	+	FBS1,AtFBS1	protein_coding	F-box family protein	969	231	22628032	22628263	TSSup400
chr1	22628997	22630257	920	24.3889	277	1.48136	2.2163	22629022	22630257	28.952	265	22628997	22629612	24.3889	265	AT1G61340	+	FBS1,AtFBS1	protein_coding	F-box family protein	1023	1364	22629627	22628263	CDS
chr1	22633483	22634168	808	16.4902	436	1.07695	1.94798	22633641	22634168	16.4902	292	22633483	22634105	19.0455	423	AT1G61350	+	AT1G61350	protein_coding	ARM repeat superfamily protein	685	52	22633825	22633773	5UTR
chr1	22635814	22636951	1000	52.0779	751	2.59	2.96308	22635814	22636951	52.0779	728	22636030	22636935	53.4639	558	AT1G61350	+	AT1G61350	protein_coding	ARM repeat superfamily protein	287	2609	22636382	22633773	intergenic
chr1	22649436	22650143	1000	27.1498	304	2.00061	2.54731	22649436	22650089	27.1498	280	22649450	22650143	35.7939	314	AT1G61380	-	SD1-29,LORE	protein_coding	S-domain-1 29	707	283	22649789	22650072	5UTR
chr1	22677284	22678314	1000	70.8014	363	2.92456	3.21489	22677298	22678314	70.8014	379	22677284	22678196	81.0952	334	AT1G61470	+	CAF1-5	protein_coding	Polynucleotidyl transferase, ribonuclease H-like superfamily protein	1030	292	22677799	22678091	TSSup400
chr1	22758558	22759814	1000	113.66	822	3.2433	3.46738	22758694	22759697	113.66	667	22758558	22759814	120.092	842	.	.	.	.	.	.	.	22759186	.	intergenic
chr1	22761552	22762233	925	20.7313	420	1.49948	2.22763	22761666	22762168	20.7313	289	22761552	22762233	22.2624	438	AT1TE75040	-	ATREP5	RC/Helitron	.	219	807	22761892	22762699	intergenic
chr1	22762552	22763422	585	13.5731	610	0.35916	1.40907	22762552	22763422	13.5731	653	22762574	22763408	14.3083	545	AT1TE75040	-	ATREP5	RC/Helitron	.	147	288	22762987	22762699	intergenic
chr1	22774770	22775430	1000	25.3043	335	1.89185	2.47581	22774770	22775327	25.3043	317	22774873	22775430	29.0725	250	AT1G61680	-	ATTPS14,TPS14	protein_coding	terpene synthase 14	660	380	22775100	22774720	TSSup400
chr1	22780255	22781037	995	23.4344	263	1.77441	2.39692	22780255	22781037	23.4344	223	22780273	22780710	26.6594	286	AT1G61688	-	AT1G61688	protein_coding	Defensin-like (DEFL) family protein	306	742	22780646	22781388	intergenic
chr1	22799105	22800435	1000	80.7624	343	2.80146	3.13004	22799128	22800395	98.0523	307	22799105	22800435	80.7624	356	AT1G61740	-	AT1G61740	protein_coding	Sulfite exporter TauE/SafE family protein	1330	1646	22799770	22801416	CDS
chr1	22822452	22823152	1000	27.8801	282	1.88034	2.46476	22822508	22823112	28.0391	230	22822452	22823152	27.8801	279	.	.	.	.	.	.	.	22822802	.	intergenic
chr1	22827953	22828475	590	13.7851	184	0.368847	1.4225	22827953	22828475	13.7851	210	22827983	22828439	18.9176	128	AT1TE75240	-	ATREP3	RC/Helitron	.	79	388	22828214	22828602	intergenic
chr1	22829124	22830332	1000	58.6582	773	2.57949	2.95534	22829124	22830260	68.4221	768	22829212	22830332	58.6582	691	AT1G61810	+	BGLU45	protein_coding	beta-glucosidase 45	1208	192	22829728	22829920	TSSup400
chr1	22866666	22871673	1000	63.5424	4572	2.62457	2.99	22866766	22871534	76.8865	4511	22866666	22871673	63.5424	4534	AT1G08443	+	AT1G08443	lncRNA		875	1854	22869169	22867315	CDS
chr1	22879412	22882140	1000	24.6886	1365	1.86007	2.45245	22879642	22882140	24.6886	722	22879412	22882108	28.5934	1341	AT1TE75420	+	DT1	DNA/Mariner	.	131	696	22880776	22881472	intergenic
chr1	22889818	22891242	1000	36.4546	293	2.14257	2.64208	22889818	22891203	42.0311	305	22889831	22891242	36.4546	269	.	.	.	.	.	.	.	22890530	.	intergenic
chr1	22892641	22894005	881	18.9995	822	1.33274	2.12193	22892911	22894005	18.9995	546	22892641	22893754	20.5639	829	AT1G61930	+	AT1G61930	protein_coding	Protein of unknown function, DUF584	1364	223	22893323	22893100	CDS
chr1	22926483	22927697	985	28.3844	295	1.73873	2.37257	22926483	22927697	35.2026	295	22926532	22927661	28.3844	246	AT1G62030	-	AT1G62030	protein_coding	Cysteine/Histidine-rich C1 domain family protein	1142	465	22927090	22926625	TSSup1kTo400
chr1	22928211	22929638	1000	35.9466	317	2.31559	2.76934	22928211	22929638	35.9466	325	22928273	22929150	41.2859	247	.	.	.	.	.	.	.	22928924	.	intergenic
chr1	22930077	22930689	807	16.512	335	1.07438	1.94543	22930235	22930677	16.512	173	22930077	22930689	18.9176	339	AT1G62035	-	MIR171C	miRNA	MIR171C; miRNA	601	179	22930383	22930204	TSSup400
chr1	22936013	22937630	1000	45.0662	869	2.47597	2.8817	22936013	22937584	45.0662	836	22936035	22937630	47.3133	881	AT1G62045	-	AT1G62045	protein_coding		445	1363	22936821	22935458	CDS
chr1	22938577	22939911	879	19.8582	573	1.32914	2.11843	22938577	22939844	19.8582	512	22938644	22939911	30.0306	568	AT1G62050	-	AT1G62050	protein_coding	Ankyrin repeat family protein	1334	220	22939244	22939024	TSSup400
chr1	22977283	22977930	1000	25.5517	344	1.91875	2.49092	22977283	22977930	25.5517	358	22977405	22977928	30.5218	209	AT1G62180	-	PRH43,ATAPR2,APR2,APSR,PRH	protein_coding	5'adenylylphosphosulfate reductase 2	647	279	22977606	22977885	5UTR
chr1	22983787	22985022	710	16.3529	762	0.720131	1.71096	22983787	22984766	16.3529	761	22984157	22985022	25.1384	393	AT1G62200	-	AtPTR6,PTR6,NPF8.5,AtNPF8.5	protein_coding	Major facilitator superfamily protein	1235	18	22984404	22984422	5UTR
chr1	23016062	23016911	821	17.7389	474	1.11526	1.97893	23016312	23016902	17.7389	235	23016062	23016911	25.8102	464	AT1G62300	-	ATWRKY6,WRKY6	protein_coding	WRKY family transcription factor	343	3008	23016486	23019494	intergenic
chr1	23021960	23023247	1000	103.831	877	3.22152	3.44937	23022011	23023247	103.831	825	23021960	23023234	120.092	878	.	.	.	.	.	.	.	23022603	.	intergenic
chr1	23039526	23040386	560	17.2883	360	0.292159	1.35035	23039526	23040114	22.3598	367	23039643	23040386	17.2883	237	AT1G62310	-	AT1G62310	protein_coding	transcription factor jumonji (jmjC) domain-containing protein	860	169	23039956	23039787	TSSup400
chr1	23061402	23062176	725	18.0242	317	0.762008	1.74614	23061402	23062022	20.293	298	23061446	23062176	18.0242	292	AT1G62360	-	BUM,BUM1,WAM1,SHL,STM,WAM	protein_coding	KNOX/ELK homeobox transcription factor	774	274	23061789	23062063	5UTR
chr1	23072022	23073389	1000	35.7038	347	2.29055	2.74836	23072022	23073274	35.7038	325	23072055	23073389	51.1139	337	AT1G62370	+	AT1G62370	protein_coding	RING/U-box superfamily protein	1367	484	23072705	23072221	CDS
chr1	23075282	23076123	1000	301.454	362	3.87997	3.97094	23075334	23076013	301.454	313	23075282	23076123	343.496	359	.	.	.	.	.	.	.	23075702	.	intergenic
chr1	23076702	23077539	1000	27.2265	572	2.01436	2.55575	23076702	23077539	27.2265	600	23076742	23077527	33.472	505	AT1G08523	+	AT1G08523	lncRNA		837	75	23077120	23077195	TSSup400
chr1	23081491	23082540	1000	54.8773	568	2.60904	2.98083	23081645	23082402	54.8773	429	23081491	23082540	55.0639	554	AT1G62380	+	ACO2,ATACO2	protein_coding	ACC oxidase 2	1049	20	23082015	23082035	TSSup400
chr1	23100294	23101192	987	25.7683	260	1.74581	2.37902	23100294	23101162	25.8176	258	23100305	23101192	25.7683	251	AT1G62422	-	AT1G62422	protein_coding		898	592	23100743	23101335	CDS
chr1	23104803	23105845	912	22.4637	543	1.44495	2.19665	23104962	23105845	24.5272	316	23104803	23105819	22.4637	611	AT1G62420	-	AT1G62420	protein_coding	Protein of unknown function (DUF506)	953	568	23105324	23104756	TSSup1kTo400
chr1	23112234	23112973	1000	33.341	376	2.0145	2.55604	23112322	23112906	39.2244	345	23112234	23112973	33.341	319	AT1G62440	+	LRX2	protein_coding	leucine-rich repeat/extensin 2	739	329	23112603	23112932	TSSup400
chr1	23123512	23127418	952	33.9746	3124	1.60872	2.29372	23125560	23127418	51.6059	1084	23123512	23127256	33.9746	3116	AT1TE76235	-	ATREP2	RC/Helitron	.	682	343	23125465	23125808	intergenic
chr1	23143819	23146024	1000	72.7918	1275	2.88466	3.18938	23143819	23145964	72.7918	1262	23143830	23146024	75.4056	1277	AT1G62520	+	AT1G62520	protein_coding		1712	537	23144921	23144384	CDS
chr1	23149926	23150596	1000	47.2076	334	2.45408	2.86522	23149960	23150558	49.2116	312	23149926	23150596	47.2076	323	AT1TE76315	+	ARNOLD3	DNA/MuDR	.	182	153	23150261	23150414	intergenic
chr1	23172455	23173428	1000	199.374	346	3.65525	3.80149	23172455	23173428	199.374	351	23172482	23173269	225.923	315	AT1G62580	+	NOGC1	protein_coding	Flavin-binding monooxygenase family protein	973	344	23172941	23173285	TSSup400
chr1	23199703	23201621	1000	136.163	1305	3.35438	3.55051	23200115	23201621	136.163	897	23199703	23201511	192.269	1302	AT1G62660	+	BFRUCT3	protein_coding	Glycosyl hydrolases family 32 protein	1918	1051	23200662	23199611	5UTR
chr1	23212690	23213670	750	15.3196	664	0.845474	1.80655	23213062	23213594	15.3196	228	23212690	23213670	19.3242	729	AT1TE76530	+	ATREP3	RC/Helitron	.	77	413	23213180	23213593	intergenic
chr1	23239762	23240325	1000	31.0296	283	2.13024	2.63379	23239762	23240313	31.0296	256	23239801	23240325	34.2443	271	AT1TE76615	+	ATREP10D	RC/Helitron	.	172	1160	23240043	23238883	intergenic
chr1	23262504	23263125	1000	40.3324	307	2.41096	2.83691	23262521	23263071	40.3324	263	23262504	23263125	58.989	335	AT1G08573	+	AT1G08573	lncRNA		520	520	23262814	23262294	CDS
chr1	23286412	23287951	1000	161.81	541	3.50372	3.6812	23286443	23287856	161.81	517	23286412	23287951	175.302	534	AT1G62870	-	AT1G62870	protein_coding		1385	384	23287181	23286797	TSSup400
chr1	23289797	23290416	951	21.1731	383	1.60254	2.29158	23289829	23290416	21.1731	365	23289797	23290393	24.0117	369	.	.	.	.	.	.	.	23290106	.	intergenic
chr1	23314673	23315224	1000	28.1479	240	2.04642	2.57959	23314688	23315224	28.1479	214	23314673	23315191	36.8926	251	AT1G62950	+	AT1G62950	protein_coding	leucine-rich repeat transmembrane protein kinase family protein	551	78	23314948	23314870	5UTR
chr1	23320067	23321546	1000	27.2542	495	1.82621	2.42746	23320067	23321009	28.955	297	23320108	23321546	27.2542	653	AT1G62960	-	ACS10	protein_coding	ACC synthase 10	1360	379	23320806	23320427	TSSup400
chr1	23335279	23336082	1000	67.1264	311	2.90287	3.20071	23335297	23336082	67.1264	299	23335279	23336030	84.8655	306	AT1G62981	+	AT1G62981	protein_coding	Protein of unknown function (DUF1191)	116	2062	23335680	23333618	intergenic
chr1	23336629	23337753	715	16.9356	734	0.732165	1.72395	23336629	23337753	17.4921	767	23336878	23337629	16.9356	452	AT1G62990	+	IRX11,KNAT7	protein_coding	KNOTTED-like homeobox of Arabidopsis thaliana 7	1124	25	23337191	23337166	5UTR
chr1	23351979	23353806	943	24.5936	696	1.57388	2.27338	23351990	23353678	27.7303	669	23351979	23353806	24.5936	712	AT1G63010	-	VPT1,PHT5;1	protein_coding	Major Facilitator Superfamily with SPX (SYG1/Pho81/XPR1) domain-containing protein	1827	61	23352892	23352831	TSSup400
chr1	23366389	23367355	658	15.6976	676	0.556419	1.58654	23366735	23367311	15.6976	358	23366389	23367355	23.9719	649	AT1G08587	-	AT1G08587	lncRNA		541	942	23366872	23365930	TSSup1kTo400
chr1	23394543	23397946	1000	40.9004	864	2.41325	2.83847	23394547	23397934	40.9004	1138	23394543	23397946	44.4129	845	AT1TE77060	-	HELITRON4	RC/Helitron	.	547	22	23396244	23396266	intergenic
chr1	23411959	23412902	1000	75.7152	485	2.78647	3.11951	23412077	23412787	89.6816	393	23411959	23412902	75.7152	460	AT1G63130	+	RPF6	protein_coding	Tetratricopeptide repeat (TPR)-like superfamily protein	943	87	23412430	23412517	TSSup400
chr1	23429284	23429928	827	20.9837	316	1.13712	1.99345	23429284	23429902	25.3043	243	23429376	23429928	20.9837	298	AT1G63180	-	UGE3	protein_coding	UDP-D-glucose/UDP-D-galactose 4-epimerase 3	644	46	23429606	23429652	5UTR
chr1	23458368	23459188	931	21.0153	259	1.52411	2.24228	23458445	23458987	21.0153	211	23458368	23459188	22.5725	230	AT1G63240	-	AT1G63240	protein_coding		820	150	23458778	23458928	5UTR
chr1	23515452	23517467	1000	75.7684	1543	2.92425	3.21459	23515453	23517467	75.7684	1558	23515452	23517441	79.3971	1528	AT1G63420	+	AT1G63420	protein_coding	Arabidopsis thaliana protein of unknown function (DUF821)	2015	780	23516459	23515679	CDS
chr1	23554593	23556106	1000	52.5483	593	2.66377	3.01716	23554593	23555904	52.5483	584	23554610	23556106	58.7112	585	AT1G63500	+	BSK7	protein_coding	Protein kinase protein with tetratricopeptide repeat domain	1513	49	23555349	23555398	TSSup400
chr1	23596417	23598105	1000	56.1547	1075	2.69466	3.0428	23597046	23597970	56.1547	497	23596417	23598105	60.1415	1025	AT1G63640	-	AT1G63640	protein_coding	P-loop nucleoside triphosphate hydrolases superfamily protein with CH (Calponin Homology) domain	508	1336	23597261	23595925	intergenic
chr1	23599263	23599862	1000	40.4032	252	2.44894	2.86342	23599291	23599862	40.4032	201	23599263	23599857	48.2304	275	AT1G63650	+	ATMYC-2,AtEGL3,EGL1,EGL3	protein_coding	basic helix-loop-helix (bHLH) DNA-binding superfamily protein	599	150	23599562	23599412	5UTR
chr1	23610233	23612178	1000	25.4699	891	1.79511	2.40955	23610233	23612178	25.4699	905	23610274	23612139	26.2936	837	AT1G63670	-	TRM12	protein_coding	Protein of unknown function (DUF3741)	1546	426	23611205	23610779	TSSup1kTo400
chr1	23617766	23618533	1000	42.8664	347	2.39965	2.83112	23617766	23618533	42.8664	325	23617789	23618432	68.0417	347	AT1G63690	+	SPPL2,ATSPPL2	protein_coding	SIGNAL PEPTIDE PEPTIDASE-LIKE 2	767	138	23618149	23618011	5UTR
chr1	23619836	23620387	1000	62.5914	264	2.83505	3.15238	23619848	23620359	62.5914	231	23619836	23620387	73.9604	285	AT1G63690	+	SPPL2,ATSPPL2	protein_coding	SIGNAL PEPTIDE PEPTIDASE-LIKE 2	551	2100	23620111	23618011	CDS
chr1	23632774	23634952	988	24.619	578	1.74792	2.38032	23632774	23634787	24.619	619	23632870	23634952	36.7315	442	AT1G63710	-	CYP86A7	protein_coding	cytochrome P450, family 86, subfamily A, polypeptide 7	2178	210	23633863	23634073	CDS
chr1	23637202	23638467	1000	57.8865	398	2.75988	3.0985	23637223	23638443	57.8865	357	23637202	23638467	81.6661	419	AT1G63720	-	AT1G63720	protein_coding		1265	257	23637834	23637577	TSSup400
chr1	23684036	23685796	1000	42.5264	1192	1.92494	2.49266	23684037	23685796	64.1666	1203	23684036	23685778	42.5264	1181	AT1G63830	+	AT1G63830	protein_coding	PLAC8 family protein	1704	176	23684916	23685092	TSSup400
chr1	23687244	23690878	1000	51.8297	1366	2.68643	3.03559	23687463	23690737	51.8297	1161	23687244	23690878	62.1408	1352	AT1G63840	-	AT1G63840	protein_coding	RING/U-box superfamily protein	1276	1746	23689061	23690807	intergenic
chr1	23691500	23697030	1000	38.3263	434	1.96049	2.5165	23691519	23697017	38.3263	895	23691500	23697030	75.0538	428	AT1G63850	+	AT1G63850	protein_coding	BTB/POZ domain-containing protein	1311	2454	23694265	23696719	intergenic
chr1	23705832	23706825	1000	92.398	428	3.02297	3.28795	23705832	23706825	95.6152	423	23705883	23706728	92.398	382	AT1G63860	-	AT1G63860	protein_coding	Disease resistance protein (TIR-NBS-LRR class) family	993	270	23706328	23706058	TSSup400
chr1	23734207	23734930	1000	33.943	457	2.20416	2.68517	23734207	23734889	33.943	440	23734465	23734930	36.2091	217	AT1G63950	+	AT1G63950	protein_coding	Heavy metal transport/detoxification superfamily protein	723	279	23734568	23734847	TSSup400
chr1	23768972	23770568	1000	37.6463	1198	2.35378	2.79488	23768972	23770535	37.6463	1206	23769059	23770568	42.346	1103	AT1G64060	+	ATRBOHF,RBOHAP108,RBOHF,RBOH,ATRBOH	protein_coding	respiratory burst oxidase protein F	1596	3	23769770	23769773	TSSup400
chr1	23772004	23772638	1000	32.9972	303	2.1008	2.616	23772004	23772638	32.9972	330	23772017	23772636	33.0182	263	AT1G64060	+	ATRBOHF,RBOHAP108,RBOHF,RBOH,ATRBOH	protein_coding	respiratory burst oxidase protein F	634	2548	23772321	23769773	CDS
chr1	23773002	23773648	1000	61.4831	305	2.72892	3.06674	23773002	23773610	61.4831	298	23773062	23773648	62.6178	253	AT1G64060	+	ATRBOHF,RBOHAP108,RBOHF,RBOH,ATRBOH	protein_coding	respiratory burst oxidase protein F	646	3552	23773325	23769773	CDS
chr1	23783839	23785500	951	27.0145	770	1.60312	2.29194	23783839	23785500	34.5858	855	23783948	23785399	27.0145	576	AT1G64080	-	MAKR2	protein_coding		524	2131	23784669	23786800	intergenic
chr1	23786289	23788426	1000	53.9193	1105	2.71938	3.06056	23786327	23788426	53.9193	1045	23786289	23788211	73.4536	1127	AT1G64080	-	MAKR2	protein_coding		1511	557	23787357	23786800	TSSup1kTo400
chr1	23893130	23896431	1000	241.949	2759	3.7038	3.83606	23893167	23896256	241.949	2703	23893130	23896431	245.592	2778	AT1G08673	-	AT1G08673	lncRNA		772	1226	23894780	23896006	intergenic
chr1	23902658	23904524	1000	83.2641	324	2.81175	3.13977	23902659	23903965	102.85	285	23902658	23904524	83.2641	363	.	.	.	.	.	.	.	23903591	.	intergenic
chr1	23904986	23906341	1000	37.0463	676	2.23195	2.70908	23904986	23906309	37.7143	687	23904995	23906341	37.0463	656	.	.	.	.	.	.	.	23905663	.	intergenic
chr1	23908237	23909732	581	16.7098	813	0.34992	1.39997	23908369	23909364	20.1351	647	23908237	23909732	16.7098	847	.	.	.	.	.	.	.	23908984	.	intergenic
chr1	23910424	23913268	1000	49.2797	2309	2.64351	3.00383	23910424	23913190	49.2797	2294	23910457	23913268	59.5377	2292	AT1G64390	+	AtGH9C2,GH9C2	protein_coding	glycosyl hydrolase 9C2	2844	823	23911846	23911023	CDS
chr1	23922645	23923970	1000	94.8204	533	3.16329	3.39848	23922645	23923745	94.8204	528	23922661	23923970	118.565	523	AT1G64405	+	AT1G64405	protein_coding		1325	209	23923307	23923516	TSSup400
chr1	23940881	23943431	1000	52.9203	1560	2.15446	2.64948	23940912	23943339	78.5676	1035	23940881	23943431	52.9203	2055	AT1G64455	+	AT1G64455	protein_coding		1537	393	23942156	23941763	CDS
chr1	23945652	23946943	672	18.1579	407	0.597379	1.61964	23945652	23946943	18.1579	503	23945706	23946743	34.2257	258	AT1G64460	-	AT1G64460	nontranslating_CDS	Protein kinase superfamily protein	1158	487	23946297	23945810	TSSup1kTo400
chr1	23963241	23963710	880	18.6411	220	1.33078	2.12018	23963278	23963654	18.6411	156	23963241	23963710	20.6363	247	.	.	.	.	.	.	.	23963475	.	intergenic
chr1	24003714	24004262	773	20.6234	293	0.944628	1.86289	24003714	24004229	26.4892	272	24003830	24004262	20.6234	198	.	.	.	.	.	.	.	24003988	.	intergenic
chr1	24005330	24007486	1000	39.1106	557	2.28868	2.74654	24005336	24007405	39.5695	564	24005330	24007486	39.1106	544	AT1G64620	+	DOF1.8	protein_coding	Dof-type zinc finger DNA-binding family protein	1574	504	24006408	24006912	TSSup1kTo400
chr1	24008912	24010002	799	16.9438	823	1.04464	1.92586	24009298	24009976	16.9438	414	24008912	24010002	18.2712	846	AT1G08717	-	AT1G08717	lncRNA		424	386	24009457	24009843	intergenic
chr1	24010931	24012007	1000	83.5458	349	3.05822	3.31348	24010979	24011908	83.5458	304	24010931	24012007	96.0751	347	.	.	.	.	.	.	.	24011469	.	intergenic
chr1	24022997	24023603	1000	49.4516	310	2.4619	2.87243	24022997	24023572	54.6752	315	24023026	24023603	49.4516	276	AT1G64640	-	ENODL8,AtENODL8	protein_coding	early nodulin-like protein 8	606	124	24023300	24023424	5UTR
chr1	24028184	24030111	974	26.1781	508	1.69801	2.34655	24028203	24030111	26.1781	488	24028184	24030100	43.79	509	AT1G64660	+	ATMGL,MGL	protein_coding	methionine gamma-lyase	1927	318	24029147	24028829	CDS
chr1	24033242	24035954	1000	72.0818	732	2.84009	3.155	24033242	24035403	73.4708	368	24033269	24035954	72.0818	1070	AT1G64670	-	BDG1,CED1	protein_coding	alpha/beta-Hydrolases superfamily protein	1432	924	24034598	24033674	TSSup1kTo400
chr1	24040438	24041455	898	18.8686	348	1.40067	2.16448	24040438	24041455	18.8686	258	24040505	24041413	24.5407	372	AT1G64700	-	AT1G64700	protein_coding		1017	310	24040946	24040636	TSSup400
chr1	24042808	24044770	1000	136.315	704	3.41445	3.60259	24042808	24044770	136.315	707	24042887	24044742	159.189	622	AT1G64710	+	AT1G64710	protein_coding	GroES-like zinc-binding dehydrogenase family protein	1085	896	24043789	24044685	TSSup1kTo400
chr1	24047917	24049030	851	23.1032	818	1.22537	2.05031	24048016	24048962	29.7576	711	24047917	24049030	23.1032	826	AT1G64720	-	CP5	protein_coding	Polyketide cyclase/dehydrase and lipid transport superfamily protein	1113	349	24048473	24048822	CDS
chr1	24049754	24050227	1000	37.2917	234	2.15656	2.65027	24049789	24050211	43.6151	199	24049754	24050227	37.2917	234	AT1G64740	+	TUA1	protein_coding	alpha-1 tubulin	473	15	24049990	24050005	TSSup400
chr1	24059855	24061481	985	24.8807	1133	1.74138	2.3745	24059930	24061481	24.8807	1041	24059855	24061251	25.6025	1151	AT1G64780	-	AMT1;2,ATAMT1;2	protein_coding	ammonium transporter 1;2	842	2136	24060668	24062804	3UTR
chr1	24112652	24113604	1000	60.5438	355	2.65765	3.01273	24112652	24113604	66.9912	382	24112700	24113584	60.5438	281	AT1G64900	+	CYP89A2,CYP89	protein_coding	cytochrome P450, family 89, subfamily A, polypeptide 2	952	20	24113128	24113108	5UTR
chr1	24126856	24127975	718	15.7132	287	0.73649	1.73049	24126979	24127975	15.7132	152	24126856	24127900	22.2624	299	AT1G64950	+	CYP89A5	protein_coding	cytochrome P450, family 89, subfamily A, polypeptide 5	1119	90	24127415	24127505	TSSup400
chr1	24135806	24137302	1000	198.782	546	3.55781	3.71834	24135896	24137302	202.558	448	24135806	24137059	198.782	555	AT1G64970	-	VTE4,TMT1,G-TMT	protein_coding	gamma-tocopherol methyltransferase	1303	445	24136554	24136109	TSSup1kTo400
chr1	24139014	24139601	1000	34.2212	331	1.88116	2.46685	24139077	24139601	45.6933	296	24139014	24139582	34.2212	303	AT1G64980	-	CDI	protein_coding	Nucleotide-diphospho-sugar transferases superfamily protein	587	18	24139307	24139325	5UTR
chr1	24148454	24149458	703	20.5796	716	0.698893	1.69464	24148879	24149414	29.1653	290	24148454	24149458	20.5796	717	AT1G65010	+	AT1G65010	protein_coding	Plant protein of unknown function (DUF827)	1004	251	24148956	24149207	TSSup400
chr1	24291963	24292602	717	20.0182	371	0.735209	1.72853	24292104	24292602	26.7965	201	24291963	24292568	20.0182	401	AT1G65390	+	ATPP2-A5,PP2-A5	protein_coding	phloem protein 2 A5	639	89	24292282	24292371	TSSup400
chr1	24334897	24335623	1000	112.006	395	3.13623	3.37683	24334969	24335623	124.241	314	24334897	24335580	112.006	405	.	.	.	.	.	.	.	24335260	.	intergenic
chr1	24348982	24349694	759	18.0822	256	0.892386	1.82873	24349001	24349694	18.0822	226	24348982	24349526	29.6138	268	AT1G65486	+	AT1G65486	protein_coding		712	60	24349338	24349398	TSSup400
chr1	24360728	24362058	873	21.7177	507	1.3048	2.10302	24361040	24362058	24.7402	214	24360728	24362028	21.7177	489	AT1G65520	-	PEC11,ATECI1,ECI1,ECHIC	protein_coding	delta(3), delta(2)-enoyl CoA isomerase 1	1027	661	24361393	24362054	CDS
chr1	24387260	24388942	1000	39.7102	1329	2.2001	2.68229	24387314	24388942	47.5007	1250	24387260	24388939	39.7102	1355	AT1G65590	+	HEXO3,ATHEX1	protein_coding	beta-hexosaminidase 3	1682	2550	24388101	24385551	CDS
chr1	24396372	24397676	738	19.7341	650	0.807053	1.77919	24396372	24397676	25.3043	642	24396652	24397585	19.7341	379	AT1G65620	+	AS2	protein_coding	Lateral organ boundaries (LOB) domain family protein	534	1118	24397024	24398142	intergenic
chr1	24398015	24399219	624	13.4116	747	0.474207	1.50392	24398078	24399090	13.4116	663	24398015	24399219	15.4127	769	AT1G65620	+	AS2	protein_coding	Lateral organ boundaries (LOB) domain family protein	1204	475	24398617	24398142	5UTR
chr1	24404213	24404757	913	27.6568	283	1.45042	2.20032	24404239	24404757	39.2244	237	24404213	24404722	27.6568	303	.	.	.	.	.	.	.	24404485	.	intergenic
chr1	24405061	24405653	971	26.2675	331	1.68688	2.33892	24405123	24405653	30.2048	267	24405061	24405618	26.2675	334	.	.	.	.	.	.	.	24405357	.	intergenic
chr1	24438386	24439022	941	21.1247	262	1.56366	2.26784	24438386	24438856	21.1247	230	24438387	24439022	23.1308	294	AT1G65710	-	AT1G65710	protein_coding		636	81	24438704	24438623	TSSup400
chr1	24440845	24444213	1000	94.2547	2249	3.0371	3.29714	24440845	24444072	99.2946	2254	24440872	24444213	94.2547	2218	AT1G65730	+	YSL7	protein_coding	YELLOW STRIPE like 7	2826	142	24442529	24442387	5UTR
chr1	24486898	24488235	1000	74.1286	940	2.98061	3.25696	24486966	24488147	74.1286	854	24486898	24488235	95.9668	959	AT1G65830	-	AT1G65830	tRNA	pre-tRNA	1082	493	24487566	24487073	TSSup1kTo400
chr1	24515103	24515555	772	20.5639	230	0.941944	1.8612	24515103	24515555	26.2589	217	24515109	24515550	20.5639	238	AT1G65890	-	AAE12	protein_coding	acyl activating enzyme 12	452	670	24515329	24514659	TSSup1kTo400
chr1	24518334	24519396	1000	59.7642	647	2.67175	3.02371	24518334	24519396	62.7426	676	24518428	24519275	59.7642	524	AT1G65900	-	AT1G65900	protein_coding		1062	264	24518865	24518601	TSSup400
chr1	24530079	24530749	1000	29.1996	350	2.08023	2.6015	24530117	24530735	29.1996	309	24530079	24530749	33.472	353	AT1G65920	-	AT1G65920	protein_coding	Regulator of chromosome condensation (RCC1) family with FYVE zinc finger domain	283	1052	24530414	24529362	intergenic
chr1	24537769	24539198	1000	46.0709	512	2.55031	2.93546	24538015	24539198	46.0709	276	24537769	24539163	66.63	503	AT1G65930	+	cICDH	protein_coding	cytosolic NADP+-dependent isocitrate dehydrogenase	1313	402	24538483	24538885	TSSup1kTo400
chr1	24551211	24555635	1000	76.361	4074	2.74704	3.08761	24551211	24555614	76.361	1527	24551299	24555635	131.169	3968	AT1G08793	+	AT1G08793	miRNA		1141	485	24553423	24553908	5UTR
chr1	24598324	24598851	1000	32.8291	262	1.88641	2.47103	24598332	24598851	42.1766	222	24598324	24598836	32.8291	295	AT1G66070	-	AT1G66070	protein_coding	Translation initiation factor eIF3 subunit	527	44	24598587	24598631	5UTR
chr1	24611525	24612835	561	12.8054	796	0.293704	1.35176	24611525	24612835	12.8054	867	24611549	24612785	13.9298	701	AT1G66120	+	AAE11,AtAAE11	protein_coding	AMP-dependent synthetase and ligase family protein	1216	439	24612180	24612619	TSSup1kTo400
chr1	24620825	24622287	1000	85.1465	267	3.08632	3.33559	24620825	24622287	85.1465	264	24620860	24622278	106.362	236	AT1G66140	-	ZFP4	protein_coding	zinc finger protein 4	1462	561	24621556	24622117	CDS
chr1	24623873	24624431	760	18.5144	241	0.894359	1.83047	24623899	24624431	20.293	201	24623873	24624350	18.5144	255	.	.	.	.	.	.	.	24624152	.	intergenic
chr1	24625175	24625756	981	23.4344	313	1.72591	2.36354	24625175	24625756	23.4344	290	24625197	24625733	33.472	315	AT1TE80885	-	ATREP10D	RC/Helitron	.	129	161	24625465	24625304	intergenic
chr1	24629483	24630419	875	17.9965	584	1.31553	2.10922	24629522	24630419	17.9965	541	24629483	24630377	22.0612	588	AT1G66145	-	CLE18	protein_coding	CLAVATA3/ESR-RELATED 18	352	1116	24629951	24628835	intergenic
chr1	24631063	24631756	1000	92.3707	316	3.09901	3.34535	24631063	24631690	92.3707	331	24631069	24631756	99.839	295	AT1G66150	+	TMK1	protein_coding	transmembrane kinase 1	693	72	24631409	24631337	5UTR
chr1	24634369	24635482	1000	35.8525	238	2.21092	2.6891	24634429	24635003	35.8525	153	24634369	24635482	36.2571	264	AT1G66150	+	TMK1	protein_coding	transmembrane kinase 1	412	3588	24634925	24631337	intergenic
chr1	24636723	24638116	781	21.8451	671	0.977381	1.88266	24636723	24638116	29.649	335	24636790	24638042	21.8451	940	AT1G66160	+	ATCMPG1,CMPG1	protein_coding	CYS, MET, PRO, and GLY protein 1	1393	224	24637419	24637195	CDS
chr1	24644566	24645488	1000	28.2068	331	1.95393	2.5114	24644566	24645488	28.2068	303	24644568	24645276	42.9171	358	AT1TE80950	+	ATREP2	RC/Helitron	.	422	39	24645027	24645066	intergenic
chr1	24649729	24651258	1000	82.6961	551	2.95082	3.23626	24649729	24651221	83.149	554	24649781	24651258	82.6961	497	.	.	.	.	.	.	.	24650493	.	intergenic
chr1	24653652	24654737	1000	71.7699	406	2.85612	3.16576	24653670	24654737	71.7699	392	24653652	24654716	72.9791	403	AT1G66190	-	AT1G66190	protein_coding		1085	196	24654194	24653998	TSSup400
chr1	24659354	24660003	601	16.167	343	0.397975	1.448	24659386	24660003	18.1554	343	24659354	24659994	16.167	311	AT1TE80995	-	ATREP4	RC/Helitron	.	376	52	24659678	24659730	intergenic
chr1	24676832	24677343	880	18.1554	249	1.33195	2.12149	24676887	24677343	18.1554	198	24676832	24677287	21.4067	246	AT1G66230	+	AtMYB20,MYB20	protein_coding	myb domain protein 20	511	33	24677087	24677120	TSSup400
chr1	24691939	24693666	986	22.9425	1504	1.74309	2.37676	24692084	24693666	22.9425	1382	24691939	24693636	26.2372	1481	AT1G66250	+	AT1G66250	protein_coding	O-Glycosyl hydrolases family 17 protein	1727	4	24692802	24692798	5UTR
chr1	24720357	24721135	1000	49.6962	387	2.56609	2.9458	24720421	24721135	49.6962	297	24720357	24721048	52.2821	414	AT1G08833	+	AT1G08833	lncRNA		778	574	24720746	24721320	TSSup1kTo400
chr1	24732248	24732796	984	23.0071	282	1.73746	2.37096	24732248	24732792	23.0071	266	24732327	24732796	25.8881	220	AT1G66330	-	AT1G66330	protein_coding	senescence-associated family protein	548	53	24732522	24732575	5UTR
chr1	24739547	24741314	1000	80.4117	1001	3.02266	3.28764	24739555	24741213	80.4117	992	24739547	24741314	91.4527	1003	AT1TE81275	-	HELITRONY3	RC/Helitron	.	268	2112	24740430	24742542	intergenic
chr1	24742036	24744764	1000	622.334	2120	4.12352	4.16532	24742162	24744764	622.334	1988	24742036	24744646	659.594	2126	AT1TE81275	-	HELITRONY3	RC/Helitron	.	506	858	24743400	24742542	intergenic
chr1	24760233	24761034	1000	194.409	488	3.52061	3.694	24760359	24761012	208.633	377	24760233	24761034	194.409	474	.	.	.	.	.	.	.	24760633	.	intergenic
chr1	24766760	24767379	545	16.1665	329	0.259085	1.31327	24766798	24767358	19.1523	223	24766760	24767379	16.1665	398	AT1TE81340	-	ATREP3	RC/Helitron	.	18	291	24767069	24766778	intergenic
chr1	24769816	24772238	965	30.2048	1140	1.66225	2.32409	24769816	24772238	30.2048	1558	24769899	24772222	59.1524	639	AT1G66400	-	CML23	protein_coding	calmodulin like 23	1820	366	24771027	24771393	CDS
chr1	24811739	24812891	605	13.9926	832	0.406107	1.45865	24811739	24812876	13.9926	835	24812106	24812891	19.3376	462	AT1G66500	-	PCFS1	protein_coding	Pre-mRNA cleavage complex II	1152	346	24812315	24812661	CDS
chr1	24830970	24831755	1000	78.8856	393	2.86479	3.17218	24830976	24831726	87.6187	387	24830970	24831755	78.8856	394	AT1TE81560	+	HELITRONY3	RC/Helitron	.	176	217	24831362	24831579	intergenic
chr1	24882853	24884813	1000	105.81	815	3.1779	3.41077	24882853	24884751	105.81	814	24882911	24884813	109.601	759	AT1G66725	+	MIR163	miRNA	MIR163; miRNA	1331	232	24883833	24884065	TSSup400
chr1	24898000	24899260	1000	50.6067	834	2.52591	2.91809	24898032	24899155	51.1328	766	24898000	24899260	50.6067	870	.	.	.	.	.	.	.	24898630	.	intergenic
chr1	24901542	24902764	1000	39.677	360	2.00786	2.5507	24901626	24902253	54.5186	310	24901542	24902764	39.677	327	AT1G66760	+	DTX9	protein_coding	MATE efflux family protein	1222	272	24902153	24901881	5UTR
chr1	24950911	24951678	938	20.1238	275	1.5502	2.25963	24950960	24951678	20.1238	254	24950911	24951392	25.1382	248	AT1G08857	-	AT1G08857	atlncRNA		767	2694	24951294	24953988	5UTR
chr1	24951915	24952921	1000	54.3236	442	2.4909	2.89227	24952081	24952917	65.2286	280	24951915	24952921	54.3236	438	AT1G08857	-	AT1G08857	atlncRNA		1006	1570	24952418	24953988	CDS
chr1	24955256	24955989	896	28.9083	336	1.39211	2.15989	24955256	24955904	43.6354	332	24955261	24955989	28.9083	335	AT1G66880	+	AT1G66880	protein_coding	Protein kinase superfamily protein	438	8695	24955622	24946927	3UTR
chr1	24957121	24959585	602	14.9049	557	0.400902	1.45083	24957185	24959585	14.9049	230	24957121	24959555	22.296	733	AT1G66900	+	AT1G66900	protein_coding	alpha/beta-Hydrolases superfamily protein	1336	896	24958353	24959249	TSSup1kTo400
chr1	24974323	24976536	1000	87.0997	505	3.00758	3.27665	24974323	24976478	87.0997	503	24974463	24976536	88.3875	367	AT1G66940	-	AT1G66940	protein_coding	protein kinase-related	1623	483	24975429	24974946	TSSup1kTo400
chr1	24995902	24997000	1000	23.4555	584	1.79444	2.40923	24995902	24996815	23.4555	607	24995951	24997000	30.216	513	AT1G66970	-	SVL2,GDPDL1	protein_coding	SHV3-like 2	1098	92	24996451	24996359	TSSup400
chr1	25022011	25023007	955	26.3448	269	1.62238	2.30183	25022011	25023007	32.3398	278	25022032	25022972	26.3448	239	AT1G08883	+	AT1G08883	lncRNA		880	129	25022509	25022638	5UTR
chr1	25023600	25024251	792	16.1107	235	1.01493	1.90798	25023622	25024173	16.1107	234	25023600	25024251	18.5144	215	AT1G67040	-	TRM22	protein_coding		104	1221	25023925	25022704	intergenic
chr1	25026935	25030411	1000	73.0829	3035	2.83256	3.14947	25027080	25030265	77.9132	1036	25026935	25030411	73.0829	709	AT1G67050	-	AT1G67050	protein_coding		1874	1184	25028673	25029857	3UTR
chr1	25030876	25032457	1000	43.4657	1167	2.34768	2.78968	25030907	25032407	48.4356	1120	25030876	25032457	43.4657	1183	AT1G08897	+	AT1G08897	lncRNA		720	1071	25031666	25032737	intergenic
chr1	25046613	25049728	918	23.8969	1164	1.47715	2.21238	25046638	25049245	23.8969	912	25046613	25049728	41.3955	1392	AT1G67080	-	ABA4	protein_coding	abscisic acid (aba)-deficient 4	1490	1067	25048170	25047103	3UTR
chr1	25155936	25157080	1000	28.2241	418	1.93051	2.49902	25156040	25156987	28.2241	350	25155936	25157080	28.85	382	AT1G67230	-	LINC1,AtLINC1,KAKU2,CRWN1	protein_coding	little nuclei1	1144	119	25156508	25156389	TSSup400
chr1	25196811	25197288	777	16.3272	297	0.965677	1.87284	25196875	25197288	16.3272	234	25196811	25197286	17.7498	297	AT1G67300	-	AT1G67300	protein_coding	Major facilitator superfamily protein	477	109	25197049	25197158	5UTR
chr1	25202813	25203617	1000	39.2052	358	2.42318	2.84496	25202813	25203617	39.2052	352	25202817	25203616	48.5188	360	AT1G67310	-	CMTA4	protein_coding	Calmodulin-binding transcription activator protein with CG-1 and Ankyrin domains	804	89	25203215	25203126	TSSup400
chr1	25204079	25204709	1000	38.4148	330	2.16179	2.65449	25204079	25204639	45.8842	310	25204142	25204709	38.4148	288	AT1G67310	-	CMTA4	protein_coding	Calmodulin-binding transcription activator protein with CG-1 and Ankyrin domains	47	1268	25204394	25203126	intergenic
chr1	25220799	25221760	1000	45.126	304	2.31182	2.76697	25220885	25221760	54.5186	215	25220799	25221667	45.126	308	AT1G08933	-	AT1G08933	otherRNA		155	1325	25221279	25219954	intergenic
chr1	25225200	25226699	1000	27.816	335	1.98057	2.53123	25225200	25226699	27.816	324	25225202	25226692	30.0638	344	AT1TE82780	+	ATREP11	RC/Helitron	.	127	623	25225949	25226572	intergenic
chr1	25227973	25229265	1000	37.5671	977	2.24358	2.71488	25227973	25229157	38.1207	978	25227989	25229265	37.5671	961	AT1G67340	+	AT1G67340	protein_coding	HCP-like superfamily protein with MYND-type zinc finger	27	1619	25228619	25230238	intergenic
chr1	25229634	25232349	954	25.3038	572	1.61866	2.29761	25229634	25232319	28.6066	588	25229644	25232349	25.3038	547	AT1G67340	+	AT1G67340	protein_coding	HCP-like superfamily protein with MYND-type zinc finger	2309	753	25230991	25230238	CDS
chr1	25234564	25235317	986	29.2295	305	1.74174	2.37515	25234564	25235297	37.1492	327	25234618	25235317	29.2295	229	AT1G67350	+	AT1G67350	protein_coding		753	330	25234940	25235270	TSSup400
chr1	25237606	25238966	1000	66.759	616	2.61769	2.98477	25237619	25238966	83.6143	630	25237606	25238863	66.759	589	AT1G67360	-	LDAP1,SRP1	protein_coding	Rubber elongation factor protein (REF)	1360	70	25238286	25238216	TSSup400
chr1	25249416	25250722	974	24.5796	564	1.6996	2.34787	25249416	25250312	24.5796	503	25249518	25250722	38.1978	524	AT1G67400	-	AT1G67400	protein_coding	ELMO/CED-12 family protein	1306	1122	25250069	25251191	CDS
chr1	25255798	25256534	1000	44.218	362	2.39428	2.82716	25255832	25256446	46.6524	351	25255798	25256534	44.218	340	AT1G67420	+	AT1G67420	protein_coding	Zn-dependent exopeptidases superfamily protein	736	1012	25256166	25255154	CDS
chr1	25275912	25276896	1000	30.8069	392	1.95826	2.51452	25275964	25276782	34.8369	304	25275912	25276896	30.8069	429	AT1G67480	+	AT1G67480	protein_coding	Galactose oxidase/kelch repeat superfamily protein	984	222	25276404	25276182	5UTR
chr1	25307140	25308192	1000	80.5412	727	2.93091	3.21995	25307449	25308133	80.5412	412	25307140	25308192	80.561	734	AT1G67530	+	PUB7	protein_coding	ARM repeat superfamily protein	1052	50	25307666	25307616	5UTR
chr1	25318921	25321225	1000	61.4802	822	2.70253	3.04872	25319026	25321225	63.3906	696	25318921	25321162	61.4802	843	AT1G67560	+	ATLOX6,LOX6	protein_coding	PLAT/LH2 domain-containing lipoxygenase family protein	2304	270	25320073	25319803	CDS
chr1	25334332	25335647	1000	198.062	798	3.65823	3.8051	25334332	25335647	198.062	798	25334365	25335611	231.516	765	AT1G67590	-	AT1G67590	protein_coding	Remorin family protein	1315	36	25334989	25335025	5UTR
chr1	25380326	25380870	1000	44.5702	272	1.93234	2.50076	25380326	25380865	68.7103	268	25380355	25380870	44.5702	247	.	.	.	.	.	.	.	25380598	.	intergenic
chr1	25386006	25386631	1000	45.5266	283	2.39049	2.82453	25386006	25386598	50.2497	253	25386028	25386631	45.5266	291	AT1G08953	-	AT1G08953	lncRNA		608	53	25386318	25386265	5UTR
chr1	25391121	25391813	1000	112.669	320	3.11994	3.36323	25391121	25391800	128.229	331	25391148	25391813	112.669	283	AT1G67730	+	ATKCR1,KCR1,YBR159	protein_coding	beta-ketoacyl reductase 1	692	130	25391467	25391337	5UTR
chr1	25398710	25399931	1000	51.9354	491	2.51732	2.90911	25398895	25399931	56.6826	316	25398710	25399924	51.9354	481	.	.	.	.	.	.	.	25399320	.	intergenic
chr1	25401197	25402501	769	23.4841	386	0.928592	1.85274	25401242	25402501	35.363	329	25401197	25402086	23.4841	398	AT1G67750	+	AT1G67750	protein_coding	Pectate lyase family protein	1304	336	25401849	25401513	CDS
chr1	25402700	25404728	1000	112.186	1445	3.10182	3.34671	25403105	25404728	129.685	1035	25402700	25404599	112.186	1450	AT1G67750	+	AT1G67750	protein_coding	Pectate lyase family protein	895	2201	25403714	25401513	intergenic
chr1	25416817	25417883	1000	25.9835	739	1.9377	2.50367	25416817	25417883	25.9835	802	25417137	25417812	33.794	356	AT1G67792	+	AT1G67792	atlncRNA	other RNA	1066	27	25417350	25417377	TSSup400
chr1	25428102	25428640	910	21.833	305	1.43869	2.19255	25428159	25428570	22.0673	250	25428102	25428640	21.833	304	AT1TE83435	+	ATREP4	RC/Helitron	.	80	189	25428371	25428560	intergenic
chr1	25436943	25438277	735	18.6254	792	0.798965	1.77226	25436943	25438277	21.6821	787	25436970	25438258	18.6254	771	AT1G67850	+	AT1G67850	protein_coding	Protein of unknown function (DUF707)	1334	289	25437610	25437899	TSSup400
chr1	25442036	25443157	1000	28.2017	264	2.05311	2.58602	25442036	25443157	28.2017	277	25442074	25443021	33.8131	214	AT1G67856	+	AT1G67856	protein_coding	RING/U-box superfamily protein	1121	193	25442596	25442403	CDS
chr1	25455504	25456226	945	43.257	298	1.58033	2.27815	25455505	25456226	76.1792	291	25455504	25456154	43.257	305	AT1G67880	-	AT1G67880	protein_coding	beta-1,4-N-acetylglucosaminyltransferase family protein	722	42	25455865	25455823	TSSup400
chr1	25462860	25463369	1000	31.2589	228	2.01359	2.55491	25462860	25463369	33.4595	221	25462867	25463342	31.2589	229	.	.	.	.	.	.	.	25463114	.	intergenic
chr1	25463962	25467677	1000	99.1878	392	3.16494	3.40113	25463982	25467677	99.1878	375	25463962	25467608	108.612	390	AT1G67900	+	AT1G67900	protein_coding	Phototropic-responsive NPH3 family protein	3715	1444	25465819	25464375	5UTR
chr1	25472210	25473519	794	16.5042	249	1.02589	1.91326	25472230	25472705	16.5042	254	25472210	25473519	21.9339	224	AT1G67910	-	AT1G67910	protein_coding		1309	287	25472864	25472577	TSSup400
chr1	25496399	25497534	1000	41.6906	414	2.48082	2.88609	25496579	25497534	41.6906	232	25496399	25497520	56.6982	417	AT1G68020	+	ATTPS6,TPS6	protein_coding	UDP-Glycosyltransferase / trehalose-phosphatase family protein	1135	39	25496966	25496927	5UTR
chr1	25527338	25529634	1000	38.43	1127	2.2042	2.68543	25528188	25529534	38.43	293	25527338	25529634	65.3177	1112	AT1G68120	-	ATBPC3,BPC3	protein_coding	basic pentacysteine 3	767	1381	25528486	25527105	intergenic
chr1	25605401	25606494	1000	25.3043	509	1.85727	2.44975	25605564	25606494	25.3043	333	25605401	25606438	35.4341	523	.	.	.	.	.	.	.	25605947	.	intergenic
chr1	25610658	25611377	1000	31.1243	353	1.894	2.47761	25610690	25611308	37.9925	302	25610658	25611377	31.1243	373	AT1G68330	+	AT1G68330	protein_coding		719	295	25611017	25610722	5UTR
chr1	25611822	25612468	819	18.9791	262	1.10859	1.97287	25611822	25612438	18.9793	196	25611891	25612468	18.9791	260	AT1G68330	+	AT1G68330	protein_coding		646	1423	25612145	25610722	3UTR
chr1	25617299	25618490	1000	107.332	371	3.18333	3.41271	25617299	25618483	107.332	355	25617321	25618490	110.572	366	AT1G08983	-	AT1G08983	lncRNA		1148	52	25617894	25617842	TSSup400
chr1	25624328	25624925	1000	49.6328	308	2.63796	2.99964	25624371	25624897	49.6328	291	25624328	25624925	57.9351	282	.	.	.	.	.	.	.	25624626	.	intergenic
chr1	25644130	25644877	957	24.4567	504	1.6352	2.30565	25644141	25644877	25.78	517	25644130	25644850	24.4567	480	AT1G68390	+	AT1G68390	protein_coding	Core-2/I-branching beta-1,6-N-acetylglucosaminyltransferase family protein	747	1970	25644503	25642533	CDS
chr1	25646857	25647823	1000	54.5049	520	2.39948	2.83085	25646878	25647800	70.9904	462	25646857	25647823	54.5049	558	AT1G08987	+	AT1G08987	snRNA		539	18	25647340	25647322	CDS
chr1	25648696	25649985	1000	58.0054	641	2.78587	3.11805	25648768	25649985	58.0054	580	25648696	25649975	74.824	630	AT1G68400	-	AT1G68400	protein_coding	leucine-rich repeat transmembrane protein kinase family protein	1289	86	25649340	25649254	TSSup400
chr1	25652464	25653279	703	18.6551	373	0.69997	1.69529	25652464	25653208	22.7224	448	25652488	25653279	18.6551	275	AT1G68410	-	AT1G68410	protein_coding	Protein phosphatase 2C family protein	815	148	25652871	25653019	5UTR
chr1	25655320	25660249	1000	112.306	2546	3.27008	3.48953	25655332	25660217	112.306	2530	25655320	25660249	127.038	2551	AT1G68440	+	AT1G68440	protein_coding		2728	28	25657784	25657756	5UTR
chr1	25677095	25677940	1000	28.9935	261	1.92269	2.49179	25677095	25677940	30.1506	256	25677127	25677899	28.9935	235	AT1G68470	-	GT17	protein_coding	Exostosin family protein	845	951	25677517	25678468	CDS
chr1	25683376	25684438	1000	42.6004	726	2.42312	2.8447	25683376	25684438	42.6004	727	25683458	25684403	44.5702	643	AT1G68480	-	JAG	protein_coding	C2H2 and C2HC zinc fingers superfamily protein	125	2288	25683907	25686195	intergenic
chr1	25686051	25687845	1000	37.0281	936	2.35501	2.79618	25686051	25687310	37.0281	910	25686115	25687845	43.4657	898	AT1G68480	-	JAG	protein_coding	C2H2 and C2HC zinc fingers superfamily protein	1144	753	25686948	25686195	TSSup1kTo400
chr1	25688315	25688826	906	20.293	241	1.42587	2.18225	25688354	25688826	20.293	188	25688315	25688784	21.4067	255	.	.	.	.	.	.	.	25688570	.	intergenic
chr1	25689993	25690650	1000	44.3241	245	2.54137	2.93026	25690028	25690650	44.3241	219	25689993	25690565	60.3781	236	AT1TE84230	+	ATREP3	RC/Helitron	.	449	120	25690321	25690201	intergenic
chr1	25710393	25716989	1000	73.3274	3858	2.96917	3.25072	25710393	25716679	73.3274	4556	25710398	25716989	88.9192	1778	AT1G68526	-	AT1G68526	protein_coding		1511	1312	25713691	25712379	CDS
chr1	25717428	25718285	786	25.8354	437	0.993713	1.89296	25717476	25718194	41.4459	407	25717428	25718285	25.8354	420	.	.	.	.	.	.	.	25717856	.	intergenic
chr1	25718972	25719532	650	14.6343	257	0.537496	1.56587	25718972	25719491	14.6343	232	25719009	25719532	20.3058	246	AT1G68540	+	TKPR2,CCRL6	protein_coding	NAD(P)-binding Rossmann-fold superfamily protein	560	705	25719252	25719957	TSSup1kTo400
chr1	25724450	25725646	1000	166.494	564	3.4539	3.64002	25724450	25725581	172.156	574	25724510	25725646	166.494	494	AT1G68550	-	CRF10	protein_coding	Integrase-type DNA-binding superfamily protein	192	2653	25725048	25727701	intergenic
chr1	25726807	25728541	1000	85.7752	1395	3.07878	3.32962	25727054	25728477	85.7752	1177	25726807	25728541	113.614	1366	AT1G68550	-	CRF10	protein_coding	Integrase-type DNA-binding superfamily protein	1734	27	25727674	25727701	5UTR
chr1	25730084	25731253	1000	76.6382	722	2.93998	3.22687	25730302	25731221	76.6382	503	25730084	25731253	80.9068	724	AT1TE84370	-	ATREP10D	RC/Helitron	.	178	286	25730668	25730382	intergenic
chr1	25731903	25733614	1000	113.263	491	3.27864	3.49467	25732089	25733482	113.263	310	25731903	25733614	128.608	486	.	.	.	.	.	.	.	25732758	.	intergenic
chr1	25736218	25737071	1000	38.0042	294	2.3939	2.8269	25736218	25737071	38.0042	262	25736237	25737034	48.0315	307	AT1G68560	-	TRG1,GH31,ATXYL1,AXY3,XYL1	protein_coding	alpha-xylosidase 1	853	1490	25736644	25738134	CDS
chr1	25741864	25743374	1000	60.8363	654	2.68475	3.03453	25742168	25743265	60.8363	332	25741864	25743374	97.8261	673	.	.	.	.	.	.	.	25742619	.	intergenic
chr1	25744748	25746905	906	23.9036	816	1.42695	2.18348	25744748	25746902	28.6627	787	25745022	25746905	23.9036	571	AT1G68570	+	AtNPF3.1,NPF3.1	protein_coding	Major facilitator superfamily protein	1209	870	25745826	25746696	TSSup1kTo400
chr1	25747888	25748928	560	14.1839	823	0.289123	1.34893	25748183	25748902	14.331	501	25747888	25748928	14.1839	850	AT1G68568	-	AT1G68568	atRNA	other RNA	1040	444	25748408	25747964	CDS
chr1	25751965	25753131	1000	135.26	367	3.3726	3.56456	25751965	25753131	135.26	392	25751975	25753020	184.18	332	AT1G68580	+	AT1G68580	protein_coding	agenet domain-containing protein / bromo-adjacent homology (BAH) domain-containing protein	1166	75	25752548	25752623	TSSup400
chr1	25758492	25760021	1000	54.7653	627	2.73724	3.07484	25758584	25759881	54.7653	555	25758492	25760021	66.775	607	AT1G68600	+	ALMT5	protein_coding	Aluminium activated malate transporter family protein	1286	479	25759256	25759735	TSSup1kTo400
chr1	25764767	25766328	946	20.5447	986	1.5837	2.28034	25764767	25766189	20.5447	1016	25764847	25766328	24.2183	877	AT1G68620	+	CXE6	protein_coding	alpha/beta-Hydrolases superfamily protein	1561	170	25765547	25765717	TSSup400
chr1	25798080	25799926	1000	37.573	801	2.26493	2.73062	25798080	25799886	37.573	819	25798115	25799926	38.0908	749	AT1G68710	-	AT1G68710	protein_coding	ATPase E1-E2 type family protein / haloacid dehalogenase-like hydrolase family protein	1846	58	25799003	25799061	5UTR
chr1	25803115	25804039	1000	118.716	432	3.27312	3.4914	25803251	25803877	118.716	312	25803115	25804039	126.069	417	AT1G68720	+	TADA,ATTADA,TADA1	protein_coding	tRNA arginine adenosine deaminase	648	814	25803577	25804391	TSSup1kTo400
chr1	25811022	25812444	957	21.3225	1157	1.63215	2.3053	25811601	25812444	21.3225	583	25811022	25812390	24.6205	1152	AT1G68730	-	AT1G68730	protein_coding	Zim17-type zinc finger protein	1158	553	25811733	25811180	TSSup1kTo400
chr1	25833634	25834864	1000	106.853	929	3.23599	3.46336	25833776	25834832	106.853	813	25833634	25834864	121.659	903	AT1G68780	-	AT1G68780	protein_coding	RNI-like superfamily protein	1230	283	25834249	25833966	TSSup400
chr1	25839278	25840847	577	13.0422	1126	0.342662	1.39159	25839278	25840778	13.0422	981	25839342	25840847	16.5495	1208	AT1G68790	-	CRWN3,LINC3	protein_coding	little nuclei3	1263	521	25840062	25839541	TSSup1kTo400
chr1	25869949	25871166	1000	34.3604	450	2.2867	2.7455	25870138	25871166	34.3604	265	25869949	25871021	43.3954	447	AT1G68825	-	RTFL15,DVL5	protein_coding	ROTUNDIFOLIA like 15	1217	137	25870557	25870420	TSSup400
chr1	25877325	25878163	1000	70.9124	337	2.85079	3.16257	25877327	25877981	70.9124	300	25877325	25878163	72.2854	373	.	.	.	.	.	.	.	25877744	.	intergenic
chr1	25878545	25879377	1000	45.0306	499	2.4163	2.84055	25878700	25879348	46.8782	325	25878545	25879377	45.0306	519	AT1G68840	+	TEM2,EDF2,RAP2.8,RAV2,AtRAV2	protein_coding	related to ABI3/VP1 2	223	1193	25878961	25880154	intergenic
chr1	25879738	25881330	1000	44.5252	370	2.55219	2.93831	25879801	25881330	44.5252	318	25879738	25880690	54.9522	360	AT1G68840	+	TEM2,EDF2,RAP2.8,RAV2,AtRAV2	protein_coding	related to ABI3/VP1 2	1592	380	25880534	25880154	CDS
chr1	25887080	25888965	1000	79.2433	311	2.91624	3.20722	25887080	25888965	79.5903	290	25887082	25888802	79.2433	330	AT1G68870	+	ATSOFL2,SOFL2	protein_coding	SOB five-like 2	892	1051	25888022	25889073	5UTR
chr1	25890260	25890825	999	25.7936	274	1.78599	2.4061	25890335	25890825	25.7936	227	25890260	25890812	26.246	247	AT1G68872	-	AT1G68872	otherRNA		565	1208	25890542	25891750	CDS
chr1	25940805	25941857	1000	30.1569	741	2.10399	2.61709	25940901	25941857	30.1569	676	25940805	25941839	33.787	710	AT1G69000	+	AT1G69000	tRNA	pre-tRNA	430	168	25941331	25941163	TSSup400
chr1	25949226	25950446	1000	48.8677	662	2.22893	2.70565	25949226	25950343	66.491	673	25949624	25950446	48.8677	253	AT1G69030	-	AT1G69030	protein_coding	BSD domain-containing protein	1114	496	25949836	25949340	TSSup1kTo400
chr1	25951346	25955451	758	49.5304	596	0.890736	1.82756	25951367	25955425	49.5304	983	25951346	25955451	151.852	594	AT1G09037	+	AT1G09037	lncRNA		1461	1509	25953398	25954907	intergenic
chr1	25956241	25958118	1000	38.3834	517	2.36121	2.80166	25956241	25958118	38.3834	289	25956247	25958022	42.3709	740	AT1G69040	+	ACR4	protein_coding	ACT domain repeat 4	1552	387	25957179	25957566	TSSup400
chr1	25985705	25990189	1000	225.434	3234	3.46825	3.6514	25985715	25989562	225.434	1033	25985705	25990189	378.48	3231	AT1G69120	-	AtAP1,AP1,AGL7	protein_coding	K-box region and MADS-box transcription factor family protein	1644	1598	25987947	25986349	intergenic
chr1	25996612	25998612	1000	36.5958	1060	2.17949	2.66789	25996683	25997982	40.7376	998	25996612	25998612	36.5958	1051	AT1G09047	-	AT1G09047	lncRNA		1399	601	25997612	25997011	TSSup1kTo400
chr1	25999338	26000302	1000	33.943	581	2.27019	2.73533	25999550	26000245	33.943	350	25999338	26000302	43.5131	601	AT1G69160	+	BGL1	protein_coding		964	16	25999820	25999836	TSSup400
chr1	26001444	26002191	962	21.3011	450	1.65216	2.31764	26001444	26002165	21.3011	464	26001514	26002191	26.5916	366	AT1G69160	+	BGL1	protein_coding		170	1981	26001817	25999836	intergenic
chr1	26003956	26005280	1000	28.0823	252	2.04864	2.58154	26003959	26005280	28.0823	219	26003956	26005225	33.7191	283	AT1G69170	+	SPL6,AtSPL6	protein_coding	Squamosa promoter-binding protein-like (SBP domain) transcription factor family protein	1213	449	26004618	26005067	TSSup1kTo400
chr1	26042311	26043775	1000	228.927	824	3.7501	3.879	26042328	26043729	228.927	823	26042311	26043775	272.817	808	AT1G69270	-	RPK1,AtRPK1	protein_coding	receptor-like protein kinase 1	1430	302	26043043	26042741	TSSup400
chr1	26051927	26053433	1000	45.3089	916	2.30329	2.76014	26051934	26053433	55.183	653	26051927	26053386	45.3089	1172	AT1G69295	-	PDCB4	protein_coding	plasmodesmata callose-binding protein 4	1506	41	26052680	26052721	5UTR
chr1	26073041	26073422	1000	92.6855	192	3.01659	3.28291	26073041	26073422	97.2607	187	26073041	26073422	92.6855	198	AT1G69360	-	AT1G69360	protein_coding	Plant protein of unknown function (DUF863)	381	3143	26073231	26076374	CDS
chr1	26075854	26076586	961	21.3079	450	1.65109	2.31662	26076053	26076586	21.3079	317	26075854	26076512	26.7753	384	AT1G69360	-	AT1G69360	protein_coding	Plant protein of unknown function (DUF863)	732	154	26076220	26076374	5UTR
chr1	26090701	26092200	1000	68.4479	390	2.76612	3.10309	26090804	26092186	74.757	272	26090701	26092200	68.4479	406	AT1G69420	+	PAT22	protein_coding	DHHC-type zinc finger family protein	175	1575	26091450	26093025	intergenic
chr1	26092557	26093999	1000	57.8676	704	2.39447	2.82743	26092557	26093999	77.7806	703	26092624	26093661	57.8676	638	AT1G69420	+	PAT22	protein_coding	DHHC-type zinc finger family protein	1442	253	26093278	26093025	5UTR
chr1	26097436	26098006	976	26.2913	257	1.70379	2.35151	26097436	26097960	29.9715	243	26097458	26098006	26.2913	250	AT1G69430	+	AT1G69430	protein_coding		570	7	26097721	26097728	TSSup400
chr1	26099452	26101421	633	19.404	1469	0.495489	1.52653	26099452	26101421	19.404	488	26099508	26101417	41.5161	1405	AT1G69440	-	ZIP,AGO7	protein_coding	Argonaute family protein	15	4892	26100436	26105328	intergenic
chr1	26105005	26106717	1000	82.177	662	2.93735	3.22537	26105005	26106559	84.687	636	26105037	26106717	82.177	656	AT1G69440	-	ZIP,AGO7	protein_coding	Argonaute family protein	1323	533	26105861	26105328	TSSup1kTo400
chr1	26117906	26118438	675	16.6992	256	0.60787	1.62718	26117945	26118400	18.0304	196	26117906	26118438	16.6992	278	AT1G69480	-	PHO1-H10	protein_coding	EXS (ERD1/XPR1/SYG1) family protein	532	217	26118172	26117955	TSSup400
chr1	26120535	26122160	942	20.9565	285	1.56563	2.26896	26120582	26121442	20.9565	267	26120535	26122160	29.0405	257	AT1G69490	+	NAP,ATNAP,ANAC029	protein_coding	NAC-like, activated by AP3/PI	1081	732	26121347	26122079	TSSup1kTo400
chr1	26133223	26135426	1000	74.1138	1392	2.9775	3.25572	26133223	26135426	74.1138	1379	26133227	26135390	89.3254	1401	AT1G09063	-	AT1G09063	lncRNA		1285	785	26134324	26133539	TSSup1kTo400
chr1	26135934	26138620	1000	31.2221	1488	2.06525	2.59132	26135999	26138620	31.2221	1429	26135934	26138511	31.9806	1482	.	.	.	.	.	.	.	26137277	.	intergenic
chr1	26139662	26142425	1000	58.9897	1413	2.64154	3.00147	26140452	26142249	63.4479	622	26139662	26142425	58.9897	1414	AT1G69530	+	EXP1,ATEXPA1,ATHEXP,ATEXP1,AT-EXP1,EXPA1	protein_coding	expansin A1	1700	682	26141043	26141725	TSSup1kTo400
chr1	26143225	26144938	1000	67.6063	1376	2.73468	3.07132	26143724	26144906	75.824	873	26143225	26144938	67.6063	1380	AT1G69530	+	EXP1,ATEXPA1,ATHEXP,ATEXP1,AT-EXP1,EXPA1	protein_coding	expansin A1	313	2356	26144081	26141725	intergenic
chr1	26161013	26161647	1000	59.166	292	2.7993	3.12829	26161033	26161610	59.166	244	26161013	26161647	71.4711	320	AT1G69572	+	FLORE	atlncRNA	other RNA	634	220	26161330	26161550	TSSup400
chr1	26163008	26165173	1000	121.192	1525	3.31944	3.52577	26163008	26165133	121.192	1547	26163069	26165173	134.329	1443	AT1G69570	-	CDF5	protein_coding	Dof-type zinc finger DNA-binding family protein	1707	375	26164090	26163715	TSSup400
chr1	26168575	26169304	860	26.2675	423	1.2548	2.07167	26168575	26169304	38.6712	445	26168665	26169268	26.2675	311	AT1TE85730	-	ATREP3	RC/Helitron	.	154	2540	26168939	26171479	intergenic
chr1	26171458	26172206	1000	28.7016	410	2.00184	2.54845	26171498	26172206	28.7016	370	26171458	26172134	30.5139	410	AT1G69580	+	AT1G69580	protein_coding	Homeodomain-like superfamily protein	748	23	26171832	26171855	TSSup400
chr1	26173572	26174294	812	16.512	321	1.08809	1.95664	26173572	26174294	16.512	266	26173633	26174274	20.9837	316	AT1G69580	+	AT1G69580	protein_coding	Homeodomain-like superfamily protein	450	2078	26173933	26171855	3UTR
chr1	26174610	26175559	1000	27.6878	685	1.9543	2.51197	26174610	26175559	27.6878	668	26174667	26175545	41.0253	645	.	.	.	.	.	.	.	26175084	.	intergenic
chr1	26181217	26182756	1000	28.0257	892	1.89963	2.4806	26181217	26182753	28.0257	925	26181274	26182756	28.1952	802	AT1G69600	+	ATHB29,ZHD11,ZFHD1	protein_coding	zinc finger homeodomain 1	1539	169	26181986	26182155	TSSup400
chr1	26184799	26185494	1000	41.4168	397	2.36713	2.80743	26184857	26185485	41.4168	339	26184799	26185494	42.0233	398	.	.	.	.	.	.	.	26185146	.	intergenic
chr1	26195069	26196253	1000	27.1794	655	1.86292	2.45577	26195069	26195974	27.1794	588	26195147	26196253	27.5322	645	AT1G69640	-	SBH1	protein_coding	sphingoid base hydroxylase 1	1184	65	26195661	26195726	5UTR
chr1	26210294	26214643	1000	109.201	886	2.73032	3.06781	26210294	26214507	109.201	1020	26210427	26214643	209.249	717	AT1TE85870	-	ATREP10D	RC/Helitron	.	395	2995	26212468	26215463	intergenic
chr1	26215334	26217800	1000	87.8032	838	2.99206	3.26564	26215381	26217580	90.7183	785	26215334	26217800	87.8032	844	AT1G69690	+	AtTCP15,TCP15	protein_coding	TCP family transcription factor	2466	559	26216567	26216008	CDS
chr1	26234977	26236077	1000	23.6011	878	1.79832	2.41142	26234977	26236061	23.6011	893	26235051	26236077	30.5937	790	AT1G69750	+	ATCOX19-2,COX19-2	protein_coding	cytochrome c oxidase 19-2	1100	457	26235527	26235070	5UTR
chr1	26238985	26245073	1000	133.107	4021	3.379	3.57151	26239043	26244679	133.107	3983	26238985	26245073	146.246	4001	AT1G69760	-	AT1G69760	protein_coding		2584	1186	26242029	26240843	intergenic
chr1	26245543	26247703	619	13.5829	1500	0.456373	1.49087	26245645	26247703	13.5829	1804	26245543	26247666	17.4559	1095	AT1TE85970	-	BRODYAGA1	DNA/MuDR	.	467	693	26246623	26247316	intergenic
chr1	26254711	26257074	1000	26.2806	1831	1.83582	2.4329	26254726	26257074	26.2806	311	26254711	26256920	39.9699	1854	.	.	.	.	.	.	.	26255892	.	intergenic
chr1	26263161	26263721	1000	26.5108	258	1.95957	2.51593	26263203	26263593	26.5108	189	26263161	26263721	35.0867	286	AT1TE86025	-	META1	LTR/Copia	.	109	121	26263441	26263320	intergenic
chr1	26295052	26295958	653	19.8228	591	0.547593	1.57483	26295338	26295888	28.3098	298	26295052	26295958	19.8228	599	AT1G69840	-	AtHIR1	protein_coding	SPFH/Band 7/PHB domain-containing membrane-associated protein family	906	417	26295505	26295922	5UTR
chr1	26304875	26305507	660	17.6045	267	0.562315	1.59069	26304881	26305397	20.813	243	26304875	26305507	17.6045	285	AT1TE86155	+	HELITRONY1D	RC/Helitron	.	61	267	26305191	26304924	intergenic
chr1	26312717	26318947	1000	135.749	3194	3.38021	3.57426	26312717	26318947	135.749	3237	26312818	26318678	145.44	3051	AT1G69870	+	AtNPF2.13,NRT1.7,NPF2.13	protein_coding	nitrate transporter 1.7	4161	46	26315832	26315786	5UTR
chr1	26323074	26325340	1000	57.8676	1646	2.51066	2.90453	26323238	26325324	71.4598	1424	26323074	26325340	57.8676	1705	AT1G69890	-	AT1G69890	protein_coding	Protein of unknown function (DUF569)	2255	739	26324207	26324946	CDS
chr1	26327507	26330952	1000	33.1256	1912	2.1782	2.66657	26327507	26330802	33.1256	2566	26327520	26330952	35.3644	1246	AT1G69910	+	LRK10L-1.5	protein_coding	Protein kinase superfamily protein	2090	633	26329229	26329862	TSSup1kTo400
chr1	26382213	26383391	1000	32.7906	436	2.12629	2.63192	26382213	26383391	32.7906	416	26382307	26383179	33.7399	362	AT1G09133	+	AT1G09133	lncRNA		586	205	26382802	26382597	TSSup1kTo400
chr1	26398770	26401581	1000	75.8386	1867	2.97012	3.25228	26398835	26401581	75.8386	1894	26398770	26401421	84.3817	1776	AT1G70090	+	LGT8,GATL9	protein_coding	glucosyl transferase family 8	1888	518	26400175	26400693	TSSup1kTo400
chr1	26401909	26403670	1000	32.7685	1135	2.105	2.61763	26401909	26403670	32.7685	1145	26402148	26403561	33.1174	886	AT1G70100	+	AT1G70100	protein_coding		1693	188	26402789	26402977	3UTR
chr1	26414936	26415786	1000	33.6076	457	2.25496	2.72353	26414984	26415786	33.6076	418	26414936	26415745	44.3412	448	AT1G70140	-	ATFH8,FH8	protein_coding	formin 8	850	103	26415361	26415258	TSSup400
chr1	26418889	26420088	1000	25.7174	282	1.80961	2.41794	26418918	26420088	25.7174	287	26418889	26420036	38.6931	249	AT1G70160	+	AT1G70160	protein_coding		1195	405	26419488	26419893	CDS
chr1	26429575	26430213	1000	28.5044	234	1.93853	2.50396	26429607	26430055	28.5044	166	26429575	26430213	44.5799	271	AT1G70185	+	AT1G70185	otherRNA	other RNA	494	162	26429894	26429732	CDS
chr1	26434434	26435432	1000	47.8317	505	2.2191	2.69616	26434443	26435378	64.7088	512	26434434	26435432	47.8317	490	AT1G70200	-	HPE1,RBD1	protein_coding	RNA-binding (RRM/RBD/RNP motifs) family protein	998	395	26434933	26434538	TSSup400
chr1	26441753	26445925	1000	103.809	587	2.70402	3.04953	26442004	26445902	148.231	346	26441753	26445925	103.809	577	AT1G09147	+	AT1G09147	lncRNA		1343	1205	26443839	26445044	intergenic
chr1	26448946	26452814	925	23.5263	2168	1.50089	2.22802	26448946	26452814	26.4287	2141	26449240	26452625	23.5263	1902	AT1G70230	+	TBL27,AXY4	protein_coding	TRICHOME BIREFRINGENCE-LIKE 27	2874	715	26450880	26450165	CDS
chr1	26462711	26464447	1000	27.1341	979	1.88938	2.47372	26462748	26464447	27.1341	983	26462711	26464230	41.5384	939	AT1G70270	+	AT1G70270	protein_coding		1222	646	26463579	26464225	TSSup1kTo400
chr1	26469316	26471372	1000	75.1724	1638	2.99295	3.26783	26469316	26471372	75.1724	1618	26469329	26471346	97.5598	1646	AT1G70280	-	AT1G70280	protein_coding	NHL domain-containing protein	488	1540	26470344	26468804	intergenic
chr1	26474415	26477888	1000	149.468	2157	3.47323	3.65428	26474415	26477825	149.468	2168	26474442	26477888	168.88	2120	AT1G70290	-	ATTPS8,ATTPSC,TPS8	protein_coding	trehalose-6-phosphatase synthase S8	1418	1318	26476151	26474833	intergenic
chr1	26482810	26483975	1000	41.9591	310	2.45617	2.86702	26482810	26483652	41.9591	288	26482838	26483975	46.8511	305	AT1TE86710	+	ATREP10B	RC/Helitron	.	20	1513	26483392	26481879	intergenic
chr1	26484629	26485228	1000	29.466	337	2.07869	2.6004	26484645	26485181	29.466	327	26484629	26485228	33.0275	332	.	.	.	.	.	.	.	26484928	.	intergenic
chr1	26516614	26520146	1000	44.4608	1758	2.3231	2.77381	26516614	26520106	52.0971	271	26516669	26520146	44.4608	3190	AT1TE86845	+	ATREP11	RC/Helitron	.	144	1622	26518380	26520002	intergenic
chr1	26523183	26524326	1000	244.523	523	3.78385	3.9034	26523183	26524326	244.523	526	26523229	26524269	287.198	475	.	.	.	.	.	.	.	26523754	.	intergenic
chr1	26534665	26537607	1000	36.7929	1651	2.27221	2.73665	26534735	26537507	36.7929	1590	26534665	26537607	56.7511	1642	AT1G70410	-	ATBCA4,BCA4,CA4	protein_coding	beta carbonic anhydrase 4	2942	2301	26536136	26538437	CDS
chr1	26542291	26543752	912	24.0972	289	1.44756	2.19828	26542306	26543644	28.9574	270	26542291	26543752	24.0972	293	AT1G09173	-	AT1G09173	lncRNA		1354	346	26543021	26542675	TSSup400
chr1	26561394	26562263	1000	32.8291	553	2.04736	2.58042	26561394	26562263	36.3813	550	26561486	26562238	32.8291	465	AT1G70480	+	AT1G70480	protein_coding	Domain of unknown function (DUF220)	869	113	26561828	26561715	5UTR
chr1	26575106	26575972	1000	76.7705	346	2.85453	3.1646	26575106	26575784	84.5034	348	26575129	26575972	76.7705	321	AT1G70510	+	ATK1,KNAT2	protein_coding	KNOTTED-like from Arabidopsis thaliana 2	487	946	26575539	26576485	TSSup1kTo400
chr1	26580194	26581518	1000	59.6148	397	2.74011	3.0784	26580196	26581476	59.6148	350	26580194	26581518	63.306	442	AT1G70510	+	ATK1,KNAT2	protein_coding	KNOTTED-like from Arabidopsis thaliana 2	1324	4371	26580856	26576485	CDS
chr1	26587084	26588363	1000	70.9559	545	2.944	3.22928	26587122	26588296	70.9559	489	26587084	26588363	91.4527	564	AT1G70520	-	CRK2,ASG6	protein_coding	cysteine-rich RLK (RECEPTOR-like protein kinase) 2	1279	95	26587723	26587628	TSSup400
chr1	26591309	26591952	1000	26.8251	316	1.86248	2.45456	26591329	26591952	26.8251	346	26591309	26591870	27.5213	267	AT1G70530	-	CRK3	protein_coding	cysteine-rich RLK (RECEPTOR-like protein kinase) 3	643	146	26591630	26591776	5UTR
chr1	26592290	26593275	1000	48.684	563	2.62989	2.99287	26592290	26593153	48.684	583	26592333	26593275	65.7915	500	AT1G70530	-	CRK3	protein_coding	cysteine-rich RLK (RECEPTOR-like protein kinase) 3	486	1006	26592782	26591776	intergenic
chr1	26594827	26595487	850	23.2861	300	1.22396	2.04844	26594827	26595374	30.4305	246	26594845	26595487	23.2861	336	.	.	.	.	.	.	.	26595157	.	intergenic
chr1	26598248	26598998	1000	26.9879	344	1.9567	2.5131	26598248	26598998	26.9879	382	26598256	26598874	29.8336	298	AT1G70550	+	AT1G70550	protein_coding	Protein of Unknown Function (DUF239)	750	1557	26598623	26597066	CDS
chr1	26600147	26600866	644	13.6182	370	0.519317	1.55198	26600176	26600866	13.6182	332	26600147	26600814	15.6615	380	AT1G70550	+	AT1G70550	protein_coding	Protein of Unknown Function (DUF239)	298	3440	26600506	26597066	intergenic
chr1	26605585	26607241	953	20.8091	665	1.61453	2.2955	26605585	26606691	20.8091	849	26605727	26607241	25.3737	339	AT1G70560	+	WEI8,TAA1,TIR2,SAV3,CKRC1	protein_coding	tryptophan aminotransferase of Arabidopsis 1	1656	1559	26606413	26604854	CDS
chr1	26621442	26622186	951	27.0451	459	1.60079	2.2905	26621442	26622113	34.6874	437	26621526	26622186	27.0451	398	AT1G70600	-	RPL27AC	protein_coding	Ribosomal protein L18e/L15 superfamily protein	744	35	26621814	26621779	TSSup400
chr1	26648896	26649440	699	17.3251	293	0.682211	1.68409	26648972	26649418	18.9995	244	26648896	26649440	17.3251	266	AT1TE87250	+	ATREP5	RC/Helitron	.	225	518	26649168	26648650	intergenic
chr1	26654212	26658492	1000	410.683	3568	4.00083	4.08864	26654238	26658359	410.683	3556	26654212	26658492	480.076	3554	AT1G70700	+	JAZ9,TIFY7	protein_coding	TIFY domain/Divergent CCT motif family protein	3138	1824	26656352	26654528	CDS
chr1	26659591	26663693	1000	74.0969	1285	2.81231	3.14006	26659665	26663693	83.3345	1662	26659591	26663619	74.0969	835	AT1G70710	-	ATGH9B1,GH9B1,CEL1	protein_coding	glycosyl hydrolase 9B1	4102	1695	26661642	26663337	CDS
chr1	26668149	26669031	1000	47.5934	417	2.56395	2.94426	26668149	26668933	47.5934	413	26668207	26669031	70.2715	363	AT1G70730	-	PGM2	protein_coding	Phosphoglucomutase/phosphomannomutase family protein	386	4576	26668590	26673166	intergenic
chr1	26678275	26679091	574	19.358	273	0.336638	1.38464	26678308	26679053	29.2599	277	26678275	26679091	19.358	236	.	.	.	.	.	.	.	26678683	.	intergenic
chr1	26679820	26680462	1000	34.6842	305	2.2825	2.7416	26679820	26680447	34.6842	301	26679826	26680462	40.5847	304	AT1G70750	-	MyoB2	protein_coding	Protein of unknown function, DUF593	591	3214	26680141	26683355	3UTR
chr1	26727222	26729336	1000	57.2352	612	2.59209	2.96489	26727375	26729336	63.6284	502	26727222	26729273	57.2352	569	AT1G70895	+	CLE17	protein_coding	CLAVATA3/ESR-RELATED 17	2114	725	26728279	26727554	CDS
chr1	26736723	26737531	1000	57.3815	504	2.27821	2.73952	26736853	26737511	82.5541	384	26736723	26737531	57.3815	494	AT1G70920	+	ATHB18,HB18	protein_coding	homeobox-leucine zipper protein 18	808	1234	26737127	26735893	CDS
chr1	26748752	26751192	1000	49.6328	1197	2.62391	2.98895	26748752	26751146	49.6328	561	26748787	26751192	71.7753	1666	AT1G70944	-	AT1G70944	protein_coding		1117	719	26749972	26749253	TSSup1kTo400
chr1	26773860	26775225	1000	60.4207	552	2.80474	3.13298	26773876	26775145	60.4207	478	26773860	26775225	70.1346	610	AT1G71002	-	MIR858A	miRNA	MIR858a; miRNA	865	817	26774542	26773725	TSSup1kTo400
chr1	26778547	26779255	974	22.0673	434	1.69908	2.34754	26778547	26779255	22.0673	452	26778618	26779240	29.0725	346	AT1TE87630	-	HELITRONY1D	RC/Helitron	.	247	2751	26778901	26781652	intergenic
chr1	26781440	26782790	1000	80.2053	719	3.03855	3.29905	26781440	26782766	80.2053	706	26781693	26782790	102.806	479	AT1G71010	+	FAB1C	protein_coding	FORMS APLOID AND BINUCLEATE CELLS 1C	1350	68	26782115	26782047	5UTR
chr1	26789993	26790770	1000	82.6647	430	2.91658	3.20781	26790068	26790757	89.8931	334	26789993	26790770	82.6647	451	AT1G71015	-	AT1G71015	protein_coding		777	119	26790381	26790262	TSSup400
chr1	26794024	26794698	1000	48.9412	293	2.63944	3.00016	26794059	26794698	48.9412	242	26794024	26794632	59.7437	310	AT1G09217	+	AT1G09217	lncRNA		590	166	26794361	26794195	CDS
chr1	26796046	26797102	1000	76.3054	480	2.9935	3.26814	26796046	26797102	76.3054	483	26796069	26797063	89.5627	454	AT1G71030	-	ATMYBL2,MYBL2	protein_coding	MYB-like 2	1056	42	26796574	26796532	TSSup400
chr1	26798794	26800661	1000	36.4982	722	2.34242	2.78503	26798844	26800597	36.4982	688	26798794	26800661	50.0936	706	AT1G71040	-	LPR2	protein_coding	Cupredoxin superfamily protein	1867	756	26799727	26800483	CDS
chr1	26801020	26802285	1000	46.881	915	2.55777	2.94091	26801259	26802268	46.881	682	26801020	26802285	52.2614	910	AT1G71040	-	LPR2	protein_coding	Cupredoxin superfamily protein	463	1169	26801652	26800483	intergenic
chr1	26809324	26809974	1000	34.9229	302	2.1369	2.63914	26809329	26809962	37.6681	331	26809324	26809974	34.9229	268	AT1G71070	-	AT1G71070	protein_coding	Core-2/I-branching beta-1,6-N-acetylglucosaminyltransferase family protein	650	129	26809649	26809520	TSSup400
chr1	26811593	26812243	1000	28.6066	300	2.06588	2.59242	26811627	26812142	28.6066	257	26811593	26812243	33.538	310	AT1G71080	-	AT1G71080	protein_coding	RNA polymerase II transcription elongation factor	650	70	26811918	26811848	TSSup400
chr1	26815282	26816122	828	16.8839	532	1.14176	1.99593	26815282	26816036	16.8839	498	26815313	26816122	21.4201	536	AT1G71100	+	RSW10	protein_coding	Ribose 5-phosphate isomerase, type A protein	640	1443	26815702	26814259	3UTR
chr1	26816551	26818325	1000	50.2487	1377	2.59816	2.97059	26816551	26818325	50.2487	1372	26816574	26818270	77.6281	1360	AT1G71110	+	AT1G71110	protein_coding		1448	439	26817438	26817877	TSSup1kTo400
chr1	26905010	26905781	1000	46.6583	319	2.58303	2.95844	26905076	26905747	46.6583	256	26905010	26905781	54.9294	316	AT1G71390	+	RLP11,AtRLP11	protein_coding	receptor like protein 11	381	1005	26905395	26906400	intergenic
chr1	26937534	26938721	1000	43.5075	510	2.51737	2.90937	26937654	26938480	43.5075	413	26937534	26938721	59.7387	488	AT1G71520	+	ERF020	protein_coding	Integrase-type DNA-binding superfamily protein	1187	241	26938127	26938368	TSSup400
chr1	26962983	26966354	1000	57.9351	410	2.5971	2.96929	26963117	26966354	65.3917	298	26962983	26965813	57.9351	388	AT1G71695	+	PER12	protein_coding	Peroxidase superfamily protein	3268	582	26964668	26964086	CDS
chr1	26970540	26971690	1000	73.3971	726	2.80242	3.13122	26970624	26971685	82.8774	639	26970540	26971690	73.3971	729	AT1G71697	+	ATCK1,CEK1,CK,CK1	protein_coding	choline kinase 1	1150	148	26971115	26970967	5UTR
chr1	26978161	26981722	1000	114.517	2905	3.28455	3.49794	26978173	26981623	114.517	2877	26978161	26981722	152.629	2921	AT1G09263	+	AT1G09263	lncRNA		1243	338	26979941	26979603	CDS
chr1	27017046	27018456	1000	107.222	914	3.18568	3.41462	27017262	27018441	107.222	714	27017046	27018456	111.064	899	AT1G71830	+	ATSERK1,SERK1	protein_coding	somatic embryogenesis receptor-like kinase 1	1299	406	27017751	27018157	TSSup1kTo400
chr1	27031486	27033469	1000	48.7159	1112	2.58276	2.95818	27031486	27033434	48.7159	457	27031635	27033469	72.7163	1622	AT1G71866	-	EPFL7	protein_coding		975	1016	27032477	27031461	CDS
chr1	27043874	27045116	1000	38.617	801	2.26972	2.73481	27043928	27045116	39.7804	665	27043874	27045063	38.617	884	.	.	.	.	.	.	.	27044495	.	intergenic
chr1	27046021	27047023	1000	94.0809	333	3.14779	3.38441	27046045	27047023	94.0809	330	27046021	27046991	123.936	313	.	.	.	.	.	.	.	27046522	.	intergenic
chr1	27075538	27076155	933	21.6015	349	1.53529	2.24908	27075574	27076077	21.6015	322	27075538	27076155	22.695	341	AT1G71930	+	ANAC030,VND7	protein_coding	vascular related NAC-domain protein 7	617	1145	27075846	27074701	CDS
chr1	27087832	27091242	1000	42.2001	1660	2.41833	2.84185	27087923	27091205	42.2001	442	27087832	27091242	44.4331	2884	AT1G09293	+	AT1G09293	lncRNA		1313	1095	27089537	27090632	intergenic
chr1	27097143	27098311	641	13.8545	918	0.51361	1.54506	27097533	27098261	13.8545	516	27097143	27098311	17.9032	931	AT1G71980	+	RMR2	protein_coding	Protease-associated (PA) RING/U-box zinc finger family protein	1168	25	27097727	27097702	5UTR
chr1	27114264	27115005	1000	37.7113	410	2.32643	2.77723	27114264	27115005	37.7113	394	27114301	27114980	40.7078	389	AT1G72040	-	dNK,AtdNK	protein_coding	P-loop containing nucleoside triphosphate hydrolases superfamily protein	741	235	27114634	27114399	TSSup400
chr1	27178913	27182419	1000	541.983	2883	4.09236	4.1433	27178913	27182310	549.837	2888	27178961	27182419	541.983	2831	AT1G72210	+	bHLH96,bHLH096	protein_coding	basic helix-loop-helix (bHLH) DNA-binding superfamily protein	3506	1209	27180666	27179457	CDS
chr1	27187314	27188399	780	19.0917	664	0.976075	1.88048	27187371	27188379	21.1223	598	27187314	27188399	19.0917	673	AT1G72230	+	AT1G72230	protein_coding	Cupredoxin superfamily protein	1085	179	27187856	27188035	TSSup400
chr1	27189350	27191911	593	34.069	1991	0.376842	1.42959	27189535	27191911	34.069	520	27189350	27191680	111.25	1977	AT1G72240	+	AT1G72240	protein_coding		1404	595	27190630	27190035	3UTR
chr1	27192278	27192886	829	16.8333	372	1.14732	1.99841	27192278	27192792	16.8333	409	27192330	27192886	21.039	283	AT1G72250	+	AT1G72250	protein_coding	Di-glucose binding protein with Kinesin motor domain	608	157	27192582	27192739	TSSup400
chr1	27214423	27215004	1000	29.8819	292	2.02029	2.55939	27214423	27214986	29.8819	283	27214433	27215004	30.8442	292	AT1G72280	-	AERO1,ERO1	protein_coding	endoplasmic reticulum oxidoreductins 1	581	25	27214713	27214688	TSSup400
chr1	27256658	27260400	1000	46.0355	424	2.55139	2.93701	27256658	27260400	46.0355	441	27256714	27260357	65.9585	351	AT1G72410	-	AT1G72410	protein_coding	COP1-interacting protein-related	1423	1448	27258529	27257081	intergenic
chr1	27263803	27267498	1000	208.222	1944	3.68648	3.82587	27263803	27267375	208.222	1926	27263824	27267498	248.493	1942	AT1G72430	-	SAUR78	protein_coding	SAUR-like auxin-responsive protein family	2205	156	27265650	27265806	5UTR
chr1	27273514	27279108	1000	256.42	3323	3.80579	3.9144	27273607	27279031	256.42	3254	27273514	27279108	295.773	3299	AT1G72450	-	JAZ6,TIFY11B	protein_coding	jasmonate-zim-domain protein 6	3595	251	27276311	27276562	5UTR
chr1	27291926	27293477	987	23.5233	878	1.74327	2.37708	27291926	27293290	23.5233	866	27292018	27293477	33.1751	798	AT1G72490	-	AtNGR2,DRO1,LAZY4	protein_coding		181	1594	27292701	27291107	intergenic
chr1	27297693	27298994	1000	41.0566	380	2.35223	2.7941	27297771	27298943	41.0566	336	27297693	27298994	41.4502	346	AT1G72500	-	AT1G72500	protein_coding		1301	372	27298343	27298715	CDS
chr1	27299771	27305015	1000	41.0191	4723	2.41508	2.83977	27299771	27304945	41.0191	1826	27299792	27305015	61.4305	4704	AT1G72510	+	AT1G72510	protein_coding	Protein of unknown function (DUF1677)	2605	929	27302393	27303322	TSSup1kTo400
chr1	27307592	27313146	1000	42.5222	1836	2.32661	2.77749	27307592	27313129	47.4395	876	27307629	27313146	42.5222	2759	AT1G72520	+	LOX4,ATLOX4	protein_coding	PLAT/LH2 domain-containing lipoxygenase family protein	5164	1857	27310369	27308512	CDS
chr1	27330842	27331365	1000	36.4747	240	2.2937	2.75122	27330901	27331365	36.4747	188	27330842	27331356	39.3629	233	AT1G72570	+	AIL1	protein_coding	Integrase-type DNA-binding superfamily protein	523	277	27331103	27331380	TSSup400
chr1	27344025	27344702	972	25.9709	275	1.6915	2.34257	27344025	27344691	29.0721	287	27344040	27344702	25.9709	248	AT1G72630	+	ELF4-L2	protein_coding	ELF4-like 2	677	183	27344363	27344180	5UTR
chr1	27345665	27346266	1000	47.029	327	2.58674	2.96102	27345665	27346208	47.029	311	27345674	27346266	65.5758	334	AT1G72640	-	AT1G72640	protein_coding	NAD(P)-binding Rossmann-fold superfamily protein	111	2291	27345965	27348256	intergenic
chr1	27349153	27349795	1000	36.7196	354	2.29225	2.75018	27349189	27349788	36.7196	326	27349153	27349795	39.1582	347	AT1G72650	+	TRFL6	protein_coding	TRF-like 6	642	82	27349474	27349392	5UTR
chr1	27362477	27366588	1000	109.173	2742	3.19572	3.42516	27362527	27366570	109.173	2685	27362477	27366588	112.479	2750	AT1G09337	+	AT1G09337	lncRNA		1289	1221	27364532	27363311	intergenic
chr1	27371898	27373623	958	24.6453	389	1.63905	2.30874	27372013	27373623	26.3198	326	27371898	27373609	24.6453	337	AT1G72710	+	CKL2	protein_coding	casein kinase 1-like protein 2	1725	564	27372760	27372196	CDS
chr1	27382738	27383801	1000	82.6396	681	2.82928	3.14802	27383009	27383742	99.5144	409	27382738	27383801	82.6396	683	AT1G72750	+	ATTIM23-2,TIM23-2	protein_coding	translocase inner membrane subunit 23-2	1063	50	27383269	27383319	TSSup400
chr1	27393287	27395259	915	19.1834	1103	1.45814	2.20559	27393298	27395259	19.1834	457	27393287	27395212	24.396	1563	AT1G72790	+	AT1G72790	protein_coding	hydroxyproline-rich glycoprotein family protein	1662	324	27394273	27394597	TSSup400
chr1	27400078	27401473	1000	59.2111	341	2.67311	3.0245	27400078	27401396	60.0569	339	27400120	27401473	59.2111	302	AT1G72810	-	TS2	protein_coding	Pyridoxal-5'-phosphate-dependent enzyme family protein	1395	301	27400775	27400474	TSSup400
chr1	27401866	27402631	997	26.6606	388	1.78125	2.40166	27401866	27402631	28.4882	416	27401888	27402629	26.6606	338	AT1G72820	+	AT1G72820	protein_coding	Mitochondrial substrate carrier family protein	765	565	27402248	27402813	TSSup1kTo400
chr1	27437018	27438095	659	20.1247	328	0.561962	1.58931	27437023	27438050	28.9891	356	27437018	27438095	20.1247	295	AT1G09343	-	AT1G09343	lncRNA		458	290	27437556	27437846	TSSup400
chr1	27441308	27442433	1000	50.1076	642	2.39172	2.82532	27441308	27442425	61.0104	626	27441340	27442433	50.1076	626	AT1G72940	+	AT1G72940	protein_coding	Toll-Interleukin-Resistance (TIR) domain-containing protein	1125	110	27441870	27441980	TSSup400
chr1	27443561	27444650	1000	37.0539	460	2.25521	2.72379	27443724	27444544	37.0539	283	27443561	27444650	37.7857	474	AT1G72950	+	AT1G72950	protein_coding	Disease resistance protein (TIR-NBS class)	1089	309	27444105	27444414	CDS
chr1	27450981	27454124	1000	65.9291	1650	2.88208	3.18788	27450981	27454124	65.9291	1696	27451010	27453748	78.8989	1576	AT1G72970	+	HTH,EDA17	protein_coding	Glucose-methanol-choline (GMC) oxidoreductase family protein	2377	195	27452552	27452747	TSSup400
chr1	27478550	27479197	1000	34.3995	273	2.24358	2.71462	27478573	27479139	34.3995	255	27478550	27479197	49.7718	269	AT1G73060	+	LPA3	protein_coding	Low PSII Accumulation 3	647	96	27478873	27478969	TSSup400
chr1	27483700	27484904	1000	378.13	594	3.93931	4.02882	27483758	27484904	378.13	539	27483700	27484860	403.96	592	AT1G73080	+	PEPR1,ATPEPR1	protein_coding	PEP1 receptor 1	1204	63	27484302	27484239	5UTR
chr1	27527185	27528360	903	22.5938	818	1.41862	2.17566	27527246	27528277	25.3536	741	27527185	27528360	22.5938	834	AT1G73200	-	AT1G73200	protein_coding	Putative integral membrane protein conserved region (DUF2404)	633	954	27527772	27526818	CDS
chr1	27532316	27533278	814	20.5124	675	1.09319	1.96071	27532323	27533278	24.2874	667	27532316	27533224	20.5124	676	.	.	.	.	.	.	.	27532797	.	intergenic
chr1	27577854	27579051	1000	40.8308	953	2.22	2.69773	27577854	27579029	48.8355	964	27578048	27579051	40.8308	749	AT1G09377	+	AT1G09377	lncRNA		547	360	27578452	27578092	3UTR
chr1	27588436	27589067	1000	42.5395	271	2.43727	2.8564	27588443	27589038	42.5395	273	27588436	27589067	64.1931	262	AT1G73370	-	SUS6,ATSUS6	protein_coding	sucrose synthase 6	631	227	27588751	27588978	CDS
chr1	27594228	27596670	1000	85.1065	1966	2.94882	3.23413	27594228	27596670	92.0523	1953	27594283	27596627	85.1065	1924	AT1G73390	-	AT1G73390	protein_coding	Endosomal targeting BRO1-like domain-containing protein	2442	303	27595449	27595752	CDS
chr1	27597005	27597711	681	18.0453	217	0.628933	1.64074	27597005	27597570	21.6111	220	27597018	27597711	18.0453	202	AT1G73400	+	AT1G73400	protein_coding	Pentatricopeptide repeat (PPR) superfamily protein	679	674	27597358	27598032	TSSup1kTo400
chr1	27638163	27641815	1000	50.0933	2334	2.60763	2.98003	27638163	27641804	50.0933	2343	27638174	27641815	54.7826	2314	AT1G73500	-	MKK9,ATMKK9	protein_coding	MAP kinase kinase 9	2553	654	27639989	27640643	CDS
chr1	27645176	27647381	1000	122.601	1938	3.34737	3.54495	27645176	27647363	122.601	1920	27645201	27647381	146.227	1932	AT1G73540	-	NUDT21,atnudt21	protein_coding	nudix hydrolase homolog 21	1830	465	27646278	27646743	CDS
chr1	27648523	27649381	880	19.2753	642	1.3302	2.11974	27648523	27649370	19.2753	648	27648592	27649381	27.9878	568	AT1G73550	-	AT1G73550	protein_coding	Bifunctional inhibitor/lipid-transfer protein/seed storage 2S albumin superfamily protein	858	243	27648952	27648709	TSSup400
chr1	27655544	27656557	974	31.475	414	1.69767	2.34622	27655607	27656530	43.9419	270	27655544	27656557	31.475	495	AT1G09393	+	AT1G09393	lncRNA		1013	229	27656050	27656279	TSSup400
chr1	27663507	27665688	1000	57.9362	1058	2.63345	2.99495	27663510	27665688	62.1007	1086	27663507	27665289	57.9362	1027	.	.	.	.	.	.	.	27664597	.	intergenic
chr1	27666878	27668055	746	18.7395	861	0.834995	1.7979	27666955	27668055	21.4977	790	27666878	27667989	18.7395	855	.	.	.	.	.	.	.	27667466	.	intergenic
chr1	27680204	27680860	882	19.8582	242	1.33712	2.125	27680204	27680694	19.8582	206	27680208	27680860	20.5639	274	AT1G73620	+	AT1G73620	protein_coding	Pathogenesis-related thaumatin superfamily protein	503	825	27680532	27681357	TSSup1kTo400
chr1	27685422	27686913	1000	35.8854	528	2.23076	2.70697	27685720	27686363	35.8854	224	27685422	27686913	36.7821	535	AT1G73640	+	RABA6a,AtRABA6a	protein_coding	RAB GTPase homolog A6A	1242	504	27686167	27686671	TSSup1kTo400
chr1	27709905	27711574	707	15.3912	1442	0.710727	1.70377	27709905	27711574	15.3912	1459	27710189	27711556	16.2371	1142	.	.	.	.	.	.	.	27710739	.	intergenic
chr1	27712081	27714442	1000	171.53	1752	3.49722	3.67421	27712193	27714423	171.53	1619	27712081	27714442	174.707	1774	AT1G73687	-	MIR159A,MIR159	miRNA	MIR159/MIR159A; miRNA	1184	155	27713261	27713416	CDS
chr1	27733219	27734654	612	17.2645	705	0.429791	1.47557	27733577	27734635	20.8358	465	27733219	27734654	17.2645	587	AT1G73740	+	AT1G73740	protein_coding	UDP-Glycosyltransferase superfamily protein	1435	87	27733936	27734023	TSSup400
chr1	27738793	27739650	1000	38.7967	378	2.12273	2.62896	27738824	27739638	38.7967	356	27738793	27739650	69.6404	369	AT1G73750	+	AT1G73750	protein_coding	Uncharacterised conserved protein UCP031088, alpha/beta hydrolase	417	2676	27739221	27736545	3UTR
chr1	27740989	27742087	1000	62.8403	464	2.5986	2.97163	27740989	27742087	76.6214	434	27741004	27741996	62.8403	480	AT1G73760	-	AT1G73760	protein_coding	RING/U-box superfamily protein	1098	470	27741538	27742008	5UTR
chr1	27761908	27763594	1000	59.6452	1395	2.80173	3.13034	27761908	27763555	59.6452	1391	27762158	27763594	70.5986	1150	AT1G09417	-	AT1G09417	lncRNA		1313	495	27762751	27762256	TSSup1kTo400
chr1	27770162	27770870	985	22.4642	321	1.73946	2.37321	27770228	27770766	22.4642	269	27770162	27770870	28.0997	307	AT1G73850	+	AT1G73850	protein_coding	Protein of unknown function (DUF1666)	679	3576	27770516	27766940	3UTR
chr1	27777653	27778519	1000	25.7361	293	1.87479	2.46179	27777691	27778519	25.7361	290	27777653	27778486	28.0098	259	AT1G73870	+	BBX16,COL7	protein_coding	B-box type zinc finger protein with CCT domain	536	897	27778086	27778983	TSSup1kTo400
chr1	27790527	27791086	1000	31.6122	232	2.03724	2.57482	27790538	27791086	33.4397	221	27790527	27791065	31.6122	232	AT1G73920	+	AT1G73920	protein_coding	alpha/beta-Hydrolases superfamily protein	559	70	27790806	27790736	5UTR
chr1	27816413	27817019	971	22.1045	296	1.68861	2.33991	27816461	27816985	22.1045	251	27816413	27817019	25.3538	294	AT1G73970	+	AT1G73970	protein_coding		606	61	27816716	27816777	TSSup400
chr1	27833866	27835450	1000	89.5489	1017	2.97012	3.2526	27833866	27835321	97.6488	989	27834096	27835450	89.5489	815	AT1G74010	-	AT1G74010	protein_coding	Calcium-dependent phosphotriesterase superfamily protein	1341	451	27834658	27834207	TSSup1kTo400
chr1	27836316	27839172	1000	122.346	2062	3.34535	3.54294	27836316	27838974	122.346	2059	27836388	27839172	144.345	1993	AT1G74020	-	SS2	protein_coding	strictosidine synthase 2	2127	301	27837744	27837443	TSSup400
chr1	27865417	27866358	733	15.7447	493	0.789138	1.76656	27865417	27866358	15.7447	495	27865507	27866344	21.8612	402	AT1G74100	-	CORI-7,SOT16,ATST5A,ATSOT16	protein_coding	sulfotransferase 16	941	193	27865887	27865694	TSSup400
chr1	27883965	27887249	1000	34.6405	1541	2.22003	2.69799	27884026	27887109	34.6405	1462	27883965	27887249	36.5449	1559	AT1G74160	+	TRM4	protein_coding		2339	303	27885607	27885910	TSSup400
chr1	27946975	27948482	1000	165.543	465	3.53947	3.70899	27946975	27948318	165.543	438	27947029	27948482	187.891	438	AT1G74330	-	AT1G74330	protein_coding	Protein kinase superfamily protein	1507	158	27947728	27947886	5UTR
chr1	27959128	27960071	1000	46.1468	431	2.5831	2.95869	27959239	27960071	46.1468	356	27959128	27960052	61.2542	396	AT1G74380	+	XXT5	protein_coding	xyloglucan xylosyltransferase 5	943	73	27959599	27959526	5UTR
chr1	27966214	27966838	735	19.0589	321	0.798822	1.77163	27966238	27966838	22.8751	309	27966214	27966769	19.0589	310	AT1G74410	+	ATL24	protein_coding	RING/U-box superfamily protein	624	993	27966526	27965533	CDS
chr1	27969612	27970505	990	23.0904	245	1.75271	2.38419	27969612	27970505	23.0904	244	27969623	27970252	26.2835	235	AT1G74420	-	ATFUT3,FUT3	protein_coding	fucosyltransferase 3	893	93	27970058	27969965	TSSup400
chr1	27981496	27983182	1000	76.433	751	3.00091	3.27319	27981889	27982903	76.433	341	27981496	27983182	100.471	769	AT1G74450	+	AT1G74450	protein_coding	Protein of unknown function (DUF793)	1686	113	27982339	27982452	TSSup400
chr1	27990378	27991396	945	21.7619	522	1.57912	2.27778	27990392	27991396	21.7619	510	27990378	27991367	23.1862	521	AT1G74470	+	CHLP	protein_coding	Pyridine nucleotide-disulphide oxidoreductase family protein	1018	277	27990887	27991164	TSSup400
chr1	28009044	28009606	705	16.2701	317	0.703674	1.6979	28009058	28009606	16.2701	312	28009044	28009543	16.4173	309	AT1G74520	-	HVA22A,ATHVA22A	protein_coding	HVA22 homologue A	562	126	28009325	28009451	5UTR
chr1	28044956	28046128	1000	38.1207	297	2.34614	2.78864	28044993	28046084	38.1207	246	28044956	28046128	56.1252	311	AT1G09493	+	AT1G09493	lncRNA		1117	211	28045542	28045331	3UTR
chr1	28050636	28054092	1000	64.2092	1696	2.75136	3.09304	28051657	28054092	64.2092	653	28050636	28054002	101.711	1719	AT1G74670	+	GASA6	protein_coding	Gibberellin-regulated family protein	2063	665	28052364	28053029	TSSup1kTo400
chr1	28095352	28095824	941	20.3741	201	1.56071	2.26673	28095370	28095800	20.3741	180	28095352	28095824	23.6224	204	AT1G74780	+	AT1G74780	protein_coding	Nodulin-like / Major Facilitator Superfamily protein	472	140	28095588	28095728	TSSup400
chr1	28098246	28098868	802	16.7909	374	1.05646	1.93312	28098398	28098838	16.7909	214	28098246	28098868	22.8222	382	AT1G74790	+	HIPL1	protein_coding	catalytics	622	94	28098557	28098463	5UTR
chr1	28117183	28117797	577	18.6176	302	0.340851	1.3902	28117192	28117789	26.5329	285	28117183	28117797	18.6176	311	AT1G74840	-	AT1G74840	protein_coding	Homeodomain-like superfamily protein	614	68	28117490	28117422	TSSup400
chr1	28132763	28133366	1000	31.408	252	2.13642	2.63861	28132775	28133313	31.408	259	28132763	28133366	45.6472	233	AT1G74890	-	ARR15	protein_coding	response regulator 15	603	39	28133064	28133025	TSSup400
chr1	28138430	28139129	970	30.5388	390	1.68525	2.33759	28138430	28139123	41.8162	373	28138445	28139129	30.5388	393	AT1G74910	-	KJC1	protein_coding	ADP-glucose pyrophosphorylase family protein	699	192	28138779	28138971	5UTR
chr1	28143543	28148593	1000	164.606	2461	3.51525	3.68996	28143663	28148589	164.606	2345	28143543	28148593	178.744	2457	AT1G74940	+	AT1G74940	protein_coding	Protein of unknown function (DUF581)	2508	91	28146068	28145977	5UTR
chr1	28156041	28157486	944	26.3222	937	1.57417	2.27448	28156041	28157486	33.2097	896	28156079	28157482	26.3222	940	AT1G74960	-	KAS2,FAB1,ATKAS2	protein_coding	fatty acid biosynthesis 1	1309	413	28156763	28156350	TSSup1kTo400
chr1	28162606	28163104	851	17.968	268	1.22842	2.05171	28162722	28163076	17.968	189	28162606	28163104	24.6209	232	AT1G75000	+	AT1G75000	protein_coding	GNS1/SUR4 membrane protein family	498	488	28162855	28163343	TSSup1kTo400
chr1	28163666	28164986	794	16.6662	745	1.02626	1.91431	28163667	28164882	16.6662	761	28163666	28164986	18.1656	728	AT1G75000	+	AT1G75000	protein_coding	GNS1/SUR4 membrane protein family	1148	983	28164326	28163343	CDS
chr1	28170055	28171381	1000	26.8268	843	1.99204	2.53912	28170116	28171381	26.8268	803	28170055	28171381	32.6063	823	AT1G75020	+	LPAT4	protein_coding	lysophosphatidyl acyltransferase 4	1326	33	28170718	28170751	TSSup400
chr1	28176082	28176717	815	18.9931	244	1.096	1.96325	28176082	28176717	19.1834	220	28176085	28176663	18.9931	266	AT1G75040	+	PR5,PR-5	protein_coding	pathogenesis-related gene 5	48	1270	28176399	28177669	intergenic
chr1	28182778	28185809	1000	112.986	1112	3.21687	3.44345	28182778	28185809	112.986	1138	28182826	28185791	116.219	1039	AT1G75070	+	AT1G75070	tRNA	pre-tRNA	1072	238	28184293	28184531	TSSup400
chr1	28188371	28191318	1000	35.8641	1028	2.24202	2.71384	28188385	28191236	35.8641	242	28188371	28191318	37.2746	1801	AT1G75090	-	AT1G75090	protein_coding	DNA glycosylase superfamily protein	2394	79	28189844	28189765	TSSup400
chr1	28213463	28214208	1000	58.702	360	2.74184	3.08061	28213504	28214118	58.702	300	28213463	28214208	63.497	379	AT1G75170	+	AT1G75170	protein_coding	Sec14p-like phosphatidylinositol transfer family protein	745	170	28213835	28213665	5UTR
chr1	28216574	28217243	979	32.3904	347	1.72104	2.35901	28216605	28217243	45.3473	326	28216574	28217206	32.3904	337	AT1G09543	+	AT1G09543	atlncRNA		669	549	28216908	28216359	CDS
chr1	28218039	28220982	1000	118.69	2453	2.5186	2.91013	28218050	28220885	118.69	656	28218039	28220982	246.275	2444	AT1G75190	+	AT1G75190	protein_coding		2148	286	28219510	28219224	5UTR
chr1	28232641	28234566	1000	76.3647	1154	2.86105	3.17014	28232685	28234519	82.5408	1104	28232641	28234566	76.3647	1161	AT1G75220	-	AtERDL6,ERDL6	protein_coding	Major facilitator superfamily protein	1493	469	28233603	28233134	TSSup1kTo400
chr1	28236719	28238276	1000	59.8509	405	2.57233	2.95122	28236746	28238276	72.2644	430	28236719	28238276	59.8509	354	AT1G75230	+	AT1G75230	protein_coding	DNA glycosylase superfamily protein	571	3412	28237497	28234085	intergenic
chr1	28238767	28244877	1000	139.648	883	3.34733	3.54445	28238815	28244788	140.194	809	28238767	28244877	139.648	909	AT1G75240	+	ZHD5,HB33,AtHB33	protein_coding	homeobox protein 33	2785	812	28241822	28241010	CDS
chr1	28257230	28258843	986	22.9881	237	1.74256	2.37611	28257230	28258827	22.9881	226	28257238	28258843	31.0933	240	AT1G75295	-	AT1G75295	atlncRNA	other RNA	1006	800	28258036	28257236	TSSup1kTo400
chr1	28280601	28281543	923	19.6066	468	1.49342	2.22413	28280636	28281455	19.6066	319	28280601	28281543	23.2073	583	AT1G75370	-	AT1G75370	protein_coding	Sec14p-like phosphatidylinositol transfer family protein	432	1039	28281072	28280033	intergenic
chr1	28287815	28289449	930	21.0584	1290	1.52096	2.24075	28287815	28289416	21.0584	1317	28287895	28289449	22.5208	1183	AT1G09547	-	AT1G09547	lncRNA		541	485	28288632	28289117	intergenic
chr1	28289859	28293625	1000	129.964	3182	3.26625	3.48536	28289954	28293624	139.173	3077	28289859	28293625	129.964	3192	AT1G75390	+	AtbZIP44,bZIP44	protein_coding	basic leucine-zipper 44	2311	45	28291742	28291697	5UTR
chr1	28294001	28294604	1000	59.1984	331	2.66323	3.01586	28294012	28294585	62.1082	333	28294001	28294604	59.1984	319	.	.	.	.	.	.	.	28294302	.	intergenic
chr1	28295483	28297220	977	25.658	1449	1.70941	2.35414	28295540	28297220	27.1773	1388	28295483	28297219	25.658	1453	AT1G75400	+	AT1G75400	protein_coding	RING/U-box superfamily protein	1335	534	28296351	28296885	TSSup1kTo400
chr1	28301716	28303122	558	14.4284	939	0.28765	1.3461	28301716	28302744	15.0935	718	28301881	28303122	14.4284	996	AT1G75410	-	BLH3	protein_coding	BEL1-like homeodomain 3	1406	309	28302419	28302728	5UTR
chr1	28303520	28305041	1000	51.2411	569	2.53959	2.92896	28303564	28304655	51.7133	556	28303520	28305041	51.2411	538	AT1G75420	+	AT1G75420	protein_coding	UDP-Glycosyltransferase superfamily protein	824	937	28304280	28305217	TSSup1kTo400
chr1	28309976	28311004	1000	30.5139	329	1.81184	2.4201	28310006	28310536	38.6712	308	28309976	28311004	30.5139	320	AT1G75430	-	BLH11	protein_coding	BEL1-like homeodomain 11	634	880	28310490	28309610	TSSup1kTo400
chr1	28312476	28313796	1000	43.6323	973	2.10597	2.61872	28312497	28313796	60.2226	949	28312476	28313734	43.6323	976	AT1G75440	+	UBC16	protein_coding	ubiquitin-conjugating enzyme 16	1320	242	28313136	28313378	TSSup400
chr1	28315538	28316593	1000	50.8008	298	2.59661	2.96825	28315563	28316593	50.8008	301	28315538	28316448	53.9413	271	AT1G09553	-	AT1G09553	atlncRNA		162	1365	28316065	28314700	CDS
chr1	28318061	28319622	1000	32.1073	1013	2.20216	2.68334	28318261	28319622	32.1073	804	28318061	28319537	41.6491	1023	AT1G75450	-	CKX5,ATCKX5,ATCKX6	protein_coding	cytokinin oxidase 5	1314	466	28318841	28318375	TSSup1kTo400
chr1	28341006	28342345	1000	75.2774	780	2.98467	3.26004	28341006	28342345	75.2774	814	28341014	28342269	88.048	738	AT1G75500	-	WAT1,UMAMIT5	protein_coding	Walls Are Thin 1	269	1400	28341675	28340275	intergenic
chr1	28343553	28344435	992	24.8429	426	1.76535	2.38994	28343672	28344435	24.8429	334	28343553	28344403	37.1857	399	AT1G09563	-	AT1G09563	lncRNA		607	37	28343994	28344031	CDS
chr1	28346566	28347208	1000	31.9246	381	2.19563	2.67786	28346656	28347170	31.9246	297	28346566	28347208	42.324	376	AT1G75510	-	AT1G75510	protein_coding	Transcription initiation factor IIF, beta subunit	211	1889	28346887	28348776	intergenic
chr1	28348758	28350654	1000	50.5605	399	2.48557	2.88867	28348848	28350520	55.3446	291	28348758	28350654	50.5605	417	AT1G75510	-	AT1G75510	protein_coding	Transcription initiation factor IIF, beta subunit	1018	930	28349706	28348776	TSSup1kTo400
chr1	28353501	28354658	544	13.0422	811	0.257353	1.3105	28353669	28354658	13.0422	592	28353501	28354550	13.5905	862	AT1G75520	-	SRS5	protein_coding	SHI-related sequence 5	1048	530	28354079	28353549	TSSup1kTo400
chr1	28357328	28359166	1000	144.75	1203	3.40257	3.59192	28357882	28359116	144.75	647	28357328	28359166	150.493	1205	AT1G75530	+	AT1G75530	protein_coding	Forkhead-associated (FHA) domain-containing protein	858	1061	28358247	28359308	intergenic
chr1	28362627	28363978	733	15.5507	684	0.788027	1.76593	28362627	28363943	15.5507	688	28362794	28363978	16.6784	513	AT1TE92810	-	ATREP4	RC/Helitron	.	938	263	28363302	28363565	intergenic
chr1	28381940	28384006	610	17.5941	326	0.425559	1.47065	28381940	28384006	17.5941	299	28382013	28383679	33.9807	251	AT1G75590	-	SAUR52	protein_coding	SAUR-like auxin-responsive protein family	1194	796	28382973	28383769	3UTR
chr1	28402350	28403588	1000	66.5093	716	2.88467	3.18968	28402400	28403570	66.5093	649	28402350	28403588	78.5657	734	AT1G75630	+	AVA-P4	protein_coding	vacuolar H+-pumping ATPase 16 kDa proteolipid subunit 4	5	2531	28402969	28400438	intergenic
chr1	28407235	28408093	861	18.1088	638	1.25907	2.07445	28407235	28408091	18.1088	671	28407332	28408093	20.0019	509	AT1G75650	+	AT1G75650	tRNA	pre-tRNA	821	319	28407664	28407983	TSSup400
chr1	28419335	28420480	555	16.5801	716	0.2784	1.33695	28419335	28420422	20.3573	726	28419406	28420480	16.5801	636	AT1G75680	-	GH9B7,AtGH9B7	protein_coding	glycosyl hydrolase 9B7	1145	272	28419907	28419635	TSSup400
chr1	28425404	28427649	1000	166.546	398	3.45964	3.64423	28425489	28427558	171.231	309	28425404	28427649	166.546	403	.	.	.	.	.	.	.	28426526	.	intergenic
chr1	28438186	28440355	1000	88.383	1468	3.11148	3.3542	28438186	28440295	88.383	1472	28438223	28440355	109.851	1428	AT1G75730	-	AT1G75730	protein_coding		2169	565	28439270	28439835	5UTR
chr1	28443116	28443925	610	14.1627	377	0.423073	1.46924	28443116	28443925	14.1627	330	28443124	28443748	19.7341	417	AT1G75750	-	GASA1	protein_coding	GAST1 protein homolog 1	319	1085	28443520	28442435	intergenic
chr1	28444350	28445433	1000	30.2048	224	2.0634	2.59049	28444350	28445433	30.2048	221	28444372	28445430	31.9806	206	.	.	.	.	.	.	.	28444891	.	intergenic
chr1	28457351	28461920	1000	101.26	4076	3.08201	3.33127	28457488	28461877	107.14	3971	28457351	28461920	101.26	4045	AT1G75800	+	AT1G75800	protein_coding	Pathogenesis-related thaumatin superfamily protein	3271	945	28459635	28458690	CDS
chr1	28466585	28468066	1000	146.85	1016	3.4688	3.65212	28466846	28468066	146.85	767	28466585	28468044	178.676	1004	AT1G09577	+	AT1G09577	lncRNA		1315	85	28467325	28467240	CDS
chr1	28487854	28488454	1000	26.7598	332	1.98899	2.53687	28487920	28488446	26.7598	274	28487854	28488454	33.6841	324	AT1G09587	-	AT1G09587	lncRNA		545	97	28488154	28488251	CDS
chr1	28488911	28490603	1000	61.2823	363	2.73822	3.07566	28488911	28490603	61.2823	376	28488940	28490577	63.1885	321	AT1G75880	+	EXL1	protein_coding	SGNH hydrolase-type esterase superfamily protein	1161	685	28489757	28490442	TSSup1kTo400
chr1	28547332	28550437	1000	42.9672	1606	2.36138	2.80192	28547535	28550391	46.1629	277	28547332	28550437	42.9672	2733	AT1G76080	-	ATCDSP32,CDSP32	protein_coding	chloroplastic drought-induced stress protein of 32 kD	2652	702	28548884	28549586	CDS
chr1	28579798	28581462	1000	68.2462	473	2.74143	3.08006	28579798	28581453	77.5814	478	28579952	28581462	68.2462	314	AT1G76160	-	sks5	protein_coding	SKU5 similar 5	1664	685	28580630	28581315	CDS
chr1	28582578	28584098	1000	71.4142	1003	2.94568	3.23109	28582723	28584098	71.4142	874	28582578	28584068	85.2807	988	AT1G76170	-	AT1G76170	protein_coding	2-thiocytidine tRNA biosynthesis protein, TtcA	249	3080	28583338	28586418	intergenic
chr1	28586202	28588909	1000	103.996	345	3.22378	3.45195	28586207	28588864	103.996	338	28586202	28588909	133.533	347	AT1G76180	-	ERD14	protein_coding	Dehydrin family protein	2247	376	28587555	28587931	CDS
chr1	28589417	28590367	815	19.0813	517	1.09649	1.96477	28589417	28590367	19.5116	588	28589468	28590367	19.0813	396	AT1G76185	+	AT1G76185	protein_coding		950	432	28589892	28590324	TSSup1kTo400
chr1	28603087	28604753	885	22.3199	883	1.34618	2.13199	28603087	28604753	26.0958	868	28603245	28604691	22.3199	740	AT1G76240	-	AT1G76240	protein_coding	Arabidopsis protein of unknown function (DUF241)	1666	12	28603920	28603932	5UTR
chr1	28638468	28639845	722	21.9663	1127	0.751345	1.74098	28639281	28639844	32.9813	304	28638468	28639845	21.9663	1138	AT1G76350	+	NLP5	protein_coding	Plant regulator RWP-RK family protein	1377	296	28639156	28639452	TSSup400
chr1	28643632	28644047	710	14.5366	202	0.721177	1.71161	28643632	28644018	14.5366	153	28643678	28644047	17.3751	206	AT1G76360	-	AT1G76360	protein_coding	Protein kinase superfamily protein	415	2882	28643839	28646721	CDS
chr1	28646068	28648839	613	15.9824	1375	0.433294	1.47839	28646068	28648711	15.9824	535	28646321	28648839	26.3713	213	AT1G76360	-	AT1G76360	protein_coding	Protein kinase superfamily protein	1653	732	28647453	28646721	TSSup1kTo400
chr1	28664874	28666733	1000	29.0935	975	1.99825	2.5459	28664874	28666106	29.0935	974	28665093	28666733	30.4051	758	.	.	.	.	.	.	.	28665803	.	intergenic
chr1	28667857	28670676	670	22.2476	890	0.591046	1.61483	28667917	28670676	35.9341	1424	28667857	28670484	22.2476	386	AT1G76410	+	ATL8	protein_coding	RING/U-box superfamily protein	1795	603	28669266	28668663	CDS
chr1	28672627	28673527	678	17.2445	215	0.616564	1.63331	28672630	28673527	19.2102	199	28672627	28673398	17.2445	228	AT1G76420	-	ANAC031,NAC368,CUC3	protein_coding	NAC (No Apical Meristem) domain transcriptional regulator superfamily protein	900	968	28673077	28674045	CDS
chr1	28675350	28678240	1000	64.2625	2015	2.7445	3.08339	28675360	28678240	65.8342	1996	28675350	28678239	64.2625	2024	.	.	.	.	.	.	.	28676795	.	intergenic
chr1	28688615	28689679	848	20.4862	526	1.21557	2.04331	28688698	28689528	22.292	373	28688615	28689679	20.4862	597	AT1G76460	-	AT1G76460	protein_coding	RNA-binding (RRM/RBD/RNP motifs) family protein	1064	61	28689147	28689208	5UTR
chr1	28693133	28693873	1000	25.7574	357	1.93122	2.50018	28693133	28693873	25.7574	245	28693160	28693860	31.3673	442	AT1G76480	-	AT1G76480	protein_coding		740	75	28693503	28693428	TSSup400
chr1	28695278	28696375	1000	51.1573	604	2.4395	2.85823	28695278	28696375	60.8742	620	28695513	28696254	51.1573	354	AT1G76490	+	MAD3,AtHMGR1,HMGR1,HMG1	protein_coding	hydroxy methylglutaryl CoA reductase 1	1097	67	28695826	28695759	CDS
chr1	28697934	28698584	924	24.5575	335	1.49648	2.22569	28697934	28698584	29.3794	316	28697974	28698571	24.5575	314	AT1G76490	+	MAD3,AtHMGR1,HMGR1,HMG1	protein_coding	hydroxy methylglutaryl CoA reductase 1	650	2500	28698259	28695759	3UTR
chr1	28700643	28701960	1000	39.0757	1051	1.80705	2.4167	28700643	28701939	59.6174	1068	28701195	28701960	39.0757	482	.	.	.	.	.	.	.	28701301	.	intergenic
chr1	28713253	28715438	841	17.4778	1111	1.192	2.02712	28713383	28715438	17.4778	1788	28713253	28715412	23.2113	305	AT1G76520	+	PILS3	protein_coding	Auxin efflux carrier family protein	1674	419	28714345	28714764	TSSup1kTo400
chr1	28739865	28742068	1000	58.6661	766	2.73797	3.07539	28739886	28741943	58.6661	705	28739865	28742068	63.2081	807	AT1G76590	+	AT1G76590	protein_coding	PLATZ transcription factor family protein	2203	427	28740966	28740539	CDS
chr1	28752169	28756770	1000	148.292	3062	3.37082	3.5635	28752169	28756770	153.093	3066	28752235	28756704	148.292	2993	AT1G76620	+	AT1G76620	protein_coding	Protein of unknown function, DUF547	1250	2051	28754469	28756520	intergenic
chr1	28766936	28768566	1000	49.2947	853	2.62565	2.99078	28766948	28768398	49.2947	821	28766936	28768566	70.0931	874	AT1G76650	-	CML38	protein_coding	calmodulin-like 38	1630	387	28767751	28768138	CDS
chr1	28770977	28772705	952	24.1867	1232	1.60978	2.29443	28771139	28772625	25.562	1089	28770977	28772705	24.1867	1214	AT1G76660	-	AT1G76660	protein_coding		1561	303	28771841	28771538	TSSup400
chr1	28774729	28777468	1000	31.3803	1689	2.11825	2.62654	28774729	28777468	31.3803	1708	28774824	28777467	33.6149	1576	AT1G76680	+	OPR1,ATOPR1	protein_coding	12-oxophytodienoate reductase 1	1843	527	28776098	28776625	TSSup1kTo400
chr1	28782946	28783587	662	18.6875	284	0.569965	1.59621	28782946	28783481	24.2011	250	28783020	28783587	18.6875	244	AT1G76700	-	ATJ10	protein_coding	DNAJ heat shock N-terminal domain-containing protein	641	9	28783266	28783257	TSSup400
chr1	28858542	28860955	918	21.8118	929	1.479	2.21316	28858565	28860937	21.8118	861	28858542	28860955	34.4641	975	AT1G76870	+	AT1G76870	protein_coding		309	2910	28859748	28856838	intergenic
chr1	28861277	28862273	886	30.8335	731	1.34818	2.1346	28861342	28862273	49.4953	664	28861277	28862220	30.8335	733	.	.	.	.	.	.	.	28861775	.	intergenic
chr1	28864880	28866372	1000	32.3658	891	2.0473	2.58014	28865110	28866372	35.0451	720	28864880	28866268	32.3658	832	AT1G76880	+	DF1	protein_coding	Duplicated homeodomain-like superfamily protein	1492	313	28865626	28865313	CDS
chr1	28871231	28873172	1000	54.345	732	2.72367	3.06218	28871231	28873131	54.345	751	28871419	28873172	74.1542	526	AT1G76890	-	AT-GT2,GT2	protein_coding	Duplicated homeodomain-like superfamily protein	121	3234	28872201	28875435	intergenic
chr1	28874953	28877032	1000	89.8268	1404	2.8496	3.16169	28874953	28876975	112.172	1408	28874961	28877032	89.8268	1393	AT1G76890	-	AT-GT2,GT2	protein_coding	Duplicated homeodomain-like superfamily protein	1482	557	28875992	28875435	TSSup1kTo400
chr1	28877283	28878973	1000	92.1376	1158	3.14276	3.38007	28877283	28878910	92.1376	1167	28877377	28878973	116.981	1055	.	.	.	.	.	.	.	28878128	.	intergenic
chr1	28880199	28882609	1000	49.4974	303	2.4943	2.89459	28880212	28882609	52.0372	247	28880199	28882606	49.4974	346	AT1G76900	+	TLP1,AtTLP1	protein_coding	tubby like protein 1	2071	134	28881404	28881538	TSSup400
chr1	28915501	28917500	1000	110.377	1511	3.20239	3.42956	28915501	28917381	110.377	1542	28915914	28917500	113.684	1067	AT1G76952	-	IDL5	protein_coding	inflorescence deficient in abscission (IDA)-like 5	601	1398	28916500	28915102	intergenic
chr1	28925108	28925841	1000	58.1712	305	2.78797	3.12038	28925116	28925759	58.1712	304	28925108	28925841	74.2164	299	AT1G76970	-	TOL4	protein_coding	Target of Myb protein 1	733	6	28925474	28925468	TSSup400
chr1	28927314	28927759	613	13.1764	281	0.431657	1.47698	28927327	28927755	13.1764	285	28927314	28927759	15.7524	264	AT1G76980	-	AT1G76980	protein_coding		445	145	28927536	28927391	TSSup400
chr1	28928306	28929044	1000	36.3951	289	2.21161	2.68988	28928306	28928960	36.9741	292	28928321	28929044	36.3951	271	AT1G09697	+	AT1G09697	lncRNA		398	389	28928675	28928286	CDS
chr1	28929475	28933102	1000	78.7439	2270	2.90869	3.20457	28929475	28932988	79.6065	2283	28929930	28933102	78.7439	1802	AT1G76990	+	ACR3	protein_coding	ACT domain repeat 3	1984	830	28931288	28932118	TSSup1kTo400
chr1	28939913	28940854	1000	27.0452	357	1.98586	2.53461	28939968	28940854	27.0452	273	28939913	28940758	36.399	387	AT1G77000	+	ATSKP2;2,SKP2B	protein_coding	RNI-like superfamily protein	941	237	28940383	28940146	5UTR
chr1	28947273	28947913	817	17.4115	435	1.10433	1.96933	28947277	28947913	17.4115	384	28947273	28947881	24.5607	483	AT1G77040	-	AT1G77040	tRNA	pre-tRNA	360	32	28947593	28947625	CDS
chr1	28952942	28953644	884	21.2436	358	1.34199	2.12937	28952942	28953644	22.4207	302	28953111	28953631	21.2436	246	AT1G77060	-	AT1G77060	protein_coding	Phosphoenolpyruvate carboxylase family protein	702	287	28953293	28953580	CDS
chr1	29004557	29005497	1000	67.2384	589	2.71254	3.0557	29004755	29005497	76.8913	424	29004557	29005485	67.2384	557	AT1G77200	-	ERF037	protein_coding	Integrase-type DNA-binding superfamily protein	940	254	29005027	29005281	CDS
chr1	29006081	29006612	809	31.9168	272	1.07697	1.94849	29006081	29006612	58.3946	276	29006082	29006588	31.9168	267	AT1G77200	-	ERF037	protein_coding	Integrase-type DNA-binding superfamily protein	200	1065	29006346	29005281	intergenic
chr1	29007801	29008929	1000	84.5329	625	2.98354	3.2585	29007801	29008709	84.5329	615	29007886	29008929	85.3018	550	AT1G77210	-	AtSTP14,STP14	protein_coding	sugar transporter 14	29	3731	29008365	29012096	intergenic
chr1	29023251	29023957	932	19.9653	276	1.53363	2.24682	29023272	29023761	19.9653	253	29023251	29023957	23.8171	279	AT1G77250	-	AT1G77250	protein_coding	RING/FYVE/PHD-type zinc finger family protein	706	130	29023604	29023474	TSSup400
chr1	29026640	29027933	1000	25.068	478	1.84615	2.441	29026640	29027933	25.068	591	29026704	29027813	27.5928	302	AT1G77260	-	AT1G77260	protein_coding	S-adenosyl-L-methionine-dependent methyltransferases superfamily protein	1293	178	29027286	29027108	TSSup400
chr1	29034811	29038531	1000	34.76	839	2.21138	2.68962	29034811	29038531	34.76	952	29034872	29038466	52.867	794	AT1G77290	+	TCHQD	protein_coding	Glutathione S-transferase family protein	1166	1694	29036671	29038365	intergenic
chr1	29092783	29093816	1000	26.6829	751	1.90632	2.48475	29092785	29093790	26.6829	802	29092783	29093816	28.4515	699	AT1G77410	-	BGAL16	protein_coding	beta-galactosidase 16	1033	35	29093299	29093264	TSSup400
chr1	29098664	29102396	902	25.8339	2182	1.4116	2.17235	29098664	29102396	34.6874	2187	29098716	29102374	25.8339	2126	AT1G77450	+	NAC032,anac032	protein_coding	NAC domain containing protein 32	2921	692	29100530	29099838	CDS
chr1	29117099	29117794	742	23.2569	323	0.821298	1.78922	29117190	29117778	36.1585	239	29117099	29117794	23.2569	316	AT1G77490	+	TAPX	protein_coding	thylakoidal ascorbate peroxidase	695	53	29117446	29117499	TSSup400
chr1	29120302	29122355	1000	244.21	786	3.76356	3.88916	29120302	29122355	244.21	790	29120314	29122285	266.924	771	AT1G77500	+	AT1G77500	protein_coding	Protein of unknown function (DUF630 and DUF632)	2053	103	29121328	29121225	5UTR
chr1	29175641	29177677	1000	49.987	677	2.60562	2.97792	29175772	29177677	49.987	515	29175641	29177626	54.517	709	AT1TE95440	+	HELITRONY3	RC/Helitron	.	264	754	29176659	29177413	intergenic
chr1	29183480	29184980	1000	29.4246	1099	1.98374	2.53292	29183490	29184861	29.4246	1084	29183480	29184980	46.0238	1104	AT1G77655	-	AT1G77655	protein_coding		692	1058	29184230	29183172	intergenic
chr1	29187532	29188929	616	15.8049	521	0.445451	1.48468	29187532	29188929	17.071	564	29187701	29188736	15.8049	310	AT1G77660	-	AT1G77660	protein_coding	Histone H3 K4-specific methyltransferase SET7/9 family protein	1397	298	29188230	29187932	TSSup400
chr1	29195974	29196526	1000	26.1186	262	1.90519	2.48357	29195974	29196472	26.1186	231	29195989	29196526	28.6967	278	AT1G77680	-	AtRRP44B,RRP44B,SOV	protein_coding	Ribonuclease II/R family protein	552	40	29196250	29196290	5UTR
chr1	29203296	29203743	841	19.7367	227	1.19191	2.02664	29203296	29203705	20.4349	212	29203327	29203743	19.7367	212	AT1G77690	-	LAX3	protein_coding	like AUX1 3	447	101	29203519	29203418	TSSup400
chr1	29223925	29225130	1000	46.457	580	2.47421	2.88042	29223945	29225130	46.457	533	29223925	29225088	74.3463	607	AT1G77740	+	PIP5K2	protein_coding	phosphatidylinositol-4-phosphate 5-kinase 2	501	4179	29224527	29220348	intergenic
chr1	29231609	29232545	1000	39.5525	474	2.43503	2.85484	29231609	29232545	39.5525	461	29231786	29232423	52.0797	311	AT1G77750	-	RPS13	protein_coding	Ribosomal protein S13/S18 family	936	350	29232077	29231727	TSSup400
chr1	29233468	29235806	840	17.1573	2051	1.18495	2.02424	29233555	29235778	17.1573	594	29233468	29235806	21.5791	2083	AT1G77760	-	GNR1,NR1,NIA1	protein_coding	nitrate reductase 1	86	4847	29234637	29239484	intergenic
chr1	29247861	29248429	935	21.0121	265	1.5391	2.2521	29247861	29248325	21.0121	224	29247917	29248429	22.7706	251	AT1G77770	-	AT1G77770	protein_coding	Protein of unknown function (DUF1644)	568	5	29248145	29248150	5UTR
chr1	29275051	29277155	1000	68.6087	1805	2.86403	3.17159	29275051	29277145	68.6087	1808	29275424	29277155	73.4957	1430	AT1G77855	-	AT1G77855	protein_coding		73	2528	29276103	29278631	intergenic
chr1	29286042	29286745	1000	148.203	330	3.36274	3.55671	29286042	29286683	154.111	334	29286056	29286745	148.203	312	AT1G77880	-	AT1G77880	protein_coding	Galactose oxidase/kelch repeat superfamily protein	703	797	29286393	29287190	CDS
chr1	29289997	29290621	706	18.5289	327	0.70686	1.70117	29290080	29290594	22.292	265	29289997	29290621	18.5289	306	AT1G77885	+	AT1G77885	protein_coding		624	437	29290309	29289872	5UTR
chr1	29295538	29296196	928	19.7704	247	1.51164	2.23576	29295580	29296021	19.7704	208	29295538	29296196	25.0271	244	AT1G77910	+	AT1G77910	protein_coding		658	270	29295867	29296137	3UTR
chr1	29318788	29319390	1000	31.9806	275	1.89889	2.4803	29318788	29319390	39.7804	233	29318835	29319375	31.9806	271	AT1G77990	-	SULTR2;2,AST56	protein_coding	STAS domain / Sulfate transporter family	602	4263	29319089	29323352	CDS
chr1	29327071	29329009	1000	41.0253	653	2.32537	2.77644	29327071	29328678	43.0364	643	29327405	29329009	41.0253	330	AT1G78000	+	SULTR1;2,SEL1	protein_coding	sulfate transporter 1;2	1938	526	29328040	29327514	5UTR
chr1	29336224	29342548	1000	285.52	456	3.84206	3.94053	29336224	29342094	285.52	453	29336269	29342548	310.502	415	AT1G78020	+	AT1G78020	protein_coding	Protein of unknown function (DUF581)	2231	857	29339386	29338529	CDS
chr1	29358256	29367694	1000	178.537	8939	3.35552	3.55205	29358256	29367584	178.537	2237	29358684	29367694	280.683	8497	AT1G78080	+	WIND1,AtWIND1,RAP2.4	protein_coding	related to AP2 4	3136	1096	29362975	29364071	intergenic
chr1	29380537	29381543	891	22.5196	233	1.36947	2.14717	29380587	29380970	22.5196	198	29380537	29381543	39.1457	219	.	.	.	.	.	.	.	29381040	.	intergenic
chr1	29398900	29400247	1000	40.9881	528	2.29447	2.75175	29399180	29400056	45.2446	247	29398900	29400247	40.9881	530	AT1G78130	+	UNE2	protein_coding	Major facilitator superfamily protein	1108	566	29399573	29400139	TSSup1kTo400
chr1	29403955	29404936	911	21.4471	587	1.44332	2.19542	29403955	29404847	21.4471	623	29404040	29404936	33.7052	467	AT1G78150	+	AT1G78150	protein_coding		981	202	29404445	29404647	TSSup400
chr1	29406682	29407210	971	25.1663	254	1.68665	2.33858	29406698	29407134	26.3978	260	29406682	29407210	25.1663	233	AT1G78160	+	PUM7,APUM7	protein_coding	pumilio 7	528	661	29406946	29407607	TSSup1kTo400
chr1	29410825	29414256	1000	120.359	2576	3.29585	3.50538	29410999	29414256	120.359	2408	29410825	29414190	129.858	2571	AT1G78170	+	AT1G78170	protein_coding		1383	1333	29412540	29413873	intergenic
chr1	29422775	29425659	1000	32.2443	1847	2.21119	2.68936	29423115	29425659	32.2443	1232	29422775	29425596	40.0279	2123	AT1G78210	-	AT1G78210	protein_coding	alpha/beta-Hydrolases superfamily protein	2814	372	29424217	29424589	CDS
chr1	29428921	29430567	1000	46.7186	1295	2.5324	2.92275	29428921	29430567	46.7186	1258	29428925	29430501	50.4781	1329	AT1G78230	+	AT1G78230	protein_coding	Outer arm dynein light chain 1 protein	1516	307	29429744	29430051	TSSup400
chr1	29435714	29444839	1000	38.738	1812	2.19964	2.6815	29435926	29444564	38.738	2255	29435714	29444839	66.4205	1820	AT1G78240	-	TSD2,OSU1,QUA2	protein_coding	S-adenosyl-L-methionine-dependent methyltransferases superfamily protein	1960	3602	29440276	29436674	intergenic
chr1	29447481	29450779	1000	159.635	2286	3.44594	3.62991	29447840	29450207	159.635	1945	29447481	29450779	161.66	2268	AT1G78265	+	AT1G78265	atlncRNA	other RNA	1229	1420	29449130	29450550	CDS
chr1	29452491	29453061	780	19.636	219	0.97483	1.87939	29452568	29453061	19.636	140	29452491	29453022	34.9352	222	AT1G78280	+	AT1G78280	protein_coding	transferases, transferring glycosyl groups	570	222	29452776	29452554	5UTR
chr1	29461151	29461773	933	23.2073	238	1.53438	2.24795	29461164	29461750	24.831	233	29461151	29461773	23.2073	231	AT1G78300	+	GF14,14-3-3OMEGA,GRF2	protein_coding	general regulatory factor 2	622	72	29461462	29461390	5UTR
chr1	29464745	29467455	1000	28.1908	1297	1.96762	2.5219	29464754	29467455	28.1908	895	29464745	29467450	42.0233	1325	AT1G09807	+	AT1G09807	lncRNA		1217	68	29466100	29466032	CDS
chr1	29487670	29488763	635	15.6601	289	0.499009	1.52996	29487726	29488763	16.0059	278	29487670	29488660	15.6601	245	AT1G78380	-	GST8,GSTU19,ATGSTU19	protein_coding	glutathione S-transferase TAU 19	1093	209	29488216	29488007	TSSup400
chr1	29493689	29494247	1000	36.2138	257	2.01982	2.55855	29493689	29494247	46.1804	277	29493689	29494240	36.2138	237	AT1G78390	-	ATNCED9,NCED9	protein_coding	nine-cis-epoxycarotenoid dioxygenase 9	186	1093	29493968	29492875	intergenic
chr1	29496303	29497098	885	18.5086	443	1.34674	2.13329	29496303	29497098	18.5086	355	29496353	29497076	21.1358	482	.	.	.	.	.	.	.	29496700	.	intergenic
chr1	29504246	29504909	1000	35.3359	309	2.29073	2.74862	29504298	29504867	35.3359	230	29504246	29504909	40.1654	336	AT1G78420	+	DA2	protein_coding	RING/U-box superfamily protein	663	46	29504577	29504531	5UTR
chr1	29511057	29511567	964	24.645	292	1.65881	2.32172	29511077	29511561	24.645	256	29511057	29511567	39.4182	309	AT1G78440	-	GA2OX1,ATGA2OX1	protein_coding	Arabidopsis thaliana gibberellin 2-oxidase 1	7	1788	29511312	29513100	intergenic
chr1	29514104	29516650	1000	252.604	1693	3.70549	3.83736	29514104	29516606	260.458	1669	29514137	29516650	252.604	1684	.	.	.	.	.	.	.	29515377	.	intergenic
chr1	29519070	29520246	926	21.1731	674	1.50526	2.23151	29519070	29520246	21.1731	903	29519097	29520199	22.2624	419	AT1G78460	-	AT1G78460	protein_coding	SOUL heme-binding family protein	1176	335	29519658	29519323	TSSup400
chr1	29526103	29528241	1000	215.877	1631	3.6008	3.75515	29526103	29528207	225.587	1630	29526125	29528241	215.877	1611	AT1G78490	+	CYP708A3	protein_coding	cytochrome P450, family 708, subfamily A, polypeptide 3	2138	312	29527172	29526860	5UTR
chr1	29548581	29549861	895	19.8968	411	1.38919	2.15696	29548614	29549703	19.8968	347	29548581	29549861	29.359	442	AT1G78570	+	RHM1,ATRHM1,ROL1	protein_coding	rhamnose biosynthesis 1	1280	318	29549221	29549539	TSSup400
chr1	29557879	29560195	699	16.1787	1402	0.683333	1.68542	29557879	29560166	16.1787	785	29557929	29560195	16.2773	1970	AT1G09827	+	AT1G09827	atlncRNA		397	1190	29559037	29557847	5UTR
chr1	29566052	29567219	1000	48.4671	765	2.59581	2.96799	29566052	29567196	48.4671	747	29566118	29567219	69.8294	717	AT1G78600	+	LZF1,DBB3,BBX22,STH3	protein_coding	light-regulated zinc finger protein 1	1167	227	29566635	29566862	3UTR
chr1	29572082	29573843	1000	98.4538	923	3.19445	3.42318	29572103	29573801	98.4538	931	29572082	29573843	120.056	894	AT1G78610	-	MSL6	protein_coding	mechanosensitive channel of small conductance-like 6	1490	390	29572962	29572572	TSSup400
chr1	29593177	29594174	1000	150.062	431	3.45382	3.63932	29593177	29594174	150.062	420	29593183	29594039	203.35	436	AT1G78680	+	ATGGH2,GGH2	protein_coding	gamma-glutamyl hydrolase 2	997	80	29593675	29593755	TSSup400
chr1	29598607	29600773	1000	122.839	466	3.2122	3.43932	29598607	29600754	133.437	418	29598635	29600773	122.839	486	AT1G78700	+	BEH4	protein_coding	BES1/BZR1 homolog 4	2166	342	29599690	29599348	5UTR
chr1	29625031	29625665	1000	33.7525	296	2.16498	2.65607	29625031	29625591	33.7525	298	29625080	29625665	34.8811	246	AT1G78790	-	AtMHF2,MHF2	protein_coding		634	270	29625348	29625078	TSSup400
chr1	29636310	29639147	960	22.5839	1331	1.64556	2.31251	29636311	29639147	22.5839	2394	29636310	29638951	33.04	268	AT1G78830	-	AT1G78830	protein_coding	Curculin-like (mannose-binding) lectin family protein	2330	1045	29637728	29638773	CDS
chr1	29643239	29645835	1000	32.7621	1113	1.98641	2.53546	29643239	29645835	38.9185	1135	29643277	29645782	32.7621	1053	AT1G78850	-	MBL1	protein_coding	D-mannose binding lectin protein with Apple-like carbohydrate-binding domain	1296	1002	29644537	29643535	intergenic
chr1	29655780	29656831	1000	41.0268	440	2.24968	2.7196	29655816	29656831	48.0465	398	29655780	29656783	41.0268	447	AT1G78890	+	AT1G78890	protein_coding		1051	124	29656305	29656429	TSSup400
chr1	29695028	29695806	1000	115.073	384	3.27258	3.49046	29695062	29695804	115.073	357	29695028	29695806	126.213	377	AT1G78960	+	ATLUP2,LUP2	protein_coding	lupeol synthase 2	413	976	29695417	29696393	TSSup1kTo400
chr1	29700962	29703846	1000	109.201	1239	3.26261	3.48036	29700962	29703631	109.201	1231	29701656	29703846	139.67	553	AT1G78970	+	LUP1,ATLUP1	protein_coding	lupeol synthase 1	1792	650	29702404	29703054	TSSup1kTo400
chr1	29734006	29734773	697	17.7871	328	0.673455	1.67879	29734014	29734773	20.3789	336	29734006	29734654	17.7871	312	AT1G79030	-	AT1G79030	protein_coding	Chaperone DnaJ-domain superfamily protein	767	55	29734389	29734444	5UTR
chr1	29740690	29742121	1000	79.9485	335	3.00153	3.27382	29740690	29742093	79.9485	317	29740714	29742121	111.82	330	AT1G79060	+	AT1G79060	protein_coding		1394	322	29741405	29741727	TSSup400
chr1	29743021	29745141	1000	161.58	905	3.41931	3.60746	29743021	29745124	170.074	903	29743052	29745141	161.58	877	AT1G79070	-	AT1G79070	protein_coding	SNARE-associated protein-related	871	1734	29744081	29745815	intergenic
chr1	29759997	29767264	1000	269.937	5623	3.74459	3.87092	29760033	29767228	282.194	5582	29759997	29767264	269.937	5628	AT1G79110	+	BRG2	protein_coding	zinc ion binding	792	4601	29763630	29759029	intergenic
chr1	29778032	29780019	1000	80.165	392	2.79589	3.12624	29778084	29779948	80.165	330	29778032	29780019	136.12	402	AT1G79150	-	AT1G79150	protein_coding	binding	984	1009	29779025	29778016	intergenic
chr1	29780481	29783470	1000	76.3998	385	2.93834	3.22567	29780512	29783363	76.3998	366	29780481	29783470	80.6868	373	AT1G79170	+	AT1G79170	protein_coding		1350	297	29781975	29782272	TSSup400
chr1	29784493	29785746	756	19.8617	251	0.877414	1.82167	29784529	29785746	24.9354	237	29784493	29785659	19.8617	230	AT1G79180	+	ATMYB63,MYB63	protein_coding	myb domain protein 63	490	1137	29785119	29786256	intergenic
chr1	29804851	29809924	1000	55.9838	4613	2.69362	3.04254	29804863	29809879	55.9838	4536	29804851	29809924	60.1108	4678	AT1TE97500	+	ATREP2	RC/Helitron	.	84	2453	29807387	29809840	intergenic
chr1	29856774	29857595	1000	167.773	472	3.49852	3.67651	29856774	29857595	167.773	475	29856844	29857559	173.495	400	AT1G79370	+	CYP79C1	protein_coding	cytochrome P450, family 79, subfamily C, polypeptide 1	662	749	29857184	29857933	TSSup1kTo400
chr1	29860238	29861008	1000	57.2354	355	2.70962	3.05248	29860289	29861008	57.2354	303	29860238	29861004	61.2327	357	AT1G79380	+	RGLG4	protein_coding	Ca(2)-dependent phospholipid-binding protein (Copine) family	770	133	29860623	29860490	5UTR
chr1	29898092	29899029	1000	495.379	494	3.73875	3.86346	29898092	29899028	630.978	503	29898191	29899029	495.379	386	AT1G79485	+	AT1G79485	protein_coding		736	80	29898560	29898480	CDS
chr1	29914539	29915669	914	23.5262	494	1.45492	2.20275	29914546	29915437	27.218	433	29914539	29915669	23.5262	548	AT1G79520	-	AT1G79520	protein_coding	Cation efflux family protein	1130	137	29915104	29914967	TSSup400
chr1	29949156	29949547	551	13.1079	199	0.272197	1.32715	29949156	29949510	13.1079	205	29949175	29949547	13.7069	174	.	.	.	.	.	.	.	29949351	.	intergenic
chr1	29975149	29975985	1000	40.728	465	2.44277	2.86005	29975150	29975985	40.728	437	29975149	29975943	57.4687	493	AT1G79660	+	AT1G79660	protein_coding		836	99	29975567	29975666	TSSup400
chr1	29990382	29993940	906	53.8072	528	1.42606	2.18266	29990382	29993940	53.8072	456	29990382	29993745	143.386	558	AT1G09907	+	AT1G09907	atlncRNA		1355	543	29992161	29992704	CDS
chr1	30006717	30007386	1000	63.5036	281	2.80265	3.13151	30006717	30007345	63.5036	271	30006722	30007386	68.1713	287	AT1G79740	-	AT1G79740	protein_coding	hAT transposon superfamily	669	139	30007051	30007190	5UTR
chr1	30011332	30011927	1000	46.609	298	2.59664	2.96851	30011332	30011927	46.609	290	30011348	30011912	59.6189	290	AT1G79750	-	NADP-ME4,ATNADP-ME4	protein_coding	NADP-malic enzyme 4	595	61	30011629	30011690	5UTR
chr1	30081718	30082340	968	25.6176	431	1.67572	2.33357	30081877	30082340	28.1766	278	30081718	30082318	25.6176	425	AT1G79970	+	AT1G79970	protein_coding		622	47	30082029	30082076	TSSup400
chr1	30100056	30100440	814	18.2997	171	1.09479	1.96223	30100056	30100431	18.2997	171	30100063	30100440	18.7754	165	.	.	.	.	.	.	.	30100248	.	intergenic
chr1	30104358	30105014	640	16.4225	358	0.510204	1.54161	30104379	30105014	18.0637	401	30104358	30105011	16.4225	294	AT1G80030	-	DJA7	protein_coding	Molecular chaperone Hsp40/DnaJ family protein	185	4401	30104686	30109087	intergenic
chr1	30129415	30129956	1000	39.6317	280	2.28576	2.74446	30129463	30129952	42.117	239	30129415	30129956	39.6317	273	AT1G80080	-	TMM,AtRLP17	protein_coding	Leucine-rich repeat (LRR) family protein	541	36	30129685	30129649	TSSup400
chr1	30134766	30135497	878	18.6326	393	1.32189	2.1145	30134784	30135469	18.6326	359	30134766	30135497	25.5322	409	AT1G80110	+	ATPP2-B11,PP2-B11	protein_coding	phloem protein 2-B11	731	108	30135131	30135023	5UTR
chr1	30137145	30140665	886	21.3915	3066	1.34812	2.13417	30137274	30140665	22.7785	2987	30137145	30140613	21.3915	3016	AT1G80120	+	AT1G80120	protein_coding	Protein of unknown function (DUF567)	2543	88	30138905	30138817	5UTR
chr1	30142498	30143700	560	19.7147	337	0.291763	1.34964	30142498	30143674	31.1168	303	30142630	30143700	19.7147	240	AT1G80130	-	AT1G80130	protein_coding	Tetratricopeptide repeat (TPR)-like superfamily protein	1199	402	30143099	30142697	TSSup1kTo400
chr1	30173207	30174175	1000	32.375	675	2.12723	2.63219	30173207	30174175	32.375	719	30173418	30174162	33.8131	421	AT1G80250	-	AT1G80250	tRNA	pre-tRNA	169	394	30173691	30174085	TSSup1kTo400
chr1	30186349	30188204	1000	190.953	1240	3.46139	3.64636	30186370	30188146	211.536	1236	30186349	30188204	190.953	1224	AT1G80280	-	AT1G80280	protein_coding	alpha/beta-Hydrolases superfamily protein	1367	560	30187276	30186716	TSSup1kTo400
chr1	30189827	30192085	1000	72.0507	467	2.79113	3.12272	30189884	30191865	81.0438	384	30189827	30192085	72.0507	493	AT1G80300	+	ATNTT1,NTT1	protein_coding	nucleotide transporter 1	1548	581	30190956	30191537	TSSup1kTo400
chr1	30210696	30212002	1000	30.5129	754	2.08784	2.60698	30210696	30211982	30.5129	771	30210913	30212002	32.7729	521	AT1G80360	-	ISS1,VAS1	protein_coding	Pyridoxal phosphate (PLP)-dependent transferases superfamily protein	1306	243	30211349	30211592	5UTR
chr1	30216737	30217440	651	13.6483	327	0.538927	1.56793	30216809	30217440	13.6483	329	30216737	30217362	16.1578	253	AT1G80380	+	GLYK	protein_coding	P-loop containing nucleoside triphosphate hydrolases superfamily protein	703	27	30217088	30217115	3UTR
chr1	30222719	30225423	1000	48.3557	1437	2.4076	2.8356	30223691	30224489	55.8738	496	30222719	30225423	48.3557	1407	AT1G80400	+	AT1G80400	protein_coding	RING/U-box superfamily protein	1248	1104	30224071	30225175	intergenic
chr1	30237572	30240752	1000	34.6	1816	2.29208	2.74992	30237572	30240630	34.6	2153	30237604	30240752	42.4035	1448	AT1G09973	+	AT1G09973	lncRNA		1220	587	30239162	30239749	TSSup1kTo400
chr1	30266492	30268144	1000	215.64	873	3.70645	3.83867	30266647	30268130	215.64	710	30266492	30268144	247.353	881	AT1G80490	-	TPR1	protein_coding	TOPLESS-related 1	1633	193	30267318	30267125	TSSup400
chr1	30280098	30281550	1000	35.4077	916	2.07161	2.59545	30280211	30281340	42.4966	761	30280098	30281550	35.4077	958	AT1G80530	-	AT1G80530	protein_coding	Major facilitator superfamily protein	1261	465	30280824	30280359	TSSup1kTo400
chr1	30302113	30305232	1000	93.4689	939	3.03639	3.29619	30302113	30305232	95.7554	941	30302153	30305224	93.4689	898	AT1G80610	-	AT1G80610	protein_coding		3119	756	30303672	30304428	CDS
chr1	30310692	30312224	1000	59.6773	354	2.66595	3.01847	30310717	30312224	63.1025	299	30310692	30312127	59.6773	385	AT1G80640	+	AT1G80640	protein_coding	Protein kinase superfamily protein	1532	68	30311458	30311526	TSSup400
chr1	30338561	30339330	1000	30.7117	398	2.15052	2.64658	30338561	30339330	30.7117	398	30338571	30339304	35.7266	389	AT1G80730	-	ATZFP1,ZFP1	protein_coding	zinc-finger protein 1	9	1440	30338945	30340385	intergenic
chr1	30340104	30340556	590	19.9888	188	0.37103	1.42321	30340104	30340554	31.0814	197	30340143	30340556	19.9888	140	AT1G80730	-	ATZFP1,ZFP1	protein_coding	zinc-finger protein 1	452	55	30340330	30340385	5UTR
chr1	30341125	30341671	1000	41.6894	279	2.44465	2.86057	30341125	30341671	41.6894	265	30341212	30341663	46.0932	207	AT1G80740	+	CMT1,DMT4	protein_coding	chromomethylase 1	278	995	30341398	30342393	TSSup1kTo400
chr1	30353236	30354086	916	24.9131	250	1.4647	2.20721	30353236	30354026	24.9131	242	30353245	30354086	45.2399	250	AT1G80770	+	PDE318	protein_coding	P-loop containing nucleoside triphosphate hydrolases superfamily protein	62	1363	30353661	30355024	intergenic
chr1	30371428	30372309	1000	73.1255	581	2.79017	3.12214	30371428	30372309	83.2933	588	30371490	30372276	73.1255	512	AT1G80820	+	CCR2,ATCCR2	protein_coding	cinnamoyl coa reductase	881	1395	30371868	30370473	3UTR
chr1	30375681	30376583	1000	33.5813	646	2.08689	2.60616	30375728	30376583	36.4887	625	30375681	30376577	33.5813	620	AT1G80830	-	PMIT1,ATNRAMP1,NRAMP1	protein_coding	natural resistance-associated macrophage protein 1	902	60	30376132	30376072	TSSup400
chr1	30378859	30380911	1000	79.2998	1669	2.9696	3.25166	30378859	30380911	79.2998	1672	30378861	30380872	83.6435	1664	.	.	.	.	.	.	.	30379885	.	intergenic
chr1	30382188	30385819	1000	63.9495	1391	2.85054	3.16228	30382323	30385678	63.9495	1263	30382188	30385819	74.5549	1385	AT1G80840	+	WRKY40,ATWRKY40	protein_coding	WRKY DNA-binding protein 40	2939	443	30384003	30383560	CDS
chr1	30387427	30388253	1000	59.6013	456	2.67002	3.02187	30387458	30388253	59.6013	448	30387427	30388208	96.169	434	AT1G80850	-	AT1G80850	protein_coding	DNA glycosylase superfamily protein	826	238	30387840	30387602	TSSup400
chr1	30390788	30392105	1000	51.0997	373	2.64254	3.00304	30390921	30392058	51.0997	295	30390788	30392105	57.3647	318	AT1G80870	+	AT1G80870	protein_coding	Protein kinase superfamily protein	1207	452	30391446	30391898	TSSup1kTo400
chr1	30413949	30414417	901	24.0963	210	1.41059	2.17194	30413949	30414417	29.6819	207	30413950	30414389	24.0963	212	AT1G80960	+	AT1G80960	protein_coding	F-box and Leucine Rich Repeat domains containing protein	295	939	30414183	30415122	CDS
chr2	96301	98526	1000	94.3415	1584	3.12904	3.37071	96335	98526	94.3415	1570	96301	98310	104.027	1565	AT2G01140	-	PDE345,FBA3,AtFBA3	protein_coding	Aldolase superfamily protein	1562	550	97413	96863	TSSup1kTo400
chr2	100113	102255	1000	113.894	424	3.1547	3.391	100113	102255	124.665	416	100157	102231	113.894	389	AT2G01150	+	RHA2B	protein_coding	RING-H2 finger protein 2B	1453	701	101184	100483	3UTR
chr2	108528	109868	1000	41.7963	1007	2.3826	2.81769	108528	109783	41.7963	974	108582	109868	42.79	987	AT2G01180	-	PAP1,ATLPP1,LPP1,ATPAP1	protein_coding	phosphatidic acid phosphatase 1	1301	369	109198	108829	TSSup400
chr2	114720	115290	1000	27.2265	293	2.01368	2.55519	114743	115273	27.2265	285	114720	115290	34.9879	279	AT2G01190	+	PDE331	protein_coding	Octicosapeptide/Phox/Bem1p family protein	570	80	115005	114925	5UTR
chr2	126585	127150	1000	55.0954	248	2.474	2.88016	126592	127090	67.7995	235	126585	127150	55.0954	255	AT2G01220	+	AT2G01220	protein_coding	Nucleotidylyl transferase superfamily protein	26	3845	126867	123022	intergenic
chr2	150197	150679	770	15.5907	214	0.934548	1.85614	150218	150679	15.5907	207	150197	150651	18.509	200	AT2G01290	-	RPI2	protein_coding	ribose-5-phosphate isomerase 2	482	147	150438	150585	5UTR
chr2	151326	152264	1000	27.7303	541	1.89148	2.47552	151347	152250	27.7303	488	151326	152264	28.0646	574	AT2G01300	-	AT2G01300	protein_coding		938	176	151795	151971	5UTR
chr2	180826	181873	1000	74.7807	407	2.76884	3.1051	180826	181873	89.4044	405	180868	181844	74.7807	367	AT2G01420	-	PIN4,ATPIN4	protein_coding	Auxin efflux carrier family protein	1047	2415	181349	183764	CDS
chr2	182907	183870	959	21.4262	577	1.64151	2.3108	182907	183867	21.4262	584	183108	183870	28.1052	370	AT2G01420	-	PIN4,ATPIN4	protein_coding	Auxin efflux carrier family protein	963	376	183388	183764	5UTR
chr2	192611	193635	806	16.3048	194	1.07022	1.94237	192627	193635	16.3048	173	192611	193578	19.4494	199	AT2G03995	+	AT2G03995	lncRNA		1024	170	193123	193293	TSSup400
chr2	201591	203644	966	33.3541	620	1.66686	2.32815	201884	203368	48.8416	321	201591	203644	33.3541	626	AT2G01450	-	MPK17,ATMPK17	protein_coding	MAP kinase 17	2053	509	202617	203126	CDS
chr2	214367	215892	904	25.829	267	1.41938	2.17812	214367	214888	34.4745	272	214386	215892	25.829	243	AT2G01470	-	ATSEC12,STL2P	protein_coding	SEC12P-like 2 protein	1106	656	215129	214473	TSSup1kTo400
chr2	220646	221455	1000	27.6699	485	1.82141	2.42533	220646	221455	30.3494	497	220860	221432	27.6699	259	AT2G01490	+	PAHX	protein_coding	phytanoyl-CoA dioxygenase (PhyH) family protein	809	38	221050	221012	5UTR
chr2	226069	227771	1000	30.2315	1156	2.11525	2.62385	226069	227771	30.2315	1131	226187	227715	42.228	1063	AT2G01500	-	WOX6,PFS2,HOS9	protein_coding	Homeodomain-like superfamily protein	1165	686	226920	226234	TSSup1kTo400
chr2	260497	263792	1000	76.6385	1410	2.98497	3.26066	260676	263731	76.6385	1237	260497	263792	86.6913	1404	AT2TE01060	-	BRODYAGA2	DNA/MuDR	.	790	684	262144	262828	intergenic
chr2	273416	274021	1000	38.2273	286	2.39503	2.82848	273416	274021	38.2273	271	273443	273978	46.1196	274	AT2G01610	-	AT2G01610	protein_coding	Plant invertase/pectin methylesterase inhibitor superfamily protein	127	1284	273718	275002	intergenic
chr2	295820	298288	859	18.9584	565	1.2528	2.07075	296063	296934	18.9584	323	295820	298288	27.8798	564	AT2G01670	-	NUDT17,atnudt17	protein_coding	nudix hydrolase homolog 17	1924	1161	297054	298215	CDS
chr2	298819	299706	1000	26.2983	551	1.96133	2.51735	299055	299697	26.2983	313	298819	299706	32.9731	554	AT2G01670	-	NUDT17,atnudt17	protein_coding	nudix hydrolase homolog 17	396	1047	299262	298215	intergenic
chr2	300543	301588	1000	37.0281	333	2.36371	2.80428	300599	301236	37.0281	306	300543	301588	49.0828	305	.	.	.	.	.	.	.	301065	.	intergenic
chr2	302371	303477	687	19.7341	478	0.647831	1.65551	302409	303332	26.7411	502	302371	303477	19.7341	416	AT2TE01265	+	ATLINE2	LINE/L1	.	361	192	302924	303116	intergenic
chr2	304191	306617	1000	57.8505	2043	2.78141	3.11371	304212	306600	57.8505	2002	304191	306617	70.5254	2064	AT2G01680	+	AT2G01680	protein_coding	Ankyrin repeat family protein	1367	846	305404	306250	TSSup1kTo400
chr2	367527	369310	562	15.7132	1474	0.297465	1.35459	367527	369144	15.7132	1474	367962	369310	26.7276	1040	AT2G01830	-	WOL1,ATCRE1,AHK4,WOL,CRE1	protein_coding	CHASE domain containing histidine kinase protein	1783	1289	368418	369707	CDS
chr2	370808	371254	590	15.4127	164	0.367711	1.42108	370808	371254	16.4876	149	370851	371182	15.4127	137	AT2TE01540	-	ATREP11	RC/Helitron	.	28	1132	371031	372163	intergenic
chr2	378611	380336	905	19.0933	562	1.42259	2.18101	378611	380302	19.0933	536	378871	380336	25.3737	329	AT2TE01570	-	RathE1_cons	RathE1_cons	.	163	66	379473	379539	intergenic
chr2	382903	388191	1000	284.335	497	3.58812	3.73857	382903	388158	358.466	498	382926	388191	284.335	473	AT2G01850	+	EXGT-A3,ATXTH27,XTH27	protein_coding	endoxyloglucan transferase A3	3308	377	385547	385170	CDS
chr2	411908	412967	1000	32.7729	480	1.82243	2.42564	411908	412967	43.858	458	411922	412937	32.7729	489	AT2G01905	+	CYCJ18	protein_coding	cyclin J18	1059	2117	412437	410320	CDS
chr2	413347	414933	972	30.5139	812	1.69001	2.34158	413848	414933	41.4644	302	413347	414504	30.5139	822	AT2G01905	+	CYCJ18	protein_coding	cyclin J18	1586	3820	414140	410320	3UTR
chr2	428263	429301	1000	147.301	444	3.42081	3.60994	428294	429289	147.301	413	428263	429301	154.966	445	AT2G01930	-	ATBPC1,BBR,BPC1	protein_coding	basic pentacysteine1	1038	118	428782	428900	5UTR
chr2	431088	432863	1000	62.7571	1147	2.80091	3.12975	431244	432845	62.7571	982	431088	432863	68.3229	1157	AT2G01940	+	SGR5,ATIDD15,IDD15	protein_coding	C2H2-like zinc finger protein	1669	219	431975	432194	TSSup400
chr2	435312	439652	1000	32.0252	870	1.99483	2.54278	435325	439540	36.7603	330	435312	439652	32.0252	1398	.	.	.	.	.	.	.	437482	.	intergenic
chr2	449010	450134	1000	59.0508	341	2.6407	3.00095	449010	450134	63.9652	330	449030	449655	59.0508	333	AT2G01960	+	TET14	protein_coding	tetraspanin14	756	806	449572	450378	TSSup1kTo400
chr2	456397	456929	736	16.2403	181	0.800852	1.77478	456397	456737	16.2403	159	456408	456929	16.8628	193	AT2G01980	+	ATSOS1,ATNHX7,SOS1	protein_coding	sodium proton exchanger, putative (NHX7) (SOS1)	532	338	456663	457001	TSSup400
chr2	468120	469456	1000	133.309	949	3.30249	3.51352	468120	469456	138.053	935	468165	469404	133.309	919	AT2G02000	-	GAD3	protein_coding	glutamate decarboxylase 3	87	3282	468788	472070	intergenic
chr2	476857	478294	967	28.2241	908	1.66829	2.32951	477438	478055	28.2241	320	476857	478294	52.8355	916	AT2G02010	-	GAD4	protein_coding	glutamate decarboxylase 4	1140	578	477575	476997	TSSup1kTo400
chr2	504673	507915	837	16.9172	2337	1.17354	2.01601	504768	507915	16.9172	695	504673	507892	20.1474	2554	AT2G02070	+	RVN,IDD5,AtIDD5	protein_coding	indeterminate(ID)-domain 5	3242	920	506294	505374	CDS
chr2	509247	510830	1000	290.674	624	3.86596	3.95918	509247	510830	290.674	610	509289	510803	335.874	597	AT2G02070	+	RVN,IDD5,AtIDD5	protein_coding	indeterminate(ID)-domain 5	1534	4664	510038	505374	3UTR
chr2	511777	512285	757	17.7181	267	0.88459	1.82521	511856	512218	18.1554	189	511777	512285	17.7181	266	AT2TE02195	-	ATREP4	RC/Helitron	.	81	118	512031	511913	intergenic
chr2	519164	520280	1000	171.071	500	3.40522	3.59308	519164	520280	193.136	496	519248	520217	171.071	420	AT2G02080	-	IME,IDD4,AtIDD4	protein_coding	indeterminate(ID)-domain 4	1116	2015	519722	521737	CDS
chr2	521430	522190	1000	30.3674	408	2.13246	2.63593	521430	522190	30.3674	416	521462	522131	41.4542	369	AT2G02080	-	IME,IDD4,AtIDD4	protein_coding	indeterminate(ID)-domain 4	760	73	521810	521737	TSSup400
chr2	527485	529788	1000	53.9453	630	2.59154	2.9636	527485	529542	54.2365	619	527537	529788	53.9453	590	AT2G02100	+	LCR69,PDF2.2	protein_coding	low-molecular-weight cysteine-rich 69	1701	458	528636	528178	CDS
chr2	559666	561055	1000	39.0963	1033	2.41654	2.84107	559733	561055	39.0963	971	559666	560918	47.2132	1029	AT2G02180	+	TOM3	protein_coding	tobamovirus multiplication protein 3	1361	334	560360	560694	TSSup400
chr2	586966	588345	1000	57.9351	354	2.4817	2.88634	586966	588232	73.4441	364	586983	588345	57.9351	328	AT2G02220	-	ATPSKR1,PSKR1	protein_coding	phytosulfokin receptor 1	1379	254	587655	587401	TSSup400
chr2	640120	642637	1000	71.4943	720	2.9503	3.23565	640426	642480	71.4943	415	640120	642637	87.6935	719	AT2TE02735	+	ATREP11A	RC/Helitron	.	401	910	641378	640468	intergenic
chr2	651873	652832	582	13.0422	263	0.353355	1.40277	651873	652780	13.0422	236	651972	652832	14.3083	192	AT2G02470	+	AL6	protein_coding	alfin-like 6	959	211	652352	652563	TSSup400
chr2	685510	686312	1000	34.8764	480	2.18786	2.67287	685510	686252	34.8764	513	685700	686312	35.4985	257	AT2TE02950	+	ATREP10D	RC/Helitron	.	498	97	685911	685814	intergenic
chr2	799152	801341	1000	34.1839	1607	2.10559	2.61845	799152	801210	34.1839	330	799178	801341	56.6374	1578	AT2G02800	-	Kin2,APK2B	protein_coding	protein kinase 2B	1439	655	800246	799591	TSSup1kTo400
chr2	839865	840770	933	20.293	387	1.53458	2.24832	839962	840484	20.293	285	839865	840770	27.1908	393	AT2G02880	+	AT2G02880	protein_coding	mucin-related	525	928	840317	841245	3UTR
chr2	854453	854945	747	18.1454	281	0.835643	1.79913	854523	854945	19.9927	192	854453	854934	18.1454	300	AT2G02950	-	PKS1	protein_coding	phytochrome kinase substrate 1	492	2026	854699	856725	3UTR
chr2	893371	893835	828	21.833	233	1.14104	1.99544	893386	893835	27.2265	235	893371	893832	21.833	217	AT2G03040	-	AT2G03040	protein_coding	emp24/gp25L/p24 family/GOLD family protein	464	15	893603	893588	TSSup400
chr2	908819	909792	1000	47.9998	269	2.37783	2.81506	908858	909362	57.445	217	908819	909792	47.9998	283	AT2G03070	+	MED8	protein_coding	mediator subunit 8	453	3793	909305	905512	intergenic
chr2	915445	916103	1000	93.3432	338	3.15204	3.38805	915445	916094	93.3432	344	915449	916103	117.043	329	AT2TE04095	+	HELITRONY1E	RC/Helitron	.	203	480	915774	915294	intergenic
chr2	918162	920205	1000	74.1286	743	2.97291	3.25385	918314	919706	74.1286	542	918162	920205	87.2385	792	AT2G03090	-	EXP15,EXPA15,ATEXP15,ATHEXP,ATEXPA15	protein_coding	expansin A15	1509	512	919183	918671	TSSup1kTo400
chr2	977118	978143	1000	60.4805	503	2.67665	3.02686	977118	977954	64.3152	491	977331	978143	60.4805	303	AT2G04505	+	AT2G04505	lncRNA		783	23	977630	977653	TSSup400
chr2	978605	980052	1000	66.1145	636	2.74193	3.08089	978605	979725	71.9167	684	978751	980052	66.1145	443	AT2TE04380	-	ATREP3	RC/Helitron	.	197	531	979328	979859	intergenic
chr2	981427	982519	1000	81.3803	654	3.04394	3.3032	981541	982519	81.3803	640	981427	982517	106.897	555	AT2G03250	-	AT2G03250	protein_coding	EXS (ERD1/XPR1/SYG1) family protein	586	4783	981973	986756	3UTR
chr2	998954	999597	975	24.4785	394	1.69971	2.3482	999151	999597	24.4785	204	998954	999587	24.9577	387	AT2G03290	+	AT2G03290	protein_coding	emp24/gp25L/p24 family/GOLD family protein	643	130	999275	999405	TSSup400
chr2	1017611	1019298	1000	55.1685	865	2.36598	2.80612	1017710	1019298	73.623	839	1017611	1019119	55.1685	793	AT2G03340	-	WRKY3	protein_coding	WRKY DNA-binding protein 3	611	1232	1018454	1017222	intergenic
chr2	1038901	1041517	934	25.4714	1311	1.53627	2.25059	1039739	1040690	31.0977	460	1038901	1041517	25.4714	1324	AT2G03440	-	ATNRP1,NRP1	protein_coding	nodulin-related protein 1	2097	25	1040209	1040184	TSSup400
chr2	1047009	1048374	904	19.8016	596	1.4195	2.17854	1047009	1047843	19.8016	634	1047083	1048374	21.4067	484	AT2G03470	-	AT2G03470	protein_coding	ELM2 domain-containing protein	1365	53	1047691	1047744	5UTR
chr2	1049870	1051229	567	15.4127	565	0.313132	1.36581	1049957	1051229	16.9172	706	1049870	1051201	15.4127	337	AT2G03480	+	QUL2	protein_coding	QUASIMODO2 LIKE 2	1359	156	1050549	1050705	TSSup400
chr2	1076571	1077382	1000	102.895	314	2.93117	3.22055	1076601	1077312	129.026	278	1076571	1077382	102.895	320	AT2G03550	+	CXE7	protein_coding	alpha/beta-Hydrolases superfamily protein	811	114	1076976	1076862	5UTR
chr2	1128130	1129546	1000	76.194	413	2.95992	3.24299	1128130	1129546	76.194	428	1128175	1129513	108.784	353	AT2G03710	+	AGL3,SEP4	protein_coding	K-box region and MADS-box transcription factor family protein	1318	390	1128838	1129228	TSSup400
chr2	1136489	1137597	1000	46.0709	314	2.53791	2.9274	1136542	1137564	46.0709	245	1136489	1137597	67.9045	331	AT2G03730	-	ACR5	protein_coding	ACT domain repeat 5	26	3161	1137043	1140204	intergenic
chr2	1148957	1149593	850	17.9237	291	1.22243	2.04704	1148957	1149593	17.9237	243	1148992	1149519	19.7013	305	AT2G03750	-	SOT11	protein_coding	P-loop containing nucleoside triphosphate hydrolases superfamily protein	636	14	1149275	1149261	TSSup400
chr2	1160936	1162391	1000	50.1916	513	2.51762	2.90988	1161119	1162346	50.5145	333	1160936	1162391	50.1916	510	AT2G03810	+	AT2G03810	protein_coding	18S pre-ribosomal assembly protein gar2-related	1455	717	1161663	1160946	5UTR
chr2	1188501	1189252	1000	109.41	386	3.15874	3.39398	1188501	1189235	112.205	376	1188538	1189252	109.41	359	AT2G03890	+	ATPI4K,UBDK,PI4K	protein_coding	phosphoinositide 4-kinase gamma 7	180	3419	1188876	1185457	intergenic
chr2	1462766	1463337	555	13.0213	240	0.281384	1.33836	1462766	1463337	13.0213	233	1462859	1463293	13.778	155	AT2G04240	-	XERICO	protein_coding	RING/U-box superfamily protein	571	107	1463051	1462944	TSSup400
chr2	1467132	1467755	1000	31.7353	359	2.19894	2.68098	1467226	1467721	31.7353	264	1467132	1467755	40.2108	360	.	.	.	.	.	.	.	1467443	.	intergenic
chr2	1504765	1505521	1000	31.4889	330	1.90885	2.48593	1504857	1505336	38.6712	246	1504765	1505521	31.4889	322	AT2G04305	-	AT2G04305	protein_coding	Magnesium transporter CorA-like family protein	62	1316	1505143	1503827	intergenic
chr2	1571995	1572564	1000	49.8514	260	2.65552	3.01064	1572013	1572564	49.8514	242	1571995	1572528	60.0574	261	AT2TE07220	-	ATREP5	RC/Helitron	.	128	380	1572279	1572659	intergenic
chr2	1594127	1595160	1000	57.9351	418	2.22359	2.70221	1594249	1595081	86.0658	306	1594127	1595160	57.9351	409	AT2G04570	+	AT2G04570	protein_coding	GDSL-like Lipase/Acylhydrolase superfamily protein	1033	56	1594643	1594587	5UTR
chr2	1717343	1718143	1000	48.9344	405	2.35879	2.79956	1717459	1718109	60.4671	260	1717343	1718143	48.9344	434	AT2G04880	+	ZAP1,WRKY1,ATWRKY1	protein_coding	zinc-dependent activator protein-1	800	89	1717743	1717832	TSSup400
chr2	1926357	1926957	1000	28.2926	234	1.93985	2.50425	1926367	1926919	28.2926	246	1926357	1926957	29.0555	213	AT2G04885	+	AT2G04885	lncRNA		600	357	1926657	1927014	TSSup400
chr2	2197993	2199758	1000	86.0658	386	3.09408	3.34097	2198040	2199758	86.0658	346	2197993	2199663	104.358	379	AT2G05790	+	AT2G05790	protein_coding	O-Glycosyl hydrolases family 17 protein	1608	275	2198875	2199150	TSSup400
chr2	2200651	2201699	963	32.6558	374	1.65599	2.31935	2200697	2201662	47.6329	325	2200651	2201699	32.6558	377	AT2G05790	+	AT2G05790	protein_coding	O-Glycosyl hydrolases family 17 protein	952	2025	2201175	2199150	CDS
chr2	2216625	2217489	1000	58.7765	513	2.65343	3.01012	2216704	2217489	61.4804	441	2216625	2217467	58.7765	507	AT2G05810	-	AT2G05810	protein_coding	ARM repeat superfamily protein	864	102	2217057	2217159	5UTR
chr2	2271880	2272850	1000	65.3634	506	2.76688	3.10366	2271937	2272722	65.3917	445	2271880	2272850	65.3634	511	AT2G05920	-	SBT1.8	protein_coding	Subtilase family protein	970	87	2272365	2272452	5UTR
chr2	2288940	2290073	1000	54.676	790	2.73976	3.07675	2288940	2290052	54.676	787	2288975	2290073	70.6743	759	AT2G05940	-	RIPK	protein_coding	Protein kinase superfamily protein	1133	130	2289506	2289636	5UTR
chr2	2291431	2292009	1000	29.442	248	2.1062	2.61899	2291464	2291924	29.442	205	2291431	2292009	38.5542	258	AT2TE10555	+	ATREP10D	RC/Helitron	.	125	1571	2291720	2290149	intergenic
chr2	2427566	2428246	1000	38.0908	413	2.08107	2.60205	2427566	2428246	48.4356	404	2427581	2428226	38.0908	407	AT2TE11075	+	TAG3N1	DNA/HAT	.	45	295	2427906	2428201	intergenic
chr2	2762216	2762672	659	16.1107	204	0.55947	1.58793	2762217	2762604	16.1107	204	2762216	2762672	25.8102	203	AT2G06850	+	EXGT-A1,EXT,XTH4	protein_coding	xyloglucan endotransglucosylase/hydrolase 4	224	1004	2762444	2763448	intergenic
chr2	2842995	2843601	1000	25.78	288	1.93428	2.50193	2842995	2843497	25.78	320	2843035	2843601	31.4889	216	AT2G06925	-	ATSPLA2-ALPHA,PLA2-ALPHA	protein_coding	Phospholipase A2 family protein	606	88	2843298	2843386	5UTR
chr2	4311852	4313094	1000	44.5702	300	2.26001	2.72825	4311852	4313094	55.7638	270	4311918	4313042	44.5702	264	AT2G10940	-	AT2G10940	protein_coding	Bifunctional inhibitor/lipid-transfer protein/seed storage 2S albumin superfamily protein	1242	311	4312473	4312162	TSSup400
chr2	4313747	4314368	922	22.695	323	1.49267	2.22219	4313761	4314368	23.8969	362	4313747	4314257	22.695	270	AT2G10950	-	AT2G10950	protein_coding	BSD domain-containing protein	126	3825	4314057	4317882	intergenic
chr2	5675664	5676376	1000	191.375	361	3.63798	3.78573	5675664	5676309	191.375	348	5675688	5676376	227.621	350	AT2G13610	-	ABCG5	protein_coding	ABC-2 type transporter family protein	712	25	5676020	5675995	TSSup400
chr2	5741453	5742163	1000	44.4738	354	2.37251	2.8106	5741515	5742114	49.1688	282	5741453	5742163	44.4738	364	AT2G13790	+	SERK4,ATSERK4,BAK7,BKK1	protein_coding	somatic embryogenesis receptor-like kinase 4	710	217	5741808	5741591	5UTR
chr2	5923651	5926052	1000	55.9154	498	2.64045	3.00069	5923727	5925512	55.9154	404	5923651	5926052	56.9134	516	AT2G14080	+	AT2G14080	protein_coding	Disease resistance protein (TIR-NBS-LRR class) family	1934	267	5924851	5925118	TSSup400
chr2	6017903	6018886	1000	447.866	534	4.0449	4.1028	6017915	6018824	447.866	541	6017903	6018886	524.577	516	AT2G14210	+	AtANR1,AGL44,ANR1	protein_coding	AGAMOUS-like 44	983	163	6018394	6018557	TSSup400
chr2	6315696	6316242	678	17.3262	240	0.616842	1.63399	6315746	6316242	17.3262	215	6315696	6316211	30.0306	215	AT2G14750	+	ATAKN1,APK,AKN1,APK1	protein_coding	APS kinase	351	2087	6315969	6313882	3UTR
chr2	6398598	6401364	1000	38.5135	1816	2.20191	2.68308	6398598	6401364	44.1679	1822	6398616	6401127	38.5135	1792	AT2G14890	+	AGP9	protein_coding	arabinogalactan protein 9	2551	577	6399981	6399404	CDS
chr2	6403213	6403865	724	20.1346	329	0.758222	1.74421	6403213	6403865	26.8287	297	6403284	6403865	20.1346	290	AT2G14900	+	GASA7	protein_coding	Gibberellin-regulated family protein	652	591	6403539	6404130	TSSup1kTo400
chr2	6405147	6406020	1000	27.7151	432	1.83219	2.43048	6405213	6406020	27.7151	374	6405147	6405999	45.6842	424	AT2G14900	+	GASA7	protein_coding	Gibberellin-regulated family protein	205	1453	6405583	6404130	intergenic
chr2	6454244	6454837	761	20.5639	328	0.902235	1.83394	6454328	6454837	26.7411	249	6454244	6454817	20.5639	324	AT2G14960	-	GH3.1	protein_coding	Auxin-responsive GH3 family protein	553	743	6454540	6453797	TSSup1kTo400
chr2	6523457	6524046	774	17.3262	325	0.949583	1.86512	6523607	6524046	17.3262	182	6523457	6524036	17.7181	319	AT2TE26670	-	HELITRONY1D	RC/Helitron	.	161	133	6523751	6523618	intergenic
chr2	6539411	6540378	1000	69.3803	651	2.92667	3.21667	6539770	6540363	69.3803	282	6539411	6540378	83.7954	661	AT2TE26740	-	ATREP3	RC/Helitron	.	290	193	6539894	6539701	intergenic
chr2	6541191	6542706	1000	45.4861	555	2.56673	2.94632	6541410	6542697	45.4861	316	6541191	6542706	54.9294	575	AT2G15090	+	KCS8	protein_coding	3-ketoacyl-CoA synthase 8	1515	217	6541948	6542165	TSSup400
chr2	6797239	6799520	1000	109.631	1020	3.24751	3.47006	6797239	6799520	109.631	1013	6797297	6799368	122.193	969	AT2G15580	+	AT2G15580	protein_coding	RING/U-box superfamily protein	1700	1269	6798379	6797110	3UTR
chr2	6880754	6881562	813	19.4271	319	1.08872	1.95817	6880754	6881562	19.4271	282	6880768	6881413	32.475	342	AT2G15790	-	CYP40,SQN	protein_coding	peptidyl-prolyl cis-trans isomerase / cyclophilin-40 (CYP40) / rotamase	808	260	6881158	6880898	TSSup400
chr2	6921935	6922394	816	18.6326	204	1.10057	1.96731	6921935	6922329	18.6326	199	6921969	6922394	18.9032	176	AT2G15890	-	CBP1,MEE14	protein_coding	maternal effect embryo arrest 14	459	3	6922164	6922161	TSSup400
chr2	6946419	6947472	985	27.3854	707	1.74106	2.37418	6946440	6947472	32.3698	712	6946419	6947456	27.3854	682	AT2G15950	-	AT2G15950	tRNA	pre-tRNA	682	66	6946945	6946879	TSSup400
chr2	7043011	7043904	758	16.206	436	0.884883	1.8258	7043126	7043904	16.206	399	7043011	7043816	22.8321	358	AT2G16250	-	AT2G16250	protein_coding	Leucine-rich repeat protein kinase family protein	893	103	7043457	7043354	TSSup400
chr2	7044425	7045019	627	19.4414	327	0.478937	1.51074	7044425	7045019	27.68	335	7044484	7045000	19.4414	261	AT2TE28670	-	ATREP9	RC/Helitron	.	62	235	7044722	7044487	intergenic
chr2	7050295	7051321	982	23.7113	504	1.73226	2.3671	7050388	7051317	23.7113	376	7050295	7051321	25.5042	540	AT2G16280	+	KCS9	protein_coding	3-ketoacyl-CoA synthase 9	1026	10	7050808	7050798	5UTR
chr2	7056057	7056962	726	23.1308	336	0.763832	1.74871	7056113	7056638	36.4859	262	7056057	7056962	23.1308	354	AT2TE28710	+	BRODYAGA2	DNA/MuDR	.	185	268	7056509	7056777	intergenic
chr2	7103742	7105174	1000	55.348	733	2.7259	3.06379	7103744	7105147	55.348	733	7103742	7105174	63.3775	731	AT2G16400	-	BLH7	protein_coding	BEL1-like homeodomain 7	1186	530	7104458	7103928	TSSup1kTo400
chr2	7122381	7123376	1000	29.2722	569	2.10021	2.61573	7122621	7123376	29.2722	304	7122381	7123266	34.8901	594	AT2G06625	+	AT2G06625	lncRNA		737	24	7122878	7122902	5UTR
chr2	7125153	7126277	1000	106.391	775	2.95799	3.24115	7125214	7126246	134.801	682	7125153	7126277	106.391	808	AT2G06635	+	AT2G06635	lncRNA		720	52	7125715	7125663	CDS
chr2	7152911	7153575	1000	33.7877	347	1.95236	2.51055	7152911	7153565	42.4502	352	7152971	7153575	33.7877	283	AT2G16500	-	ADC1,SPE1,ARGDC,ARGDC1,AtADC1	protein_coding	arginine decarboxylase 1	664	187	7153243	7153430	5UTR
chr2	7219329	7220630	1000	246.831	429	3.76008	3.88572	7219329	7220630	246.831	432	7219383	7220400	264.284	372	AT2G16650	-	PRORP2	protein_coding	proteinaceous RNase P 2	229	1421	7219979	7218558	3UTR
chr2	7221473	7222139	1000	53.0828	317	2.71275	3.05597	7221473	7222139	53.0828	320	7221480	7222095	64.795	308	AT2G16660	-	AT2G16660	protein_coding	Major facilitator superfamily protein	666	84	7221806	7221890	5UTR
chr2	7222875	7224259	1000	80.5105	942	3.04257	3.30191	7222958	7224259	80.5105	855	7222875	7224193	100.747	946	AT2G16660	-	AT2G16660	protein_coding	Major facilitator superfamily protein	15	1677	7223567	7221890	intergenic
chr2	7237884	7239560	1000	33.4311	879	2.19885	2.68046	7238043	7239368	33.4311	410	7237884	7239560	36.1291	1189	.	.	.	.	.	.	.	7238722	.	intergenic
chr2	7242881	7246705	1000	34.9057	1793	2.23679	2.71147	7243086	7246537	34.9057	2864	7242881	7246705	51.9782	518	AT2G16700	+	ATADF5,ADF5	protein_coding	actin depolymerizing factor 5	2570	294	7244793	7244499	5UTR
chr2	7259813	7260984	1000	30.2597	571	2.13172	2.6354	7259828	7260984	30.2597	571	7259813	7260737	35.1543	556	.	.	.	.	.	.	.	7260398	.	intergenic
chr2	7275367	7276047	741	21.0661	287	0.815211	1.78547	7275367	7276047	29.2599	301	7275379	7275968	21.0661	262	AT2G16760	+	AT2G16760	protein_coding	Calcium-dependent phosphotriesterase superfamily protein	680	51	7275707	7275656	5UTR
chr2	7300835	7301517	1000	32.7247	317	2.13298	2.63647	7300894	7301479	32.7247	224	7300835	7301517	33.9486	352	AT2G16850	+	PIP3B,PIP2;8	protein_coding	plasma membrane intrinsic protein 2;8	682	157	7301176	7301333	TSSup400
chr2	7303211	7303986	1000	41.5097	456	2.48215	2.88712	7303211	7303986	41.5097	487	7303274	7303975	55.1631	362	AT2G16850	+	PIP3B,PIP2;8	protein_coding	plasma membrane intrinsic protein 2;8	298	2265	7303598	7301333	intergenic
chr2	7316790	7317316	804	16.4902	246	1.05989	1.93724	7316790	7317268	16.4902	236	7316842	7317316	18.7532	204	AT2G16890	+	UGT90A1	protein_coding	UDP-Glycosyltransferase superfamily protein	526	265	7317053	7316788	CDS
chr2	7320643	7321376	712	19.685	304	0.724429	1.71485	7320721	7321231	19.685	247	7320643	7321376	38.9959	284	.	.	.	.	.	.	.	7321009	.	intergenic
chr2	7458749	7459440	1000	31.0857	337	2.01865	2.55771	7458835	7459344	32.4723	279	7458749	7459440	31.0857	310	AT2G17120	+	LYP1,CL-1,LYM2	protein_coding	lysm domain GPI-anchored protein 2 precursor	691	165	7459094	7458929	5UTR
chr2	7489761	7490400	868	22.32	305	1.28102	2.09047	7489761	7490329	27.0323	340	7489775	7490400	22.32	256	AT2G17220	-	Kin3	protein_coding	Protein kinase superfamily protein	639	119	7490080	7490199	5UTR
chr2	7493443	7496597	847	29.3691	270	1.20815	2.04093	7493443	7496259	48.2756	285	7493443	7496597	29.3691	252	AT2G17230	-	EXL5	protein_coding	EXORDIUM like 5	2062	1272	7495020	7496292	CDS
chr2	7512776	7513257	1000	30.9245	262	2.08965	2.60863	7512776	7513257	30.9245	258	7512827	7513238	32.7485	215	AT2G17280	+	PGM	protein_coding	Phosphoglycerate mutase family protein	481	111	7513016	7513127	TSSup400
chr2	7515483	7516843	1000	27.8225	289	2.03795	2.57538	7515576	7516843	27.8225	184	7515483	7516836	36.6736	301	AT2G17290	+	ATCDPK3,CPK6,ATCPK6	protein_coding	Calcium-dependent protein kinase family protein	1360	166	7516163	7516329	TSSup400
chr2	7519485	7520906	1000	93.5993	533	3.15276	3.38952	7519485	7520898	93.5993	528	7519497	7520906	119.665	527	AT2G06855	+	AT2G06855	snoRNA		1073	311	7520195	7520506	TSSup400
chr2	7521973	7523699	1000	48.6054	1025	2.01663	2.55688	7521973	7523699	74.1434	1013	7522747	7523689	48.6054	264	AT2G17300	-	AT2G17300	protein_coding		1650	341	7522836	7523177	CDS
chr2	7549551	7550081	1000	31.7307	233	1.94754	2.50798	7549567	7550081	37.7027	234	7549551	7550020	31.7307	217	AT2G17370	+	HMGR2,HMG2	protein_coding	3-hydroxy-3-methylglutaryl-CoA reductase 2	530	115	7549816	7549701	5UTR
chr2	7575549	7579723	1000	38.3834	1704	2.3617	2.80244	7575549	7579658	38.3834	1631	7575697	7579723	42.3709	1629	AT2G17450	-	RHA3A	protein_coding	RING-H2 finger A3A	2459	210	7577636	7577846	5UTR
chr2	7587919	7588706	1000	41.9643	341	2.02399	2.56274	7587947	7588588	59.6174	290	7587919	7588706	41.9643	364	AT2G17470	-	AtALMT6,ALMT6	protein_coding	Aluminium activated malate transporter family protein	787	185	7588312	7588127	TSSup400
chr2	7593533	7594589	1000	62.7258	362	2.72884	3.06647	7593533	7594380	62.7258	330	7593537	7594589	62.8495	390	AT2G17480	-	MLO8,ATMLO8	protein_coding	Seven transmembrane MLO family protein	1056	134	7594061	7594195	5UTR
chr2	7595699	7597401	829	20.293	1048	1.14275	1.99692	7596134	7597394	20.293	601	7595699	7597401	34.9879	1060	AT2TE31275	-	ARNOLDY2	DNA/MuDR	.	401	450	7596550	7596100	intergenic
chr2	7603257	7604672	995	32.6558	282	1.77616	2.39819	7603257	7604672	44.6168	282	7603257	7604642	32.6558	283	AT2G06955	+	AT2G06955	lncRNA		1221	487	7603964	7604451	TSSup1kTo400
chr2	7605107	7607030	859	23.0732	1637	1.25149	2.06982	7606051	7607030	29.2599	721	7605107	7606961	23.0732	1609	AT2G17500	+	PILS5	protein_coding	Auxin efflux carrier family protein	1303	659	7606068	7606727	TSSup1kTo400
chr2	7616644	7617529	702	15.6224	478	0.695617	1.69202	7616901	7617425	15.6224	163	7616644	7617529	16.1994	537	AT2G17520	+	AtIRE1A,IRE1A,IRE1-2,ATIRE1-2	protein_coding	Endoribonuclease/protein kinase IRE1-like	885	64	7617086	7617150	TSSup400
chr2	7636941	7638741	1000	110.133	721	3.17061	3.40614	7636990	7638562	112.041	671	7636941	7638741	110.133	723	AT2G17550	-	TRM26	protein_coding		1800	9	7637841	7637832	TSSup400
chr2	7639995	7642319	1000	145.329	1330	3.45954	3.64353	7640146	7641586	145.329	1170	7639995	7642319	171.892	1340	AT2G07005	+	AT2G07005	lncRNA		1210	142	7641157	7641299	TSSup400
chr2	7660209	7660917	1000	94.8204	333	3.15473	3.39174	7660209	7660917	94.8204	337	7660240	7660874	109.527	298	.	.	.	.	.	.	.	7660563	.	intergenic
chr2	7712522	7713434	941	22.5942	551	1.56181	2.2671	7712530	7713399	22.5942	541	7712522	7713434	35.251	554	AT2G17760	+	APF1	protein_coding	Eukaryotic aspartyl protease family protein	912	255	7712978	7713233	TSSup400
chr2	7723915	7724559	1000	44.222	319	2.50147	2.89892	7723915	7724540	44.222	293	7723945	7724559	49.0813	315	AT2G17770	+	BZIP27,FDP,ATBZIP27	protein_coding	basic region/leucine zipper motif 27	408	1413	7724237	7722824	3UTR
chr2	7727208	7727799	1000	53.3997	292	2.30757	2.76329	7727208	7727756	73.1211	278	7727258	7727799	53.3997	257	AT2G17780	-	MCA2	protein_coding	PLAC8 family protein	591	0	7727503	7727503	5UTR
chr2	7757477	7758334	1000	39.2536	470	2.42355	2.84548	7757579	7758204	39.2536	362	7757477	7758334	47.6883	477	AT2G17840	-	ERD7	protein_coding	Senescence/dehydration-associated protein-related	857	24	7757905	7757929	5UTR
chr2	7768908	7769521	839	17.2005	348	1.18044	2.02183	7768981	7769521	17.2005	258	7768908	7769515	21.9675	365	AT2G17880	-	DJC24	protein_coding	Chaperone DnaJ-domain superfamily protein	132	1174	7769214	7768040	intergenic
chr2	7810976	7811496	600	14.93	306	0.395553	1.44588	7811076	7811489	14.93	226	7810976	7811496	22.695	287	AT2G17950	-	PGA6,WUS,WUS1	protein_coding	Homeodomain-like superfamily protein	520	425	7811236	7810811	TSSup1kTo400
chr2	7862188	7863185	726	17.7181	786	0.764569	1.75	7862305	7863164	19.4271	677	7862188	7863185	17.7181	778	AT2G18090	+	AT2G18090	protein_coding	PHD finger family protein / SWIB complex BAF60b domain-containing protein / GYF domain-containing protein	11	1488	7862686	7864174	intergenic
chr2	7863826	7864658	1000	269.145	393	3.83007	3.92901	7863872	7864630	269.145	346	7863826	7864658	309.518	394	AT2G18090	+	AT2G18090	protein_coding	PHD finger family protein / SWIB complex BAF60b domain-containing protein / GYF domain-containing protein	832	68	7864242	7864174	5UTR
chr2	7909525	7910540	921	24.7332	744	1.48462	2.21827	7909869	7910533	24.7332	372	7909525	7910540	44.1904	773	AT2G18170	-	ATMPK7,MPK7	protein_coding	MAP kinase 7	1015	8	7910032	7910040	5UTR
[truncated: 4,589 more rows]

## Sheet: SAS (SWI3D)_IFL
Supplementary Data set 5_2 SWI3D peaks identified by ChIP-seq in inflorescences (IDR>=0.05)
[truncated: 6,322 more rows]

[truncated: 4 more sheets: MAS (PMS2B)_IFL, BAS (SWI3C)_SDL, SAS (SWI3D)_SDL, MAS (PMS2B)_SDL]
