# Supplementary material for: The SAS chromatin-remodeling complex mediates inflorescence-specific chromatin accessibility for transcription factor binding
Source: Nucleic Acids Res. 2025 Apr 29;53(8):gkaf316. doi: 10.1093/nar/gkaf316 (PMC12038394; doi:10.1093/nar/gkaf316)
Supplement: gkaf316_Supplemental_Files [file gkaf316_supplemental_files.zip › Supplementary Dataset 6.xlsx]

## Sheet: list of dataset 6
Supplementary Data set 6	Differentially binding regions of SWI/SNF subunits identified by ChIP-seq between inflorescences and seedlings
Supplementary Data set 6_1	Differentially binding regions of SWI3C in inflorescences versus in seedlings
Supplementary Data set 6_2	Differentially binding regions of SWI3D in inflorescences versus in seedlings
Supplementary Data set 6_3	Differentially binding regions of PMS2B in inflorescences versus in seedlings

## Sheet: DBRs_BAS (SWI3C)
Supplementary Data set 6_1 Differentially binding regions of SWI3C in inflorescences versus in seedlings
chr	start	end	width	Conc	Conc_SWI3C_IFL	Conc_SWI3C_SDL	Fold	p.value	FDR	SWI3C_IFL_1	SWI3C_IFL_2	SWI3C_SDL_1	SWI3C_SDL_2	id	Gene_Name	Biotype	short_description	overlap_with_gene	dist_to_TSS	peakMidPoint	TSSloci	Feature
chr1	10723	11611	889	8.72	9.19	8	1.2	1.13e-15	1.85e-14	534.61	636.86	222.67	288.09	AT1G03987	AT1G03987	lncRNA		649	67	11167	11100	CDS
chr1	63239	64425	1187	9.47	9.72	9.17	0.55	1.99e-07	1.09e-06	889.78	796.08	590.97	561.29	AT1G01130	AT1G01130	protein_coding		1186	21	63832	63811	TSSup400
chr1	128289	129549	1261	9.82	10.14	9.4	0.73	8.56e-16	1.44e-14	1104.56	1148.86	663.18	690.98	AT1G01320	REC1	protein_coding	Tetratricopeptide repeat (TPR)-like superfamily protein	1260	1658	128919	130577	CDS
chr1	300626	301522	897	9.35	9.66	8.97	0.68	4.49e-09	3.24e-08	820.98	791.89	447.74	557.04	AT1G01830	AT1G01830	protein_coding	ARM repeat superfamily protein	896	1236	301074	302310	CDS
chr1	363210	368950	5741	12.24	12.51	11.91	0.6	7.18e-40	1.25e-37	6010.9	5653.81	3831.07	3851.44	AT1G02065	SPL8	protein_coding	squamosa promoter binding protein-like 8	3279	916	366080	365164	CDS
chr1	414205	415395	1191	10.44	10.75	10.04	0.71	4.01e-22	1.34e-20	1698.67	1746.34	1019.45	1080.06	AT1G02180	AT1G02180	protein_coding	ferredoxin-related	1190	151	414800	414649	TSSup400
chr1	417825	419080	1256	10.05	10.44	9.5	0.95	4.71e-28	2.83e-26	1437.41	1349.98	742.62	704.8	AT1G02205	CER22,CER1	protein_coding	Fatty acid hydroxylase superfamily	1255	37	418452	418415	5UTR
chr1	476572	477379	808	8.95	8.59	9.24	-0.65	3.23e-08	2.03e-07	390.5	379.6	600.6	608.07	AT1G02380	AT1G02380	protein_coding		807	31	476975	476944	5UTR
chr1	513205	514108	904	8.8	9.22	8.22	1	1.07e-14	1.61e-13	580.17	610.05	280.44	314.66	AT1G02470	AT1G02470	protein_coding	Polyketide cyclase/dehydrase and lipid transport superfamily protein	903	65	513656	513721	5UTR
chr1	553549	554312	764	8.56	8.99	7.95	1.03	1.62e-13	2.18e-12	522.53	491.05	237.11	258.32	AT1G02590	AT1G02590	protein_coding	Aldehyde oxidase/xanthine dehydrogenase, molybdopterin binding protein	212	1169	553930	552761	CDS
chr1	559401	560899	1499	9.62	9.34	9.86	-0.53	4.8e-07	2.45e-06	597.84	695.52	972.51	891.9	AT1G04137	AT1G04137	lncRNA		850	416	560150	559734	CDS
chr1	593120	593789	670	8.84	9.25	8.26	1	4.05e-15	6.32e-14	606.2	614.24	290.07	322.11	AT1G02720	AtGATL5,GATL5	protein_coding	galacturonosyltransferase 5	669	1773	593454	591681	3UTR
chr1	617787	620295	2509	10.1	10.4	9.72	0.67	5.53e-14	7.83e-13	1334.21	1361.71	777.53	914.23	AT1G02810	PME7	protein_coding	Plant invertase/pectin methylesterase inhibitor superfamily	2508	981	619041	618060	CDS
chr1	652472	653729	1258	9.69	10	9.29	0.71	4.8e-14	6.85e-13	1007.86	1044.95	625.87	626.14	AT1G02890	AT1G02890	protein_coding	AAA-type ATPase family protein	529	1099	653100	652001	intergenic
chr1	770412	771949	1538	9.6	9.85	9.3	0.55	1.13e-07	6.48e-07	914.88	935.18	686.05	576.17	AT1G03170	FAF2,FTM5	protein_coding	Protein of unknown function (DUF3049)	272	2805	771180	768375	intergenic
chr1	1121007	1121864	858	9.09	9.42	8.68	0.74	5.75e-09	4.08e-08	707.55	660.32	359.88	458.18	AT1G04247	AT1G04247	atlncRNA		857	1211	1121435	1120224	CDS
chr1	1235732	1236928	1197	10.62	10.92	10.24	0.68	1.11e-22	3.93e-21	1919.95	1957.51	1243.32	1179.99	AT1G04530	TPR4	protein_coding	Tetratricopeptide repeat (TPR)-like superfamily protein	1196	124	1236330	1236206	TSSup400
chr1	1280463	1281335	873	9.15	9.51	8.69	0.82	4.76e-11	4.55e-10	750.32	704.74	363.49	460.3	AT1G04610	YUC3	protein_coding	YUCCA 3	872	1549	1280899	1279350	CDS
chr1	1430813	1435317	4505	11.37	10.98	11.68	-0.71	2.37e-38	3.14e-36	2011.07	2021.19	3342.4	3235.93	AT1G05010	EAT1,EFE,ACO4	protein_coding	ethylene-forming enzyme	2834	55	1433065	1433010	TSSup400
chr1	1467945	1471066	3122	10.91	11.16	10.61	0.55	1.21e-17	2.5e-16	2313.24	2271.75	1506.91	1620.09	AT1G05100	MAPKKK18	protein_coding	mitogen-activated protein kinase kinase kinase 18	2341	35	1469505	1469540	TSSup400
chr1	1545965	1547620	1656	9.54	9.24	9.79	-0.54	1.03e-07	6e-07	600.63	612.56	932.79	834.5	AT1G05300	ZIP5	protein_coding	zinc transporter 5 precursor	1655	1057	1546792	1547849	CDS
chr1	1605426	1606110	685	8.32	8.67	7.86	0.81	1.24e-07	7.06e-07	388.64	425.69	217.85	246.63	AT1G05460	SDE3	protein_coding	P-loop containing nucleoside triphosphate hydrolases superfamily protein	608	734	1605768	1605034	TSSup1kTo400
chr1	1616127	1617463	1337	9.09	9.38	8.72	0.66	1.05e-07	6.1e-07	682.44	649.43	379.13	465.62	.	.	.	.	.	.	1616795	.	intergenic
chr1	1623308	1624854	1547	9.6	9.95	9.15	0.8	5.29e-16	9.08e-15	1012.51	963.67	572.91	565.54	AT1G05490	chr31	protein_coding	chromatin remodeling 31	1181	592	1624081	1623489	TSSup1kTo400
chr1	1642604	1643269	666	8.47	8.78	8.07	0.71	1.43e-06	6.72e-06	416.53	460.05	249.15	288.09	AT1G05550	AT1G05550	protein_coding	Protein of unknown function (DUF295)	665	981	1642936	1643917	CDS
chr1	1681506	1682736	1231	9.64	9.37	9.87	-0.5	9.72e-07	4.68e-06	633.17	692.17	876.22	999.27	AT1G05630	AT5PTASE13,5PTASE13	protein_coding	Endonuclease/exonuclease/phosphatase family protein	1230	102	1682121	1682223	TSSup400
chr1	1807375	1808090	716	8.96	9.23	8.62	0.61	3.19e-07	1.69e-06	607.13	592.45	383.95	402.9	AT1G05950	AT1G05950	protein_coding		715	62	1807732	1807670	TSSup400
chr1	1815190	1815963	774	9.04	8.75	9.28	-0.53	1.08e-05	4.29e-05	458.37	402.23	592.17	648.46	AT1G05960	AT1G05960	protein_coding	ARM repeat superfamily protein	773	8	1815576	1815568	TSSup400
chr1	1844660	1845705	1046	9.4	9.9	8.63	1.28	1.2e-30	8.65e-29	927.9	987.97	368.3	422.03	AT1G06090	AT1G06090	protein_coding	Fatty acid desaturase family protein	5	1518	1845182	1846700	3UTR
chr1	1860691	1861364	674	8.56	8.8	8.28	0.52	0.000148	0.000465	436.06	455.02	296.09	325.29	AT1G06130	GLX2-4	protein_coding	glyoxalase 2-4	673	89	1861027	1860938	TSSup400
chr1	1882554	1882999	446	8.54	8.26	8.78	-0.52	0.000363	0.00106	294.73	317.59	391.17	486.88	AT1G06160	ERF59,ORA59	protein_coding	octadecanoid-responsive Arabidopsis AP2/ERF 59	445	130	1882776	1882906	TSSup400
chr1	1936634	1937215	582	8.14	8.44	7.77	0.67	4.36e-05	0.000154	355.17	340.22	198.59	238.12	AT1G06350	AtADS4,ADS4	protein_coding	Fatty acid desaturase family protein	581	83	1936924	1936841	TSSup400
chr1	1938379	1939101	723	8.48	8.21	8.71	-0.5	0.000678	0.00185	264.05	326.81	418.85	417.78	AT1G06360	AT1G06360	protein_coding	Fatty acid desaturase family protein	240	1756	1938740	1940496	intergenic
chr1	1997127	1999566	2440	10.38	10.81	9.77	1.04	8.64e-37	9.64e-35	1837.21	1748.85	810.02	935.49	AT1G06520	GPAT1,ATGPAT1,sn-2-GPAT1	protein_coding	glycerol-3-phosphate acyltransferase 1	228	1991	1998346	1996355	intergenic
chr1	2031763	2032641	879	9.21	8.9	9.46	-0.55	6.71e-07	3.33e-06	454.65	501.95	714.94	689.92	AT1G06640	AT1G06640	protein_coding	2-oxoglutarate (2OG) and Fe(II)-dependent oxygenase superfamily protein	878	577	2032202	2031625	5UTR
chr1	2123966	2124430	465	8.12	8.59	7.43	1.17	1.7e-12	1.99e-11	404.45	367.87	169.71	174.34	.	.	.	.	.	.	2124198	.	intergenic
chr1	2125837	2126613	777	8.96	9.39	8.34	1.05	1.76e-16	3.18e-15	702.9	638.54	300.9	348.68	AT1G06920	ATOFP4,OFP4	protein_coding	ovate family protein 4	776	323	2126225	2125902	TSSup400
chr1	2171833	2175509	3677	11.4	11.02	11.69	-0.67	3.87e-33	3.47e-31	2094.75	2071.47	3210.01	3415.59	AT1G07090	LSH6	protein_coding	Protein of unknown function (DUF640)	1558	1367	2173671	2175038	intergenic
chr1	2176011	2176682	672	9.68	10.04	9.18	0.86	5.46e-19	1.27e-17	1092.47	1019.81	584.95	575.11	AT1G07090	LSH6	protein_coding	Protein of unknown function (DUF640)	27	1308	2176346	2175038	intergenic
chr1	2177137	2178149	1013	9.51	9.17	9.78	-0.6	3.31e-09	2.43e-08	547.63	606.69	875.02	879.14	AT1G07100	AT1G07100	tRNA	pre-tRNA	821	241	2177643	2177884	TSSup400
chr1	2277353	2278306	954	9.4	9.1	9.65	-0.55	1.59e-06	7.4e-06	603.41	494.4	828.08	776.03	AT1G07420	ATSMO1,SMO2-1	protein_coding	sterol 4-alpha-methyl-oxidase 2-1	953	275	2277829	2277554	5UTR
chr1	2351302	2352403	1102	9.95	10.19	9.67	0.53	2.26e-08	1.45e-07	1256.11	1086.85	797.99	828.12	AT1G07630	PLL5	protein_coding	pol-like 5	497	2938	2351852	2348914	intergenic
chr1	2484768	2485223	456	7.94	8.34	7.38	0.96	6.91e-08	4.15e-07	314.26	332.68	154.06	178.59	AT1G08005	AT1G08005	protein_coding		455	285	2484995	2485280	5UTR
chr1	2530059	2530740	682	8.89	9.19	8.52	0.67	3.15e-07	1.68e-06	533.68	633.51	349.04	384.83	AT1G08100	ACH2,ATNRT2.2,NRT2.2,NRT2;2AT	protein_coding	nitrate transporter 2.2	61	1279	2530399	2529120	intergenic
chr1	2580431	2581252	822	9.31	9.75	8.66	1.09	3.01e-23	1.14e-21	892.57	835.46	394.78	414.59	AT1G08210	AT1G08210	protein_coding	Eukaryotic aspartyl protease family protein	821	87	2580841	2580754	TSSup400
chr1	2607606	2608358	753	8.95	9.19	8.67	0.51	3.22e-05	0.000117	608.06	556.41	387.56	429.47	AT1G08280	GALT29A	protein_coding	Glycosyltransferase family 29 (sialyltransferase) family protein	752	106	2607982	2607876	5UTR
chr1	2620930	2622012	1083	9.6	9.85	9.29	0.56	7.33e-09	5.13e-08	915.81	930.99	612.63	637.83	AT1G08315	AT1G08315	protein_coding	ARM repeat superfamily protein	1082	74	2621471	2621545	CDS
chr1	2676859	2677968	1110	9.13	9.38	8.83	0.55	1.65e-06	7.65e-06	654.55	681.27	429.69	481.56	AT1G08465	YAB2	protein_coding	Plant-specific transcription factor YABBY family protein	1109	1601	2677413	2675812	CDS
chr1	2747694	2748413	720	9.05	9.49	8.43	1.06	4.5e-19	1.06e-17	728	705.57	328.58	359.31	AT1G08630	THA1	protein_coding	threonine aldolase 1	719	86	2748053	2747967	TSSup400
chr1	2872172	2875135	2964	10.89	10.57	11.16	-0.6	3.02e-21	9.13e-20	1523.88	1506.68	2336.19	2244.11	AT1G08930	ERD6	protein_coding	Major facilitator superfamily protein	2836	354	2873653	2873299	CDS
chr1	2949064	2949924	861	8.59	8.91	8.17	0.74	7.89e-08	4.69e-07	453.72	509.49	293.68	282.77	AT1G09155	AtPP2-B15,PP2-B15	protein_coding	phloem protein 2-B15	304	1495	2949494	2950989	intergenic
chr1	2976606	2977285	680	8.87	8.44	9.2	-0.77	3.29e-09	2.42e-08	343.08	350.27	642.72	536.84	AT1G09210	AtCRT1b,CRT1b	protein_coding	calreticulin 1b	679	57	2976945	2977002	5UTR
chr1	3075097	3077008	1912	10.18	9.82	10.47	-0.65	1.66e-15	2.68e-14	865.61	942.72	1394.97	1436.18	AT1G09530	PIF3,PAP3,POC1	protein_coding	phytochrome interacting factor 3	1911	285	3076052	3075767	CDS
chr1	3283571	3285008	1438	10.14	10.55	9.58	0.97	8.73e-31	6.5e-29	1470.88	1520.09	726.98	800.48	AT1G10060	BCAT1,BCAT-1,ATBCAT-1	protein_coding	branched-chain amino acid transaminase 1	1437	217	3284289	3284072	5UTR
chr1	3287074	3288246	1173	9.97	10.34	9.49	0.84	8.81e-23	3.18e-21	1309.1	1276.23	714.94	725	AT1G10070	BCAT-2,BCAT2,ATBCAT-2	protein_coding	branched-chain amino acid transaminase 2	1160	426	3287660	3288086	TSSup1kTo400
chr1	3328245	3328829	585	8.41	8.69	8.07	0.62	1.72e-05	6.59e-05	421.18	403.9	269.61	268.95	AT1G10155	ATPP2-A10,PP2-A10	protein_coding	phloem protein 2-A10	584	89	3328537	3328448	TSSup400
chr1	3477849	3478347	499	8.11	8.42	7.71	0.7	1.67e-05	6.42e-05	334.71	348.6	197.39	222.18	AT1G10540	NAT8,ATNAT8	protein_coding	nucleobase-ascorbate transporter 8	498	70	3478098	3478028	TSSup400
chr1	3495102	3496297	1196	9.3	8.99	9.56	-0.56	1.24e-07	7.06e-07	497.42	522.9	764.29	742.01	AT1G10585	BHLH167	protein_coding	basic helix-loop-helix (bHLH) DNA-binding superfamily protein	1142	455	3495699	3495244	TSSup1kTo400
chr1	3505663	3506377	715	8.68	9.12	8.05	1.06	2.69e-14	3.89e-13	566.22	543.85	238.31	293.4	AT1G10610	BHLH90	protein_coding	basic helix-loop-helix (bHLH) DNA-binding superfamily protein	714	165	3506020	3506185	CDS
chr1	3534912	3535658	747	8.89	9.14	8.57	0.57	2.99e-06	1.31e-05	561.58	568.15	369.51	392.27	AT1G10670	ACLA-1	protein_coding	ATP-citrate lyase A-1	746	2	3535285	3535287	TSSup400
chr1	3590231	3591142	912	9.27	8.88	9.58	-0.7	1.08e-10	9.82e-10	453.72	487.7	771.51	755.83	AT1G10760	GWD,SEX1,SOP1,SOP,GWD1	protein_coding	Pyruvate phosphate dikinase, PEP/pyruvate binding domain	911	242	3590686	3590928	5UTR
chr1	3714430	3717095	2666	11.08	11.39	10.68	0.72	1.28e-31	1e-29	2673.99	2707.49	1583.94	1690.25	AT1G11120	AT1G11120	protein_coding		2665	679	3715762	3715083	CDS
chr1	3717827	3718481	655	8.35	8.75	7.79	0.97	2.04e-10	1.78e-09	414.67	449.15	207.02	234.93	AT1G11125	AT1G11125	protein_coding		654	497	3718154	3718651	TSSup1kTo400
chr1	3755460	3759280	3821	11.01	10.73	11.24	-0.51	1.36e-16	2.46e-15	1737.72	1661.7	2369.89	2471.6	AT1G11210	AT1G11210	protein_coding	Protein of unknown function (DUF761)	2331	372	3757370	3756998	TSSup400
chr1	3903034	3905164	2131	10.18	10.53	9.71	0.82	4.07e-21	1.2e-19	1546.19	1418.69	784.75	889.78	AT1G11608	AT1G11608	protein_coding	F-box associated ubiquitination effector family protein	586	1479	3904099	3905578	intergenic
chr1	3929146	3930443	1298	9.7	10.07	9.19	0.87	1.45e-19	3.65e-18	1045.05	1101.94	566.9	603.81	AT1G11670	DTX36	protein_coding	MATE efflux family protein	1297	1907	3929794	3931701	CDS
chr1	3931157	3932298	1142	9.5	9.87	9	0.87	6.4e-18	1.35e-16	921.39	956.13	515.14	510.27	AT1G11670	DTX36	protein_coding	MATE efflux family protein	1141	26	3931727	3931701	TSSup400
chr1	3993243	3994159	917	9.28	8.88	9.6	-0.72	1.49e-11	1.53e-10	463.95	477.65	789.56	762.21	AT1G11820	AT1G11820	protein_coding	O-Glycosyl hydrolases family 17 protein	916	6	3993701	3993707	5UTR
chr1	4066009	4067484	1476	9.66	9.35	9.92	-0.57	5.8e-09	4.11e-08	640.6	662.84	1012.23	920.6	AT1G12030	AT1G12030	protein_coding	Protein of unknown function (DUF506)	1335	402	4066746	4066344	TSSup1kTo400
chr1	4080484	4082909	2426	10.47	10.7	10.2	0.5	3.12e-12	3.48e-11	1654.97	1675.95	1199.99	1158.73	AT1G12070	AT1G12070	protein_coding	Immunoglobulin E-set superfamily protein	752	1460	4081696	4080236	intergenic
chr1	4085812	4090710	4899	11.59	11.29	11.84	-0.55	2.39e-26	1.25e-24	2460.15	2549.96	3630.06	3681.35	AT1G12090	ELP	protein_coding	extensin-like protein	1047	2596	4088261	4090857	intergenic
chr1	4104716	4108555	3840	11.47	11.12	11.75	-0.63	2.03e-30	1.42e-28	2263.04	2189.63	3344.81	3544.22	AT1G12110	AtNPF6.3,ATNRT1,CHL1-1,B-1,NPF6.3,NRT1.1,NRT1,CHL1	protein_coding	nitrate transporter 1.1	3839	1413	4106635	4105222	CDS
chr1	4125498	4126206	709	8.75	9.07	8.34	0.73	1.09e-08	7.42e-08	542.05	535.47	337.01	312.54	AT1G12160	FMOGS-OX7	protein_coding	Flavin-binding monooxygenase family protein	708	137	4125852	4125989	TSSup400
chr1	4211654	4214466	2813	10.56	10.89	10.11	0.78	1.75e-27	1.02e-25	1957.15	1851.08	1082.04	1130.03	AT1G12380	AT1G12380	protein_coding		209	4352	4213060	4217412	intergenic
chr1	4225503	4226661	1159	9.35	9.62	9.01	0.61	1.21e-08	8.18e-08	802.38	771.77	500.7	533.65	AT1G12411	AT1G12411	protein_coding		979	600	4226082	4225482	TSSup1kTo400
chr1	4262805	4263570	766	9.53	9.94	8.94	1	1.68e-20	4.59e-19	946.5	1019.81	530.79	451.8	AT1G12500	AT1G12500	protein_coding	Nucleotide-sugar transporter family protein	421	1969	4263187	4265156	3UTR
chr1	4300065	4300581	517	7.94	8.36	7.32	1.04	6.95e-09	4.88e-08	350.52	308.37	168.5	152.02	.	.	.	.	.	.	4300323	.	intergenic
chr1	4326325	4326858	534	8.38	8.07	8.63	-0.56	0.0006	0.00166	235.23	302.51	358.67	432.66	AT1G12700	RPF1	protein_coding	ATP binding;nucleic acid binding;helicases	533	214	4326591	4326377	TSSup400
chr1	4383398	4384875	1478	9.87	9.47	10.19	-0.72	5.67e-16	9.71e-15	708.48	708.09	1203.6	1131.09	AT1G12860	SCRM2,ICE2	protein_coding	basic helix-loop-helix (bHLH) DNA-binding superfamily protein	1477	167	4384136	4384303	TSSup400
chr1	4513489	4515462	1974	10.32	9.99	10.59	-0.6	2.82e-12	3.17e-11	962.3	1071.77	1650.14	1439.37	AT1G13210	ACA.l	protein_coding	autoinhibited Ca2+/ATPase II	1521	465	4514475	4514010	TSSup1kTo400
chr1	4547249	4547793	545	8.71	8.96	8.41	0.54	3.96e-05	0.000141	524.38	468.43	344.23	338.05	AT1G13280	AOC4	protein_coding	allene oxide cyclase 4	544	134	4547521	4547387	5UTR
chr1	4653436	4655163	1728	9.64	10.02	9.12	0.9	2.52e-20	6.8e-19	1021.81	1053.33	569.3	544.28	AT1TE15090	ATREP10D	RC/Helitron	.	1727	6423	4654299	4660722	intergenic
chr1	4696045	4698517	2473	10.24	10.5	9.92	0.57	4.91e-13	6.22e-12	1476.46	1413.66	943.62	1000.33	AT1G05027	AT1G05027	lncRNA		1017	886	4697281	4698167	intergenic
chr1	4705291	4706604	1314	9.34	9.63	8.97	0.66	5.73e-10	4.73e-09	787.51	798.59	522.36	481.56	AT1G13710	KLU,CYP78A5	protein_coding	cytochrome P450, family 78, subfamily A, polypeptide 5	403	1253	4705947	4704694	intergenic
chr1	4872262	4873064	803	8.95	9.19	8.68	0.51	3.03e-05	0.00011	562.5	604.18	382.75	434.79	AT1G14260	AT1G14260	protein_coding	RING/FYVE/PHD zinc finger superfamily protein	802	192	4872663	4872855	TSSup400
chr1	4877072	4878108	1037	9.54	9.17	9.84	-0.66	3.51e-11	3.4e-10	600.63	553.06	931.59	896.15	AT1G14280	PKS2	protein_coding	phytochrome kinase substrate 2	1036	85	4877590	4877505	5UTR
chr1	4881730	4882519	790	9.02	8.7	9.29	-0.59	9.16e-07	4.45e-06	443.5	387.14	603	646.34	AT1G14290	SBH2,AtSBH2	protein_coding	sphingoid base hydroxylase 2	789	141	4882124	4882265	5UTR
chr1	4990793	4991619	827	9.87	9.55	10.14	-0.58	2.63e-11	2.59e-10	748.46	753.34	1112.13	1137.47	AT1G14580	BLJ	protein_coding	C2H2-like zinc finger protein	826	1645	4991206	4989561	CDS
chr1	5005156	5006002	847	8.68	9.1	8.07	1.03	2.36e-13	3.11e-12	565.29	532.95	239.52	297.65	.	.	.	.	.	.	5005579	.	intergenic
chr1	5006219	5006924	706	8.61	8.13	8.96	-0.84	1.54e-09	1.19e-08	288.23	270.67	536.81	462.43	.	.	.	.	.	.	5006571	.	intergenic
chr1	5085614	5086424	811	8.71	9.14	8.07	1.08	4.06e-16	7.05e-15	559.72	572.34	258.77	278.52	AT1G14760	KNATM	protein_coding	KNOX Arabidopsis thaliana meinox	649	756	5086019	5085263	TSSup1kTo400
chr1	5135762	5138574	2813	10.92	11.28	10.44	0.84	7.54e-39	1.09e-36	2532.67	2435.15	1421.45	1361.77	AT1G14890	AT1G14890	protein_coding	Plant invertase/pectin methylesterase inhibitor superfamily protein	2109	295	5137168	5136873	CDS
chr1	5143794	5152071	8278	12.69	12.41	12.91	-0.5	3.91e-41	7.11e-39	5482.8	5424.21	7783.69	7661.42	AT1G14920	RGA2,GAI	protein_coding	GRAS family transcription factor family protein	3434	1049	5147932	5148981	intergenic
chr1	5281710	5284306	2597	10.64	10.93	10.27	0.67	3.79e-22	1.27e-20	1997.13	1911.42	1231.28	1232.08	AT1G15360	SHN1,WIN1,AtSHN1	protein_coding	Integrase-type DNA-binding superfamily protein	2039	259	5283008	5283267	TSSup400
chr1	5284594	5287026	2433	10.34	10.67	9.92	0.75	2.76e-19	6.75e-18	1616.85	1638.24	887.05	1047.11	AT1G15370	AT1G15370	protein_coding	SNARE-like superfamily protein	1161	1055	5285810	5286865	intergenic
chr1	5339127	5340214	1088	9.35	9.6	9.05	0.55	4.59e-07	2.35e-06	745.67	801.1	503.11	554.91	AT1G15520	ABCG40,ATPDR12,PDR12,ATABCG40	protein_coding	pleiotropic drug resistance 12	199	1344	5339670	5338326	intergenic
chr1	5346607	5347060	454	8.08	8.38	7.71	0.67	9.13e-05	0.000301	350.52	315.08	188.97	229.62	AT1G15550	GA3OX1,ATGA3OX1,GA4	protein_coding	gibberellin 3-oxidase 1	453	491	5346833	5346342	TSSup1kTo400
chr1	5506685	5507164	480	7.98	8.26	7.62	0.64	0.000911	0.00241	296.59	316.75	158.88	234.93	AT1G16040	AT1G16040	protein_coding		374	2317	5506924	5504607	3UTR
chr1	5711856	5712309	454	8.08	8.53	7.42	1.12	1.34e-10	1.19e-09	368.19	372.9	149.25	192.41	AT1G16705	AT1G16705	protein_coding	p300/CBP acetyltransferase-related protein-related	453	61	5712082	5712021	5UTR
chr1	5940993	5941807	815	8.64	8.33	8.9	-0.57	2.62e-05	9.68e-05	343.08	300.83	493.48	460.3	AT1G17350	AT1G17350	protein_coding	NADH:ubiquinone oxidoreductase intermediate-associated protein 30	814	148	5941400	5941548	3UTR
chr1	5963571	5964238	668	8.97	9.39	8.37	1.02	2.45e-17	4.85e-16	655.48	687.98	340.62	319.98	AT1TE19280	VANDAL17	DNA/MuDR	.	264	70	5963904	5963974	intergenic
chr1	5967931	5968447	517	8.32	8.66	7.88	0.78	8.81e-07	4.3e-06	380.27	429.04	213.04	259.38	AT1G17410	AT1G17410	protein_coding	Nucleoside diphosphate kinase family protein	38	1806	5968189	5969995	intergenic
chr1	6101898	6103566	1669	10.19	10.45	9.89	0.56	9.22e-12	9.81e-11	1432.76	1359.19	990.56	905.72	AT1G17744	AT1G17744	protein_coding		1085	749	6102732	6101983	CDS
chr1	6277872	6279177	1306	9.55	9.79	9.26	0.53	1.34e-07	7.58e-07	857.24	912.55	592.17	632.52	AT1G18250	ATLP-1	protein_coding	Pathogenesis-related thaumatin superfamily protein	1305	266	6278524	6278258	TSSup400
chr1	6330212	6336306	6095	11.83	11.49	12.1	-0.61	1.42e-08	9.46e-08	2855.29	2915.31	4725.34	4062.99	AT1G18400	BEE1	protein_coding	BR enhanced expression 1	3459	1862	6333259	6331397	3UTR
chr1	6449118	6451011	1894	9.62	9.25	9.91	-0.66	2.94e-11	2.89e-10	587.61	630.99	926.77	992.89	AT1G18710	AtMYB47,MYB47	protein_coding	myb domain protein 47	1427	520	6450064	6450584	TSSup1kTo400
chr1	6458752	6461063	2312	10.61	10.86	10.31	0.56	1.89e-14	2.77e-13	1925.53	1796.62	1221.66	1310.74	AT1G18730	NDF6,PnsB4	protein_coding	NDH dependent flow 6	1661	495	6459907	6460402	5UTR
chr1	6634449	6635483	1035	9.25	9.5	8.94	0.56	2.18e-07	1.19e-06	714.99	734.9	476.63	503.89	AT1G05477	AT1G05477	lncRNA		364	372	6634966	6635338	intergenic
chr1	6677336	6678633	1298	10.03	9.71	10.29	-0.59	2.74e-10	2.35e-09	891.64	778.48	1184.34	1322.44	AT1G19310	AT1G19310	protein_coding	RING/U-box superfamily protein	1297	304	6677984	6677680	TSSup400
chr1	6730992	6731867	876	8.8	8.44	9.09	-0.65	1.65e-07	9.16e-07	344.94	347.76	525.97	562.36	AT1G19450	AT1G19450	protein_coding	Major facilitator superfamily protein	457	3595	6731429	6735024	3UTR
chr1	6767919	6769396	1478	9.58	9.92	9.13	0.78	1.05e-13	1.44e-12	902.8	1029.87	542.82	580.43	AT1G19550	DHAR	protein_coding	Glutathione S-transferase family protein	1239	499	6768657	6768158	TSSup1kTo400
chr1	6795613	6796638	1026	9.58	10.29	8.12	2.17	4.61e-27	2.57e-25	1276.56	1223.44	238.31	318.92	AT1G19650	SFH4	protein_coding	Sec14p-like phosphatidylinositol transfer family protein	502	3639	6796125	6799764	intergenic
chr1	6844711	6845318	608	8.54	8.88	8.09	0.79	1.17e-07	6.75e-07	458.37	484.35	239.52	307.22	.	.	.	.	.	.	6845014	.	intergenic
chr1	6850642	6851991	1350	9.52	10.08	8.59	1.49	1.27e-39	2.02e-37	1148.25	1017.3	356.27	414.59	AT1G19830	SAUR54	protein_coding	SAUR-like auxin-responsive protein family	876	799	6851316	6852115	TSSup1kTo400
chr1	6852921	6855093	2173	9.93	10.18	9.63	0.54	1.29e-09	1.01e-08	1190.09	1122.05	826.87	760.08	AT1G19830	SAUR54	protein_coding	SAUR-like auxin-responsive protein family	24	1892	6854007	6852115	intergenic
chr1	6884330	6884987	658	8.49	8.73	8.21	0.52	0.00019	0.000587	416.53	434.07	284.05	308.29	.	.	.	.	.	.	6884658	.	intergenic
chr1	6885591	6887253	1663	9.79	10.06	9.45	0.62	1.04e-11	1.09e-10	1078.52	1063.39	689.66	704.8	AT1G19850	IAA24,ARF5,MP	protein_coding	Transcriptional factor B3 family protein / auxin-responsive factor AUX/IAA-related	1585	246	6886422	6886668	TSSup400
chr1	6916483	6917071	589	9.03	9.38	8.56	0.81	2.05e-11	2.05e-10	674.08	657.81	349.04	408.21	AT1G19920	APS2,ASA1,ATPS2	protein_coding	Pseudouridine synthase/archaeosine transglycosylase-like family protein	588	46	6916777	6916823	5UTR
chr1	6948188	6949119	932	9.14	8.86	9.38	-0.52	3.21e-06	1.4e-05	447.21	479.32	661.98	667.6	AT1G20040	AT1G20040	tRNA	pre-tRNA	260	290	6948653	6948943	TSSup400
chr1	6965505	6966178	674	8.75	9.01	8.43	0.58	1.07e-05	4.28e-05	552.28	478.48	349.04	339.11	AT1G20090	ATROP2,ROP2,ATRAC4,ARAC4	protein_coding	RHO-related protein from plants 2	337	1000	6965841	6966841	intergenic
chr1	6966638	6967294	657	8.68	8.39	8.92	-0.53	3.94e-05	0.00014	339.36	331	479.03	487.94	AT1G20090	ATROP2,ROP2,ATRAC4,ARAC4	protein_coding	RHO-related protein from plants 2	656	125	6966966	6966841	5UTR
chr1	7111419	7112197	779	8.5	8.76	8.2	0.56	0.000226	0.000688	433.27	433.23	251.55	334.86	AT1G20540	AT1G20540	protein_coding	Transducin/WD40 repeat-like superfamily protein	587	802	7111808	7112610	TSSup1kTo400
chr1	7269951	7271466	1516	10.02	9.68	10.29	-0.61	4.29e-12	4.72e-11	856.31	785.18	1313.13	1198.06	.	.	.	.	.	.	7270708	.	intergenic
chr1	7320082	7323706	3625	11.38	11.66	11.04	0.62	4.51e-30	3.01e-28	3193.73	3261.4	2111.12	2089.96	AT1G20980	ATSPL14,FBR6,SPL1R2,SPL14	protein_coding	squamosa promoter binding protein-like 14	236	2576	7321894	7324470	intergenic
chr1	7365200	7372027	6828	12.26	11.83	12.59	-0.76	1.03e-69	8.03e-67	3578.65	3697.98	6258.73	6091.29	AT1G05623	AT1G05623	lncRNA		1293	1997	7368613	7370610	intergenic
chr1	7384030	7385697	1668	9.59	9.86	9.26	0.6	1.25e-09	9.88e-09	952.07	902.5	622.26	603.81	AT1G21090	AT1G21090	protein_coding	Cupredoxin superfamily protein	1667	304	7384863	7384559	CDS
chr1	7386233	7387130	898	9.39	9.81	8.79	1.01	1.14e-21	3.55e-20	909.31	880.71	432.09	453.92	AT1G21100	IGMT1	protein_coding	O-methyltransferase family protein	369	1831	7386681	7388512	intergenic
chr1	7400645	7402117	1473	9.51	9.08	9.85	-0.77	2.8e-14	4.03e-13	525.31	553.9	888.26	953.56	AT1G05633	AT1G05633	lncRNA		904	37	7401381	7401344	CDS
chr1	7405853	7406299	447	7.89	8.18	7.53	0.65	0.00121	0.00313	284.51	294.13	146.84	222.18	AT1G21150	AT1G21150	protein_coding	Mitochondrial transcription termination factor family protein	82	1794	7406076	7407870	intergenic
chr1	7443253	7445283	2031	10.37	9.94	10.71	-0.78	6.47e-19	1.5e-17	895.36	1062.55	1597.18	1754.04	AT1G21270	WAK2	protein_coding	wall-associated kinase 2	1535	480	7444268	7444748	TSSup1kTo400
chr1	7461493	7462355	863	8.87	9.18	8.49	0.69	2.36e-08	1.51e-07	560.65	597.48	356.27	363.56	AT1G05647	AT1G05647	lncRNA		8	1423	7461924	7460501	intergenic
chr1	7514738	7516134	1397	9.67	10.1	9.05	1.05	2.89e-24	1.23e-22	1025.53	1170.65	519.96	542.16	AT1G21470	AT1G21470	protein_coding		126	2201	7515436	7517637	intergenic
chr1	7517743	7518939	1197	9.46	9.94	8.74	1.2	5.17e-29	3.31e-27	941.85	1018.98	408.02	444.36	AT1G21470	AT1G21470	protein_coding		894	704	7518341	7517637	TSSup1kTo400
chr1	7550474	7552526	2053	10.2	10.66	9.51	1.16	1.41e-43	3.07e-41	1650.32	1590.47	690.87	764.34	AT1G21540	AEE9	protein_coding	AMP-dependent synthetase and ligase family protein	1267	759	7551500	7550741	TSSup1kTo400
chr1	7698919	7699493	575	8.53	8.76	8.25	0.52	0.000624	0.00171	412.81	456.7	266	342.3	.	.	.	.	.	.	7699206	.	intergenic
chr1	7765226	7766356	1131	9.07	9.38	8.69	0.7	2.77e-07	1.48e-06	694.53	639.37	349.04	474.12	.	.	.	.	.	.	7765791	.	intergenic
chr1	7821678	7822648	971	9.52	9.98	8.83	1.15	5.5e-27	3.02e-25	965.09	1054.17	430.89	479.44	AT1G22160	AT1G22160	protein_coding	Protein of unknown function (DUF581)	583	902	7822163	7823065	TSSup1kTo400
chr1	7823631	7825358	1728	9.52	9.79	9.18	0.61	3.37e-09	2.48e-08	900.94	872.33	542.82	615.51	AT1G22160	AT1G22160	protein_coding	Protein of unknown function (DUF581)	340	1429	7824494	7823065	intergenic
chr1	7851124	7851825	702	8.87	9.19	8.45	0.74	4.15e-09	3e-08	591.33	578.2	327.38	373.13	AT1G22230	AT1G22230	protein_coding		40	1699	7851474	7849775	intergenic
chr1	7895943	7898159	2217	10.25	9.72	10.63	-0.91	2.53e-32	2.12e-30	846.08	841.33	1562.28	1617.97	AT1G22360	UGT85A2,AtUGT85A2	protein_coding	UDP-glucosyl transferase 85A2	2216	710	7897051	7897761	CDS
chr1	7904541	7905381	841	9.52	9.12	9.82	-0.7	9.42e-12	9.97e-11	583.89	532.11	940.01	873.83	AT1G22400	ATUGT85A1,UGT85A1	protein_coding	UDP-Glycosyltransferase superfamily protein	840	2008	7904961	7906969	CDS
chr1	7910441	7911058	618	8.61	8.34	8.84	-0.5	0.000195	0.0006	317.05	331	434.5	481.56	AT1G22403	AT1G22403	otherRNA	other RNA	267	1041	7910749	7909708	intergenic
chr1	7912843	7913576	734	8.6	9.13	7.75	1.37	1.16e-06	5.51e-06	569.94	548.87	172.12	259.38	AT1G22410	AT1G22410	protein_coding	Class-II DAHP synthetase family protein	733	1367	7913209	7911842	CDS
chr1	7930202	7930945	744	9.29	9.87	8.28	1.59	1.88e-43	3.96e-41	944.64	930.15	291.27	331.67	AT1G22460	AT1G22460	protein_coding	O-fucosyltransferase family protein	743	84	7930573	7930657	5UTR
chr1	7957593	7958800	1208	9.47	8.91	9.87	-0.97	3.2e-21	9.6e-20	464.88	494.4	924.37	949.31	AT1G22530	PATL2	protein_coding	PATELLIN 2	1207	368	7958196	7958564	CDS
chr1	7977980	7980195	2216	10.27	9.71	10.67	-0.95	3.46e-35	3.51e-33	852.59	826.24	1600.79	1649.86	AT1G22570	NPF5.15	protein_coding	Major facilitator superfamily protein	1830	277	7979087	7978810	TSSup400
chr1	8048741	8050036	1296	9.34	8.74	9.76	-1.02	1.33e-20	3.66e-19	455.58	398.04	867.8	862.14	AT1G22740	RAB7,ATRABG3B,RAB75,RABG3B	protein_coding	RAB GTPase homolog G3B	1295	299	8049388	8049089	CDS
chr1	8060259	8062148	1890	10.5	10.23	10.74	-0.51	1.02e-11	1.07e-10	1208.69	1189.92	1789.76	1619.03	AT1G22770	FB,GI	protein_coding	gigantea protein (GI)	1398	547	8061203	8061750	TSSup1kTo400
chr1	8106271	8107366	1096	9.66	10.02	9.17	0.85	1.1e-15	1.82e-14	1045.98	1036.57	518.75	636.77	AT1G22910	AT1G22910	protein_coding	RNA-binding (RRM/RBD/RNP motifs) family protein	1095	1826	8106818	8104992	CDS
chr1	8172592	8173943	1352	9.76	10.02	9.43	0.59	5.9e-10	4.86e-09	1031.1	1049.98	648.74	730.32	AT1G23060	MDP40	protein_coding		1351	182	8173267	8173085	TSSup400
chr1	8306834	8307660	827	9.65	9.89	9.37	0.52	4.21e-08	2.6e-07	950.21	942.72	655.96	663.35	AT1G05813	AT1G05813	otherRNA		281	1132	8307247	8306115	intergenic
chr1	8484139	8484705	567	8.46	8.76	8.09	0.67	2.89e-06	1.27e-05	409.09	456.7	268.4	275.33	AT1G23970	AT1G23970	protein_coding	Protein of unknown function (DUF626)	566	547	8484422	8483875	TSSup1kTo400
chr1	8517202	8518404	1203	9.55	9.93	9.03	0.9	6.48e-19	1.5e-17	987.41	961.16	544.03	502.82	AT1G24070	CSLA10,ATCSLA10	protein_coding	cellulose synthase-like A10	1202	2181	8517803	8519984	CDS
chr1	8594706	8599206	4501	11.88	12.2	11.46	0.74	8.6e-52	2.92e-49	4592.09	4804.11	2834.48	2803.27	AT1G24260	AGL9,SEP3	protein_coding	K-box region and MADS-box transcription factor family protein	2417	833	8596956	8596123	TSSup1kTo400
chr1	8839311	8840861	1551	10.29	10.66	9.78	0.87	1.4e-28	8.72e-27	1604.77	1623.99	846.13	917.41	AT1G25220	TRP4,WEI7,ASB1	protein_coding	anthranilate synthase beta subunit 1	1298	477	8840086	8839609	TSSup1kTo400
chr1	8882094	8883134	1041	8.95	9.28	8.53	0.76	2.8e-09	2.08e-08	622.01	625.13	329.79	407.15	AT1G25330	CES,HAF	protein_coding	basic helix-loop-helix (bHLH) DNA-binding superfamily protein	1006	514	8882614	8882100	TSSup1kTo400
chr1	8887057	8888085	1029	8.55	8.91	8.08	0.83	6.56e-09	4.62e-08	510.44	449.99	286.46	254.07	.	.	.	.	.	.	8887571	.	intergenic
chr1	8897131	8897901	771	8.69	9.04	8.21	0.83	2.39e-10	2.07e-09	521.6	533.79	308.12	284.9	AT1G25370	AT1G25370	protein_coding	Protein of unknown function (DUF1639)	338	1595	8897516	8899111	intergenic
chr1	8923845	8924688	844	9.7	9.95	9.41	0.54	8.26e-09	5.72e-08	1011.58	965.35	672.81	683.54	AT1G05963	AT1G05963	lncRNA		505	188	8924266	8924454	CDS
chr1	8944223	8944842	620	8.83	9.18	8.37	0.81	2.69e-10	2.3e-09	552.28	609.21	317.75	345.49	AT1G25460	AT1G25460	protein_coding	NAD(P)-binding Rossmann-fold superfamily protein	219	1820	8944532	8942712	intergenic
chr1	8957701	8959810	2110	10.91	11.18	10.58	0.6	2.07e-20	5.59e-19	2286.28	2363.93	1589.96	1477.64	AT1G25500	AT1G25500	protein_coding	Plasma-membrane choline transporter family protein	1431	623	8958755	8958132	TSSup1kTo400
chr1	9065968	9067058	1091	9.3	8.95	9.58	-0.63	8.01e-09	5.57e-08	513.23	479.32	795.58	735.63	AT1G26210	ATSOFL1,SOFL1	protein_coding	SOB five-like 1	1020	525	9066513	9067038	CDS
chr1	9094880	9095559	680	8.78	9.06	8.43	0.63	1.79e-06	8.24e-06	494.63	570.66	332.19	356.12	.	.	.	.	.	.	9095219	.	intergenic
chr1	9097756	9098246	491	7.96	7.62	8.24	-0.63	0.000205	0.000628	194.32	197.76	306.92	298.72	AT1G26290	AT1G26290	protein_coding		490	359	9098001	9097642	5UTR
chr1	9252879	9253781	903	8.93	9.2	8.59	0.61	1.09e-06	5.24e-06	569.01	607.53	355.06	414.59	AT1G26762	AT1G26762	protein_coding		902	268	9253330	9253598	TSSup400
chr1	9263085	9264827	1743	9.57	9.79	9.3	0.5	9.68e-07	4.68e-06	873.04	900.82	592.17	664.41	AT1G26773	AT1G26773	protein_coding		1177	447	9263956	9264403	TSSup1kTo400
chr1	9265088	9265950	863	8.43	8.82	7.88	0.94	1.88e-09	1.43e-08	421.18	483.51	209.43	262.57	.	.	.	.	.	.	9265519	.	intergenic
chr1	9266419	9268490	2072	9.89	10.28	9.36	0.93	1.28e-20	3.54e-19	1184.51	1305.56	600.6	710.12	.	.	.	.	.	.	9267454	.	intergenic
chr1	9270116	9271084	969	8.71	9.07	8.23	0.84	1.22e-10	1.1e-09	553.21	520.38	299.7	299.78	AT1G26780	AtMYB117,MYB117,LOF1	protein_coding	myb domain protein 117	968	351	9270600	9270951	TSSup400
chr1	9273325	9273777	453	7.96	8.27	7.57	0.7	4.81e-05	0.000168	299.38	317.59	181.74	197.73	AT1G26790	AT1G26790	protein_coding	Dof-type zinc finger DNA-binding family protein	94	1642	9273551	9275193	intergenic
chr1	9324670	9331012	6343	11.95	11.63	12.21	-0.58	1.3e-31	1.01e-29	3114.7	3226.2	4579.71	4892.17	AT1G26920	AT1G26920	protein_coding		2120	1651	9327841	9329492	intergenic
chr1	9339656	9341430	1775	9.87	10.13	9.55	0.58	5.21e-09	3.72e-08	1093.4	1148.86	675.22	820.68	.	.	.	.	.	.	9340543	.	intergenic
chr1	9341904	9342797	894	8.76	9.01	8.45	0.55	2.53e-05	9.37e-05	518.81	510.33	322.57	378.45	AT1G26940	CYP23	protein_coding	Cyclophilin-like peptidyl-prolyl cis-trans isomerase family protein	686	761	9342350	9343111	TSSup1kTo400
chr1	9354752	9355353	602	9.32	9.66	8.86	0.81	9.95e-13	1.2e-11	833.07	790.21	503.11	425.22	AT1G26960	HB23,AtHB23	protein_coding	homeobox protein 23	527	774	9355052	9355826	TSSup1kTo400
chr1	9391233	9392081	849	8.82	9.39	7.85	1.53	2.04e-30	1.42e-28	689.88	649.43	249.15	213.67	AT1G27045	HB54,ATHB54	protein_coding	Homeobox-leucine zipper protein family	848	49	9391657	9391608	5UTR
chr1	9501139	9502175	1037	10.02	10.43	9.44	0.98	1.8e-30	1.28e-28	1372.33	1379.31	677.63	715.43	AT1G27360	SPL11	protein_coding	squamosa promoter-like 11	1036	766	9501657	9500891	5UTR
chr1	9504016	9504852	837	9.07	9.44	8.59	0.85	7.32e-11	6.85e-10	702.9	683.79	332.19	437.98	AT1G27360	SPL11	protein_coding	squamosa promoter-like 11	7	3543	9504434	9500891	intergenic
chr1	9747796	9748927	1132	9.39	9.09	9.63	-0.55	1.39e-07	7.84e-07	537.4	548.87	822.06	767.52	AT1G27980	DPL1,ATDPL1	protein_coding	dihydrosphingosine phosphate lyase	1131	144	9748361	9748505	3UTR
chr1	9761427	9763495	2069	9.94	9.59	10.22	-0.63	2.85e-13	3.73e-12	760.54	779.32	1208.42	1171.48	AT1G28010	ABCB14,ATABCB14,MDR12,PGP14	protein_coding	P-glycoprotein 14	1285	749	9762461	9763210	TSSup1kTo400
chr1	9888525	9889452	928	9.23	9.48	8.93	0.54	5.42e-07	2.74e-06	714.99	711.44	498.29	480.5	AT1G28290	AGP31	protein_coding	arabinogalactan protein 31	352	2027	9888988	9891015	intergenic
chr1	9975405	9975962	558	8.61	8.99	8.09	0.9	2.53e-11	2.5e-10	512.3	505.3	281.64	263.64	.	.	.	.	.	.	9975683	.	intergenic
chr1	10052517	10053860	1344	9.49	9.2	9.72	-0.52	4.62e-07	2.37e-06	563.43	616.75	854.56	832.37	AT1G28600	AT1G28600	protein_coding	GDSL-like Lipase/Acylhydrolase superfamily protein	1343	30	10053188	10053218	5UTR
chr1	10250963	10251546	584	8.48	8.75	8.15	0.6	2.9e-05	0.000106	443.5	417.31	268.4	300.84	AT1G29310	AT1G29310	protein_coding	SecY protein transport family protein	306	986	10251254	10252240	TSSup1kTo400
chr1	10296874	10297851	978	8.92	9.19	8.6	0.58	1.24e-05	4.88e-05	575.52	589.93	339.42	439.04	AT1G29410	PAI3	protein_coding	phosphoribosylanthranilate isomerase 3	102	2711	10297362	10300073	intergenic
chr1	10321849	10322573	725	9.16	9.5	8.72	0.77	8.69e-11	8e-10	700.11	743.28	385.15	459.24	AT1G29510	SAUR67	protein_coding	SAUR-like auxin-responsive protein family	724	211	10322211	10322422	TSSup400
chr1	10353583	10354680	1098	10.55	10.83	10.21	0.62	5.53e-17	1.05e-15	1862.31	1778.18	1124.16	1241.65	AT1G29630	EXO1	protein_coding	5'-3' exonuclease family protein	250	4705	10354131	10349426	intergenic
chr1	10363094	10365786	2693	10.61	10.96	10.14	0.81	1.04e-24	4.7e-23	1912.52	2065.61	1047.13	1216.13	AT1TE33490	TA11	LINE/L1	.	264	7083	10364440	10357357	intergenic
chr1	10562411	10563150	740	8.56	8.92	8.07	0.84	1.04e-09	8.25e-09	496.49	470.1	261.18	277.46	AT1G30090	AT1G30090	protein_coding	Galactose oxidase/kelch repeat superfamily protein	134	1235	10562780	10561545	intergenic
chr1	10563790	10564975	1186	8.93	9.29	8.45	0.84	5.23e-12	5.7e-11	627.59	625.13	330.99	366.75	AT1TE34160	ATREP19	DNA	.	156	493	10564382	10564875	intergenic
chr1	10565665	10566428	764	8.66	9.18	7.83	1.35	4.87e-23	1.81e-21	572.73	587.42	217.85	237.06	AT1TE34165	ATREP10D	RC/Helitron	.	248	1170	10566046	10564876	intergenic
chr1	10630318	10630856	539	8.64	8.87	8.35	0.52	0.000131	0.000416	436.99	501.95	338.21	315.73	AT1G30210	TCP24,ATTCP24	protein_coding	TEOSINTE BRANCHED 1, cycloidea, and PCF family 24	538	43	10630587	10630630	5UTR
chr1	10707650	10708788	1139	9.24	8.95	9.47	-0.52	1.73e-05	6.62e-05	438.85	551.39	701.7	719.69	.	.	.	.	.	.	10708219	.	intergenic
chr1	10712597	10714519	1923	10.39	10.11	10.63	-0.52	4.75e-12	5.22e-11	1061.79	1149.7	1570.7	1599.89	AT1G30350	AT1G30350	protein_coding	Pectin lyase-like superfamily protein	70	1891	10713558	10711667	intergenic
chr1	10725819	10726584	766	8.49	8.88	7.95	0.94	4.13e-10	3.47e-09	453.72	491.05	219.06	274.27	AT1G30400	ATMRP1,ABCC1,EST1,MRP1,ATABCC1	protein_coding	multidrug resistance-associated protein 1	268	1115	10726201	10727316	intergenic
chr1	10792892	10793552	661	8.24	8.54	7.87	0.67	3.57e-05	0.000128	359.82	382.95	205.82	260.45	.	.	.	.	.	.	10793222	.	intergenic
chr1	10801934	10802505	572	9.08	9.52	8.44	1.08	4.6e-20	1.21e-18	765.19	707.25	353.86	341.24	AT1G30490	PHV,ATHB9	protein_coding	Homeobox-leucine zipper family protein / lipid-binding START domain-containing protein	159	1126	10802219	10801093	intergenic
chr1	10874104	10875185	1082	9.04	9.31	8.72	0.59	2.59e-06	1.15e-05	687.09	581.55	398.39	443.29	AT1TE35130	HELITRONY1E	RC/Helitron	.	136	1557	10874644	10876201	intergenic
chr1	10897430	10898038	609	8.42	8.1	8.68	-0.58	3.74e-05	0.000134	282.65	265.64	409.22	412.46	AT1G30720	AtBBE10	protein_coding	FAD-binding Berberine family protein	608	190	10897734	10897924	TSSup400
chr1	11058999	11059454	456	7.86	8.16	7.49	0.66	0.00032	0.000944	269.63	300.83	166.1	194.54	AT1G31020	TO2,ATO2	protein_coding	thioredoxin O2	38	2122	11059226	11057104	intergenic
chr1	11060028	11060543	516	8.03	8.33	7.65	0.68	0.000142	0.000448	321.7	323.46	172.12	230.68	.	.	.	.	.	.	11060285	.	intergenic
chr1	11067522	11068117	596	8.47	8.85	7.96	0.89	3.26e-10	2.76e-09	458.37	463.4	241.92	255.13	AT1TE35725	ATREP15	RC/Helitron	.	136	161	11067819	11067658	intergenic
chr1	11072130	11072767	638	8.51	8.24	8.74	-0.5	0.000372	0.00108	321.7	282.4	409.22	445.42	AT1G31040	AT1G31040	protein_coding	PLATZ transcription factor family protein	637	116	11072448	11072564	5UTR
chr1	11135245	11138500	3256	10.56	10.1	10.92	-0.82	1.04e-28	6.55e-27	1050.63	1137.13	1997.98	1864.6	AT1G06413	AT1G06413	lncRNA		1211	475	11136872	11136397	TSSup1kTo400
chr1	11199834	11200515	682	8.48	8.87	7.95	0.91	0.00131	0.00336	467.67	467.59	197.39	298.72	AT1G31310	AT1G31310	protein_coding	hydroxyproline-rich glycoprotein family protein	681	33	11200174	11200141	TSSup400
chr1	11292998	11294161	1164	9.36	8.96	9.67	-0.71	9.49e-12	1e-10	513.23	481	816.04	814.3	AT1G31540	AT1G31540	protein_coding	Disease resistance protein (TIR-NBS-LRR class) family	1163	220	11293579	11293799	CDS
chr1	11333596	11334135	540	8.29	7.94	8.57	-0.62	3.03e-05	0.00011	237.09	255.58	382.75	376.32	AT1G31660	ENP1,atENP1	protein_coding		539	325	11333865	11333540	TSSup400
chr1	11359403	11359947	545	8.44	8.14	8.69	-0.56	8.37e-05	0.000278	275.21	288.26	399.6	428.41	AT1G31730	AP4E	protein_coding	Adaptin family protein	544	164	11359675	11359511	5UTR
chr1	11377573	11378168	596	8.2	8.56	7.73	0.83	1.21e-07	6.92e-07	389.57	365.36	204.61	218.99	AT1G31772	AT1G31772	protein_coding	Defensin-like (DEFL) family protein	595	8	11377870	11377878	5UTR
chr1	11420859	11422162	1304	9.69	9.98	9.32	0.66	3.8e-10	3.21e-09	1051.56	966.18	698.09	577.24	AT1G31830	PUT2,AtPUT2,PQR2	protein_coding	Amino acid permease family protein	1102	549	11421510	11420961	TSSup1kTo400
chr1	11441744	11442252	509	8.1	8.51	7.54	0.96	4.19e-09	3.02e-08	366.33	360.33	196.19	176.47	AT1TE37010	ATREP4	RC/Helitron	.	45	209	11441998	11442207	intergenic
chr1	11469187	11470043	857	8.72	9.01	8.36	0.64	2.61e-06	1.16e-05	496.49	532.95	296.09	362.5	AT1G31935	sORF12	otherRNA	other RNA	823	134	11469615	11469481	CDS
chr1	11628081	11629283	1203	9.76	10.01	9.46	0.54	3.46e-09	2.53e-08	1016.23	1039.09	704.11	707.99	AT1G32240	KAN2	protein_coding	Homeodomain-like superfamily protein	1202	2063	11628682	11630745	CDS
chr1	11717306	11718772	1467	9.29	9.59	8.92	0.67	1.42e-08	9.46e-08	712.2	827.92	452.55	516.64	AT1G32450	AtNPF7.3,NRT1.5,NPF7.3	protein_coding	nitrate transporter 1.5	1466	1949	11718039	11719988	CDS
chr1	11763312	11764373	1062	9.26	8.93	9.53	-0.6	1.79e-07	9.93e-07	514.16	464.24	687.26	794.1	AT1G32530	MIP1	protein_coding	RING/U-box superfamily protein	323	1207	11763842	11762635	intergenic
chr1	11837605	11838139	535	8.06	8.39	7.63	0.76	5.92e-06	2.48e-05	338.43	332.68	181.74	213.67	.	.	.	.	.	.	11837872	.	intergenic
chr1	12063985	12064689	705	8.95	8.67	9.18	-0.51	1.57e-05	6.07e-05	408.16	408.09	584.95	575.11	AT1G33260	AT1G33260	protein_coding	Protein kinase superfamily protein	704	15	12064337	12064322	5UTR
chr1	12070218	12070813	596	8.56	8.99	7.94	1.05	2.44e-13	3.21e-12	517.88	501.11	222.67	268.95	AT1G33270	AT1G33270	protein_coding	Acyl transferase/acyl hydrolase/lysophospholipase superfamily protein	595	60	12070515	12070455	TSSup400
chr1	12150137	12150847	711	8.54	8.84	8.15	0.69	9.76e-06	3.93e-05	498.35	417.31	250.35	318.92	AT1G33480	ATL58	protein_coding	RING/U-box superfamily protein	710	125	12150492	12150617	5UTR
chr1	12323908	12324465	558	7.92	7.51	8.23	-0.72	3.65e-05	0.000131	179.44	186.03	288.86	311.47	AT1G33930	IAN6	protein_coding	P-loop containing nucleoside triphosphate hydrolases superfamily protein	557	713	12324186	12323473	CDS
chr1	12339310	12339864	555	7.84	7.03	8.36	-1.33	9.15e-12	9.75e-11	110.64	150.84	323.77	331.67	AT1G33950	IAN7	protein_coding	Avirulence induced gene (AIG1) family protein	554	822	12339587	12340409	CDS
chr1	12866530	12867489	960	9.02	8.64	9.32	-0.68	3.62e-09	2.64e-08	390.5	405.58	647.54	630.39	AT1G35160	GRF4,14-3-3PHI,GF14	protein_coding	GF14 protein phi chain	959	71	12867009	12867080	TSSup400
chr1	12878568	12879201	634	8.54	8.84	8.15	0.69	9.67e-07	4.67e-06	430.48	487.7	280.44	289.15	AT1G35180	AT1G35180	protein_coding	TRAM, LAG1 and CLN8 (TLC) lipid-sensing domain containing protein	633	49	12878884	12878835	TSSup400
chr1	13050612	13051181	570	8.22	8.52	7.85	0.67	1.91e-05	7.26e-05	367.26	365.36	216.65	244.5	AT1G06903	AT1G06903	miRNA		515	32	13050896	13050864	TSSup400
chr1	13073655	13074939	1285	9.39	9.63	9.11	0.52	1.78e-05	6.81e-05	789.37	795.24	480.24	627.2	AT1G35510	AT1G35510	protein_coding	O-fucosyltransferase family protein	1284	3133	13074297	13071164	CDS
chr1	13277116	13277696	581	8.55	9.02	7.86	1.16	2.01e-16	3.62e-15	516.95	521.22	220.26	245.57	AT1G35780	AT1G35780	protein_coding		438	2981	13277406	13280387	3UTR
chr1	13321995	13322917	923	8.76	8.39	9.05	-0.67	1.07e-07	6.2e-07	332.85	336.03	521.16	541.09	AT1G35830	AT1G35830	protein_coding	VQ motif-containing protein	922	55	13322456	13322511	5UTR
chr1	13452961	13453631	671	8.77	8.4	9.07	-0.66	1.37e-07	7.74e-07	327.28	349.44	534.4	536.84	AT1G36050	AT1G36050	protein_coding	Endoplasmic reticulum vesicle transporter protein	670	3208	13453296	13450088	3UTR
chr1	13999531	14000285	755	8.48	8.19	8.71	-0.52	0.000196	0.000603	306.82	278.21	424.87	414.59	.	.	.	.	.	.	13999908	.	intergenic
chr1	14149094	14150782	1689	9.61	9.06	10.01	-0.95	4.83e-23	1.81e-21	531.82	532.95	1020.65	1041.79	.	.	.	.	.	.	14149938	.	intergenic
chr1	14158168	14162311	4144	10.97	10.44	11.36	-0.92	3.05e-49	9.54e-47	1405.8	1370.93	2568.49	2683.15	AT1G37130	NIA2-1,NR2,CHL3,NIA2,ATNR2,NR,B29	protein_coding	nitrate reductase 2	3770	1788	14160239	14158451	CDS
chr1	14173198	14173639	442	7.7	8.03	7.27	0.76	0.000152	0.000475	244.53	279.05	139.62	170.09	.	.	.	.	.	.	14173418	.	intergenic
chr1	15605650	15608283	2634	10.31	10.02	10.55	-0.54	1.43e-12	1.7e-11	1047.84	1025.68	1463.58	1543.55	AT1G41830	SKS6	protein_coding	SKU5-similar 6	2633	1000	15606966	15607966	CDS
chr1	15879820	15880993	1174	9.09	8.77	9.36	-0.59	7.57e-07	3.73e-06	407.23	463.4	621.06	689.92	AT1TE52240	ATREP3	RC/Helitron	.	1173	1015	15880406	15879391	intergenic
chr1	15931807	15932734	928	9.02	9.4	8.52	0.88	7.88e-12	8.43e-11	635.03	713.12	330.99	402.9	AT1G42470	AtNPC1	protein_coding	Patched family protein	927	5595	15932270	15926675	CDS
chr1	15939504	15939984	481	7.73	7.02	8.2	-1.18	2.04e-08	1.32e-07	104.13	155.03	297.29	291.28	AT1TE52535	ATREP3	RC/Helitron	.	480	414	15939744	15939330	intergenic
chr1	15976666	15977464	799	9.64	9.88	9.34	0.54	1.56e-08	1.03e-07	942.78	943.56	631.89	662.28	AT1G42550	PMI1	protein_coding	plastid movement impaired1	798	261	15977065	15976804	5UTR
chr1	16446854	16447347	494	7.97	8.36	7.45	0.91	1.3e-07	7.36e-07	330.99	325.13	182.95	166.9	AT1G43650	UMAMIT22	protein_coding	nodulin MtN21 /EamA-like transporter family protein	493	182	16447100	16446918	TSSup400
chr1	16658432	16659255	824	8.63	8.96	8.22	0.74	4.92e-08	3.03e-07	484.41	509.49	317.75	277.46	AT1G43910	AT1G43910	protein_coding	P-loop containing nucleoside triphosphate hydrolases superfamily protein	254	1157	16658843	16657686	intergenic
chr1	16664397	16664879	483	7.93	8.18	7.63	0.55	0.00185	0.00452	307.75	271.5	201	195.6	.	.	.	.	.	.	16664638	.	intergenic
chr1	16798358	16799204	847	9.22	9.5	8.86	0.64	1.39e-08	9.29e-08	744.74	704.74	493.48	434.79	AT1G44170	ALDH4,ALDH3H1	protein_coding	aldehyde dehydrogenase 3H1	846	1540	16798781	16800321	CDS
chr1	16867005	16867695	691	8.08	8.62	7.21	1.41	4.88e-16	8.42e-15	413.74	373.74	134.8	160.52	AT1G44542	CYCLASE3	protein_coding	Cyclase family protein	690	563	16867350	16866787	TSSup1kTo400
chr1	16870739	16871870	1132	9.48	9.94	8.8	1.14	4.01e-24	1.67e-22	907.45	1059.2	426.08	465.62	AT1G44575	NPQ4,PSBS,CP22	protein_coding	Chlorophyll A-B binding family protein	1131	1084	16871304	16870220	CDS
chr1	16902258	16902902	645	8.41	8.66	8.11	0.55	0.000133	0.000423	421.18	387.98	269.61	281.71	.	.	.	.	.	.	16902580	.	intergenic
chr1	17168739	17169483	745	9.43	9.66	9.15	0.51	1.41e-06	6.62e-06	766.12	853.9	562.08	575.11	AT1G45249	AtABF2,ABF2,AREB1,ATAREB1	protein_coding	abscisic acid responsive elements-binding factor 2	185	1187	17169111	17167924	intergenic
chr1	17235177	17236480	1304	9.33	9.05	9.57	-0.53	5.92e-07	2.98e-06	548.56	509.49	763.08	761.15	.	.	.	.	.	.	17235828	.	intergenic
chr1	17268163	17268823	661	8.54	8.82	8.18	0.64	4.22e-06	1.81e-05	434.2	472.62	278.03	302.97	AT1TE57235	SIMPLEHAT1	DNA/HAT	.	17	1438	17268493	17267055	intergenic
chr1	17350649	17351183	535	8.22	8.51	7.86	0.65	2.94e-05	0.000107	362.61	364.52	221.46	242.38	AT1G47330	CBSDUF7	protein_coding	CBS domain-containing protein with a domain of unknown function (DUF21)	534	101	17350916	17351017	TSSup400
chr1	17424235	17425014	780	9.23	9.5	8.9	0.6	3.72e-08	2.32e-07	738.23	709.76	470.61	483.69	AT1G47490	ATRBP47C,RBP47C	protein_coding	RNA-binding protein 47C	779	152	17424624	17424472	5UTR
chr1	17438135	17438813	679	8.72	8.96	8.43	0.52	0.000112	0.000365	487.19	506.14	312.94	378.45	AT1G47510	5PTASE11,AT5PTASE11	protein_coding	inositol polyphosphate 5-phosphatase 11	678	16	17438474	17438490	5UTR
chr1	17504273	17505072	800	8.69	9.14	8.02	1.12	9.7e-17	1.78e-15	572.73	557.25	241.92	276.39	AT1G47610	AT1G47610	protein_coding	Transducin/WD40 repeat-like superfamily protein	799	41	17504672	17504713	TSSup400
chr1	17506309	17507057	749	8.98	9.72	7.39	2.33	4.31e-60	2.1e-57	845.15	841.33	139.62	195.6	.	.	.	.	.	.	17506683	.	intergenic
chr1	17538568	17539125	558	8.27	8.62	7.82	0.8	1.13e-06	5.4e-06	426.76	358.65	249.15	201.98	AT1G47670	AATL1	protein_coding	Transmembrane amino acid transporter family protein	557	873	17538846	17539719	CDS
chr1	17684133	17685069	937	8.71	8.94	8.43	0.51	0.000173	0.000537	475.11	506.14	314.14	375.26	AT1G47960	AtCIF1,ATC/VIF1,C/VIF1,CIF1	protein_coding	cell wall / vacuolar inhibitor of fructosidase 1	586	882	17684601	17683719	TSSup1kTo400
chr1	17846641	17847442	802	9.39	9.09	9.63	-0.55	2.19e-07	1.19e-06	554.14	532.11	753.45	835.56	AT1G48300	DGAT3	protein_coding		801	0	17847041	17847041	TSSup400
chr1	17894583	17895519	937	9.2	9.7	8.43	1.26	4.18e-26	2.14e-24	802.38	855.57	376.73	314.66	.	.	.	.	.	.	17895051	.	intergenic
chr1	17920484	17922148	1665	10.72	10.99	10.38	0.61	4.18e-19	9.9e-18	2091.03	1978.46	1356.46	1315	AT1G48480	RKL1	protein_coding	receptor-like kinase 1	632	3110	17921316	17918206	intergenic
chr1	17975933	17976695	763	8.88	8.59	9.12	-0.53	1.57e-05	6.1e-05	404.45	365.36	548.84	561.29	AT1G48620	HON5	protein_coding	high mobility group A5	762	349	17976314	17976663	5UTR
chr1	17983259	17983980	722	8.82	9.07	8.51	0.56	5.61e-06	2.35e-05	535.54	538.82	358.67	368.88	AT1G48635	PEX3,PEX3-2	protein_coding	peroxin 3	721	26	17983619	17983645	TSSup400
chr1	18033912	18035117	1206	8.92	9.18	8.61	0.58	7.86e-06	3.23e-05	611.78	549.71	357.47	422.03	AT1G48750	AT1G48750	protein_coding	Bifunctional inhibitor/lipid-transfer protein/seed storage 2S albumin superfamily protein	151	1452	18034514	18035966	intergenic
chr1	18306346	18307780	1435	10.64	10.9	10.31	0.59	2.24e-18	5.01e-17	1897.64	1929.85	1260.17	1276.73	AT1G49450	AT1G49450	protein_coding	Transducin/WD40 repeat-like superfamily protein	1211	1619	18307063	18305444	CDS
chr1	18320574	18324695	4122	11.46	10.91	11.86	-0.95	2.15e-66	1.53e-63	1858.59	1992.7	3727.56	3723.88	AT1G49500	AT1G49500	protein_coding		2931	129	18322634	18322505	TSSup400
chr1	18328611	18329919	1309	9.9	10.26	9.42	0.84	1.8e-21	5.6e-20	1244.02	1206.68	683.65	684.61	AT1G49520	AT1G49520	protein_coding	SWIB complex BAF60b domain-containing protein	1261	393	18329265	18329658	TSSup400
chr1	18360164	18360810	647	8.68	9.05	8.18	0.88	7.12e-11	6.69e-10	555.07	508.65	275.62	302.97	AT1G49600	RBP47A,ATRBP47A	protein_coding	RNA-binding protein 47A	646	40	18360487	18360447	TSSup400
chr1	18376615	18377203	589	8.52	8.9	8	0.9	2.28e-10	1.97e-09	471.39	482.67	274.42	237.06	AT1G49640	CXE3	protein_coding	alpha/beta-Hydrolases superfamily protein	588	103	18376909	18376806	TSSup400
chr1	18379630	18380361	732	9.25	9.51	8.92	0.59	1.97e-07	1.09e-06	684.3	774.29	481.44	490.07	AT1G49660	AtCXE5,CXE5	protein_coding	carboxyesterase 5	731	94	18379995	18379901	TSSup400
chr1	18541737	18542400	664	8.71	8.23	9.07	-0.85	7.57e-10	6.13e-09	332.85	267.31	548.84	529.4	AT1G50040	AT1G50040	protein_coding	Protein of unknown function (DUF1005)	663	8	18542068	18542060	5UTR
chr1	18560092	18560771	680	8.6	8.86	8.29	0.57	2.54e-05	9.41e-05	455.58	471.78	330.99	293.4	AT1G50110	BCAT6	protein_coding	D-aminoacid aminotransferase-like PLP-dependent enzymes superfamily protein	679	40	18560431	18560391	TSSup400
chr1	18624142	18625129	988	9.45	8.98	9.8	-0.82	1.57e-15	2.53e-14	489.05	522.06	888.26	891.9	AT1G50280	AT1G50280	protein_coding	Phototropic-responsive NPH3 family protein	987	1806	18624635	18626441	CDS
chr1	18765226	18766155	930	9.06	9.37	8.68	0.68	1.08e-08	7.4e-08	675.94	643.56	441.72	380.57	AT1G50650	KRS	protein_coding	Stigma-specific Stig1 family protein	141	1323	18765690	18764367	intergenic
chr1	18942281	18943126	846	9.73	9.99	9.41	0.58	8.79e-10	7.03e-09	1011.58	1022.33	658.37	705.87	AT1G51130	NSE4A	protein_coding	Nse4, component of Smc5/6 DNA repair complex	438	984	18942703	18941719	TSSup1kTo400
chr1	19070089	19071048	960	8.95	9.26	8.54	0.72	2.7e-09	2.01e-08	615.5	611.72	355.06	390.14	AT1G51440	DALL2	protein_coding	alpha/beta-Hydrolases superfamily protein	959	229	19070568	19070797	TSSup400
chr1	19081378	19082571	1194	9.25	9.6	8.79	0.82	3.15e-13	4.1e-12	804.24	752.5	421.26	462.43	AT1G51460	FOP2,ABCG13	protein_coding	ABC-2 type transporter family protein	1073	523	19081974	19081451	TSSup1kTo400
chr1	19083081	19084003	923	8.48	8.95	7.78	1.17	2.77e-15	4.39e-14	510.44	479.32	199.8	239.19	.	.	.	.	.	.	19083542	.	intergenic
chr1	19225354	19226545	1192	9.87	9.49	10.17	-0.68	1.14e-14	1.7e-13	737.3	698.87	1161.48	1144.91	AT1G51805	AT1G51805	protein_coding	Leucine-rich repeat protein kinase family protein	1191	152	19225949	19225797	TSSup400
chr1	19328766	19329342	577	8	7.37	8.44	-1.07	4.98e-09	3.56e-08	142.25	187.71	323.77	368.88	AT1TE64055	ATREP3	RC/Helitron	.	576	666	19329054	19329720	intergenic
chr1	19473102	19473692	591	8.64	8.26	8.94	-0.68	1.58e-06	7.37e-06	329.14	284.07	446.54	536.84	AT1G52290	PERK15,AtPERK15	protein_coding	Protein kinase superfamily protein	480	815	19473397	19472582	TSSup1kTo400
chr1	19512774	19513554	781	8.98	8.63	9.26	-0.64	9.96e-08	5.8e-07	394.22	396.36	580.14	648.46	AT1G52390	AT1G52390	protein_coding		505	885	19513164	19512279	TSSup1kTo400
chr1	19663396	19663909	514	8.75	8.2	9.15	-0.95	7.55e-13	9.25e-12	304.96	282.4	525.97	610.19	AT1G52790	AT1G52790	protein_coding	2-oxoglutarate (2OG) and Fe(II)-dependent oxygenase superfamily protein	513	351	19663652	19663301	TSSup400
chr1	19696259	19699956	3698	11.3	11.55	11	0.55	5.47e-22	1.79e-20	2922.24	3067.82	2036.49	2060.2	AT1G52890	NAC019,ANAC19,ANAC019	protein_coding	NAC domain containing protein 19	2560	375	19698107	19698482	CDS
chr1	19804264	19806557	2294	10.34	10.76	9.76	1	3.77e-38	4.9e-36	1773.98	1685.17	884.65	845.13	AT1G53160	SPL4,FTM6	protein_coding	squamosa promoter binding protein-like 4	1295	852	19805410	19806262	TSSup1kTo400
chr1	19828471	19828994	524	7.78	8.22	7.14	1.08	1.01e-08	6.92e-08	285.44	311.73	140.82	141.39	.	.	.	.	.	.	19828732	.	intergenic
chr1	19874126	19874949	824	8.94	9.24	8.56	0.68	5.36e-08	3.29e-07	560.65	650.27	379.13	376.32	.	.	.	.	.	.	19874537	.	intergenic
chr1	19956516	19958441	1926	9.95	9.66	10.2	-0.54	4.81e-09	3.45e-08	766.12	853.06	1225.27	1123.65	AT1G53460	AT1G53460	protein_coding		1399	563	19957478	19956915	TSSup1kTo400
chr1	19974134	19976446	2313	10.85	10.57	11.08	-0.51	1.04e-15	1.73e-14	1495.98	1551.93	2178.52	2160.12	AT1G53510	ATMPK18,MPK18	protein_coding	mitogen-activated protein kinase 18	1259	897	19975290	19974393	TSSup1kTo400
chr1	20017432	20018034	603	8.31	7.77	8.7	-0.93	7.6e-10	6.15e-09	234.3	202.79	420.06	413.53	AT1G53633	AT1G53633	protein_coding		602	199	20017733	20017932	CDS
chr1	20106021	20106911	891	9.07	9.34	8.75	0.59	3.4e-07	1.79e-06	640.6	653.62	412.84	447.55	AT1G53850	PAE1,ATPAE1	protein_coding	20S proteasome alpha subunit E1	890	389	20106466	20106077	TSSup400
chr1	20107214	20108132	919	8.93	9.25	8.54	0.71	4.92e-09	3.52e-08	599.7	614.24	353.86	388.01	AT1G53860	AT1G53860	protein_coding	Remorin family protein	918	1992	20107673	20109665	CDS
chr1	20109325	20110165	841	8.53	8.78	8.22	0.57	0.000104	0.00034	455.58	424.85	267.2	327.42	AT1G53860	AT1G53860	protein_coding	Remorin family protein	840	80	20109745	20109665	TSSup400
chr1	20167200	20168310	1111	8.98	8.65	9.26	-0.61	3.5e-07	1.84e-06	396.08	405.58	575.32	648.46	AT1G54030	GOLD36,ERMO3,MVP1,NUC	protein_coding	GDSL-like Lipase/Acylhydrolase superfamily protein	1110	159	20167755	20167596	CDS
chr1	20191854	20192672	819	8.77	9.13	8.28	0.85	2.87e-11	2.82e-10	550.42	569.82	322.57	297.65	AT1G54095	AT1G54095	protein_coding	Protein of unknown function (DUF1677)	818	504	20192263	20192767	TSSup1kTo400
chr1	20234149	20234666	518	8.19	8.52	7.78	0.74	3.77e-06	1.63e-05	366.33	365.36	238.31	200.92	AT1G54200	BG3	protein_coding		202	1057	20234407	20235464	intergenic
chr1	20303734	20304382	649	8.49	8.16	8.76	-0.6	1.14e-05	4.53e-05	289.16	282.4	434.5	433.73	AT1G54385	SINE1	protein_coding	ARM repeat superfamily protein	648	109	20304058	20303949	TSSup400
chr1	20385027	20386574	1548	9.7	10.18	8.98	1.2	6.87e-36	7.16e-34	1160.34	1156.4	504.31	503.89	AT1G54570	PES1	protein_coding	Esterase/lipase/thioesterase family protein	1353	420	20385800	20385380	TSSup1kTo400
chr1	20429412	20433033	3622	10.97	10.56	11.29	-0.73	8.26e-32	6.79e-30	1471.81	1542.71	2548.03	2464.16	AT1G54740	AT1G54740	protein_coding	Protein of unknown function (DUF3049)	2218	454	20431222	20430768	CDS
chr1	20524325	20524960	636	8.33	8.82	7.59	1.23	1.1e-12	1.32e-11	487.19	413.96	160.08	224.3	AT1G55020	LOX1,ATLOX1	protein_coding	lipoxygenase 1	307	1011	20524642	20525653	intergenic
chr1	20706579	20707483	905	9.54	9.12	9.86	-0.74	2.55e-13	3.35e-12	576.45	536.3	961.68	897.22	AT1G55450	AT1G55450	protein_coding	S-adenosyl-L-methionine-dependent methyltransferases superfamily protein	904	40	20707031	20707071	5UTR
chr1	20949621	20950708	1088	9.08	8.69	9.39	-0.7	1.07e-09	8.51e-09	391.43	433.23	672.81	670.79	AT1G56010	anac021,ANAC022,NAC1	protein_coding	NAC domain containing protein 1	660	883	20950164	20949281	TSSup1kTo400
chr1	21007489	21008368	880	9.62	9.34	9.85	-0.51	3.74e-07	1.96e-06	673.15	625.97	967.7	879.14	AT1G56140	AT1G56140	protein_coding	Leucine-rich repeat transmembrane protein kinase	879	73	21007928	21007855	TSSup400
chr1	21078570	21080537	1968	10.2	9.87	10.47	-0.61	1.95e-12	2.25e-11	953.93	913.39	1518.95	1321.38	AT1G56300	AT1G56300	protein_coding	Chaperone DnaJ-domain superfamily protein	1967	870	21079553	21080423	CDS
chr1	21092479	21093116	638	9.06	8.3	9.55	-1.25	1.71e-26	9.06e-25	319.84	311.73	724.57	773.9	AT1G56340	CRT1,CRT1a,AtCRT1a	protein_coding	calreticulin 1a	637	88	21092797	21092709	TSSup400
chr1	21167216	21168160	945	9.21	8.87	9.48	-0.62	3.65e-08	2.28e-07	476.97	456.7	752.25	679.29	AT1G56510	WRR4,ADR2	protein_coding	Disease resistance protein (TIR-NBS-LRR class)	944	124	21167688	21167564	5UTR
chr1	21197760	21198244	485	7.91	8.33	7.31	1.03	7.24e-07	3.58e-06	281.72	363.68	128.79	188.16	AT1G56580	SVB	protein_coding	Protein of unknown function, DUF538	241	1124	21198002	21199126	3UTR
chr1	21227887	21228724	838	9.46	9.05	9.78	-0.72	3.72e-12	4.13e-11	515.09	546.36	835.3	918.48	AT1G56630	AT1G56630	protein_coding	alpha/beta-Hydrolases superfamily protein	225	1193	21228305	21227112	intergenic
chr1	21251812	21252403	592	8.35	8.85	7.59	1.27	8.31e-17	1.56e-15	468.6	455.02	203.41	180.72	AT1G56680	AT1G56680	protein_coding	Chitinase family protein	591	619	21252107	21251488	TSSup1kTo400
chr1	21265474	21266747	1274	9.66	10	9.22	0.78	6.84e-16	1.16e-14	1006	1040.76	586.15	609.13	AT1G56720	AT1G56720	protein_coding	Protein kinase superfamily protein	1273	359	21266110	21266469	5UTR
chr1	21318128	21318852	725	8.33	8.69	7.86	0.84	1.89e-07	1.04e-06	407.23	419.83	199.8	263.64	AT1G08153	AT1G08153	lncRNA		707	655	21318490	21319145	TSSup1kTo400
chr1	21539636	21541112	1477	9.45	9.06	9.75	-0.69	1.16e-10	1.05e-09	507.65	559.77	907.52	816.42	AT1G58190	AtRLP9,RLP9	protein_coding	receptor like protein 9	1476	209	21540374	21540583	TSSup400
chr1	21613997	21616178	2182	9.94	9.55	10.25	-0.7	5.24e-15	8.08e-14	731.72	763.39	1154.25	1277.79	AT1G58270	ZW9	protein_coding	TRAF-like family protein	1172	918	21615087	21614169	TSSup1kTo400
chr1	21713071	21713671	601	8.16	8.61	7.5	1.11	4.81e-12	5.27e-11	394.22	386.31	184.15	177.53	AT1G58430	RXF26	protein_coding	GDSL-like Lipase/Acylhydrolase family protein	600	268	21713371	21713103	TSSup400
chr1	21912836	21913448	613	8.54	8.95	7.96	0.99	8.05e-11	7.44e-10	490.91	498.59	213.04	285.96	AT1TE72310	ATREP10D	RC/Helitron	.	218	88	21913142	21913054	intergenic
chr1	21913750	21914612	863	8.82	9.07	8.52	0.55	1.02e-05	4.08e-05	536.47	539.66	347.84	384.83	.	.	.	.	.	.	21914181	.	intergenic
chr1	21967484	21968167	684	8.63	8.31	8.89	-0.57	2.76e-05	0.000102	313.33	323.46	434.5	513.45	AT1G59740	AtNPF4.3,NPF4.3	protein_coding	Major facilitator superfamily protein	683	160	21967825	21967985	TSSup400
chr1	22135954	22136663	710	8.97	9.57	7.92	1.65	5.84e-38	7.48e-36	796.8	721.5	235.91	247.69	.	.	.	.	.	.	22136308	.	intergenic
chr1	22137469	22138278	810	8.47	8.86	7.92	0.94	0.00181	0.00444	467.67	461.72	190.17	294.47	AT1G60060	AT1G60060	protein_coding	Serine/threonine-protein kinase WNK (With No Lysine)-related	109	1296	22137873	22139169	intergenic
chr1	22140974	22142289	1316	8.99	9.33	8.54	0.8	1.43e-11	1.47e-10	638.75	651.94	379.13	363.56	AT1G60060	AT1G60060	protein_coding	Serine/threonine-protein kinase WNK (With No Lysine)-related	841	2462	22141631	22139169	3UTR
chr1	22376801	22377204	404	7.54	7.94	6.99	0.94	5.32e-06	2.24e-05	247.32	243.01	125.17	129.69	AT1TE73865	ATREP15	RC/Helitron	.	76	917	22377002	22376085	intergenic
chr1	22422968	22423622	655	8.55	8.81	8.23	0.58	4.24e-05	0.00015	450	444.96	275.62	324.23	AT1G60900	U2AF65b,ATU2AF65B	protein_coding	U2 snRNP auxilliary factor, large subunit, splicing factor	654	598	22423295	22423893	TSSup1kTo400
chr1	22523829	22524940	1112	9.05	9.34	8.69	0.65	1.25e-07	7.1e-07	599.7	698.03	392.37	432.66	AT1G61120	TPS04,GES,TPS4	protein_coding	terpene synthase 04	1111	750	22524384	22523634	CDS
chr1	22533500	22534786	1287	9.37	9.66	9.02	0.63	8.14e-09	5.65e-08	756.82	857.25	504.31	535.78	AT1G61140	FRG4,EDA16	protein_coding	SNF2 domain-containing protein / helicase domain-containing protein / zinc finger protein-related	124	6790	22534143	22540933	intergenic
chr1	22701105	22702367	1263	9.27	8.98	9.5	-0.52	3.46e-06	1.5e-05	488.12	524.57	681.24	769.65	AT1G61540	AT1G61540	protein_coding	Galactose oxidase/kelch repeat superfamily protein	870	761	22701736	22702497	TSSup1kTo400
chr1	22774770	22775430	661	8.15	8.63	7.4	1.24	2.13e-13	2.82e-12	386.78	408.09	151.65	186.03	AT1G61680	ATTPS14,TPS14	protein_coding	terpene synthase 14	660	380	22775100	22774720	TSSup400
chr1	22780255	22781037	783	8.33	8.77	7.7	1.06	8.21e-10	6.59e-09	436.06	434.07	166.1	249.82	AT1G61688	AT1G61688	protein_coding	Defensin-like (DEFL) family protein	306	742	22780646	22781388	intergenic
chr1	22822180	22823323	1144	9.52	9.18	9.8	-0.61	2.66e-09	1.99e-08	567.15	595.8	936.4	841.94	.	.	.	.	.	.	22822751	.	intergenic
chr1	23061402	23062176	775	8.41	8.78	7.91	0.87	3.29e-09	2.42e-08	446.28	435.75	225.07	257.26	AT1G62360	BUM,BUM1,WAM1,SHL,STM,WAM	protein_coding	KNOX/ELK homeobox transcription factor	774	274	23061789	23062063	5UTR
chr1	23075206	23076123	918	9.98	10.24	9.66	0.59	7.72e-12	8.27e-11	1181.73	1242.72	811.23	803.67	.	.	.	.	.	.	23075664	.	intergenic
chr1	23103871	23106040	2170	10.37	10.07	10.62	-0.55	1.36e-13	1.84e-12	1072.94	1071.77	1615.23	1527.61	AT1G62420	AT1G62420	protein_coding	Protein of unknown function (DUF506)	1885	199	23104955	23104756	TSSup400
chr1	23110672	23111494	823	8.78	8.25	9.16	-0.9	8.33e-12	8.89e-11	288.23	322.62	609.02	534.72	.	.	.	.	.	.	23111083	.	intergenic
chr1	23172455	23173428	974	9.64	10.01	9.13	0.89	1.96e-19	4.89e-18	1067.36	998.87	552.45	564.48	AT1G62580	NOGC1	protein_coding	Flavin-binding monooxygenase family protein	973	344	23172941	23173285	TSSup400
chr1	23212690	23213670	981	8.55	8.87	8.13	0.74	1.21e-07	6.93e-07	467.67	466.75	264.79	296.59	AT1TE76530	ATREP3	RC/Helitron	.	77	413	23213180	23213593	intergenic
chr1	23239762	23240325	564	8.17	8.72	7.27	1.45	4.92e-17	9.44e-16	423.04	418.99	132.4	176.47	AT1TE76615	ATREP10D	RC/Helitron	.	172	1160	23240043	23238883	intergenic
chr1	23366389	23367355	967	8.66	8.91	8.36	0.55	3.01e-05	0.00011	463.95	495.24	322.57	332.74	AT1G08587	AT1G08587	lncRNA		541	942	23366872	23365930	TSSup1kTo400
chr1	23370751	23371923	1173	9.51	9.14	9.8	-0.66	0.00245	0.00582	573.66	555.58	1026.67	760.08	.	.	.	.	.	.	23371337	.	intergenic
chr1	23599263	23599862	600	8.39	8.83	7.75	1.08	9.05e-13	1.09e-11	439.78	469.27	199.8	230.68	AT1G63650	ATMYC-2,AtEGL3,EGL1,EGL3	protein_coding	basic helix-loop-helix (bHLH) DNA-binding superfamily protein	599	150	23599562	23599412	5UTR
chr1	23619836	23620387	552	8.67	9.19	7.84	1.34	7.03e-21	2e-19	560.65	605.86	204.61	255.13	AT1G63690	SPPL2,ATSPPL2	protein_coding	SIGNAL PEPTIDE PEPTIDASE-LIKE 2	551	2100	23620111	23618011	CDS
chr1	23650038	23651339	1302	9.72	9.24	10.08	-0.84	5.6e-18	1.19e-16	633.17	573.17	1122.96	1040.73	AT1G63750	AT1G63750	protein_coding	Disease resistance protein (TIR-NBS-LRR class) family	1301	151	23650688	23650839	TSSup400
chr1	23715750	23716771	1022	9.41	9.12	9.66	-0.55	1.64e-07	9.13e-07	551.35	558.09	770.31	850.44	AT1G63880	RLM1B	protein_coding	Disease resistance protein (TIR-NBS-LRR class) family	1021	54	23716260	23716206	TSSup400
chr1	23772004	23772638	635	8.49	8.81	8.08	0.73	1.73e-07	9.58e-07	459.3	440.77	269.61	273.2	AT1G64060	ATRBOHF,RBOHAP108,RBOHF,RBOH,ATRBOH	protein_coding	respiratory burst oxidase protein F	634	2548	23772321	23769773	CDS
chr1	23833351	23833915	565	8.45	7.95	8.82	-0.88	1.32e-09	1.03e-08	239.88	253.07	480.24	425.22	AT1G64230	UBC28	protein_coding	ubiquitin-conjugating enzyme 28	564	149	23833633	23833484	5UTR
chr1	24003714	24004262	549	8.24	8.49	7.95	0.53	0.000756	0.00204	376.55	340.22	268.4	227.49	.	.	.	.	.	.	24003988	.	intergenic
chr1	24008912	24010002	1091	8.83	9.13	8.44	0.69	8.01e-08	4.74e-07	556.93	563.12	375.52	321.04	AT1G08717	AT1G08717	lncRNA		424	386	24009457	24009843	intergenic
chr1	24010931	24012007	1077	9.88	10.12	9.59	0.53	1.26e-08	8.5e-08	1045.05	1184.06	769.1	771.78	.	.	.	.	.	.	24011469	.	intergenic
chr1	24040438	24041455	1018	9.04	9.31	8.7	0.6	3.39e-07	1.79e-06	661.06	604.18	416.45	417.78	AT1G64700	AT1G64700	protein_coding		1017	310	24040946	24040636	TSSup400
chr1	24049754	24050227	474	8.32	8.59	7.98	0.61	3.62e-05	0.00013	387.71	384.63	245.53	259.38	AT1G64740	TUA1	protein_coding	alpha-1 tubulin	473	15	24049990	24050005	TSSup400
chr1	24135806	24137302	1497	10.07	10.37	9.69	0.68	3.48e-15	5.49e-14	1377.9	1265.34	811.23	843	AT1G64970	VTE4,TMT1,G-TMT	protein_coding	gamma-tocopherol methyltransferase	1303	445	24136554	24136109	TSSup1kTo400
chr1	24334897	24335623	727	9.22	9.5	8.87	0.63	3.08e-08	1.94e-07	753.11	694.68	447.74	490.07	.	.	.	.	.	.	24335260	.	intergenic
chr1	24385927	24386748	822	8.98	8.68	9.23	-0.55	2.01e-06	9.14e-06	417.46	403.07	610.23	594.25	AT1G65590	HEXO3,ATHEX1	protein_coding	beta-hexosaminidase 3	821	786	24386337	24385551	CDS
chr1	24404213	24404757	545	8.26	8.59	7.85	0.74	2.32e-06	1.05e-05	409.09	359.49	225.07	236	.	.	.	.	.	.	24404485	.	intergenic
chr1	24405061	24405653	593	8.3	8.54	8.01	0.53	0.000388	0.00112	374.69	368.71	253.96	261.51	.	.	.	.	.	.	24405357	.	intergenic
chr1	24502644	24503748	1105	9.27	8.97	9.52	-0.55	1.39e-06	6.57e-06	467.67	536.3	700.5	767.52	AT1G65870	DIR21	protein_coding	Disease resistance-responsive (dirigent-like protein) family protein	1104	118	24503196	24503314	TSSup400
chr1	24536007	24536826	820	8.62	8.32	8.86	-0.54	0.000145	0.000457	298.45	342.73	424.87	507.08	.	.	.	.	.	.	24536416	.	intergenic
chr1	24598324	24598851	528	8.42	8.71	8.07	0.64	9.72e-06	3.92e-05	432.34	403.07	279.24	257.26	AT1G66070	AT1G66070	protein_coding	Translation initiation factor eIF3 subunit	527	44	24598587	24598631	5UTR
chr1	24611525	24612835	1311	8.99	9.43	8.34	1.1	1.08e-18	2.45e-17	681.51	699.71	297.29	348.68	AT1G66120	AAE11,AtAAE11	protein_coding	AMP-dependent synthetase and ligase family protein	1216	439	24612180	24612619	TSSup1kTo400
chr1	24623788	24624431	644	8.83	8.46	9.12	-0.66	7.59e-08	4.52e-07	359.82	342.73	565.69	546.41	.	.	.	.	.	.	24624109	.	intergenic
chr1	24676701	24677471	771	9.15	8.53	9.58	-1.05	8.32e-21	2.36e-19	369.11	370.38	755.86	770.71	AT1G66230	AtMYB20,MYB20	protein_coding	myb domain protein 20	770	34	24677086	24677120	TSSup400
chr1	24720357	24721135	779	8.77	9.2	8.15	1.05	1.13e-14	1.69e-13	592.26	586.58	252.76	315.73	AT1G08833	AT1G08833	lncRNA		778	574	24720746	24721320	TSSup1kTo400
chr1	24739547	24741314	1768	9.83	10.12	9.46	0.66	1.81e-13	2.42e-12	1107.34	1125.4	700.5	712.25	AT1TE81275	HELITRONY3	RC/Helitron	.	268	2112	24740430	24742542	intergenic
chr1	24742036	24744764	2729	11.46	11.76	11.08	0.68	1.72e-36	1.89e-34	3506.13	3442.4	2124.36	2211.15	AT1TE81275	HELITRONY3	RC/Helitron	.	506	858	24743400	24742542	intergenic
chr1	24760233	24761045	813	9.57	9.85	9.23	0.61	1.49e-09	1.15e-08	930.69	910.04	569.3	635.71	.	.	.	.	.	.	24760639	.	intergenic
chr1	24830970	24831755	786	9.21	9.45	8.93	0.51	3.05e-06	1.33e-05	717.77	678.76	499.49	478.37	AT1TE81560	HELITRONY3	RC/Helitron	.	176	217	24831362	24831579	intergenic
chr1	24882853	24884813	1961	10.04	10.39	9.56	0.83	3.93e-05	0.00014	1388.13	1300.54	649.95	861.07	AT1G66725	MIR163	miRNA	MIR163; miRNA	1331	232	24883833	24884065	TSSup400
chr1	24950911	24951678	768	8.5	8.89	7.96	0.93	1.06e-09	8.4e-09	484.41	464.24	216.65	282.77	AT1G08857	AT1G08857	atlncRNA		767	2694	24951294	24953988	5UTR
chr1	25135048	25135779	732	8.74	8.37	9.04	-0.67	6.15e-07	3.08e-06	354.24	305.86	489.87	560.23	.	.	.	.	.	.	25135413	.	intergenic
chr1	25155913	25157226	1314	9.85	9.58	10.09	-0.51	1.24e-08	8.36e-08	751.25	778.48	1106.11	1066.24	AT1G67230	LINC1,AtLINC1,KAKU2,CRWN1	protein_coding	little nuclei1	1313	180	25156569	25156389	TSSup400
chr1	25177824	25178675	852	9	8.66	9.28	-0.62	2.68e-07	1.44e-06	433.27	373.74	634.3	608.07	.	.	.	.	.	.	25178249	.	intergenic
chr1	25204079	25204709	631	8.47	8.88	7.89	1	9.94e-11	9.07e-10	486.26	459.21	204.61	268.95	AT1G67310	CMTA4	protein_coding	Calmodulin-binding transcription activator protein with CG-1 and Ankyrin domains	47	1268	25204394	25203126	intergenic
chr1	25220799	25221760	962	8.95	9.22	8.61	0.6	5.65e-07	2.85e-06	618.29	572.34	400.8	382.7	AT1G08933	AT1G08933	otherRNA		155	1325	25221279	25219954	intergenic
chr1	25307140	25308192	1053	9.36	9.61	9.05	0.56	7.96e-08	4.71e-07	772.63	790.21	535.6	524.09	AT1G67530	PUB7	protein_coding	ARM repeat superfamily protein	1052	50	25307666	25307616	5UTR
chr1	25380326	25380870	545	8.59	8.82	8.31	0.51	0.000274	0.000822	487.19	418.99	305.71	329.55	.	.	.	.	.	.	25380598	.	intergenic
chr1	25391121	25391917	797	9.57	9.81	9.29	0.52	1.3e-07	7.38e-07	927.9	868.98	618.65	631.45	AT1G67730	ATKCR1,KCR1,YBR159	protein_coding	beta-ketoacyl reductase 1	796	182	25391519	25391337	5UTR
chr1	25398710	25399931	1222	9.35	9.64	8.99	0.65	7.3e-10	5.92e-09	793.09	798.59	512.73	504.95	.	.	.	.	.	.	25399320	.	intergenic
chr1	25402700	25404728	2029	10.12	10.51	9.59	0.92	2.34e-27	1.33e-25	1514.58	1397.74	783.54	760.08	AT1G67750	AT1G67750	protein_coding	Pectate lyase family protein	895	2201	25403714	25401513	intergenic
chr1	25442036	25443157	1122	9.12	9.37	8.83	0.54	2.23e-06	1.01e-05	669.43	651.11	435.7	473.06	AT1G67856	AT1G67856	protein_coding	RING/U-box superfamily protein	1121	193	25442596	25442403	CDS
chr1	25505425	25506115	691	8.7	8.38	8.97	-0.58	6.73e-06	2.79e-05	317.05	349.44	504.31	495.38	AT1TE83670	ATREP7	RC/Helitron	.	438	93	25505770	25505677	intergenic
chr1	25507887	25508716	830	9.1	8.72	9.4	-0.68	7.34e-09	5.13e-08	404.45	439.94	711.33	639.96	AT1G68050	FKF1,ADO3	protein_coding	flavin-binding, kelch repeat, f box 1	829	337	25508301	25508638	TSSup400
chr1	25558767	25559472	706	8.88	8.54	9.15	-0.61	8.25e-07	4.05e-06	355.17	391.33	548.84	589.99	AT1G68190	BBX27	protein_coding	B-box zinc finger family protein	705	326	25559119	25558793	5UTR
chr1	25617299	25618490	1192	9.59	10.21	8.51	1.69	3.54e-55	1.46e-52	1217.99	1143	338.21	393.33	AT1G08983	AT1G08983	lncRNA		1148	52	25617894	25617842	TSSup400
chr1	25683376	25684438	1063	8.83	9.26	8.23	1.03	1.78e-12	2.08e-11	639.68	583.23	251.55	348.68	AT1G68480	JAG	protein_coding	C2H2 and C2HC zinc fingers superfamily protein	125	2288	25683907	25686195	intergenic
chr1	25701205	25704306	3102	10.73	10.35	11.02	-0.67	1.29e-24	5.74e-23	1302.59	1308.92	2101.49	2059.13	AT1G68500	AT1G68500	protein_coding		1573	986	25702755	25701769	3UTR
chr1	25738271	25741474	3204	11.11	10.79	11.37	-0.58	2.93e-21	8.91e-20	1711.69	1830.14	2662.37	2614.05	AT1G08993	AT1G08993	lncRNA		1268	457	25739872	25740329	intergenic
chr1	25755860	25757086	1227	9.61	9.15	9.95	-0.8	1.85e-16	3.33e-15	564.36	575.69	1006.21	972.69	AT1G68585	AT1G68585	protein_coding		1226	126	25756473	25756599	TSSup400
chr1	25803115	25804039	925	9.33	9.67	8.88	0.79	2.09e-13	2.78e-12	791.23	837.14	458.57	482.63	AT1G68720	TADA,ATTADA,TADA1	protein_coding	tRNA arginine adenosine deaminase	648	814	25803577	25804391	TSSup1kTo400
chr1	25876371	25882600	6230	12.11	11.56	12.51	-0.95	1.51e-103	5.9e-100	3042.18	2992.41	5892.84	5794.7	AT1G68840	TEM2,EDF2,RAP2.8,RAV2,AtRAV2	protein_coding	related to ABI3/VP1 2	3068	669	25879485	25880154	TSSup1kTo400
chr1	25887080	25888965	1886	10.18	10.41	9.91	0.5	4.09e-09	2.96e-08	1416.02	1308.92	903.91	1016.28	AT1G68870	ATSOFL2,SOFL2	protein_coding	SOB five-like 2	892	1051	25888022	25889073	5UTR
chr1	25889875	25890878	1004	9.54	9	9.94	-0.94	9.06e-21	2.55e-19	496.49	525.41	1013.43	950.37	AT1G68862	AT1G68862	protein_coding		252	1249	25890376	25889127	CDS
chr1	25999086	26000648	1563	10.15	9.7	10.49	-0.79	7.95e-20	2.06e-18	777.28	885.74	1390.16	1492.53	AT1G69160	BGL1	protein_coding		1562	31	25999867	25999836	5UTR
chr1	26001156	26002293	1138	9.53	9.16	9.82	-0.66	7.82e-10	6.3e-09	563.43	580.72	976.12	830.24	AT1G69160	BGL1	protein_coding		458	1888	26001724	25999836	intergenic
chr1	26073038	26073830	793	9.94	9.37	10.34	-0.97	2.06e-20	5.58e-19	675.01	649.43	1147.03	1444.69	AT1G69360	AT1G69360	protein_coding	Plant protein of unknown function (DUF863)	792	2940	26073434	26076374	CDS
chr1	26099452	26101421	1970	10.04	10.31	9.7	0.61	1.64e-12	1.93e-11	1251.46	1286.29	876.22	783.47	AT1G69440	ZIP,AGO7	protein_coding	Argonaute family protein	15	4892	26100436	26105328	intergenic
chr1	26174610	26175559	950	9.01	9.27	8.69	0.58	2.76e-06	1.22e-05	611.78	623.45	373.12	451.8	.	.	.	.	.	.	26175084	.	intergenic
chr1	26181217	26182756	1540	9.61	9.94	9.2	0.74	2.33e-11	2.32e-10	1000.42	957.8	522.36	653.78	AT1G69600	ATHB29,ZHD11,ZFHD1	protein_coding	zinc finger homeodomain 1	1539	169	26181986	26182155	TSSup400
chr1	26207591	26209807	2217	10.55	10.23	10.82	-0.58	3.21e-16	5.64e-15	1200.32	1209.2	1867.99	1739.15	AT1G09097	AT1G09097	lncRNA		1217	669	26208699	26208030	TSSup1kTo400
chr1	26263161	26263721	561	8.13	8.57	7.51	1.05	1.33e-10	1.19e-09	359.82	398.04	180.54	184.97	AT1TE86025	META1	LTR/Copia	.	109	121	26263441	26263320	intergenic
chr1	26301879	26303261	1383	9.43	9.04	9.74	-0.7	3.15e-11	3.07e-10	522.53	531.28	806.41	904.66	.	.	.	.	.	.	26302570	.	intergenic
chr1	26523183	26524326	1144	9.95	10.33	9.43	0.91	1.72e-25	8.34e-24	1306.31	1275.4	693.27	684.61	.	.	.	.	.	.	26523754	.	intergenic
chr1	26575106	26575972	867	8.97	9.4	8.35	1.05	1.29e-17	2.64e-16	698.25	651.94	309.33	341.24	AT1G70510	ATK1,KNAT2	protein_coding	KNOTTED-like from Arabidopsis thaliana 2	487	946	26575539	26576485	TSSup1kTo400
chr1	26580194	26581518	1325	9.67	9.92	9.37	0.56	5.88e-09	4.17e-08	993.91	949.42	674.02	648.46	AT1G70510	ATK1,KNAT2	protein_coding	KNOTTED-like from Arabidopsis thaliana 2	1324	4371	26580856	26576485	CDS
chr1	26605585	26607241	1657	9.52	9.84	9.11	0.73	7.75e-13	9.47e-12	905.59	927.64	578.93	528.34	AT1G70560	WEI8,TAA1,TIR2,SAV3,CKRC1	protein_coding	tryptophan aminotransferase of Arabidopsis 1	1656	1559	26606413	26604854	CDS
chr1	26668149	26669031	883	9.08	9.52	8.46	1.06	1.08e-17	2.25e-16	703.83	763.39	320.16	383.76	AT1G70730	PGM2	protein_coding	Phosphoglucomutase/phosphomannomutase family protein	386	4576	26668590	26673166	intergenic
chr1	26703581	26704422	842	8.89	8.48	9.21	-0.72	1.51e-09	1.17e-08	358.89	356.98	592.17	591.06	AT1G70810	CAR7	protein_coding	Calcium-dependent lipid-binding (CaLB domain) family protein	841	36	26704001	26703965	5UTR
chr1	26752273	26752861	589	8.66	8.35	8.92	-0.57	1.08e-05	4.3e-05	328.21	325.13	486.26	482.63	AT1G70950	WDL7	protein_coding	TPX2 (targeting protein for Xklp2) protein family	588	29	26752567	26752596	CDS
chr1	26773860	26775225	1366	9.77	10.07	9.41	0.65	2.31e-12	2.64e-11	1034.82	1107.8	693.27	667.6	AT1G71002	MIR858A	miRNA	MIR858a; miRNA	865	817	26774542	26773725	TSSup1kTo400
chr1	26905010	26905781	772	8.85	9.15	8.47	0.68	1.1e-07	6.35e-07	558.79	577.36	329.79	381.64	AT1G71390	RLP11,AtRLP11	protein_coding	receptor like protein 11	381	1005	26905395	26906400	intergenic
chr1	27031486	27033469	1984	10.13	10.43	9.75	0.69	6.37e-15	9.78e-14	1332.35	1433.77	801.6	916.35	AT1G71866	EPFL7	protein_coding		975	1016	27032477	27031461	CDS
chr1	27075143	27076155	1013	9.25	8.98	9.48	-0.5	3.34e-06	1.45e-05	497.42	510.33	725.77	699.49	AT1G71930	ANAC030,VND7	protein_coding	vascular related NAC-domain protein 7	1012	948	27075649	27074701	CDS
chr1	27136458	27137603	1146	9.52	9.1	9.85	-0.76	6.72e-14	9.45e-13	572.73	522.06	915.94	933.36	AT1G72130	NPF5.11	protein_coding	Major facilitator superfamily protein	1145	71	27137030	27137101	TSSup400
chr1	27178724	27182419	3696	11.59	11.89	11.2	0.69	3.02e-36	3.23e-34	3920.8	3661.95	2377.11	2338.72	AT1G72210	bHLH96,bHLH096	protein_coding	basic helix-loop-helix (bHLH) DNA-binding superfamily protein	3695	1114	27180571	27179457	CDS
chr1	27307592	27313146	5555	11.67	11.9	11.39	0.51	6.55e-24	2.66e-22	3898.48	3765.02	2675.61	2707.6	AT1G72520	LOX4,ATLOX4	protein_coding	PLAT/LH2 domain-containing lipoxygenase family protein	5164	1857	27310369	27308512	CDS
chr1	27337975	27341044	3070	11.37	11.1	11.6	-0.5	2.61e-18	5.75e-17	2281.63	2100.8	3082.42	3126.44	AT1G72610	ATGER1,GER1,GLP1	protein_coding	germin-like protein 1	1931	535	27339509	27340044	3UTR
chr1	27450981	27454124	3144	10.93	11.18	10.62	0.56	2.92e-17	5.72e-16	2427.6	2220.63	1595.98	1548.87	AT1G72970	HTH,EDA17	protein_coding	Glucose-methanol-choline (GMC) oxidoreductase family protein	2377	195	27452552	27452747	TSSup400
chr1	27483700	27484904	1205	10.61	10.98	10.09	0.89	6.95e-38	8.35e-36	2015.72	2033.76	1102.5	1084.31	AT1G73080	PEPR1,ATPEPR1	protein_coding	PEP1 receptor 1	1204	63	27484302	27484239	5UTR
chr1	27666673	27668603	1931	10.07	9.78	10.31	-0.53	1.08e-10	9.82e-10	867.47	892.44	1263.78	1271.41	AT1G73600	NMT3,AtPMT3,NMT	protein_coding	S-adenosyl-L-methionine-dependent methyltransferases superfamily protein	452	1513	27667638	27669151	intergenic
chr1	27759450	27763677	4228	11.33	10.91	11.66	-0.76	4.06e-42	7.73e-40	1926.46	1912.26	3302.68	3176.4	AT1G09417	AT1G09417	lncRNA		1313	693	27761563	27762256	3UTR
chr1	27946975	27948482	1508	9.94	10.28	9.49	0.79	8.61e-19	1.98e-17	1230.07	1253.61	687.26	751.58	AT1G74330	AT1G74330	protein_coding	Protein kinase superfamily protein	1507	158	27947728	27947886	5UTR
chr1	28095276	28095892	617	8.86	8.57	9.1	-0.53	6.74e-05	0.000228	372.83	385.47	485.05	611.26	AT1G74780	AT1G74780	protein_coding	Nodulin-like / Major Facilitator Superfamily protein	616	144	28095584	28095728	TSSup400
chr1	28162606	28163104	499	8.12	8.36	7.84	0.52	0.00153	0.00384	300.31	356.14	226.28	230.68	AT1G75000	AT1G75000	protein_coding	GNS1/SUR4 membrane protein family	498	488	28162855	28163343	TSSup1kTo400
chr1	28236719	28238276	1558	9.84	10.18	9.4	0.77	1.73e-14	2.55e-13	1233.79	1079.31	720.96	634.64	AT1G75230	AT1G75230	protein_coding	DNA glycosylase superfamily protein	571	3412	28237497	28234085	intergenic
chr1	28287815	28289449	1635	9.33	9.67	8.88	0.8	7.49e-14	1.05e-12	833.07	799.43	469.4	469.87	AT1G09547	AT1G09547	lncRNA		541	485	28288632	28289117	intergenic
chr1	28294001	28294604	604	8.76	9.12	8.29	0.83	2.76e-10	2.36e-09	588.54	521.22	314.14	310.41	.	.	.	.	.	.	28294302	.	intergenic
chr1	28315364	28317245	1882	10.43	9.99	10.76	-0.78	5.04e-23	1.87e-21	1043.19	985.46	1639.31	1836.96	AT1G09553	AT1G09553	atlncRNA		336	1604	28316304	28314700	CDS
chr1	28317637	28319622	1986	10.35	9.97	10.66	-0.69	1.06e-20	2.98e-19	1014.37	986.3	1616.44	1610.53	AT1G75450	CKX5,ATCKX5,ATCKX6	protein_coding	cytokinin oxidase 5	1738	254	28318629	28318375	TSSup400
chr1	28326329	28327974	1646	9.92	9.57	10.2	-0.63	2.73e-12	3.08e-11	754.97	770.1	1118.15	1234.2	AT1G75460	AT1G75460	protein_coding	ATP-dependent protease La (LON) domain protein	1277	546	28327151	28327697	TSSup1kTo400
chr1	28346566	28347208	643	8.47	8.89	7.88	1.01	1.79e-11	1.8e-10	444.43	506.14	214.24	256.2	AT1G75510	AT1G75510	protein_coding	Transcription initiation factor IIF, beta subunit	211	1889	28346887	28348776	intergenic
chr1	28348758	28350654	1897	9.79	10.13	9.34	0.79	2.73e-17	5.35e-16	1138.96	1104.45	624.67	673.98	AT1G75510	AT1G75510	protein_coding	Transcription initiation factor IIF, beta subunit	1018	930	28349706	28348776	TSSup1kTo400
chr1	28362627	28363978	1352	9.81	9.42	10.12	-0.69	9.86e-15	1.48e-13	687.09	684.62	1125.37	1094.94	AT1TE92810	ATREP4	RC/Helitron	.	938	263	28363302	28363565	intergenic
chr1	28365754	28368475	2722	10.62	10.33	10.86	-0.53	8.82e-13	1.07e-11	1356.52	1220.93	1799.38	1911.37	AT1G75540	BBX21,LHUS,AtBBX21,STH2	protein_coding	salt tolerance homolog2	1984	1291	28367114	28365823	CDS
chr1	28425398	28427649	2252	10.66	10.9	10.36	0.54	1.37e-15	2.23e-14	1932.97	1893.82	1319.15	1317.12	.	.	.	.	.	.	28426523	.	intergenic
chr1	28487854	28488454	601	8.39	8.75	7.91	0.84	1.3e-08	8.76e-08	407.23	451.67	239.52	240.25	AT1G09587	AT1G09587	lncRNA		545	97	28488154	28488251	CDS
chr1	28488911	28490603	1693	9.8	10.1	9.42	0.68	1.53e-13	2.06e-12	1125.01	1066.74	671.61	695.24	AT1G75880	EXL1	protein_coding	SGNH hydrolase-type esterase superfamily protein	1161	685	28489757	28490442	TSSup1kTo400
chr1	28664874	28666733	1860	9.61	9.91	9.24	0.67	7.87e-11	7.31e-10	928.83	993.84	563.29	645.27	.	.	.	.	.	.	28665803	.	intergenic
chr1	28693133	28693873	741	8.87	9.15	8.52	0.63	3.1e-07	1.65e-06	584.82	553.06	376.73	359.31	AT1G76480	AT1G76480	protein_coding		740	75	28693503	28693428	TSSup400
chr1	28697515	28699088	1574	9.84	9.51	10.1	-0.58	1.3e-09	1.02e-08	788.44	674.57	1082.04	1110.89	AT1G76490	MAD3,AtHMGR1,HMGR1,HMG1	protein_coding	hydroxy methylglutaryl CoA reductase 1	1337	2542	28698301	28695759	3UTR
chr1	29120302	29122355	2054	10.83	11.11	10.47	0.65	7.61e-22	2.43e-20	2250.02	2184.6	1355.26	1476.58	AT1G77500	AT1G77500	protein_coding	Protein of unknown function (DUF630 and DUF632)	2053	103	29121328	29121225	5UTR
chr1	29275051	29277155	2105	10.17	10.51	9.73	0.77	4.07e-21	1.2e-19	1466.23	1447.18	812.43	890.84	AT1G77855	AT1G77855	protein_coding		73	2528	29276103	29278631	intergenic
chr1	29286042	29286745	704	9.34	9.76	8.76	1	4.2e-20	1.11e-18	879.55	849.71	415.24	451.8	AT1G77880	AT1G77880	protein_coding	Galactose oxidase/kelch repeat superfamily protein	703	797	29286393	29287190	CDS
chr1	29295538	29296196	659	8.45	8.68	8.18	0.5	0.000489	0.00138	385.85	433.23	297.29	281.71	AT1G77910	AT1G77910	protein_coding		658	270	29295867	29296137	3UTR
chr1	29380537	29381543	1007	8.63	8.96	8.2	0.76	1.47e-07	8.25e-07	450	544.68	314.14	273.2	.	.	.	.	.	.	29381040	.	intergenic
chr1	29493689	29494247	559	8.45	8.82	7.96	0.86	4.69e-09	3.38e-08	466.74	434.07	267.2	229.62	AT1G78390	ATNCED9,NCED9	protein_coding	nine-cis-epoxycarotenoid dioxygenase 9	186	1093	29493968	29492875	intergenic
chr1	29514104	29516861	2758	10.83	11.1	10.49	0.61	5.27e-19	1.23e-17	2220.27	2171.19	1368.5	1513.79	.	.	.	.	.	.	29515482	.	intergenic
chr1	29642953	29645999	3047	11.03	10.7	11.3	-0.6	2.66e-20	7.15e-19	1744.23	1581.26	2593.76	2464.16	AT1G78850	MBL1	protein_coding	D-mannose binding lectin protein with Apple-like carbohydrate-binding domain	1582	941	29644476	29643535	TSSup1kTo400
chr1	29664700	29665561	862	8.86	8.58	9.1	-0.52	3.08e-05	0.000112	370.04	396.36	576.53	521.96	AT1G78910	AT1G78910	protein_coding	Pseudouridine synthase family protein	861	35	29665130	29665165	TSSup400
chr1	29695028	29695806	779	9.04	9.66	7.93	1.73	3.29e-45	8.57e-43	803.31	817.86	238.31	248.75	AT1G78960	ATLUP2,LUP2	protein_coding	lupeol synthase 2	413	976	29695417	29696393	TSSup1kTo400
chr1	29700962	29703846	2885	10.62	10.9	10.27	0.63	4.12e-20	1.09e-18	1943.2	1884.6	1215.64	1252.28	AT1G78970	LUP1,ATLUP1	protein_coding	lupeol synthase 1	1792	650	29702404	29703054	TSSup1kTo400
chr1	29740690	29742195	1506	10.29	10.53	10	0.53	3.86e-11	3.73e-10	1516.44	1444.67	966.49	1077.94	AT1G79060	AT1G79060	protein_coding		1468	285	29741442	29741727	TSSup400
chr1	29784493	29785746	1254	9.18	9.43	8.88	0.55	1.09e-05	4.34e-05	716.85	659.49	415.24	525.15	AT1G79180	ATMYB63,MYB63	protein_coding	myb domain protein 63	490	1137	29785119	29786256	intergenic
chr1	29856774	29857595	822	9.61	9.84	9.33	0.52	8.92e-08	5.24e-07	930.69	906.69	634.3	649.53	AT1G79370	CYP79C1	protein_coding	cytochrome P450, family 79, subfamily C, polypeptide 1	662	749	29857184	29857933	TSSup1kTo400
chr1	29890027	29890707	681	8.74	8.42	8.99	-0.57	1.92e-05	7.3e-05	362.61	324.3	541.62	476.25	AT1G79460	GA2,ATKS,KS,KS1,ATKS1	protein_coding	Terpenoid cyclases/Protein prenyltransferases superfamily protein	680	1	29890367	29890366	5UTR
chr1	29897914	29899029	1116	10.33	10.93	9.3	1.64	2.41e-23	9.15e-22	2164.48	1742.99	624.67	632.52	AT1G79485	AT1G79485	protein_coding		914	9	29898471	29898480	CDS
chr1	29948921	29949680	760	8.98	8.71	9.21	-0.5	1.73e-05	6.62e-05	416.53	421.5	610.23	577.24	.	.	.	.	.	.	29949300	.	intergenic
chr1	30141949	30143983	2035	10.3	9.98	10.56	-0.58	2.81e-14	4.04e-13	1008.79	1008.08	1552.65	1464.89	AT1G80130	AT1G80130	protein_coding	Tetratricopeptide repeat (TPR)-like superfamily protein	1748	269	30142966	30142697	TSSup400
chr1	30338561	30339330	770	8.78	9.05	8.44	0.61	2.45e-06	1.1e-05	526.24	534.63	322.57	372.07	AT1G80730	ATZFP1,ZFP1	protein_coding	zinc-finger protein 1	9	1440	30338945	30340385	intergenic
chr1	30340104	30340556	453	8.1	8.44	7.65	0.8	1.56e-06	7.28e-06	361.68	333.51	188.97	211.55	AT1G80730	ATZFP1,ZFP1	protein_coding	zinc-finger protein 1	452	55	30340330	30340385	5UTR
chr1	30341125	30341671	547	8.48	8.71	8.2	0.5	0.000375	0.00108	433.27	403.07	309.33	280.65	AT1G80740	CMT1,DMT4	protein_coding	chromomethylase 1	278	995	30341398	30342393	TSSup1kTo400
chr1	30353236	30354086	851	8.9	9.13	8.62	0.51	6.76e-05	0.000229	532.75	589.93	364.69	424.16	AT1G80770	PDE318	protein_coding	P-loop containing nucleoside triphosphate hydrolases superfamily protein	62	1363	30353661	30355024	intergenic
chr1	30371428	30372309	882	9.3	9.55	9	0.54	9.58e-07	4.63e-06	783.79	713.95	489.87	536.84	AT1G80820	CCR2,ATCCR2	protein_coding	cinnamoyl coa reductase	881	1395	30371868	30370473	3UTR
chr1	30413949	30414417	469	8.02	8.56	7.13	1.43	5.63e-15	8.65e-14	407.23	349.44	125.17	155.21	AT1G80960	AT1G80960	protein_coding	F-box and Leucine Rich Repeat domains containing protein	295	939	30414183	30415122	CDS
chr2	295418	298288	2871	10.57	10.28	10.81	-0.52	4.37e-11	4.21e-10	1145.46	1348.3	1781.33	1805.06	AT2G01670	NUDT17,atnudt17	protein_coding	nudix hydrolase homolog 17	1924	1362	296853	298215	3UTR
chr2	298792	299832	1041	9.43	9.16	9.67	-0.51	1e-06	4.82e-06	541.12	599.15	793.17	833.43	AT2G01670	NUDT17,atnudt17	protein_coding	nudix hydrolase homolog 17	423	1097	299312	298215	intergenic
chr2	456397	456929	533	8	8.27	7.66	0.61	0.000446	0.00127	304.03	313.4	181.74	222.18	AT2G01980	ATSOS1,ATNHX7,SOS1	protein_coding	sodium proton exchanger, putative (NHX7) (SOS1)	532	338	456663	457001	TSSup400
chr2	511280	512384	1105	9.2	8.8	9.52	-0.73	5.67e-11	5.39e-10	424.9	464.24	728.18	743.07	AT2TE02190	HELITRONY1E	RC/Helitron	.	551	1	511832	511831	intergenic
chr2	893371	893835	465	8.02	8.3	7.66	0.63	0.000215	0.000657	336.57	293.29	196.19	209.42	AT2G03040	AT2G03040	protein_coding	emp24/gp25L/p24 family/GOLD family protein	464	15	893603	893588	TSSup400
chr2	915445	916103	659	8.83	9.35	8.02	1.33	1.55e-23	6.04e-22	653.62	648.59	235.91	283.84	AT2TE04095	HELITRONY1E	RC/Helitron	.	203	480	915774	915294	intergenic
chr2	937047	937763	717	8.85	8.5	9.13	-0.63	5.24e-07	2.66e-06	385.85	338.54	546.44	574.05	AT2G03120	SPP,ATSPP	protein_coding	signal peptide peptidase	716	23	937405	937382	5UTR
chr2	981427	982519	1093	9.6	10.04	8.97	1.07	2.54e-25	1.22e-23	1019.02	1083.5	474.22	529.4	AT2G03250	AT2G03250	protein_coding	EXS (ERD1/XPR1/SYG1) family protein	586	4783	981973	986756	3UTR
chr2	1020828	1021503	676	8.4	7.99	8.72	-0.73	3.82e-07	2e-06	247.32	259.77	409.22	431.6	AT2G03350	AT2G03350	protein_coding	Protein of unknown function, DUF538	675	21	1021165	1021186	5UTR
chr2	1111326	1112688	1363	9.27	8.86	9.59	-0.73	1.67e-11	1.69e-10	477.9	452.51	788.36	751.58	AT2TE05025	ATREP5	RC/Helitron	.	420	197	1112007	1111810	intergenic
chr2	1128130	1129546	1417	9.72	10.05	9.28	0.77	8.34e-13	1.02e-11	1011.58	1113.67	556.06	686.73	AT2G03710	AGL3,SEP4	protein_coding	K-box region and MADS-box transcription factor family protein	1318	390	1128838	1129228	TSSup400
chr2	1504765	1505521	757	8.32	8.85	7.45	1.4	2.77e-18	6.07e-17	470.46	455.02	155.26	195.6	AT2G04305	AT2G04305	protein_coding	Magnesium transporter CorA-like family protein	62	1316	1505143	1503827	intergenic
chr2	1594127	1595160	1034	9.07	9.49	8.47	1.02	1.23e-13	1.68e-12	763.33	672.06	302.1	407.15	AT2G04570	AT2G04570	protein_coding	GDSL-like Lipase/Acylhydrolase superfamily protein	1033	56	1594643	1594587	5UTR
chr2	1966297	1968754	2458	10.03	9.66	10.33	-0.67	8.62e-16	1.45e-14	819.12	800.27	1279.43	1288.42	AT2G05380	GRP3S	protein_coding	glycine-rich protein 3 short isoform	1845	916	1967525	1966609	CDS
chr2	2023254	2024642	1389	9.46	9.01	9.8	-0.79	8.29e-14	1.16e-12	482.55	547.2	865.39	918.48	AT2G05518	AT2G05518	otherRNA		741	654	2023948	2023294	CDS
chr2	2025258	2028131	2874	10.51	9.84	10.97	-1.12	2.59e-42	5.2e-40	834.92	1003.06	2018.44	1990.04	AT2G05520	GRP-3,GRP3,ATGRP-3,ATGRP3	protein_coding	glycine-rich protein 3	2025	704	2026694	2025990	CDS
chr2	2180425	2181015	591	8.49	8.15	8.77	-0.63	6.87e-06	2.84e-05	277.07	289.1	418.85	454.99	AT2G05760	NAT1	protein_coding	Xanthine/uracil permease family protein	590	34	2180720	2180754	TSSup400
chr2	2427566	2428246	681	8.6	8.99	8.05	0.93	9.48e-12	1e-10	526.24	489.38	273.22	258.32	AT2TE11075	TAG3N1	DNA/HAT	.	45	295	2427906	2428201	intergenic
chr2	2737456	2738124	669	8.43	8.13	8.67	-0.54	0.000265	0.000798	258.47	301.67	429.69	385.89	.	.	.	.	.	.	2737790	.	intergenic
chr2	2763152	2766004	2853	10.37	10.08	10.61	-0.53	2.29e-12	2.62e-11	1111.06	1052.5	1615.23	1514.85	AT2G06850	EXGT-A1,EXT,XTH4	protein_coding	xyloglucan endotransglucosylase/hydrolase 4	2591	1130	2764578	2763448	CDS
chr2	2842924	2843666	743	8.95	8.64	9.2	-0.56	2.55e-06	1.14e-05	396.08	403.9	599.39	576.17	AT2G06925	ATSPLA2-ALPHA,PLA2-ALPHA	protein_coding	Phospholipase A2 family protein	742	91	2843295	2843386	5UTR
chr2	4141170	4143085	1916	9.56	9.25	9.82	-0.57	1.37e-08	9.17e-08	582.96	638.54	897.89	909.97	AT2G10606	MIR396A	miRNA	MIR396A; miRNA	763	346	4142127	4142473	intergenic
chr2	4309542	4313199	3658	10.93	10.55	11.23	-0.69	1e-25	4.93e-24	1497.84	1491.59	2298.88	2507.74	AT2G10940	AT2G10940	protein_coding	Bifunctional inhibitor/lipid-transfer protein/seed storage 2S albumin superfamily protein	2842	792	4311370	4312162	CDS
chr2	5675620	5676376	757	9.69	9.94	9.39	0.55	4.74e-09	3.41e-08	975.32	986.3	659.57	679.29	AT2G13610	ABCG5	protein_coding	ABC-2 type transporter family protein	756	3	5675998	5675995	TSSup400
chr2	6522977	6524754	1778	9.71	9.34	10	-0.65	1.31e-11	1.35e-10	613.64	684.62	1033.89	1009.9	AT2TE26670	HELITRONY1D	RC/Helitron	.	641	247	6523865	6523618	intergenic
chr2	6539411	6540378	968	9.06	9.37	8.68	0.69	1.64e-07	9.13e-07	661.06	659.49	350.25	467.74	AT2TE26740	ATREP3	RC/Helitron	.	290	193	6539894	6539701	intergenic
chr2	6711062	6712068	1007	8.89	8.37	9.27	-0.9	2.89e-13	3.79e-12	337.5	323.46	641.52	589.99	AT2G15390	FUT4,atfut4	protein_coding	fucosyltransferase 4	1006	409	6711565	6711156	TSSup1kTo400
chr2	6893430	6896063	2634	10.45	10.06	10.76	-0.7	3.34e-22	1.13e-20	1092.47	1045.79	1725.97	1741.28	AT2G15830	AT2G15830	protein_coding		1255	798	6894746	6893948	intergenic
chr2	6946316	6948127	1812	10.36	10.02	10.63	-0.61	2.35e-16	4.2e-15	1045.05	1029.87	1616.44	1549.93	AT2G15960	AT2G15960	protein_coding		1550	126	6947221	6947095	5UTR
chr2	6949155	6951027	1873	9.8	9.48	10.06	-0.58	1.41e-09	1.1e-08	708.48	719.82	995.38	1139.59	AT2G15970	ATCYP19,FL3-5A3,WCOR413,COR413-PM1,ATCOR413-PM1,WCOR413-LIKE	protein_coding	cold regulated 413 plasma membrane 1	1872	241	6950091	6949850	5UTR
chr2	7073661	7074484	824	8.94	8.66	9.17	-0.51	4.13e-05	0.000146	374.69	435.75	560.88	592.12	AT2G16365	PCH1	protein_coding	F-box family protein	823	46	7074072	7074118	TSSup400
chr2	7258100	7259241	1142	9.17	8.86	9.43	-0.56	6.84e-07	3.39e-06	454.65	477.65	651.15	725	.	.	.	.	.	.	7258670	.	intergenic
chr2	7275367	7276047	681	8.54	8.83	8.17	0.66	1.15e-05	4.55e-05	493.7	415.64	259.98	314.66	AT2G16760	AT2G16760	protein_coding	Calcium-dependent phosphotriesterase superfamily protein	680	51	7275707	7275656	5UTR
chr2	7300835	7301517	683	8.73	8.96	8.46	0.5	0.000157	0.00049	482.55	511.16	380.34	322.11	AT2G16850	PIP3B,PIP2;8	protein_coding	plasma membrane intrinsic protein 2;8	682	157	7301176	7301333	TSSup400
chr2	7316790	7317316	527	7.93	8.31	7.42	0.9	2.85e-07	1.52e-06	319.84	315.92	164.89	176.47	AT2G16890	UGT90A1	protein_coding	UDP-Glycosyltransferase superfamily protein	526	265	7317053	7316788	CDS
chr2	7320643	7321376	734	8.63	8.89	8.31	0.58	5.3e-05	0.000184	422.11	527.09	317.75	316.79	.	.	.	.	.	.	7321009	.	intergenic
chr2	7406505	7407246	742	8.87	8.58	9.12	-0.54	1.92e-05	7.3e-05	362.61	403.07	584.95	527.27	AT2G17040	anac036,NAC036	protein_coding	NAC domain containing protein 36	741	35	7406875	7406910	TSSup400
chr2	7512776	7513257	482	8.32	8.59	7.98	0.61	4.82e-05	0.000169	405.38	367.87	262.39	243.44	AT2G17280	PGM	protein_coding	Phosphoglycerate mutase family protein	481	111	7513016	7513127	TSSup400
chr2	7549551	7550081	531	8.39	8.69	8	0.69	3.53e-06	1.53e-05	439.78	387.98	263.59	249.82	AT2G17370	HMGR2,HMG2	protein_coding	3-hydroxy-3-methylglutaryl-CoA reductase 2	530	115	7549816	7549701	5UTR
chr2	7660209	7660917	709	8.72	9.39	7.41	1.98	2.08e-37	2.39e-35	682.44	659.49	137.21	201.98	.	.	.	.	.	.	7660563	.	intergenic
chr2	7723915	7724559	645	8.54	8.98	7.89	1.09	6.3e-13	7.78e-12	506.72	503.62	204.61	271.08	AT2G17770	BZIP27,FDP,ATBZIP27	protein_coding	basic region/leucine zipper motif 27	408	1413	7724237	7722824	3UTR
chr2	7727208	7727799	592	8.81	9.06	8.5	0.57	1.03e-05	4.11e-05	569.94	500.27	362.28	359.31	AT2G17780	MCA2	protein_coding	PLAC8 family protein	591	0	7727503	7727503	5UTR
chr2	7748092	7749283	1192	9.24	8.92	9.5	-0.58	7.01e-08	4.2e-07	480.69	486.86	717.35	728.19	AT2G17820	AHK1,ATHK1,HK1	protein_coding	histidine kinase 1	1191	185	7748687	7748502	TSSup400
chr2	7768908	7769521	614	8.07	8.53	7.39	1.15	3.5e-10	2.95e-09	360.75	380.44	138.41	196.66	AT2G17880	DJC24	protein_coding	Chaperone DnaJ-domain superfamily protein	132	1174	7769214	7768040	intergenic
chr2	7831025	7831974	950	9.15	8.82	9.41	-0.6	1.21e-07	6.92e-07	471.39	432.39	694.48	670.79	AT2G07025	AT2G07025	lncRNA		873	93	7831499	7831406	TSSup400
chr2	7950783	7953325	2543	10.56	9.7	11.09	-1.38	2.84e-77	4.44e-74	789.37	879.87	2176.11	2181.39	AT2G18290	AtAPC10,APC10,EMB2783	protein_coding	anaphase promoting complex 10	546	1725	7952054	7950329	intergenic
chr2	7954094	7956298	2205	10.86	10.5	11.14	-0.64	1.52e-22	5.33e-21	1431.83	1472.32	2339.8	2186.7	AT2G18300	HBI1	protein_coding	basic helix-loop-helix (bHLH) DNA-binding superfamily protein	1691	411	7955196	7954785	TSSup1kTo400
chr2	8221678	8223373	1696	10.63	10.36	10.87	-0.51	4.95e-13	6.25e-12	1365.82	1260.31	1895.67	1838.02	AT2G18960	PMA,HA1,AHA1,OST2	protein_coding	H(+)-ATPase 1	1695	1012	8222525	8221513	5UTR
chr2	8474766	8475594	829	9.35	9.62	9.02	0.6	1.69e-08	1.11e-07	773.56	795.24	501.9	534.72	AT2G19580	TET2	protein_coding	tetraspanin2	828	27	8475180	8475153	CDS
chr2	8522298	8523425	1128	9.04	9.3	8.74	0.56	1.02e-05	4.08e-05	592.26	666.19	386.36	467.74	AT2G19780	AT2G19780	protein_coding	Leucine-rich repeat (LRR) family protein	748	2377	8522861	8525238	CDS
chr2	8855034	8856464	1431	9.33	9	9.59	-0.6	2.87e-08	1.82e-07	505.79	516.19	734.2	810.05	AT2G20570	GPRI1,ATGLK1,GLK1	protein_coding	GBF's pro-rich region-interacting factor 1	1430	448	8855749	8855301	CDS
chr2	8856891	8858518	1628	10.22	9.74	10.59	-0.85	4.51e-28	2.73e-26	860.03	847.19	1527.37	1550.99	AT2G20580	RPN1A,ATRPN1A	protein_coding	26S proteasome regulatory subunit S2 1A	557	1257	8857704	8858961	3UTR
chr2	9062802	9063321	520	8.17	8.53	7.69	0.84	1.2e-07	6.86e-07	364.47	374.57	215.44	197.73	AT2G21140	ATPRP2,PRP2	protein_coding	proline-rich protein 2	291	968	9063061	9062093	TSSup1kTo400
chr2	9258052	9259491	1440	9.83	10.22	9.3	0.91	8.6e-23	3.13e-21	1160.34	1223.44	607.82	656.97	AT2G07445	AT2G07445	lncRNA		776	171	9258771	9258942	CDS
chr2	9264260	9267015	2756	11	10.31	11.47	-1.15	7.8e-78	1.52e-74	1287.72	1254.45	2876.61	2784.14	AT2G21660	ATGRP7,RBGA3,GRP7,GR-RBP7,CCR2	protein_coding	cold, circadian rhythm, and rna binding 2	1932	920	9265637	9266557	CDS
chr2	9357786	9358478	693	8.89	9.26	8.38	0.88	1.85e-11	1.86e-10	600.63	626.8	298.49	368.88	AT2G21970	2023-09-02	protein_coding	stress enhanced protein 2	692	165	9358132	9357967	TSSup400
chr2	9426485	9428619	2135	10.05	9.6	10.39	-0.79	4.31e-19	1.02e-17	811.68	740.77	1277.02	1402.17	AT2G22170	PLAT2	protein_coding	Lipase/lipooxygenase, PLAT/LH2 family protein	1824	618	9427552	9428170	CDS
chr2	9456253	9457547	1295	10.32	10.73	9.73	1	6.82e-38	8.34e-36	1655.9	1752.2	842.52	860.01	AT2TE40200	ATREP1	RC/Helitron	.	321	1665	9456900	9455235	intergenic
chr2	9511119	9512471	1353	10.09	10.32	9.8	0.52	2.13e-10	1.85e-09	1293.3	1272.04	876.22	912.1	AT2G22420	PRX17	protein_coding	Peroxidase superfamily protein	448	1228	9511795	9513023	intergenic
chr2	9579339	9581350	2012	10.69	10.3	10.99	-0.68	2.02e-23	7.76e-22	1232.86	1295.51	2078.62	1980.47	AT2G22540	AGL22,SVP,FAQ1	protein_coding	K-box region and MADS-box transcription factor family protein	2011	698	9580344	9579646	5UTR
chr2	9642617	9643318	702	9.7	10.15	9.06	1.09	2.87e-30	1.96e-28	1117.57	1154.73	529.58	534.72	AT2TE41120	ATREP5	RC/Helitron	.	107	161	9642967	9643128	intergenic
chr2	9654602	9655041	440	7.74	8.08	7.31	0.77	5.4e-05	0.000187	276.14	264.8	148.04	169.03	AT2TE41175	HELITRONY1D	RC/Helitron	.	153	67	9654821	9654888	intergenic
chr2	9784104	9785103	1000	9.76	10.03	9.42	0.61	4.1e-11	3.96e-10	1039.47	1052.5	664.39	703.74	AT2G22990	SCPL8,SNG1	protein_coding	sinapoylglucose 1	17	1483	9784603	9786086	intergenic
chr2	9797925	9798713	789	8.87	8.37	9.24	-0.87	1.92e-12	2.23e-11	347.73	315.92	595.78	614.44	AT2G23010	SCPL9	protein_coding	serine carboxypeptidase-like 9	788	437	9798319	9798756	TSSup1kTo400
chr2	9841648	9845610	3963	11.62	11.33	11.86	-0.53	3.76e-26	1.95e-24	2549.4	2596.88	3752.83	3691.98	AT2G23130	ATAGP17,AGP17	protein_coding	arabinogalactan protein 17	2252	504	9843629	9844133	TSSup1kTo400
chr2	9874303	9875122	820	9.53	9.96	8.91	1.05	4.33e-24	1.78e-22	952.07	1034.9	485.05	477.31	AT2G23180	CYP96A1	protein_coding	cytochrome P450, family 96, subfamily A, polypeptide 1	819	194	9874712	9874906	TSSup400
chr2	9921619	9922634	1016	9.64	9.94	9.25	0.69	5.39e-12	5.87e-11	1016.23	949.42	641.52	575.11	AT2TE42455	HELITRONY1B	RC/Helitron	.	60	1286	9922126	9920840	intergenic
chr2	10103898	10105566	1669	10.09	9.72	10.39	-0.67	2.48e-16	4.42e-15	844.22	844.68	1308.32	1376.65	AT2G23755	AT2G23755	protein_coding		1152	682	10104732	10104050	TSSup1kTo400
chr2	10106085	10108569	2485	10.63	10.31	10.89	-0.58	8.68e-17	1.6e-15	1226.35	1309.75	1857.16	1941.14	AT2G23760	SAW2,BLH4	protein_coding	BEL1-like homeodomain 4	863	6000	10107327	10113327	intergenic
chr2	10111940	10113687	1748	10.02	9.54	10.38	-0.85	5.33e-22	1.76e-20	699.18	786.86	1328.78	1343.7	AT2G23760	SAW2,BLH4	protein_coding	BEL1-like homeodomain 4	1747	514	10112813	10113327	5UTR
chr2	10117590	10120213	2624	10.91	10.43	11.28	-0.85	3.23e-41	6e-39	1349.08	1409.47	2457.76	2506.68	AT2G23770	LYK4,AtLYK4	protein_coding	protein kinase family protein / peptidoglycan-binding LysM domain-containing protein	241	3578	10118901	10122479	intergenic
chr2	10121856	10122647	792	8.96	8.52	9.3	-0.78	2.71e-09	2.02e-08	410.95	323.46	609.02	649.53	AT2G23770	LYK4,AtLYK4	protein_coding	protein kinase family protein / peptidoglycan-binding LysM domain-containing protein	791	228	10122251	10122479	5UTR
chr2	10190998	10191906	909	9.28	9.65	8.76	0.89	1.59e-13	2.14e-12	885.13	725.69	427.28	440.1	AT2G23950	AT2G23950	protein_coding	Leucine-rich repeat protein kinase family protein	494	960	10191452	10190492	TSSup1kTo400
chr2	10430342	10431263	922	9.06	8.66	9.37	-0.71	1.98e-09	1.5e-08	426.76	382.12	630.69	694.17	AT2G24560	AT2G24560	protein_coding	GDSL-like Lipase/Acylhydrolase family protein	921	457	10430802	10431259	TSSup1kTo400
chr2	10515925	10516465	541	8.21	8.54	7.78	0.76	1.36e-05	5.33e-05	349.59	393.01	184.15	255.13	AT2G24700	REM10	protein_coding	Transcriptional factor B3 family protein	486	784	10516195	10515411	TSSup1kTo400
chr2	10572469	10573198	730	8.76	9.01	8.46	0.55	1.68e-05	6.45e-05	516.95	517.03	334.6	371.01	AT2G24800	PER18	protein_coding	Peroxidase superfamily protein	729	197	10572833	10572636	TSSup400
chr2	10737331	10738094	764	9.4	8.97	9.74	-0.77	4.05e-12	4.48e-11	533.68	467.59	802.8	903.6	AT2G25200	AT2G25200	protein_coding	Plant protein of unknown function (DUF868)	763	88	10737712	10737800	5UTR
chr2	10824802	10825873	1072	9.6	9.25	9.89	-0.64	1.95e-10	1.71e-09	584.82	634.35	908.72	986.51	AT2G25440	AtRLP20,RLP20	protein_coding	receptor like protein 20	139	1397	10825337	10826734	intergenic
chr2	10851483	10852232	750	9	8.66	9.27	-0.61	1.87e-07	1.03e-06	422.11	384.63	627.08	608.07	AT2G25490	EBF1,FBL6	protein_coding	EIN3-binding F box protein 1	314	1060	10851857	10850797	intergenic
chr2	10999292	10999719	428	7.94	8.19	7.64	0.55	0.00173	0.00426	302.17	279.88	210.63	188.16	AT2G25790	SKM1	protein_coding	Leucine-rich receptor-like protein kinase family protein	234	980	10999505	11000485	TSSup1kTo400
chr2	11096049	11096740	692	8.97	9.29	8.56	0.74	1.75e-09	1.34e-08	607.13	647.75	352.66	399.71	AT2G26040	RCAR14,PYL2	protein_coding	PYR1-like 2	493	852	11096394	11095542	TSSup1kTo400
chr2	11117900	11119044	1145	9.74	10.02	9.41	0.61	7.3e-11	6.84e-10	1027.39	1042.44	701.7	656.97	AT2G26100	B3GALT12	protein_coding	Galactosyltransferase family protein	1144	110	11118472	11118362	TSSup400
chr2	11175510	11177256	1747	10.1	10.39	9.74	0.65	2.1e-14	3.07e-13	1397.43	1282.94	834.1	872.77	AT2G26260	3BETAHSD/D2,AT3BETAHSD/D2	protein_coding	3beta-hydroxysteroid-dehydrogenase/decarboxylase isoform 2	193	1680	11176383	11178063	intergenic
chr2	11196724	11197617	894	9.51	9.74	9.23	0.51	3.02e-07	1.61e-06	859.1	854.73	610.23	594.25	AT2G26300	ATGPA1,GP,GPA1	protein_coding	G protein alpha subunit 1	893	175	11197170	11196995	5UTR
chr2	11233180	11233596	417	7.78	8.17	7.24	0.93	8.5e-07	4.16e-06	297.52	277.37	143.23	158.39	AT2G26400	ATARD3,ARD,ARD3	protein_coding	acireductone dioxygenase 3	416	0	11233388	11233388	5UTR
chr2	11297040	11297473	434	8.05	8.3	7.75	0.55	0.00136	0.00345	341.22	287.43	219.06	211.55	.	.	.	.	.	.	11297256	.	intergenic
chr2	11343498	11344044	547	8.28	8.69	7.69	1	1.16e-10	1.05e-09	427.69	400.55	220.26	193.48	AT2G26680	AT2G26680	protein_coding		279	1769	11343771	11345540	3UTR
chr2	11379952	11380893	942	9.61	9.32	9.85	-0.53	9.21e-08	5.39e-07	674.08	607.53	929.18	917.41	AT2G26710	CYP734A1,CYP72B1,BAS1	protein_coding	Cytochrome P450 superfamily protein	941	40	11380422	11380462	TSSup400
chr2	11545218	11546391	1174	9.99	9.59	10.31	-0.72	2.14e-17	4.27e-16	779.14	760.04	1234.9	1302.24	AT2G27050	AtEIL1,EIL1	protein_coding	ETHYLENE-INSENSITIVE3-like 1	1173	149	11545804	11545655	5UTR
chr2	11771207	11771958	752	9.35	9.77	8.74	1.03	2.25e-17	4.49e-16	817.26	929.31	383.95	474.12	.	.	.	.	.	.	11771582	.	intergenic
chr2	11806848	11807742	895	9.21	8.89	9.48	-0.6	1.31e-07	7.41e-07	475.11	470.94	760.68	669.72	AT2G27680	AT2G27680	protein_coding	NAD(P)-linked oxidoreductase superfamily protein	239	1208	11807295	11806087	intergenic
chr2	11840830	11841978	1149	9.46	9.84	8.95	0.89	8.47e-17	1.58e-15	966.95	865.63	492.27	498.57	.	.	.	.	.	.	11841404	.	intergenic
chr2	11888354	11890457	2104	9.78	10.06	9.43	0.63	1.11e-11	1.16e-10	1077.59	1061.71	660.78	718.62	AT2G27920	SCPL51	protein_coding	serine carboxypeptidase-like 51	1822	229	11889405	11889176	TSSup400
chr2	11908291	11909074	784	8.9	9.22	8.49	0.73	1.18e-07	6.76e-07	529.03	662	335.8	382.7	AT2TE51815	ATREP1	RC/Helitron	.	206	1169	11908682	11909851	intergenic
chr2	11924447	11925895	1449	9.26	9.53	8.93	0.61	0.00534	0.0117	728	754.18	411.63	562.36	AT2G27990	PNF,BLH8	protein_coding	BEL1-like homeodomain 8	1301	423	11925171	11924748	TSSup1kTo400
chr2	11940546	11944132	3587	11	10.46	11.39	-0.93	8.44e-44	2e-41	1476.46	1333.22	2770.69	2599.16	AT2G28056	MIR172A,MIR172	miRNA	MIR172/MIR172A; miRNA	1102	676	11942339	11943015	intergenic
chr2	11946553	11948474	1922	11.03	10.55	11.39	-0.83	9.51e-32	7.66e-30	1570.37	1433.77	2841.7	2515.18	.	.	.	.	.	.	11947513	.	intergenic
chr2	11993735	11995328	1594	10.21	10.46	9.92	0.54	4.29e-11	4.13e-10	1337	1474.83	970.1	964.19	AT2G28140	AT2G28140	protein_coding	Protein of unknown function (DUF1635)	1375	422	11994531	11994953	TSSup1kTo400
chr2	12021117	12021913	797	8.77	8.41	9.05	-0.63	1.24e-06	5.9e-06	317.98	364.52	507.92	550.66	.	.	.	.	.	.	12021515	.	intergenic
chr2	12076118	12077448	1331	9.69	10.08	9.14	0.94	7.37e-20	1.91e-18	1160.34	1009.76	581.34	549.6	.	.	.	.	.	.	12076783	.	intergenic
chr2	12078135	12079402	1268	9.38	9.94	8.47	1.47	6.05e-39	8.92e-37	1009.72	951.94	329.79	378.45	.	.	.	.	.	.	12078768	.	intergenic
chr2	12090812	12091715	904	9.2	9.54	8.75	0.8	1.39e-12	1.65e-11	720.56	773.45	444.13	415.65	.	.	.	.	.	.	12091263	.	intergenic
chr2	12192711	12193555	845	8.81	8.49	9.08	-0.59	1.33e-05	5.22e-05	323.56	394.69	506.72	574.05	.	.	.	.	.	.	12193133	.	intergenic
chr2	12196622	12197248	627	8.3	7.97	8.56	-0.58	0.000375	0.00108	215.7	287.43	382.75	371.01	.	.	.	.	.	.	12196935	.	intergenic
chr2	12223873	12226552	2680	10.48	10.16	10.74	-0.58	4.78e-15	7.41e-14	1099.91	1195.79	1716.34	1704.07	AT2G28550	RAP2.7,TOE1	protein_coding	related to AP2.7	897	3412	12225212	12228624	intergenic
chr2	12259137	12259857	721	9.38	9.76	8.88	0.88	8.51e-17	1.59e-15	880.48	848.03	479.03	462.43	.	.	.	.	.	.	12259497	.	intergenic
chr2	12261563	12262274	712	8.59	9.18	7.6	1.57	5.09e-28	3.03e-26	559.72	597.48	184.15	205.17	AT2G28610	PRS1,WOX3,PRS	protein_coding	Homeodomain-like superfamily protein	711	94	12261918	12262012	TSSup400
chr2	12276989	12278980	1992	9.84	10.12	9.48	0.64	6.69e-10	5.46e-09	1144.53	1084.34	637.91	793.04	AT2G28630	KCS12	protein_coding	3-ketoacyl-CoA synthase 12	1428	567	12277984	12277417	TSSup1kTo400
chr2	12282023	12282733	711	9.02	9.58	8.11	1.47	2.48e-28	1.52e-26	789.37	737.42	239.52	312.54	AT2TE53560	HELITRONY3	RC/Helitron	.	470	222	12282378	12282600	intergenic
chr2	12357778	12358414	637	8.63	9.1	7.91	1.19	1.66e-16	3e-15	581.1	518.71	217.85	263.64	AT2G28800	ALB3	protein_coding	63 kDa inner membrane family protein	636	1472	12358096	12359568	CDS
chr2	12405093	12405710	618	8.6	9.03	8	1.03	2.29e-13	3.04e-12	537.4	506.14	235.91	275.33	AT2G28890	PLL4	protein_coding	poltergeist like 4	320	2838	12405401	12408239	3UTR
chr2	12510863	12511363	501	8.06	7.51	8.46	-0.95	6.69e-08	4.03e-07	158.06	205.3	334.6	367.82	AT2G29110	GLR2.8,ATGLR2.8	protein_coding	glutamate receptor 2.8	500	489	12511113	12510624	TSSup1kTo400
chr2	12515519	12516543	1025	9.07	8.51	9.48	-0.96	1.58e-16	2.87e-15	383.06	347.76	729.38	694.17	AT2G29120	GLR2.7,ATGLR2.7	protein_coding	glutamate receptor 2.7	1024	84	12516031	12515947	TSSup400
chr2	12530084	12531016	933	8.88	9.12	8.58	0.54	4.08e-05	0.000145	534.61	579.04	344.23	422.03	AT2G29140	PUM3,APUM3	protein_coding	pumilio 3	932	287	12530550	12530837	TSSup400
chr2	12585144	12586721	1578	9.37	8.97	9.68	-0.72	6.15e-11	5.81e-10	480.69	519.54	770.31	874.89	AT2G29290	AT2G29290	protein_coding	NAD(P)-binding Rossmann-fold superfamily protein	1577	77	12585932	12585855	5UTR
chr2	12596683	12597298	616	8.52	8.76	8.24	0.52	0.000573	0.00159	418.39	446.64	262.39	341.24	AT2G29340	AT2G29340	protein_coding	NAD-dependent epimerase/dehydratase family protein	615	27	12596990	12597017	TSSup400
chr2	12774356	12775041	686	9.11	9.44	8.68	0.76	2.49e-11	2.47e-10	708.48	682.11	412.84	409.28	AT2G08355	AT2G08355	lncRNA		564	76	12774698	12774774	CDS
chr2	12841505	12842176	672	8.33	8.77	7.71	1.06	0.00154	0.00385	411.88	460.05	160.08	257.26	.	.	.	.	.	.	12841840	.	intergenic
chr2	12847097	12847642	546	8.79	8.5	9.03	-0.53	6.67e-05	0.000226	330.99	393.85	538.01	506.01	AT2G30100	AT2G30100	protein_coding	pentatricopeptide (PPR) repeat-containing protein	545	148	12847369	12847517	TSSup400
chr2	12940647	12942700	2054	10.17	10.5	9.73	0.77	5.2e-18	1.11e-16	1543.4	1355.84	819.65	884.46	AT2G30370	CHAL,EPFL6,AtEPFL6	protein_coding	allergen-related	2053	1156	12941673	12942829	CDS
chr2	12965226	12967977	2752	10.71	10.31	11.02	-0.7	8.81e-26	4.38e-24	1295.16	1250.26	2117.14	2031.49	AT2G30424	TCL2	protein_coding	Homeodomain-like superfamily protein	1497	878	12966601	12965723	TSSup1kTo400
chr2	13106571	13109249	2679	10.41	9.9	10.79	-0.89	5.02e-33	4.41e-31	969.74	945.23	1719.95	1825.26	AT2G30760	AT2G30760	protein_coding		2650	311	13107910	13108221	5UTR
chr2	13161786	13162787	1002	8.96	8.48	9.32	-0.84	4.08e-12	4.5e-11	365.4	349.44	668	608.07	AT2G30930	AT2G30930	protein_coding		1001	213	13162286	13162073	5UTR
chr2	13245673	13246403	731	8.54	8.81	8.22	0.58	5.02e-05	0.000175	467.67	427.37	273.22	324.23	AT2TE58095	HELITRONY1B	RC/Helitron	.	79	918	13246038	13245120	intergenic
chr2	13266297	13267372	1076	9.28	8.98	9.53	-0.55	2.32e-07	1.26e-06	496.49	515.35	753.45	729.25	AT2G31130	AT2G31130	protein_coding		1075	269	13266834	13266565	TSSup400
chr2	13281437	13282204	768	8.36	8.68	7.93	0.75	2.9e-06	1.28e-05	395.15	425.69	211.83	277.46	.	.	.	.	.	.	13281820	.	intergenic
chr2	13332797	13333466	670	9.03	9.28	8.72	0.56	5.33e-06	2.24e-05	569.94	672.89	429.69	412.46	.	.	.	.	.	.	13333131	.	intergenic
chr2	13371001	13374530	3530	11.18	10.9	11.42	-0.52	3.32e-18	7.21e-17	1979.46	1841.03	2743.01	2728.86	AT2G31360	ADS2,AtADS2	protein_coding	16:0delta9 desaturase 2	2873	1253	13372765	13374018	CDS
chr2	13390566	13391456	891	9.33	9.6	9	0.59	4.93e-08	3.03e-07	809.82	737.42	525.97	499.63	AT2G31400	GUN1	protein_coding	genomes uncoupled 1	890	157	13391011	13390854	TSSup400
chr2	13810658	13811282	625	8.76	9.16	8.21	0.95	1.28e-12	1.53e-11	608.99	532.11	290.07	301.91	AT2G32530	ATCSLB03,ATCSLB3,CSLB03	protein_coding	cellulose synthase-like B3	624	1952	13810970	13809018	CDS
chr2	13864200	13865814	1615	10.26	10.57	9.85	0.73	1.89e-17	3.8e-16	1523.88	1525.11	846.13	997.14	AT2G32690	GRP23,ATGRP23	protein_coding	glycine-rich protein 23	1510	297	13865007	13864710	TSSup400
chr2	13875584	13876650	1067	10.23	10.58	9.78	0.79	5.47e-23	2.01e-21	1546.19	1507.52	920.76	843	AT2G32720	CB5-B,B5,ATCB5-B,CYTB5-D	protein_coding	cytochrome B5 isoform B	839	2593	13876117	13878710	3UTR
chr2	13913016	13913798	783	9.15	8.88	9.38	-0.5	8.38e-06	3.42e-05	483.48	461.72	647.54	684.61	.	.	.	.	.	.	13913407	.	intergenic
chr2	13988790	13990038	1249	9.44	9.67	9.16	0.51	4.9e-07	2.49e-06	812.61	817.02	557.27	583.62	AT2G32960	PFA-DSP2,AtPFA-DSP2	protein_coding	Phosphotyrosine protein phosphatases superfamily protein	1248	1746	13989414	13987668	CDS
chr2	14121726	14124399	2674	10.51	10.23	10.74	-0.51	3.83e-10	3.23e-09	1201.25	1198.3	1854.75	1568	AT2G33320	AT2G33320	protein_coding	Calcium-dependent lipid-binding (CaLB domain) family protein	1464	872	14123062	14122190	3UTR
chr2	14134625	14135103	479	8	8.52	7.17	1.34	1.76e-12	2.06e-11	368.19	365.36	116.75	172.21	AT2G33350	AT2G33350	protein_coding	CCT motif family protein	478	1055	14134864	14133809	CDS
chr2	14347442	14348437	996	8.69	9.17	7.97	1.2	2.39e-17	4.74e-16	595.98	555.58	221.46	278.52	.	.	.	.	.	.	14347939	.	intergenic
chr2	14367578	14368960	1383	9.27	8.7	9.68	-0.97	3.17e-18	6.92e-17	436.99	397.2	854.56	782.41	AT2G34010	TIE4	protein_coding		1382	266	14368269	14368535	TSSup400
chr2	14388249	14390394	2146	10.72	10.42	10.96	-0.55	6.82e-17	1.28e-15	1377.9	1356.68	1985.94	2010.23	AT2G34070	TBL37	protein_coding	TRICHOME BIREFRINGENCE-LIKE 37	2145	1018	14389321	14390339	CDS
chr2	14587508	14588544	1037	9.91	10.26	9.45	0.8	2.1e-17	4.21e-16	1246.81	1197.47	755.86	644.21	AT2TE64660	ATCOPIA17	LTR/Copia	.	65	453	14588026	14587573	intergenic
chr2	14683747	14685442	1696	9.53	9.79	9.22	0.57	7.15e-08	4.28e-07	835.85	933.5	566.9	626.14	AT2G34810	AtBBE16	protein_coding	FAD-binding Berberine family protein	1273	575	14684594	14685169	TSSup1kTo400
chr2	14733318	14736003	2686	10.74	11.04	10.37	0.67	5.47e-24	2.24e-22	2103.12	2117.56	1285.45	1358.58	AT2G34925	CLE42	protein_coding	CLAVATA3/ESR-RELATED 42	1396	686	14734660	14733974	3UTR
chr2	14739675	14740517	843	9.54	9.23	9.8	-0.57	1.06e-08	7.28e-08	604.34	597.48	860.58	918.48	AT2G34930	AT2G34930	protein_coding	disease resistance family protein / LRR family protein	842	50	14740096	14740146	5UTR
chr2	14749811	14751007	1197	9.14	8.86	9.38	-0.51	1e-05	4.02e-05	493.7	436.58	630.69	698.43	AT2G34985	AT2G34985	tRNA	pre-tRNA	323	346	14750409	14750063	CDS
chr2	15009413	15009964	552	8.93	9.37	8.32	1.05	5.21e-17	9.94e-16	622.01	697.19	324.97	312.54	.	.	.	.	.	.	15009688	.	intergenic
chr2	15154940	15155438	499	8.24	7.87	8.53	-0.66	1.96e-05	7.42e-05	237.09	231.28	347.84	390.14	.	.	.	.	.	.	15155189	.	intergenic
chr2	15206494	15208690	2197	10.79	11.06	10.45	0.61	6.46e-21	1.86e-19	2134.73	2137.67	1427.47	1368.15	AT2G36270	AtABI5,ABI5,GIA1,DPBF1	protein_coding	Basic-leucine zipper (bZIP) transcription factor family protein	2142	44	15207592	15207636	5UTR
chr2	15285856	15288645	2790	10.89	11.21	10.47	0.74	4.83e-30	3.19e-28	2395.99	2338.79	1464.78	1378.78	AT2G36420	TRM27	protein_coding		2789	1130	15287250	15286120	CDS
chr2	15320435	15320895	461	8.1	7.79	8.35	-0.56	0.000457	0.0013	213.84	228.77	318.95	334.86	AT2G36520	AT2G36520	tRNA	pre-tRNA	460	198	15320665	15320467	TSSup400
chr2	15324634	15325547	914	8.71	8.33	9	-0.67	2.67e-07	1.44e-06	307.75	336.87	530.79	496.45	AT2G36540	AT2G36540	protein_coding	Haloacid dehalogenase-like hydrolase (HAD) superfamily protein	913	146	15325090	15325236	TSSup400
chr2	15372627	15373354	728	8.79	9.12	8.37	0.76	4.78e-09	3.43e-08	541.12	574.85	309.33	350.81	.	.	.	.	.	.	15372990	.	intergenic
chr2	15374832	15376327	1496	9.49	9.19	9.73	-0.54	1.13e-07	6.51e-07	610.85	558.93	847.34	851.51	AT2TE68535	ATREP10D	RC/Helitron	.	245	941	15375579	15376520	intergenic
chr2	15446802	15448550	1749	10.07	10.36	9.69	0.67	3.47e-16	6.07e-15	1332.35	1304.73	832.89	821.74	.	.	.	.	.	.	15447676	.	intergenic
chr2	15484334	15484993	660	8.44	8.67	8.17	0.5	0.000464	0.00132	388.64	425.69	299.7	275.33	AT2G36885	AT2G36885	protein_coding		454	875	15484663	15483788	TSSup1kTo400
chr2	15485339	15485959	621	8.23	8.52	7.86	0.66	1.82e-05	6.92e-05	372.83	361.17	226.28	238.12	AT2G36890	BIT1,MYB38,RAX2,ATMYB38	protein_coding	Duplicated homeodomain-like superfamily protein	620	31	15485649	15485618	5UTR
chr2	15493417	15494362	946	10.3	10.64	9.85	0.78	4.04e-24	1.67e-22	1591.75	1588.8	955.66	890.84	AT2G36900	MEMB11,ATMEMB11	protein_coding	membrin 11	405	1067	15493889	15492822	intergenic
chr2	15548887	15549944	1058	9.32	8.9	9.65	-0.75	1.67e-12	1.97e-11	472.32	482.67	782.34	819.61	AT2G37025	TRFL8	protein_coding	TRF-like 8	1057	364	15549415	15549051	5UTR
chr2	15624724	15625851	1128	9.32	9.69	8.81	0.88	2.39e-15	3.81e-14	819.12	834.62	482.64	416.72	AT2G37210	LOG3	protein_coding	lysine decarboxylase family protein	1127	1745	15625287	15627032	CDS
chr2	15706652	15707485	834	8.49	8.8	8.08	0.73	2.62e-07	1.41e-06	428.62	465.91	270.81	270.02	AT2G37430	ZAT11	protein_coding	C2H2 and C2HC zinc fingers superfamily protein	572	784	15707068	15706284	3UTR
chr2	15753254	15754185	932	8.94	8.52	9.26	-0.75	5.24e-10	4.34e-09	374.69	357.81	590.97	636.77	AT2G37540	AT2G37540	protein_coding	NAD(P)-binding Rossmann-fold superfamily protein	931	342	15753719	15754061	CDS
chr2	15778520	15779420	901	8.94	8.67	9.18	-0.51	7.68e-05	0.000257	421.18	392.17	635.5	521.96	AT2G37620	AAc1,ACT1	protein_coding	actin 1	900	30	15778970	15778940	5UTR
chr2	15939794	15940721	928	9.12	8.82	9.38	-0.56	5.33e-07	2.7e-06	437.92	463.4	655.96	675.04	AT2TE71335	HELITRONY3	RC/Helitron	.	257	821	15940257	15941078	intergenic
chr2	15953207	15956677	3471	10.57	10.98	9.99	0.99	1.14e-37	1.33e-35	2116.13	1928.18	971.31	1064.12	AT2G38110	ATGPAT6,GPAT6	protein_coding	glycerol-3-phosphate acyltransferase 6	3470	810	15954942	15955752	CDS
chr2	16046414	16047521	1108	9.22	8.94	9.46	-0.51	2.53e-05	9.4e-05	514.16	469.27	625.87	778.15	AT2G38300	AT2G38300	protein_coding	myb-like HTH transcriptional regulator family protein	601	952	16046967	16046015	TSSup1kTo400
chr2	16049657	16053333	3677	11.69	11.39	11.94	-0.55	5.69e-21	1.65e-19	2713.04	2656.38	4172.89	3693.05	AT2G08945	AT2G08945	lncRNA		1205	238	16051495	16051733	TSSup1kTo400
chr2	16126695	16128734	2040	10.37	10.62	10.08	0.54	4.99e-13	6.28e-12	1546.19	1590.47	1054.36	1103.45	AT2G38530	cdf3,LP2,AtLtpI-5,LTP2	protein_coding	lipid transfer protein 2	1559	461	16127714	16128175	TSSup1kTo400
chr2	16144723	16145135	413	7.65	8.11	6.97	1.15	1.14e-08	7.72e-08	286.37	267.31	131.19	119.06	AT2G08970	AT2G08970	lncRNA		412	507	16144929	16145436	TSSup1kTo400
chr2	16147591	16148234	644	8.62	8.88	8.3	0.59	2.2e-05	8.25e-05	471.39	472.62	287.66	341.24	AT2G38610	AT2G38610	protein_coding	RNA-binding KH domain-containing protein	643	2022	16147912	16149934	CDS
chr2	16264972	16265591	620	8.72	8.99	8.39	0.6	2.81e-06	1.24e-05	515.09	501.11	344.23	325.29	AT2G38960	AERO2,ERO2	protein_coding	endoplasmic reticulum oxidoreductins 2	619	4	16265281	16265285	TSSup400
chr2	16432389	16433830	1442	9.58	9.91	9.15	0.76	1.01e-11	1.07e-10	1030.17	890.77	521.16	612.32	AT2G39350	ABCG1	protein_coding	ABC-2 type transporter family protein	1362	358	16433109	16432751	TSSup400
chr2	16434598	16435791	1194	9.54	9.81	9.23	0.58	2.74e-07	1.47e-06	891.64	899.15	527.18	669.72	AT2G09040	AT2G09040	lncRNA		883	714	16435194	16435908	TSSup1kTo400
chr2	16490642	16491126	485	8.12	8.39	7.77	0.62	0.00013	0.000413	351.45	321.78	227.48	210.48	AT2G09055	AT2G09055	lncRNA		381	861	16490884	16490023	TSSup1kTo400
chr2	16530530	16532122	1593	10.44	10.71	10.11	0.6	7.15e-16	1.21e-14	1715.41	1632.37	1139.81	1064.12	AT2G39660	BIK1	protein_coding	botrytis-induced kinase1	1592	200	16531326	16531526	TSSup400
chr2	16548957	16550162	1206	9.3	9.53	9.02	0.51	1.22e-05	4.81e-05	808.89	672.06	513.94	524.09	.	.	.	.	.	.	16549559	.	intergenic
chr2	16565172	16566872	1701	9.82	9.55	10.05	-0.5	2.11e-08	1.36e-07	752.18	748.31	1074.82	1046.04	AT2G39720	RHC2A	protein_coding	RING-H2 finger C2A	287	2938	16566022	16568960	intergenic
chr2	16696357	16697607	1251	9.74	9.32	10.06	-0.73	6.63e-15	1.02e-13	636.89	643.56	1108.52	1022.66	.	.	.	.	.	.	16696982	.	intergenic
chr2	16706810	16707758	949	9.59	9.86	9.26	0.6	6.78e-10	5.53e-09	913.02	948.59	600.6	624.01	AT2G40008	AT2G40008	atlncRNA	other RNA	703	771	16707284	16708055	TSSup1kTo400
chr2	16731423	16732128	706	8.59	8.82	8.3	0.52	0.000336	0.000988	415.6	489.38	291.27	340.18	AT2G40070	BPP1	protein_coding		705	39	16731775	16731736	TSSup400
chr2	16745332	16748250	2919	10.83	11.16	10.42	0.74	2.77e-27	1.57e-25	2275.12	2287.67	1297.48	1439.37	AT2G40110	AT2G40110	protein_coding	Yippee family putative zinc-binding protein	1420	1039	16746791	16747830	CDS
chr2	16749594	16750141	548	8.54	8.79	8.24	0.55	5.81e-05	0.0002	431.41	455.02	299.7	306.16	AT2G40113	AT2G40113	protein_coding	Pollen Ole e 1 allergen and extensin family protein	547	167	16749867	16750034	TSSup400
chr2	16812300	16813072	773	9.13	9.57	8.49	1.08	2.04e-19	5.06e-18	759.61	761.72	327.38	391.2	AT2G40250	AT2G40250	protein_coding	SGNH hydrolase-type esterase superfamily protein	772	610	16812686	16813296	TSSup1kTo400
chr2	16813806	16814386	581	8.32	8.77	7.65	1.12	1.93e-13	2.57e-12	436.99	439.1	191.37	211.55	AT2G40250	AT2G40250	protein_coding	SGNH hydrolase-type esterase superfamily protein	580	800	16814096	16813296	CDS
chr2	16953563	16954226	664	8.96	9.23	8.62	0.62	6.46e-07	3.22e-06	616.43	585.74	363.49	420.97	.	.	.	.	.	.	16953894	.	intergenic
chr2	16962869	16963557	689	8.65	8.38	8.88	-0.5	0.000163	0.000509	330.06	335.19	499.49	443.29	AT2G40640	PUB63	protein_coding	RING/U-box superfamily protein	688	2	16963213	16963215	5UTR
chr2	16999800	17000581	782	9.05	9.33	8.7	0.63	2.97e-07	1.58e-06	617.36	667.87	452.55	379.51	AT2G40750	ATWRKY54,WRKY54	protein_coding	WRKY DNA-binding protein 54	163	2338	17000190	17002528	intergenic
chr2	17029007	17029802	796	8.65	8.9	8.36	0.54	3.66e-05	0.000131	466.74	489.38	320.16	335.92	AT2G40805	MIR319C	miRNA	MIR319C; miRNA	795	296	17029404	17029700	TSSup400
chr2	17068856	17069433	578	8.56	8.96	8.01	0.95	7.57e-12	8.14e-11	490.91	502.78	245.53	268.95	.	.	.	.	.	.	17069144	.	intergenic
chr2	17086951	17087718	768	8.77	8.21	9.18	-0.97	4.44e-13	5.65e-12	290.09	301.67	627.08	529.4	AT2G40940	ERS1,ERS	protein_coding	ethylene response sensor 1	767	8	17087334	17087326	TSSup400
chr2	17160473	17161987	1515	10.46	10.69	10.19	0.5	1.34e-11	1.37e-10	1703.32	1589.64	1175.92	1152.35	AT2G41170	AT2G41170	protein_coding	F-box family protein	1514	64	17161230	17161294	5UTR
chr2	17238976	17239628	653	8.29	8.54	7.99	0.55	0.000457	0.0013	366.33	377.09	226.28	280.65	AT2G41375	AT2G41375	protein_coding		10	923	17239302	17238379	CDS
chr2	17322988	17323655	668	9.3	9.76	8.63	1.13	2.19e-21	6.75e-20	864.68	866.47	350.25	441.17	AT2G41530	SFGH,ATSFGH	protein_coding	S-formylglutathione hydrolase	289	2411	17323321	17325732	intergenic
chr2	17325489	17326637	1149	10.06	10.34	9.7	0.64	2.23e-14	3.26e-13	1324.91	1267.85	819.65	845.13	AT2G41540	GPDHC1	protein_coding	6-phosphogluconate dehydrogenase family protein	1148	218	17326063	17325845	5UTR
chr2	17357291	17358415	1125	10.09	10.53	9.45	1.07	6.13e-38	7.72e-36	1456	1491.59	699.29	702.68	AT2G41630	TFIIB1,TFIIB,AtTFIIB1	protein_coding	transcription factor IIB	1124	231	17357853	17357622	TSSup400
chr2	17503217	17510732	7516	12.54	12	12.94	-0.94	7.45e-127	5.82e-123	4137.43	4049.09	7816.19	7875.1	AT2G41940	ZFP8	protein_coding	zinc finger protein 8	2274	368	17506974	17507342	TSSup400
chr2	17541614	17542523	910	9.65	9.29	9.94	-0.66	4.99e-11	4.76e-10	659.2	589.1	1021.86	947.18	AT2G42030	AT2G42030	protein_coding	RING/U-box superfamily protein	631	823	17542068	17541245	TSSup1kTo400
chr2	17584754	17585953	1200	9.68	9.99	9.28	0.71	9e-13	1.09e-11	1001.35	1036.57	581.34	663.35	.	.	.	.	.	.	17585353	.	intergenic
chr2	17659753	17660885	1133	9.25	9.75	8.5	1.25	8.3e-24	3.33e-22	929.76	787.7	334.6	389.08	AT2G42420	AT2G42420	tRNA	pre-tRNA	1071	458	17660319	17660777	TSSup1kTo400
chr2	17721972	17722927	956	9.13	9.39	8.82	0.57	1.49e-06	6.95e-06	662.92	676.25	412.84	489	.	.	.	.	.	.	17722449	.	intergenic
chr2	17742521	17743379	859	9.63	9.94	9.22	0.71	5.06e-13	6.35e-12	1013.44	949.42	618.65	577.24	.	.	.	.	.	.	17742950	.	intergenic
chr2	17809276	17811683	2408	10.61	11	10.07	0.93	1.06e-39	1.76e-37	2049.19	2051.36	1042.32	1111.95	AT2G42800	RLP29,AtRLP29	protein_coding	receptor like protein 29	1989	214	17810479	17810265	TSSup400
chr2	17819153	17820279	1127	9.51	10.03	8.69	1.34	7.31e-37	8.28e-35	1077.59	1008.08	399.6	425.22	AT2G42830	AGL5,SHP2	protein_coding	K-box region and MADS-box transcription factor family protein	1126	397	17819716	17820113	TSSup400
chr2	17825461	17826153	693	8.84	9.2	8.38	0.82	0.00459	0.0102	575.52	597.48	264.79	400.77	AT2G42835	AT2G42835	atlncRNA	other RNA	514	832	17825807	17824975	TSSup1kTo400
chr2	17829575	17830069	495	7.78	8.31	6.95	1.36	1.88e-12	2.18e-11	315.19	319.27	113.14	133.94	.	.	.	.	.	.	17829822	.	intergenic
chr2	17877787	17879500	1714	9.63	9.88	9.33	0.55	2.61e-07	1.4e-06	965.09	915.07	580.14	703.74	AT2G42990	AT2G42990	protein_coding	GDSL-like Lipase/Acylhydrolase superfamily protein	1557	300	17878643	17878943	TSSup400
chr2	17933912	17934892	981	8.93	8.31	9.36	-1.05	4.63e-14	6.61e-13	304.96	331.84	746.23	571.92	AT2G43140	bHLH129	protein_coding	basic helix-loop-helix (bHLH) DNA-binding superfamily protein	980	1346	17934402	17935748	5UTR
chr2	18020724	18021288	565	8.59	8.97	8.08	0.89	1.33e-10	1.19e-09	525.31	478.48	261.18	280.65	AT2G43400	ETFQO	protein_coding	electron-transfer flavoprotein:ubiquinone oxidoreductase	564	102	18021006	18021108	TSSup400
chr2	18185673	18188562	2890	10.95	10.64	11.2	-0.56	8.81e-19	2.02e-17	1640.1	1555.28	2415.63	2302.57	AT2G43910	ATHOL1,HOL1	protein_coding	HARMLESS TO OZONE LAYER 1	2685	241	18187117	18187358	5UTR
chr2	18285493	18286692	1200	9.3	8.96	9.57	-0.61	6.42e-08	3.88e-07	503	493.57	699.29	819.61	AT2G44230	AT2G44230	protein_coding	Plant protein of unknown function (DUF946)	1199	228	18286092	18286320	TSSup400
chr2	18371160	18372921	1762	9.89	10.16	9.55	0.6	9.72e-12	1.02e-10	1168.71	1115.34	747.44	755.83	.	.	.	.	.	.	18372040	.	intergenic
chr2	18454923	18455607	685	8.81	9.04	8.54	0.5	0.000297	0.000883	502.07	551.39	421.26	324.23	AT2G44760	AT2G44760	protein_coding	Domain of unknown function (DUF3598)	684	335	18455265	18454930	TSSup400
chr2	18471604	18472290	687	8.79	9.45	7.53	1.91	3.2e-43	6.59e-41	701.97	694.68	168.5	201.98	AT2G44798	AT2G44798	atlncRNA	other RNA	686	643	18471947	18471304	TSSup1kTo400
chr2	18486022	18486716	695	8.94	9.21	8.6	0.61	3.25e-07	1.72e-06	582.96	599.99	394.78	380.57	.	.	.	.	.	.	18486369	.	intergenic
chr2	18610660	18611180	521	8.69	8.4	8.93	-0.54	3.34e-05	0.000121	330.99	343.57	503.11	475.18	AT2G45140	PVA12	protein_coding	plant VAP homolog 12	520	115	18610920	18610805	5UTR
chr2	18625564	18627883	2320	10.69	10.13	11.09	-0.97	5.55e-47	1.6e-44	1111.06	1125.4	2150.84	2217.53	AT2G45180	AT2G45180	protein_coding	Bifunctional inhibitor/lipid-transfer protein/seed storage 2S albumin superfamily protein	1593	536	18626723	18626187	CDS
chr2	18735376	18736017	642	8.77	8.38	9.08	-0.7	2.5e-08	1.59e-07	339.36	327.65	531.99	549.6	.	.	.	.	.	.	18735696	.	intergenic
chr2	18797877	18798487	611	8.68	8.3	8.99	-0.69	5.05e-07	2.57e-06	336.57	293.29	469.4	546.41	.	.	.	.	.	.	18798182	.	intergenic
chr2	18801458	18802190	733	9.16	9.69	8.3	1.39	1.57e-32	1.35e-30	851.66	801.1	308.12	323.17	AT2G45640	ATSAP18,SAP18	protein_coding	SIN3 associated polypeptide P18	732	353	18801824	18801471	TSSup400
chr2	18802752	18804359	1608	9.4	9.79	8.86	0.93	6.25e-16	1.06e-14	953.93	817.86	440.52	490.07	AT2G45650	RSB1,AGL6	protein_coding	AGAMOUS-like 6	1170	634	18803555	18804189	TSSup1kTo400
chr2	19070835	19071460	626	8.21	8.63	7.62	1.01	1.61e-10	1.42e-09	394.22	399.71	209.43	184.97	AT2G46455	AT2G46455	protein_coding	OxaA/YidC-like membrane insertion protein	625	64	19071147	19071083	TSSup400
chr2	19188886	19189575	690	8.42	8.75	8.01	0.74	7.26e-07	3.59e-06	420.25	438.26	234.7	280.65	.	.	.	.	.	.	19189230	.	intergenic
chr2	19197331	19198899	1569	10.28	10.7	9.71	0.99	2.33e-36	2.53e-34	1704.25	1614.78	825.67	845.13	AT2G46720	HIC,KCS13	protein_coding	3-ketoacyl-CoA synthase 13	1568	786	19198115	19197329	5UTR
chr2	19245018	19245754	737	9.3	8.98	9.56	-0.58	2.06e-06	9.37e-06	486.26	526.25	840.11	670.79	AT2G46830	AtCCA1,CCA1	protein_coding	circadian clock associated 1	736	204	19245386	19245590	TSSup400
chr2	19295162	19299807	4646	11.49	11.19	11.75	-0.56	5.06e-27	2.8e-25	2358.8	2301.92	3456.74	3424.09	AT2G46970	PIL1	protein_coding	phytochrome interacting factor 3-like 1	3428	374	19297484	19297858	5UTR
chr2	19362017	19363561	1545	9.87	9.56	10.13	-0.57	3.3e-10	2.79e-09	764.26	744.12	1067.59	1167.23	AT2G47160	AtBOR1,BOR1	protein_coding	HCO3- transporter family	311	1461	19362789	19361328	intergenic
chr2	19390023	19394342	4320	11.18	11.41	10.9	0.52	1.08e-18	2.45e-17	2690.73	2766.99	1870.4	1945.39	AT2G47240	CER8,LACS1	protein_coding	AMP-dependent synthetase and ligase family protein	2846	314	19392182	19392496	TSSup400
chr2	19403596	19404388	793	8.41	8.77	7.94	0.83	9.84e-09	6.78e-08	441.64	429.04	244.33	246.63	AT2G47250	AT2G47250	protein_coding	RNA helicase family protein	448	948	19403992	19403044	TSSup1kTo400
chr2	19479204	19480682	1479	9.45	9.71	9.13	0.59	1.99e-08	1.29e-07	820.05	859.76	533.2	585.74	AT2G47470	MEE30,PDI11,ATPDI11,UNE5,ATPDIL2-1	protein_coding	thioredoxin family protein	429	1310	19479943	19481253	intergenic
chr2	19514218	19514856	639	8.27	8.72	7.63	1.09	2.2e-12	2.53e-11	405.38	436.58	191.37	204.11	.	.	.	.	.	.	19514537	.	intergenic
chr2	19518977	19520546	1570	9.94	10.31	9.44	0.87	2.19e-21	6.75e-20	1255.18	1291.32	647.54	742.01	AT2G47585	MIR164A,MIR164	miRNA	MIR164/MIR164A; miRNA	795	990	19519761	19520751	TSSup1kTo400
chr2	19561741	19562251	511	8.08	8.48	7.54	0.93	5.2e-08	3.19e-07	381.2	331.84	172.12	200.92	AT2G47750	GH3.9	protein_coding	putative indole-3-acetic acid-amido synthetase GH3.9	510	1964	19561996	19563960	CDS
chr3	47872	48380	509	8.1	8.56	7.4	1.16	8.03e-11	7.44e-10	415.6	341.06	151.65	186.03	AT3G01140	MYB106,NOK,AtMYB106	protein_coding	myb domain protein 106	508	170	48126	48296	CDS
chr3	87660	88575	916	9.24	8.74	9.62	-0.87	1.88e-15	3.03e-14	415.6	440.77	759.47	808.98	AT3G01290	HIR2,AtHIR2	protein_coding	SPFH/Band 7/PHB domain-containing membrane-associated protein family	892	1476	88117	89593	3UTR
chr3	268954	270586	1633	10.07	10.41	9.62	0.79	5.57e-20	1.45e-18	1420.67	1301.37	777.53	798.35	AT3G01750	AT3G01750	protein_coding	Ankyrin repeat family protein	1366	450	269770	270220	TSSup1kTo400
chr3	328727	330260	1534	9.74	9.97	9.47	0.5	1.84e-07	1.02e-06	1047.84	953.61	707.72	709.06	AT3G01980	AT3G01980	protein_coding	NAD(P)-binding Rossmann-fold superfamily protein	1533	106	329493	329387	TSSup400
chr3	413984	414575	592	8.28	8.65	7.77	0.87	3.31e-08	2.08e-07	410.95	391.33	197.39	240.25	AT3G02220	AT3G02220	protein_coding		591	537	414279	413742	TSSup1kTo400
chr3	466774	468148	1375	9.52	9.96	8.9	1.06	5.62e-25	2.6e-23	999.49	988.81	456.17	497.51	AT3G02310	SEP2,AGL4	protein_coding	K-box region and MADS-box transcription factor family protein	1374	310	467461	467151	TSSup400
chr3	672200	673500	1301	9.77	10.03	9.45	0.57	1.43e-09	1.11e-08	1051.56	1036.57	661.98	739.88	AT3G02980	MCC1	protein_coding	MEIOTIC CONTROL OF CROSSOVERS1	1300	346	672850	672504	TSSup400
chr3	764548	765908	1361	9.2	9.43	8.92	0.51	4.77e-06	2.03e-05	691.74	686.3	467	502.82	AT3G03280	AT3G03280	protein_coding		1360	191	765228	765419	TSSup400
chr3	822343	823127	785	10.27	10.67	9.7	0.97	7.49e-33	6.5e-31	1658.69	1604.72	878.63	783.47	AT3G03450	RGL2	protein_coding	RGA-like 2	309	1083	822735	821652	intergenic
chr3	913419	914770	1352	9.95	10.21	9.64	0.58	1.47e-10	1.31e-09	1191.95	1180.71	846.13	746.26	AT3G03690	UNE7	protein_coding	Core-2/I-branching beta-1,6-N-acetylglucosaminyltransferase family protein	1351	270	914094	913824	TSSup400
chr3	1019870	1020651	782	8.93	9.2	8.6	0.6	1.64e-06	7.61e-06	582.03	596.64	353.86	422.03	AT3G03940	PPK3,MLK2	protein_coding	Protein kinase family protein	548	842	1020260	1019418	TSSup1kTo400
chr3	1107802	1109238	1437	9.98	9.67	10.23	-0.56	2.79e-11	2.75e-10	824.7	807.81	1197.58	1208.69	AT3G04210	TN13	protein_coding	Disease resistance protein (TIR-NBS class)	1436	268	1108520	1108252	TSSup400
chr3	1132062	1133242	1181	9.29	9.58	8.93	0.65	6.03e-08	3.65e-07	704.76	821.21	451.35	524.09	AT3G04280	RR22,ARR22	protein_coding	response regulator 22	37	1553	1132652	1131099	intergenic
chr3	1133605	1138014	4410	11.26	11.51	10.95	0.56	1.33e-20	3.66e-19	2979.88	2859.17	1895.67	2059.13	AT3G04290	LTL1,ATLTL1	protein_coding	Li-tolerant lipase 1	3792	588	1135809	1136397	CDS
chr3	1315262	1316029	768	9.1	9.36	8.77	0.59	2.26e-07	1.23e-06	643.39	672.89	433.3	442.23	AT3G04800	TIM23-3,ATTIM23-3	protein_coding	translocase inner membrane subunit 23-3	767	600	1315645	1315045	TSSup1kTo400
chr3	1373505	1373963	459	7.94	8.38	7.29	1.09	5.97e-10	4.91e-09	326.35	341.89	149.25	163.71	AT3G04960	AT3G04960	protein_coding	Domain of unknown function (DUF3444)	458	47	1373734	1373687	5UTR
chr3	1399878	1400289	412	7.88	8.38	7.1	1.28	5.65e-12	6.13e-11	357.03	310.05	132.4	141.39	AT3G05035	AT3G05035	protein_coding		411	196	1400083	1399887	CDS
chr3	1456079	1457545	1467	9.96	9.69	10.2	-0.51	2.57e-09	1.92e-08	811.68	837.97	1193.97	1152.35	AT3G05160	AT3G05160	protein_coding	Major facilitator superfamily protein	1466	483	1456812	1457295	5UTR
chr3	1548580	1550455	1876	9.87	10.24	9.37	0.87	1.21e-16	2.2e-15	1329.56	1094.39	633.09	692.05	AT3G05400	SUGTL5	protein_coding	Major facilitator superfamily protein	1875	72	1549517	1549445	5UTR
chr3	1567161	1567739	579	8.67	8.39	8.9	-0.51	8.73e-05	0.000289	350.52	322.62	479.03	479.44	AT3G05425	AT3G05425	protein_coding		444	23	1567450	1567473	TSSup400
chr3	1584396	1585353	958	9.66	9.97	9.24	0.73	5.06e-13	6.35e-12	1049.7	962.83	575.32	637.83	AT3G05480	RAD9,ATRAD9	protein_coding	cell cycle checkpoint control protein family	957	397	1584874	1585271	TSSup400
chr3	1624278	1625595	1318	9.23	9.5	8.9	0.59	8.4e-08	4.96e-07	706.62	736.58	457.37	498.57	AT3G05600	AtEH1	protein_coding	alpha/beta-Hydrolases superfamily protein	1317	84	1624936	1624852	TSSup400
chr3	1648337	1649496	1160	9.64	9.37	9.86	-0.5	4.69e-07	2.4e-06	684.3	636.86	968.9	894.03	AT3G05650	AtRLP32,RLP32	protein_coding	receptor like protein 32	1159	174	1648916	1648742	3UTR
chr3	1712721	1713616	896	9.3	9.89	8.27	1.62	2.88e-45	7.75e-43	939.06	961.16	290.07	328.48	AT3G05770	AT3G05770	protein_coding		504	943	1713168	1712225	TSSup1kTo400
chr3	1754761	1757833	3073	10.9	10.52	11.2	-0.68	1.25e-25	6.09e-24	1488.55	1454.72	2269.99	2451.4	AT3G01795	AT3G01795	atlncRNA		1262	412	1756297	1755885	CDS
chr3	1759254	1761188	1935	10.15	9.85	10.4	-0.55	7.14e-12	7.7e-11	918.6	927.64	1317.94	1377.72	AT3G05905	AT3G05905	atlncRNA	other RNA	1284	683	1760221	1760904	TSSup1kTo400
chr3	1763640	1764440	801	9.32	8.83	9.68	-0.85	7.19e-16	1.21e-14	463.02	447.48	834.1	811.11	AT3G05900	AT3G05900	protein_coding	neurofilament protein-related	800	56	1764040	1763984	CDS
chr3	1791498	1792023	526	8.42	8.75	7.98	0.78	5.16e-07	2.62e-06	456.51	407.26	225.07	279.58	AT3G05970	LACS6,ATLACS6	protein_coding	long-chain acyl-CoA synthetase 6	525	127	1791760	1791887	5UTR
chr3	1796263	1797002	740	9.67	10.12	9	1.12	1.2e-23	4.75e-22	1138.03	1087.69	578.93	448.61	AT3G05980	AT3G05980	protein_coding		230	1488	1796632	1795144	intergenic
chr3	1836183	1837015	833	9.33	9.01	9.59	-0.58	1.42e-07	7.99e-07	529.03	504.46	719.75	822.8	AT3G06085	AT3G06085	protein_coding		393	1023	1836599	1837622	CDS
chr3	1841679	1842780	1102	9.57	9.3	9.8	-0.5	9.07e-07	4.42e-06	630.38	628.48	944.83	835.56	AT3G06100	NLM6,NLM8,NIP7;1	protein_coding	NOD26-like intrinsic protein 7;1	1101	967	1842229	1843196	CDS
chr3	1884835	1885274	440	7.72	8.23	6.92	1.32	4.67e-11	4.47e-10	280.79	321.78	113.14	128.63	AT3G06220	AT3G06220	protein_coding	AP2/B3-like transcriptional factor family protein	439	84	1885054	1884970	TSSup400
chr3	1915408	1916110	703	8.47	8.82	8.01	0.81	9.94e-09	6.84e-08	456.51	444.96	253.96	260.45	AT3G06310	AT3G06310	protein_coding	Cox19-like CHCH family protein	34	1317	1915759	1914442	intergenic
chr3	1970302	1971206	905	9.89	10.17	9.56	0.61	5.7e-10	4.71e-09	1194.74	1106.96	822.06	683.54	AT3G06435	AT3G06435	protein_coding	Expressed protein	904	192	1970754	1970946	5UTR
chr3	2212148	2213318	1171	10.07	10.31	9.77	0.53	1.09e-10	9.94e-10	1250.53	1287.97	856.96	895.09	AT3G07005	LCR43	protein_coding	low-molecular-weight cysteine-rich 43	594	671	2212733	2212062	3UTR
chr3	2320590	2321708	1119	9.74	9.43	9.99	-0.56	1.47e-09	1.14e-08	710.34	671.22	1003.8	1033.29	AT3G07290	AT3G07290	protein_coding	Pentatricopeptide repeat (PPR) superfamily protein	163	3419	2321149	2324568	intergenic
chr3	2509728	2511194	1467	9.53	9.25	9.76	-0.51	1.84e-07	1.02e-06	600.63	614.24	870.2	863.2	AT3G07870	FBX92	protein_coding	F-box and associated interaction domains-containing protein	1466	108	2510461	2510569	TSSup400
chr3	2576268	2576798	531	8.06	8.4	7.63	0.77	9.01e-06	3.65e-05	346.8	327.65	174.52	221.12	AT3G08500	MYB83,AtMYB83	protein_coding	myb domain protein 83	355	1743	2576533	2578276	3UTR
chr3	2745033	2746080	1048	9.79	10.14	9.32	0.82	3.18e-19	7.71e-18	1126.87	1127.08	636.71	639.96	AT3G09000	BPP2	protein_coding	proline-rich family protein	1047	23	2745556	2745533	5UTR
chr3	2930702	2932092	1391	9.43	9.11	9.69	-0.59	8.78e-08	5.17e-07	504.86	597.48	831.69	822.8	AT3G09540	AT3G09540	protein_coding	Pectin lyase-like superfamily protein	1390	35	2931397	2931362	CDS
chr3	3014869	3015360	492	8.33	8.56	8.05	0.51	0.000553	0.00154	388.64	365.36	269.61	259.38	AT3G09820	ATADK1,ADK1	protein_coding	adenosine kinase 1	75	3335	3015114	3011779	intergenic
chr3	3048734	3049430	697	9.02	9.36	8.58	0.78	5.25e-11	5.01e-10	640.6	672.89	362.28	400.77	.	.	.	.	.	.	3049082	.	intergenic
chr3	3097459	3098818	1360	11.22	11.6	10.71	0.89	7.22e-54	2.56e-51	3080.3	3125.64	1694.67	1657.3	AT3G10040	HRA1	protein_coding	sequence-specific DNA binding transcription factors	1359	279	3098138	3098417	5UTR
chr3	3203167	3204026	860	9.03	9.53	8.26	1.27	3.19e-25	1.5e-23	739.16	736.58	285.25	327.42	AT3G10340	PAL4	protein_coding	phenylalanine ammonia-lyase 4	859	391	3203596	3203987	TSSup400
chr3	3266966	3267934	969	9.32	9.62	8.94	0.68	1.84e-10	1.62e-09	802.38	772.61	506.72	474.12	AT3G10490	NAC052,ANAC051,ANAC052,SGS1	protein_coding	NAC domain containing protein 52	968	374	3267450	3267824	3UTR
chr3	3301337	3302414	1078	9.19	9.63	8.55	1.08	1.53e-18	3.43e-17	853.52	733.23	347.84	400.77	AT3G10570	CYP77A6	protein_coding	cytochrome P450, family 77, subfamily A, polypeptide 6	1077	11	3301875	3301886	TSSup400
chr3	3303001	3304301	1301	10.02	10.26	9.73	0.53	3.45e-09	2.53e-08	1202.18	1256.12	912.33	786.66	AT3G10572	PEX26,APEM9,DAYU	protein_coding	3-phosphoinositide-dependent protein kinase-1, putative	1077	573	3303651	3304224	CDS
chr3	3424655	3425355	701	8.73	8.98	8.42	0.56	1.73e-05	6.62e-05	521.6	487.7	355.06	331.67	AT3G10960	ATAZG1,AZG1	protein_coding	AZA-guanine resistant1	543	2053	3425005	3427058	CDS
chr3	3447148	3447657	510	8.02	8.39	7.54	0.84	1.48e-06	6.93e-06	313.33	355.3	169.71	203.04	AT3G11000	AT3G11000	protein_coding	DCD (Development and Cell Death) domain protein	509	165	3447402	3447567	TSSup400
chr3	3569236	3569723	488	7.82	7.44	8.12	-0.68	0.000179	0.000555	165.5	181	273.22	281.71	AT3G11390	AT3G11390	protein_coding	Cysteine/Histidine-rich C1 domain family protein	487	348	3569479	3569827	TSSup400
chr3	3612325	3614042	1718	9.82	10.16	9.36	0.79	1.87e-17	3.77e-16	1138.96	1146.35	624.67	693.11	AT3G11470	PPT	protein_coding	4'-phosphopantetheinyl transferase superfamily	1314	544	3613183	3612639	TSSup1kTo400
chr3	3859531	3860797	1267	10.07	10.44	9.58	0.86	4.17e-22	1.38e-20	1468.09	1308.08	757.07	776.03	AT3G12110	ACT11	protein_coding	actin-11	558	2385	3860164	3857779	intergenic
chr3	3874534	3876912	2379	10.49	10.8	10.08	0.72	1.88e-20	5.13e-19	1809.31	1753.88	1017.04	1153.41	AT3G12145	FTM4,FLR1	protein_coding	Leucine-rich repeat (LRR) family protein	2378	579	3875723	3876302	CDS
chr3	4024332	4025070	739	9.52	9.8	9.17	0.63	2.94e-09	2.18e-08	855.38	929.31	617.45	535.78	AT3G12670	emb2742	protein_coding	CTP synthase family protein	738	344	4024701	4024357	TSSup400
chr3	4039380	4040573	1194	9.45	9.79	9.01	0.79	1.3e-13	1.76e-12	906.52	868.14	483.85	545.35	AT3G12710	AT3G12710	protein_coding	DNA glycosylase superfamily protein	250	2099	4039976	4042075	intergenic
chr3	4041373	4043086	1714	9.83	10.11	9.48	0.63	5.93e-12	6.4e-11	1089.68	1124.56	687.26	743.07	AT3G12710	AT3G12710	protein_coding	DNA glycosylase superfamily protein	1702	154	4042229	4042075	TSSup400
chr3	4145926	4146767	842	9.31	9.62	8.91	0.72	8.43e-11	7.77e-10	803.31	774.29	451.35	509.2	AT3G12980	HAC5,ATHPCAT4	protein_coding	histone acetyltransferase of the CBP family 5	841	52	4146346	4146398	TSSup400
chr3	4346393	4347236	844	9.31	9.64	8.87	0.77	2.36e-12	2.69e-11	816.33	779.32	445.33	491.13	AT3G13380	BRL3	protein_coding	BRI1-like 3	843	485	4346814	4346329	5UTR
chr3	4400883	4403883	3001	11.11	11.37	10.8	0.57	6.44e-22	2.09e-20	2666.55	2610.29	1760.87	1797.62	AT3G13510	AT3G13510	protein_coding	Protein of Unknown Function (DUF239)	1529	971	4402383	4403354	TSSup1kTo400
chr3	4489919	4490771	853	9.37	9.05	9.64	-0.59	7.78e-08	4.63e-07	490.91	568.98	800.4	791.97	AT3G13700	AT3G13700	protein_coding	RNA-binding (RRM/RBD/RNP motifs) family protein	144	3392	4490345	4493737	3UTR
chr3	4580022	4580608	587	8.43	8.87	7.79	1.08	1.36e-13	1.84e-12	482.55	452.51	226.28	215.8	.	.	.	.	.	.	4580315	.	intergenic
chr3	4582233	4583449	1217	9.13	9.56	8.51	1.05	1.06e-17	2.22e-16	732.65	781.83	328.58	401.83	AT3G13898	AT3G13898	protein_coding		1135	473	4582841	4583314	TSSup1kTo400
chr3	4614978	4617351	2374	10.71	10.37	10.99	-0.62	7.21e-21	2.05e-19	1302.59	1341.6	2050.94	2013.42	AT3G02805	AT3G02805	lncRNA		752	752	4616164	4616916	intergenic
chr3	4751210	4751990	781	9.15	9.4	8.84	0.57	3.24e-07	1.71e-06	681.51	672.89	457.37	456.05	.	.	.	.	.	.	4751600	.	intergenic
chr3	4803581	4804337	757	9.15	9.68	8.32	1.36	3.09e-30	2.1e-28	775.42	861.44	315.34	323.17	AT3G14380	CASPL2A2	protein_coding	Uncharacterised protein family (UPF0497)	756	509	4803959	4804468	5UTR
chr3	4825197	4826070	874	9.3	8.76	9.69	-0.93	1.43e-17	2.92e-16	439.78	429.04	787.16	868.51	AT3G14430	AT3G14430	protein_coding		716	720	4825633	4824913	TSSup1kTo400
chr3	4828892	4829607	716	8.67	8.99	8.26	0.73	5.44e-08	3.32e-07	515.09	504.46	286.46	328.48	.	.	.	.	.	.	4829249	.	intergenic
chr3	4887653	4889514	1862	10.43	10.73	10.06	0.67	2.09e-19	5.17e-18	1664.27	1726.23	1033.89	1098.13	AT3G14560	AT3G14560	protein_coding		1452	479	4888583	4889062	TSSup1kTo400
chr3	4942971	4943802	832	9.18	8.84	9.46	-0.62	1.05e-07	6.07e-07	481.62	436.58	658.37	748.39	AT3G14710	AT3G14710	protein_coding	RNI-like superfamily protein	93	1906	4943386	4941480	intergenic
chr3	4955480	4956395	916	9.54	9.26	9.77	-0.51	2.54e-07	1.37e-06	623.87	600.83	889.46	853.63	AT3G14750	FLXL1	protein_coding		915	183	4955937	4955754	TSSup400
chr3	4957122	4957973	852	8.82	8.38	9.16	-0.77	6.62e-10	5.42e-09	333.78	334.35	598.19	544.28	AT3G14760	AT3G14760	protein_coding		184	1199	4957547	4956348	3UTR
chr3	4974061	4974933	873	9.22	9.47	8.93	0.54	9.15e-06	3.71e-05	743.81	672.89	438.11	536.84	AT3G14810	MSL5	protein_coding	mechanosensitive channel of small conductance-like 5	872	37	4974497	4974534	5UTR
chr3	5035179	5036009	831	9.08	9.33	8.78	0.55	1.38e-06	6.51e-06	635.96	646.92	438.11	439.04	AT3G14960	B3GALT13	protein_coding	Galactosyltransferase family protein	169	2520	5035594	5038114	intergenic
chr3	5058012	5059919	1908	10.56	10.85	10.18	0.67	7.17e-19	1.65e-17	1767.47	1930.69	1113.33	1207.63	AT3G15020	mMDH2	protein_coding	Lactate/malate dehydrogenase family protein	237	3225	5058965	5055740	intergenic
chr3	5063832	5065568	1737	10.66	10.93	10.32	0.61	2.28e-18	5.08e-17	1953.43	1948.29	1236.1	1328.82	AT3G15040	AT3G15040	protein_coding	Protein of unknown function, DUF584	865	2045	5064700	5066745	intergenic
chr3	5066090	5066974	885	8.86	8.56	9.11	-0.55	7.93e-06	3.25e-05	362.61	393.85	560.88	545.35	AT3G15040	AT3G15040	protein_coding	Protein of unknown function, DUF584	884	213	5066532	5066745	CDS
chr3	5175339	5175959	621	8.63	8.25	8.94	-0.69	1.56e-07	8.72e-07	297.52	310.05	486.26	493.26	AT3G15356	LEC	protein_coding	Legume lectin family protein	620	126	5175649	5175523	TSSup400
chr3	5247029	5247523	495	8.16	8.6	7.52	1.08	2.59e-11	2.56e-10	399.8	373.74	182.95	183.91	.	.	.	.	.	.	5247276	.	intergenic
chr3	5376569	5377244	676	8.57	8.3	8.8	-0.5	0.000186	0.000576	306.82	324.3	435.7	458.18	AT3G15900	AT3G15900	protein_coding		675	273	5376906	5377179	CDS
chr3	5552477	5553250	774	8.71	9.11	8.15	0.96	2.07e-12	2.38e-11	575.52	532.11	261.18	308.29	AT3G03285	AT3G03285	lncRNA		637	172	5552863	5552691	CDS
chr3	5705298	5706107	810	8.78	8.5	9.01	-0.51	0.000116	0.000374	337.5	387.14	487.46	541.09	AT3G16770	RAP2.3,EBP,ERF72,ATEBP	protein_coding	ethylene-responsive element binding protein	809	162	5705702	5705540	5UTR
chr3	5718728	5721371	2644	10.91	10.5	11.23	-0.73	6.54e-31	4.91e-29	1486.69	1408.63	2392.76	2411	AT3G16800	EGR3	protein_coding	Protein phosphatase 2C family protein	1431	891	5720049	5720940	TSSup1kTo400
chr3	6015769	6017213	1445	9.8	10.04	9.52	0.52	6.9e-08	4.15e-07	1099.91	1007.24	696.89	772.84	AT3G17580	AT3G17580	protein_coding		175	1308	6016491	6015183	intergenic
chr3	6145570	6146330	761	8.85	9.11	8.54	0.57	4.18e-06	1.8e-05	528.1	575.69	371.91	371.01	AT3G17950	Y-3	protein_coding		760	64	6145950	6146014	TSSup400
chr3	6153421	6154519	1099	10.06	10.32	9.74	0.58	2.63e-12	2.97e-11	1292.37	1262.83	859.37	853.63	AT3G18000	PEAMT,NMT1,XPL1,AtPMT1	protein_coding	S-adenosyl-L-methionine-dependent methyltransferases superfamily protein	1098	392	6153970	6154362	TSSup400
chr3	6245804	6246994	1191	9.91	10.2	9.55	0.65	1.66e-13	2.22e-12	1163.13	1193.28	730.59	771.78	AT3G03655	AT3G03655	lncRNA		816	290	6246399	6246689	CDS
chr3	6258860	6260086	1227	9.35	9.71	8.86	0.85	2.57e-15	4.09e-14	816.33	860.6	451.35	479.44	AT3G18250	AT3G18250	protein_coding	Putative membrane lipoprotein	566	1047	6259473	6258426	intergenic
chr3	6265711	6266427	717	8.32	8.55	8.03	0.52	0.000519	0.00145	356.1	395.52	273.22	249.82	AT3G18280	AtTED4,TED4	protein_coding	Bifunctional inhibitor/lipid-transfer protein/seed storage 2S albumin superfamily protein	482	876	6266069	6266945	TSSup1kTo400
chr3	6373089	6373506	418	8.04	8.31	7.72	0.59	0.00137	0.00349	354.24	279.88	187.76	233.87	AT3G18524	ATMSH2,MSH2	protein_coding	MUTS homolog 2	417	612	6373297	6372685	TSSup1kTo400
chr3	6380006	6381584	1579	10.47	10.84	9.98	0.86	6.32e-26	3.21e-24	1905.08	1748.85	942.42	1076.87	AT3G03705	AT3G03705	lncRNA		917	529	6380795	6381324	CDS
chr3	6383038	6383837	800	8.84	9.29	8.2	1.08	2.76e-16	4.89e-15	659.2	589.1	273.22	315.73	AT3G18550	ATTCP18,TCP18,BRC1,AtBRC1	protein_coding	TCP family transcription factor	799	149	6383437	6383288	CDS
chr3	6416470	6417092	623	8.68	8.91	8.41	0.5	0.000146	0.000458	468.6	494.4	356.27	326.36	AT3G18640	AT3G18640	protein_coding	Zinc finger C-x8-C-x5-C-x3-H type family protein	622	182	6416781	6416599	TSSup400
chr3	6498839	6499653	815	9.24	9.77	8.4	1.38	2.57e-33	2.36e-31	886.99	862.28	318.95	355.06	AT3G18850	LPAT5	protein_coding	lysophosphatidyl acyltransferase 5	322	2186	6499246	6501432	intergenic
chr3	6501071	6501731	661	9.23	9.54	8.84	0.7	3.23e-10	2.74e-09	712.2	780.15	468.2	449.67	AT3G18850	LPAT5	protein_coding	lysophosphatidyl acyltransferase 5	660	31	6501401	6501432	5UTR
chr3	6516730	6517155	426	7.87	8.3	7.25	1.05	2.21e-08	1.42e-07	296.59	331.84	138.41	165.84	AT3G18900	AT3G18900	protein_coding		425	52	6516942	6516890	5UTR
chr3	6563066	6565924	2859	11.18	10.79	11.49	-0.69	2.18e-33	2.03e-31	1744.23	1805	2856.15	2887.25	AT3G19030	AT3G19030	protein_coding		1497	71	6564495	6564424	TSSup400
chr3	6600587	6600994	408	7.61	8.01	7.06	0.95	2.33e-05	8.7e-05	246.39	268.99	105.92	161.58	AT3G19090	LARP6c,AtLARP6c	protein_coding	RNA-binding protein	407	488	6600790	6601278	TSSup1kTo400
chr3	6685711	6686501	791	8.74	9.14	8.19	0.94	9.4e-13	1.13e-11	562.5	562.28	273.22	312.54	AT3G03805	AT3G03805	lncRNA		624	771	6686106	6685335	TSSup1kTo400
chr3	6717880	6720683	2804	10.96	10.67	11.2	-0.53	5.73e-18	1.22e-16	1653.11	1601.37	2378.32	2325.96	AT3TE28220	HELITRON2	RC/Helitron	.	591	1506	6719281	6720787	intergenic
chr3	6841273	6842735	1463	10.52	10.15	10.82	-0.68	2.96e-20	7.93e-19	1136.17	1129.59	1893.27	1729.59	AT3G19690	AT3G19690	protein_coding	CAP (Cysteine-rich secretory proteins, Antigen 5, and Pathogenesis-related 1 protein) superfamily protein	516	852	6842004	6842856	CDS
chr3	6881918	6882709	792	9.08	8.76	9.35	-0.59	4.61e-07	2.36e-06	403.52	460.89	639.11	664.41	AT3G19820	DWF1,CBB1,EVE1,DIM1,DIM	protein_coding	cell elongation protein / DWARF1 / DIMINUTO (DIM)	791	2	6882313	6882315	5UTR
chr3	6901851	6903138	1288	9.89	9.39	10.26	-0.88	7.03e-22	2.25e-20	684.3	654.46	1169.9	1288.42	AT3G19850	AT3G19850	protein_coding	Phototropic-responsive NPH3 family protein	483	1160	6902494	6901334	intergenic
chr3	6932925	6935183	2259	10.26	9.96	10.51	-0.55	9.24e-12	9.82e-11	1016.23	980.43	1526.17	1388.35	AT3G19930	ATSTP4,STP4	protein_coding	sugar transporter 4	1616	513	6934054	6934567	TSSup1kTo400
chr3	7211031	7212122	1092	9.1	9.33	8.83	0.5	9.77e-06	3.93e-05	633.17	657.81	474.22	435.85	AT3G20640	BHLH123	protein_coding	basic helix-loop-helix (bHLH) DNA-binding superfamily protein	1091	1898	7211576	7213474	CDS
chr3	7262793	7264076	1284	10.21	9.93	10.44	-0.51	1.66e-09	1.27e-08	911.17	1038.25	1422.66	1355.39	AT3G20770	EIN3,AtEIN3	protein_coding	Ethylene insensitive 3 family protein	1283	50	7263434	7263384	TSSup400
chr3	7631271	7633428	2158	9.96	10.19	9.69	0.5	2.49e-07	1.35e-06	1151.97	1179.87	747.44	904.66	AT3G21680	AT3G21680	protein_coding		215	1874	7632349	7634223	intergenic
chr3	7637472	7639146	1675	9.74	9.45	9.98	-0.53	6.86e-09	4.82e-08	688.02	707.25	992.97	1026.91	AT3G21690	DTX40	protein_coding	MATE efflux family protein	1563	274	7638309	7638583	TSSup400
chr3	7880060	7881876	1817	10.27	10.51	9.99	0.52	9.69e-11	8.87e-10	1382.55	1524.28	1009.82	1017.34	AT3G22290	AT3G22290	protein_coding	Endoplasmic reticulum vesicle transporter protein	1330	578	7880968	7881546	TSSup1kTo400
chr3	7925054	7926099	1046	8.74	9.06	8.32	0.74	1.39e-08	9.29e-08	514.16	553.9	311.73	329.55	AT3G22400	LOX5,ATLOX5	protein_coding	PLAT/LH2 domain-containing lipoxygenase family protein	372	1151	7925576	7926727	intergenic
chr3	7939500	7940059	560	8.3	8.68	7.8	0.88	1.96e-08	1.27e-07	383.99	434.07	208.22	237.06	AT3G22415	AT3G22415	protein_coding		146	1134	7939779	7940913	intergenic
chr3	7984872	7986666	1795	9.57	9.81	9.3	0.51	5.78e-07	2.91e-06	844.22	946.07	639.11	618.7	AT3G22540	AT3G22540	protein_coding	Protein of unknown function (DUF1677)	961	936	7985769	7984833	TSSup1kTo400
chr3	7991740	7993974	2235	10.99	11.35	10.51	0.84	4.43e-34	4.27e-32	2752.09	2457.78	1478.02	1435.12	AT3G22550	AT3G22550	protein_coding	Protein of unknown function (DUF581)	2234	731	7992857	7993588	CDS
chr3	7997104	7999010	1907	9.96	10.22	9.62	0.6	1.3e-10	1.16e-09	1180.8	1212.55	725.77	852.57	AT3G22565	AT3G22565	protein_coding		592	1361	7998057	7999418	intergenic
chr3	8072283	8073311	1029	9.61	9.92	9.23	0.69	2.44e-12	2.78e-11	939.06	993	588.56	611.26	AT3G22820	EPFL5,CLL1	protein_coding	allergen-related	54	1381	8072797	8074178	intergenic
chr3	8085279	8087246	1968	10.36	10.62	10.05	0.57	2.04e-14	2.99e-13	1594.54	1542.71	1065.19	1048.17	AT3G22840	ELIP1,ELIP	protein_coding	Chlorophyll A-B binding family protein	1390	593	8086262	8085669	TSSup1kTo400
chr3	8103938	8104948	1011	10.05	9.63	10.37	-0.74	2.49e-17	4.9e-16	820.05	768.42	1384.14	1261.84	AT3G04325	AT3G04325	lncRNA		822	206	8104443	8104649	CDS
chr3	8107374	8109992	2619	10.96	10.53	11.29	-0.76	1.68e-31	1.29e-29	1484.83	1464.78	2390.35	2618.3	AT3G22886	MIR167A	miRNA	MIR167A; miRNA	835	612	8108683	8108071	intergenic
chr3	8170463	8171393	931	8.87	8.57	9.12	-0.56	3.85e-06	1.66e-05	377.48	381.28	559.67	555.98	AT3TE34225	ATREP10D	RC/Helitron	.	930	13085	8170928	8157843	intergenic
chr3	8213161	8214220	1060	9.46	9.18	9.69	-0.52	3.16e-07	1.68e-06	574.59	583.23	846.13	810.05	AT3TE34445	ATREP10D	RC/Helitron	.	293	236	8213690	8213454	intergenic
chr3	8240288	8241630	1343	8.99	9.39	8.43	0.96	3.13e-13	4.08e-12	632.24	705.57	306.92	382.7	AT3G23130	SUP,FON1,FLO10	protein_coding	C2H2 and C2HC zinc fingers superfamily protein	375	1296	8240959	8242255	intergenic
chr3	8244678	8245213	536	7.85	8.37	7.04	1.33	1.39e-12	1.65e-11	336.57	324.3	120.36	142.45	.	.	.	.	.	.	8244945	.	intergenic
chr3	8329272	8330212	941	8.88	9.19	8.5	0.69	1.35e-08	9.04e-08	581.1	585.74	356.27	366.75	AT3TE34920	ATREP3	RC/Helitron	.	940	1555	8329742	8328187	intergenic
chr3	8411389	8412538	1150	9.17	9.68	8.38	1.3	8.5e-26	4.26e-24	864.68	775.13	304.51	363.56	AT3G23460	AT3G23460	protein_coding	S-adenosyl-L-methionine-dependent methyltransferases superfamily protein	1149	355	8411963	8412318	3UTR
chr3	8450542	8451698	1157	9	8.34	9.45	-1.11	1.26e-19	3.21e-18	338.43	307.54	736.6	659.09	AT3G23550	DTX18	protein_coding	MATE efflux family protein	1156	321	8451120	8450799	TSSup400
chr3	8489786	8492064	2279	10.23	10.51	9.88	0.63	6.56e-14	9.25e-13	1411.38	1505.84	1002.6	877.02	AT3G04565	AT3G04565	lncRNA		1524	76	8490925	8490849	CDS
chr3	8546260	8547273	1014	9.02	8.73	9.26	-0.53	4.97e-06	2.1e-05	435.13	416.47	592.17	637.83	.	.	.	.	.	.	8546766	.	intergenic
chr3	8555250	8555982	733	8.92	9.33	8.35	0.97	3.01e-13	3.93e-12	669.43	613.4	290.07	364.63	AT3G23740	AT3G23740	protein_coding		589	777	8555616	8554839	TSSup1kTo400
chr3	8646066	8647130	1065	9.51	9.74	9.23	0.51	6.7e-07	3.33e-06	898.15	817.86	595.78	609.13	AT3G23930	AT3G23930	protein_coding		1064	147	8646598	8646745	TSSup400
chr3	8863494	8865492	1999	9.95	10.4	9.3	1.11	2.09e-09	1.58e-08	1396.5	1311.43	547.64	709.06	AT3G24420	DLK2	protein_coding	alpha/beta-Hydrolases superfamily protein	1998	746	8864493	8865239	CDS
chr3	8880006	8881283	1278	9.08	9.44	8.58	0.86	1.81e-12	2.11e-11	690.81	702.22	345.43	419.91	AT3G24450	AT3G24450	protein_coding	Heavy metal transport/detoxification superfamily protein	1272	1135	8880644	8881779	CDS
chr3	8901518	8903256	1739	10.35	10.08	10.58	-0.5	1.17e-11	1.21e-10	1079.45	1089.37	1518.95	1545.68	AT3G24480	LRX4	protein_coding	Leucine-rich repeat (LRR) family protein	1738	448	8902387	8902835	CDS
chr3	9168381	9170032	1652	9.81	10.19	9.29	0.9	1.05e-22	3.73e-21	1151.97	1189.09	616.24	638.89	AT3G25180	CYP82G1	protein_coding	cytochrome P450, family 82, subfamily G, polypeptide 1	1651	95	9169206	9169301	CDS
chr3	9196980	9197734	755	8.62	9.13	7.83	1.3	3.38e-19	8.11e-18	586.68	533.79	203.41	250.88	AT3G25250	AtOXI1,AGC2-1,AGC2,OXI1	protein_coding	AGC (cAMP-dependent, cGMP-dependent and protein kinase C) kinase family protein	146	2024	9197357	9195333	intergenic
chr3	9286679	9287191	513	8.12	8.44	7.72	0.72	6.69e-06	2.78e-05	347.73	346.92	219.06	201.98	AT3G25570	SAMDC3	protein_coding	Adenosylmethionine decarboxylase family protein	14	2403	9286935	9289338	intergenic
chr3	9330634	9331387	754	8.42	8.67	8.1	0.57	8.56e-05	0.000284	387.71	428.2	280.44	270.02	AT3TE38970	ATTIRTA1	DNA/Tc1	.	111	515	9331010	9331525	intergenic
chr3	9343444	9344167	724	8.8	9.09	8.45	0.64	3.47e-07	1.82e-06	535.54	551.39	356.27	343.37	.	.	.	.	.	.	9343805	.	intergenic
chr3	9371625	9377321	5697	11.7	11.27	12.02	-0.75	1.46e-49	4.75e-47	2468.51	2475.38	4057.34	4267.1	AT3G25716	AT3G25716	protein_coding		1296	1060	9374473	9373413	intergenic
chr3	9385874	9386454	581	8.02	7.42	8.44	-1.02	7.01e-09	4.91e-08	152.48	190.22	361.08	332.74	AT3TE39205	ATREP3	RC/Helitron	.	550	260	9386164	9386424	intergenic
chr3	9394848	9397739	2892	10.48	9.97	10.85	-0.88	2.89e-35	2.97e-33	1014.37	994.68	1848.73	1850.78	AT3G25730	EDF3	protein_coding	ethylene response DNA binding factor 3	2468	22	9396293	9396271	5UTR
chr3	9403389	9404095	707	9.61	8.96	10.06	-1.1	2.8e-28	1.71e-26	519.74	478.48	1091.67	1040.73	AT3G25760	ERD12,AOC1	protein_coding	allene oxide cyclase 1	706	36	9403742	9403778	TSSup400
chr3	9486587	9488245	1659	9.79	10.1	9.41	0.68	1.7e-11	1.72e-10	1015.3	1172.33	647.54	716.5	AT3G25905	CLE27	protein_coding	CLAVATA3/ESR-RELATED 27	1337	492	9487416	9486924	TSSup1kTo400
chr3	9517072	9517733	662	8.76	8.49	8.99	-0.5	0.000115	0.000372	336.57	381.28	513.94	499.63	AT3G26030	ATB'	protein_coding	serine/threonine protein phosphatase 2A 55 kDa regulatory subunit B prime delta	661	450	9517402	9516952	5UTR
chr3	9631778	9632678	901	8.83	8.39	9.17	-0.78	3.13e-10	2.66e-09	338.43	332.68	556.06	594.25	AT3G26280	CYP71B4	protein_coding	cytochrome P450, family 71, subfamily B, polypeptide 4	900	83	9632228	9632145	TSSup400
chr3	9634262	9635263	1002	9.88	9.57	10.14	-0.58	2.15e-10	1.87e-09	776.35	740.77	1184.34	1079	AT3G26290	CYP71B26	protein_coding	cytochrome P450, family 71, subfamily B, polypeptide 26	1001	60	9634762	9634822	5UTR
chr3	9642744	9643540	797	8.49	7.79	8.96	-1.17	7.51e-05	0.000252	175.72	268.15	477.83	519.83	AT3G26310	CYP71B35	protein_coding	cytochrome P450, family 71, subfamily B, polypeptide 35	796	363	9643142	9642779	TSSup400
chr3	9680880	9684197	3318	10.71	10.33	11.01	-0.68	1.88e-20	5.12e-19	1280.28	1301.37	1934.19	2189.89	AT3G26450	AT3G26450	protein_coding	Polyketide cyclase/dehydrase and lipid transport superfamily protein	2963	968	9682538	9683506	3UTR
chr3	9699165	9699834	670	8.55	8.27	8.79	-0.51	0.000262	0.000788	305.89	312.56	402	481.56	AT3TE40435	ATCOPIA6	LTR/Copia	.	25	309	9699499	9699190	intergenic
chr3	9713632	9714916	1285	10	9.58	10.32	-0.74	4.82e-18	1.03e-16	767.05	763.39	1319.15	1236.33	AT3G26510	AT3G26510	protein_coding	Octicosapeptide/Phox/Bem1p family protein	268	1374	9714274	9712900	intergenic
chr3	9762775	9763547	773	8.65	9.17	7.82	1.35	3.53e-19	8.43e-18	544.84	610.88	193.78	259.38	AT3G26590	DTX29	protein_coding	MATE efflux family protein	772	2409	9763161	9765570	CDS
chr3	9812533	9813590	1058	9.9	10.23	9.46	0.78	3.09e-17	6.02e-16	1204.04	1202.49	747.44	658.03	AT3G26710	CCB1	protein_coding	cofactor assembly of complex C	1057	161	9813061	9813222	TSSup400
chr3	9827119	9829436	2318	10.47	10.1	10.77	-0.67	1.24e-20	3.44e-19	1076.66	1114.51	1711.52	1772.11	AT3G26740	CCL	protein_coding	CCR-like	1798	596	9828277	9827681	CDS
chr3	9831998	9832695	698	8.96	8.66	9.21	-0.55	4.5e-06	1.92e-05	413.74	394.69	558.47	627.2	AT3G26744	SCRM,ATICE1,ICE1	protein_coding	basic helix-loop-helix (bHLH) DNA-binding superfamily protein	29	2933	9832346	9835279	intergenic
chr3	9945398	9946290	893	9.37	9.6	9.08	0.52	6.57e-07	3.27e-06	793.09	763.39	553.66	531.53	AT3G26960	AT3G26960	protein_coding	Pollen Ole e 1 allergen and extensin family protein	892	17	9945844	9945861	5UTR
chr3	9958642	9960150	1509	10.09	10.45	9.6	0.85	2.44e-24	1.04e-22	1432.76	1370.93	795.58	760.08	AT3G27010	PCF1,ATTCP20,AT-TCP20,TCP20	protein_coding	TEOSINTE BRANCHED 1, cycloidea, PCF (TCP)-domain family protein 20	1303	451	9959396	9958945	TSSup1kTo400
chr3	9968520	9969772	1253	9.09	9.56	8.38	1.18	9.85e-20	2.52e-18	756.82	749.99	287.66	378.45	AT3G27025	LAZY6	protein_coding		1222	404	9969146	9969550	TSSup1kTo400
chr3	10053413	10054001	589	8.86	9.11	8.54	0.57	6.18e-06	2.58e-05	541.12	565.63	351.45	395.46	AT3G27220	AT3G27220	protein_coding	Galactose oxidase/kelch repeat superfamily protein	588	54	10053707	10053761	5UTR
chr3	10203067	10204196	1130	9.31	9.53	9.04	0.5	7.82e-06	3.21e-05	738.23	744.96	488.66	563.42	AT3G27540	AT3G27540	protein_coding	beta-1,4-N-acetylglucosaminyltransferase family protein	123	1442	10203631	10205073	intergenic
chr3	10306986	10312569	5584	11.37	11.76	10.83	0.93	1.85e-12	2.16e-11	3417.8	3537.09	1657.36	1993.22	AT3G27809	AT3G27809	protein_coding		1987	1374	10309777	10308403	CDS
chr3	10337725	10339656	1932	10.19	9.92	10.42	-0.5	2.62e-10	2.25e-09	992.05	941.88	1332.39	1410.67	AT3G27880	AT3G27880	protein_coding	Protein of unknown function (DUF1645)	1803	543	10338690	10338147	CDS
chr3	10365989	10366402	414	7.61	8.1	6.84	1.26	8.6e-09	5.95e-08	264.98	284.91	93.88	135.01	AT3G27925	DEGP1,DEG1	protein_coding	DegP protease 1	413	2818	10366195	10369013	CDS
chr3	10409654	10410153	500	8.13	8.59	7.44	1.15	1.09e-11	1.14e-10	383.06	388.82	154.06	193.48	AT3G28007	SWEET4,AtSWEET4	protein_coding	Nodulin MtN3 family protein	499	74	10409903	10409977	5UTR
chr3	10412939	10413521	583	8.36	8.86	7.57	1.3	1.24e-16	2.27e-15	463.95	468.43	168.5	210.48	.	.	.	.	.	.	10413230	.	intergenic
chr3	10439187	10440674	1488	9.68	9.99	9.28	0.71	3.57e-13	4.61e-12	979.97	1055.01	607.82	638.89	AT3TE43350	ATREP10D	RC/Helitron	.	234	509	10439930	10439421	intergenic
chr3	10493934	10494598	665	8.39	7.98	8.71	-0.74	4.69e-06	2e-05	277.07	226.25	468.2	372.07	.	.	.	.	.	.	10494266	.	intergenic
chr3	10514781	10515959	1179	9.58	9.08	9.95	-0.86	1.16e-17	2.41e-16	538.33	547.2	1038.71	936.55	AT3G28193	AT3G28193	protein_coding		981	608	10515370	10514762	TSSup1kTo400
chr3	10517599	10520653	3055	10.48	10.14	10.76	-0.62	6.58e-18	1.39e-16	1090.61	1158.92	1723.56	1738.09	AT3G28200	PER31	protein_coding	Peroxidase superfamily protein	1917	1150	10519126	10517976	3UTR
chr3	10866884	10867344	461	7.84	8.22	7.32	0.89	8.32e-07	4.08e-06	291.94	303.35	158.88	161.58	.	.	.	.	.	.	10867114	.	intergenic
chr3	10874918	10877797	2880	10.77	10.48	11.02	-0.54	1.02e-16	1.88e-15	1429.04	1419.53	2109.91	2032.56	AT3G28860	PGP19,ATMDR11,ATPGP19,ABCB19,MDR1,ATABCB19,ATMDR1,MDR11	protein_coding	ATP binding cassette subfamily B19	2879	1221	10876357	10877578	CDS
chr3	10969068	10969935	868	9.05	8.63	9.38	-0.75	6.15e-09	4.35e-08	347.73	444.96	677.63	653.78	AT3G28940	AIG2B	protein_coding	AIG2-like (avirulence induced gene) family protein	867	357	10969501	10969858	5UTR
chr3	11009376	11009813	438	7.71	8.13	7.11	1.02	3.4e-07	1.79e-06	277.07	282.4	121.56	154.14	AT3G29020	AtMYB110,MYB110	protein_coding	myb domain protein 110	437	138	11009594	11009456	TSSup400
chr3	11725134	11725740	607	8.48	8.21	8.71	-0.5	0.000408	0.00117	292.87	297.48	387.56	448.61	AT3TE48835	ATREP5	RC/Helitron	.	273	30	11725437	11725467	intergenic
chr3	11789300	11790861	1562	9.47	9.09	9.78	-0.68	1.74e-11	1.75e-10	526.24	565.63	875.02	878.08	AT3TE49075	ATREP15	RC/Helitron	.	935	660	11790080	11790740	intergenic
chr3	11792501	11793170	670	9.01	9.67	7.74	1.93	5.47e-44	1.34e-41	766.12	866.47	185.35	242.38	.	.	.	.	.	.	11792835	.	intergenic
chr3	11812407	11813107	701	8.92	8.61	9.18	-0.57	3.06e-06	1.34e-05	407.23	372.9	550.05	609.13	AT3G30180	CYP85A2,BR6OX2	protein_coding	brassinosteroid-6-oxidase 2	700	2032	11812757	11810725	CDS
chr3	11973709	11974572	864	9	8.72	9.23	-0.51	9.88e-06	3.97e-05	419.32	425.69	603	600.63	AT3G30380	AT3G30380	protein_coding	alpha/beta-Hydrolases superfamily protein	863	170	11974140	11973970	5UTR
chr3	14689407	14690277	871	8.58	8.25	8.85	-0.6	7.97e-06	3.27e-05	300.31	308.37	452.55	467.74	AT3G42570	AT3G42570	protein_coding	peroxidase family protein	870	785	14689842	14689057	CDS
chr3	15227304	15228527	1224	9.6	9.84	9.31	0.52	2.09e-07	1.14e-06	937.2	890.77	674.02	596.37	AT3G06565	AT3G06565	lncRNA		1223	146	15227915	15228061	TSSup400
chr3	15990804	15991995	1192	9.75	9.36	10.05	-0.68	1.25e-13	1.7e-12	655.48	662.84	1032.69	1085.38	AT3TE64740	ATREP3	RC/Helitron	.	29	1800	15991399	15993199	intergenic
chr3	16135828	16136582	755	8.41	8.79	7.88	0.91	1.96e-08	1.27e-07	473.25	412.28	203.41	268.95	AT3G44550	FAR5	protein_coding	fatty acid reductase 5	7	1370	16136205	16137575	intergenic
chr3	16186184	16187981	1798	10.35	10.59	10.07	0.52	3.49e-11	3.39e-10	1573.15	1506.68	1019.45	1127.9	AT3TE65560	ATREP1	RC/Helitron	.	308	560	16187082	16187642	intergenic
chr3	16379148	16379688	541	8.11	7.76	8.39	-0.64	6.43e-05	0.000219	210.13	222.06	332.19	340.18	AT3G44860	FAMT	protein_coding	farnesoic acid carboxyl-O-methyltransferase	540	152	16379418	16379570	TSSup400
chr3	16446040	16446804	765	8.88	8.31	9.29	-0.97	3.94e-15	6.17e-14	336.57	299.99	618.65	630.39	AT3TE66685	HELITRONY1D	RC/Helitron	.	239	667	16446422	16445755	intergenic
chr3	16464773	16465647	875	9.03	9.3	8.68	0.62	1.58e-07	8.82e-07	639.68	622.61	393.58	429.47	AT3G45010	scpl48	protein_coding	serine carboxypeptidase-like 48	504	933	16465210	16466143	TSSup1kTo400
chr3	16596156	16597041	886	8.87	8.29	9.29	-1	6.49e-16	1.1e-14	329.14	296.64	635.5	616.57	AT3G45260	BIB	protein_coding	C2H2-like zinc finger protein	684	2213	16596598	16598811	3UTR
chr3	16597430	16600524	3095	10.71	10.32	11.02	-0.7	3.71e-24	1.56e-22	1316.54	1241.04	2012.42	2132.48	AT3G45260	BIB	protein_coding	C2H2-like zinc finger protein	2381	166	16598977	16598811	TSSup400
chr3	16740520	16741784	1265	9.7	9.98	9.35	0.63	0.00309	0.00714	1063.65	958.64	562.08	747.33	AT3G45610	DOF6	protein_coding	Dof-type zinc finger DNA-binding family protein	1026	606	16741152	16740546	TSSup1kTo400
chr3	16768543	16769219	677	8.25	8.56	7.84	0.72	9.78e-06	3.93e-05	348.66	406.42	210.63	248.75	AT3G45673	AT3G45673	protein_coding		676	624	16768881	16768257	TSSup1kTo400
chr3	16814342	16816372	2031	10.53	10.14	10.84	-0.71	1.09e-23	4.34e-22	1125.94	1127.91	1796.98	1877.35	AT3G45780	RPT1,NPH1,JK224,PHOT1	protein_coding	phototropin 1	652	1363	16815357	16816720	intergenic
chr3	17012027	17013215	1189	9.23	8.95	9.47	-0.51	1.89e-05	7.19e-05	450	541.33	665.59	750.52	AT3G46290	HERK1	protein_coding	hercules receptor kinase 1	1188	122	17012621	17012499	5UTR
chr3	17050441	17050982	542	8.37	7.75	8.8	-1.04	8.51e-13	1.03e-11	213.84	217.87	448.94	440.1	AT3G46370	AT3G46370	protein_coding	Leucine-rich repeat protein kinase family protein	463	808	17050711	17051519	TSSup1kTo400
chr3	17151037	17152933	1897	9.86	9.57	10.09	-0.52	7.52e-09	5.25e-08	750.32	770.1	1137.4	1048.17	AT3G46590	TRP2,ATTRP2,TRFL1	protein_coding	TRF-like 1	1474	474	17151985	17152459	TSSup1kTo400
chr3	17182136	17183458	1323	9.9	9.63	10.13	-0.5	1.28e-08	8.63e-08	777.28	807.81	1156.66	1088.57	AT3G46630	AT3G46630	protein_coding	Protein of unknown function (DUF3223)	1322	237	17182797	17182560	TSSup400
chr3	17184943	17185777	835	8.44	7.86	8.86	-1	1.6e-12	1.89e-11	225.93	237.15	460.98	466.68	AT3G46640	LUX,PCL1	protein_coding	Homeodomain-like superfamily protein	834	2319	17185360	17183041	3UTR
chr3	17248386	17249147	762	8.92	8.6	9.17	-0.57	1.83e-06	8.43e-06	391.43	387.14	584.95	568.73	AT3G46830	ATRABA2C,RAB-A2C,RABA2c,ATRAB11A,ATRAB-A2C	protein_coding	RAB GTPase homolog A2C	761	57	17248766	17248823	5UTR
chr3	17361698	17362807	1110	9.61	9.25	9.89	-0.64	7e-09	4.91e-08	550.42	668.7	998.99	900.41	AT3G47160	AT3G47160	protein_coding	RING/U-box superfamily protein	1109	12	17362252	17362240	TSSup400
chr3	17383410	17384589	1180	9.74	10.04	9.37	0.67	1.5e-12	1.77e-11	1085.03	1018.14	661.98	664.41	AT3G07665	AT3G07665	lncRNA		1179	293	17383999	17384292	TSSup400
chr3	17458256	17459279	1024	9.15	8.85	9.41	-0.56	7.94e-07	3.91e-06	464.88	456.7	642.72	713.31	AT3G47390	PHS1,PyrR	protein_coding	cytidine/deoxycytidylate deaminase family protein	941	571	17458767	17459338	TSSup1kTo400
chr3	17522897	17523885	989	9.87	9.55	10.13	-0.58	2.9e-10	2.48e-09	737.3	764.23	1181.94	1063.05	AT3G47550	AT3G47550	protein_coding	RING/FYVE/PHD zinc finger superfamily protein	988	25	17523391	17523366	5UTR
chr3	17591753	17592474	722	8.4	8.68	8.07	0.61	3.56e-05	0.000128	400.73	417.31	251.55	285.96	AT3G47720	SRO4	protein_coding	similar to RCD one 4	721	444	17592113	17592557	TSSup1kTo400
chr3	17641693	17642134	442	7.73	8.05	7.31	0.74	9.19e-05	0.000302	264.05	265.64	154.06	162.65	.	.	.	.	.	.	17641913	.	intergenic
chr3	17701733	17702629	897	9.1	9.36	8.78	0.58	7.24e-06	2.98e-05	630.38	682.11	382.75	495.38	AT3G07845	AT3G07845	lncRNA		896	541	17702181	17702722	TSSup1kTo400
chr3	17748452	17749773	1322	9.64	9.95	9.25	0.69	5.02e-13	6.31e-12	978.11	994.68	621.06	598.5	AT3G48060	AT3G48060	protein_coding	BAH domain ;TFIIS helical bundle-like domain	1321	327	17749112	17748785	TSSup400
chr3	17881652	17882750	1099	9.47	9.88	8.89	0.99	2.41e-21	7.36e-20	926.04	960.32	452.55	495.38	AT3G48290	CYP71A24	protein_coding	cytochrome P450, family 71, subfamily A, polypeptide 24	1098	263	17882201	17882464	TSSup400
chr3	17907613	17913017	5405	11.46	11.02	11.8	-0.78	1.04e-44	2.61e-42	2108.7	2037.95	3451.93	3686.67	AT3G48360	ATBT2,BT2	protein_coding	BTB and TAZ domain protein 2	3972	423	17910315	17910738	5UTR
chr3	17996045	17996765	721	8.41	8.77	7.92	0.84	1.71e-08	1.12e-07	415.6	455.02	226.28	259.38	.	.	.	.	.	.	17996405	.	intergenic
chr3	18030141	18030960	820	9.51	9.79	9.17	0.62	6.91e-10	5.63e-09	907.45	864.79	592.17	558.1	AT3G48670	IDN2,RDM12	protein_coding	XH/XS domain-containing protein	819	118	18030550	18030668	TSSup400
chr3	18037891	18038828	938	9.89	10.28	9.35	0.94	3.32e-25	1.55e-23	1277.49	1215.06	637.91	665.47	AT3G48690	ATCXE12,CXE12	protein_coding	alpha/beta-Hydrolases superfamily protein	937	125	18038359	18038234	TSSup400
chr3	18091873	18093163	1291	9.81	9.52	10.05	-0.53	4.04e-08	2.51e-07	747.53	724.01	1127.78	989.7	AT3G48790	AT3G48790	protein_coding	Pyridoxal phosphate (PLP)-dependent transferases superfamily protein	897	748	18092518	18093266	3UTR
chr3	18397325	18398035	711	8.4	8.65	8.1	0.54	0.000197	0.000608	405.38	396.36	294.88	255.13	AT3G49630	AT3G49630	protein_coding	2-oxoglutarate (2OG) and Fe(II)-dependent oxygenase superfamily protein	710	44	18397680	18397724	TSSup400
chr3	18467736	18470615	2880	10.95	11.23	10.61	0.63	8.9e-23	3.2e-21	2364.38	2451.07	1508.11	1607.34	AT3G49790	AT3G49790	protein_coding	Carbohydrate-binding protein	2657	787	18469175	18469962	CDS
chr3	18508889	18510027	1139	9.17	9.48	8.78	0.7	1.11e-08	7.55e-08	664.78	764.23	402	476.25	AT3G49930	AT3G49930	protein_coding	C2H2 and C2HC zinc fingers superfamily protein	972	597	18509458	18510055	TSSup1kTo400
chr3	18513819	18517363	3545	11.2	10.79	11.51	-0.72	1.41e-34	1.38e-32	1746.09	1794.1	2995.77	2842.6	AT3G49940	LBD38	protein_coding	LOB domain-containing protein 38	2312	1326	18515591	18514265	3UTR
chr3	18518146	18519039	894	8.99	8.48	9.37	-0.9	1.86e-12	2.16e-11	334.71	377.09	606.62	717.56	AT3TE75115	ATREP11	RC/Helitron	.	157	798	18518592	18519390	intergenic
chr3	18529489	18530599	1111	9.58	8.77	10.1	-1.33	6.83e-38	8.34e-36	434.2	439.94	1033.89	1161.92	AT3G49970	AT3G49970	protein_coding	Phototropic-responsive NPH3 family protein	1036	519	18530044	18529525	TSSup1kTo400
chr3	18564379	18565050	672	8.6	9.12	7.79	1.33	6.77e-22	2.18e-20	559.72	553.9	215.44	227.49	.	.	.	.	.	.	18564714	.	intergenic
chr3	18603769	18604190	422	7.93	8.37	7.31	1.06	3.05e-09	2.26e-08	317.05	344.41	148.04	169.03	AT3G50170	AT3G50170	protein_coding	Plant protein of unknown function (DUF247)	421	139	18603979	18603840	TSSup400
chr3	18637051	18638036	986	9.63	10.05	9.05	1	5.09e-23	1.88e-21	1103.63	1013.95	548.84	513.45	AT3G50280	AT3G50280	protein_coding	HXXXD-type acyl-transferase family protein	985	191	18637543	18637734	TSSup400
chr3	18760605	18762053	1449	9.86	10.12	9.54	0.58	1.18e-09	9.36e-09	1117.57	1112.83	688.46	803.67	AT3G50550	AT3G50550	protein_coding		106	1982	18761329	18759347	CDS
chr3	18765656	18766558	903	8.84	8.51	9.1	-0.59	5.88e-06	2.46e-05	389.57	341.06	581.34	515.58	AT3TE76120	HELITRONY3	RC/Helitron	.	902	690	18766107	18766797	intergenic
chr3	18782094	18782901	808	8.66	8.91	8.36	0.55	6.82e-05	0.00023	488.12	470.94	297.29	358.25	.	.	.	.	.	.	18782497	.	intergenic
chr3	18801268	18803012	1745	10.15	10.46	9.76	0.7	5.59e-18	1.19e-16	1422.53	1391.88	844.93	888.71	AT3G50630	ICK2,KRP2	protein_coding	KIP-related protein 2	327	1835	18802140	18800305	intergenic
chr3	18859247	18859992	746	8.94	8.38	9.33	-0.95	8.76e-15	1.33e-13	350.52	316.75	671.61	619.76	.	.	.	.	.	.	18859619	.	intergenic
chr3	18912067	18913424	1358	9.47	9.73	9.14	0.59	1.36e-08	9.11e-08	813.54	889.93	552.45	578.3	AT3G50880	AT3G50880	protein_coding	DNA glycosylase superfamily protein	1115	564	18912745	18913309	TSSup1kTo400
chr3	18966248	18966930	683	8.12	8.66	7.25	1.41	2.98e-17	5.83e-16	419.32	390.5	149.25	155.21	AT3G51060	STY1,AtSTY1,SRS1	protein_coding	Lateral root primordium (LRP) protein-related	157	2461	18966589	18964128	intergenic
chr3	19001370	19001956	587	8.25	7.79	8.6	-0.8	6.27e-07	3.13e-06	233.37	210.33	346.64	427.35	AT3G51150	KIN7G	protein_coding	ATP binding microtubule motor family protein	586	987	19001663	19000676	CDS
chr3	19026508	19027166	659	8.61	8.99	8.1	0.89	9.29e-11	8.54e-10	490.91	525.41	258.77	289.15	AT3G51238	AT3G51238	atlncRNA	other RNA	658	58	19026837	19026779	3UTR
chr3	19072466	19073568	1103	9.74	10.02	9.4	0.62	1.29e-10	1.16e-09	1078.52	997.19	651.15	700.55	AT3G51375	MIR171A	miRNA	MIR171A; miRNA	1090	416	19073017	19073433	TSSup1kTo400
chr3	19092086	19092781	696	8.84	9.25	8.28	0.96	5.92e-13	7.35e-12	608.06	607.53	275.62	347.62	AT3G51460	RHD4	protein_coding	Phosphoinositide phosphatase family protein	695	84	19092433	19092517	3UTR
chr3	19117251	19117884	634	8.77	9.23	8.09	1.14	1.6e-17	3.25e-16	630.38	570.66	257.57	288.09	AT3G51540	AT3G51540	protein_coding		210	2384	19117567	19115183	intergenic
chr3	19234790	19236186	1397	9.25	9.49	8.95	0.54	2.74e-06	1.22e-05	767.05	671.22	479.03	511.33	AT3G51850	CPK13	protein_coding	calcium-dependent protein kinase 13	1101	3131	19235488	19232357	3UTR
chr3	19236749	19240310	3562	10.75	11.04	10.38	0.66	2.49e-18	5.49e-17	2123.57	2084.88	1228.88	1440.44	AT3G51860	ATHCX1,ATCAX3,CAX3,CAX1-LIKE	protein_coding	cation exchanger 3	2006	775	19238529	19239304	TSSup1kTo400
chr3	19255873	19257987	2115	10.51	10.78	10.17	0.61	1.25e-17	2.57e-16	1793.51	1727.9	1149.44	1159.79	AT3G51895	AST12,SULTR3;1	protein_coding	sulfate transporter 3;1	1049	1008	19256930	19255922	intergenic
chr3	19260088	19262503	2416	10.35	10.71	9.87	0.84	4.51e-29	2.91e-27	1677.29	1679.3	919.55	953.56	.	.	.	.	.	.	19261295	.	intergenic
chr3	19283895	19284701	807	9.03	8.65	9.34	-0.69	2.61e-08	1.66e-07	383.06	418.15	590.97	701.62	AT3G51970	ATSAT1,ASAT1,ATASAT1	protein_coding	acyl-CoA sterol acyl transferase 1	806	40	19284298	19284338	TSSup400
chr3	19322616	19323670	1055	10.44	10.91	9.73	1.17	1.65e-56	7.15e-54	1898.57	1942.42	849.74	852.57	AT3G52105	AT3G52105	protein_coding		1054	14	19323143	19323157	TSSup400
chr3	19406519	19407292	774	9.54	9.26	9.76	-0.5	7.42e-07	3.66e-06	597.84	630.99	907.52	832.37	AT3G52340	SPP2,ATSPP2	protein_coding	sucrose-6F-phosphate phosphohydrolase 2	773	53	19406905	19406852	5UTR
chr3	19411693	19412932	1240	9.38	9.05	9.65	-0.6	6.35e-09	4.48e-08	537.4	524.57	802.8	803.67	AT3G52360	AT3G52360	protein_coding		1239	294	19412312	19412018	5UTR
chr3	19438736	19439503	768	8.9	8.44	9.25	-0.81	1.98e-10	1.73e-09	328.21	368.71	646.33	572.99	.	.	.	.	.	.	19439119	.	intergenic
chr3	19444204	19444723	520	8.04	8.33	7.68	0.65	0.000174	0.00054	317.05	325.97	182.95	227.49	.	.	.	.	.	.	19444463	.	intergenic
chr3	19696281	19697080	800	9.49	10.13	8.33	1.8	1.04e-59	4.79e-57	1142.68	1100.26	298.49	344.43	AT3G53140	NANMT	protein_coding	O-methyltransferase family protein	799	1038	19696680	19695642	3UTR
chr3	19740615	19742344	1730	9.47	9.17	9.72	-0.55	4.45e-08	2.75e-07	567.15	582.39	846.13	835.56	AT3G53250	SAUR57	protein_coding	SAUR-like auxin-responsive protein family	658	1207	19741479	19742686	intergenic
chr3	19781839	19783425	1587	10	10.31	9.62	0.69	2.66e-16	4.72e-15	1274.7	1256.96	787.16	781.34	AT3G53350	RIP3,RIP4,MIDD1	protein_coding	ROP interactive partner 4	1586	118	19782632	19782750	5UTR
chr3	19974385	19974961	577	8.21	8.72	7.43	1.29	2.45e-14	3.56e-13	411.88	430.72	148.04	196.66	AT3G53950	AT3G53950	protein_coding	glyoxal oxidase-related protein	576	665	19974673	19975338	TSSup1kTo400
chr3	20068590	20070583	1994	10.58	10.81	10.3	0.5	2.25e-12	2.57e-11	1843.71	1741.31	1226.47	1301.18	AT3G54220	SCR,SGR1	protein_coding	GRAS family transcription factor	1597	400	20069586	20069986	TSSup1kTo400
chr3	20107611	20108150	540	8.63	8.92	8.26	0.66	9.38e-07	4.54e-06	508.58	461.72	310.53	302.97	.	.	.	.	.	.	20107880	.	intergenic
chr3	20120847	20121901	1055	10.04	10.42	9.53	0.89	1.56e-26	8.33e-25	1376.05	1369.25	742.62	737.76	AT3G54340	ATAP3,AP3	protein_coding	K-box region and MADS-box transcription factor family protein	1054	60	20121374	20121314	TSSup400
chr3	20170550	20170944	395	7.75	8.23	7.03	1.2	5.05e-10	4.2e-09	300.31	301.67	121.56	140.32	AT3G54470	PYRE-F	protein_coding	uridine 5'-monophosphate synthase / UMP synthase (PYRE-F) (UMPS)	394	427	20170747	20170320	3UTR
chr3	20179989	20180549	561	8.26	8.53	7.93	0.6	7.84e-05	0.000262	375.62	361.17	241.92	244.5	AT3G54510	AT3G54510	protein_coding	Early-responsive to dehydration stress protein (ERD4)	560	263	20180269	20180006	5UTR
chr3	20300178	20301278	1101	9.01	9.26	8.72	0.54	4.22e-06	1.81e-05	604.34	620.1	411.63	432.66	AT3G54820	PIP2D,PIP2;5	protein_coding	plasma membrane intrinsic protein 2;5	520	1030	20300728	20301758	intergenic
chr3	20313474	20314130	657	8.44	8.13	8.7	-0.57	7.66e-05	0.000256	299.38	260.61	400.8	430.54	AT3G54830	AT3G54830	protein_coding	Transmembrane amino acid transporter family protein	656	2085	20313802	20315887	CDS
chr3	20422877	20424165	1289	9.32	9.59	8.98	0.61	1.2e-07	6.86e-07	745.67	796.08	458.57	551.72	AT3G55100	ABCG17	protein_coding	ABC-2 type transporter family protein	1237	407	20423521	20423114	TSSup1kTo400
chr3	20436097	20438828	2732	10.82	11.08	10.49	0.59	1.39e-19	3.51e-18	2198.88	2128.45	1423.86	1456.38	AT3G55130	ABCG19,WBC19,ATWBC19	protein_coding	white-brown complex homolog 19	1356	1009	20437462	20436453	intergenic
chr3	20473040	20475234	2195	10.37	9.77	10.79	-1.02	2.53e-40	4.5e-38	837.71	905.01	1728.37	1817.82	AT3G55240	AT3G55240	protein_coding	Plant protein 1589 of unknown function	1900	1195	20474137	20475332	CDS
chr3	20583509	20583924	416	7.53	8.01	6.8	1.2	1.3e-08	8.74e-08	264.98	249.72	110.73	112.68	AT3G08495	AT3G08495	lncRNA		40	1168	20583716	20584884	intergenic
chr3	20585573	20586512	940	8.87	9.42	7.95	1.47	1.12e-30	8.16e-29	675.01	695.52	244.33	250.88	AT3G55513	AT3G55513	protein_coding		847	622	20586042	20585420	TSSup1kTo400
chr3	20603661	20604172	512	8.54	8.89	8.07	0.82	7.2e-09	5.04e-08	464.88	484.35	291.27	246.63	.	.	.	.	.	.	20603916	.	intergenic
chr3	20673400	20674347	948	9.07	9.49	8.47	1.02	1.13e-15	1.85e-14	713.13	724.01	310.53	397.58	AT3G55710	UGT76F2	protein_coding	UDP-Glycosyltransferase superfamily protein	947	310	20673873	20673563	CDS
chr3	20685080	20685819	740	8.87	8.52	9.15	-0.63	9.78e-07	4.71e-06	367.26	367.87	516.35	620.82	AT3G08585	AT3G08585	lncRNA		739	541	20685449	20685990	TSSup1kTo400
chr3	20785406	20786827	1422	9.43	9.14	9.67	-0.53	2.07e-07	1.14e-06	552.28	578.2	836.5	798.35	AT3G56000	ATCSLA14,CSLA14	protein_coding	cellulose synthase like A14	1421	231	20786116	20785885	TSSup400
chr3	20939202	20941616	2415	10.83	11.13	10.44	0.69	6.97e-25	3.18e-23	2331.84	2165.33	1409.42	1371.34	AT3G56480	SCAB3	protein_coding	myosin heavy chain-related	1429	778	20940409	20939631	TSSup1kTo400
chr3	20988058	20988681	624	8.73	9.03	8.35	0.68	1.82e-07	1e-06	516.02	526.25	345.43	305.1	AT3G56660	BZIP49	protein_coding	basic region/leucine zipper motif protein 49	623	49	20988369	20988320	TSSup400
chr3	21075971	21076828	858	9.01	8.59	9.34	-0.75	7.97e-10	6.41e-09	400.73	367.87	600.6	693.11	AT3G56940	ACSF,CRD1,CHL27	protein_coding	dicarboxylate diiron protein, putative (Crd1)	857	105	21076399	21076504	TSSup400
chr3	21111246	21111779	534	8.41	8.68	8.08	0.6	6.62e-05	0.000224	431.41	389.66	247.94	293.4	AT3G57040	ARR9,ATRR4	protein_coding	response regulator 9	321	2454	21111512	21109058	3UTR
chr3	21144385	21145452	1068	9.6	9.94	9.15	0.78	3.31e-13	4.27e-12	919.53	1042.44	611.43	528.34	.	.	.	.	.	.	21144918	.	intergenic
chr3	21145945	21146496	552	8.21	8.51	7.83	0.68	1.23e-05	4.85e-05	367.26	359.49	225.07	229.62	.	.	.	.	.	.	21146220	.	intergenic
chr3	21178047	21178504	458	7.97	8.3	7.54	0.75	1.63e-05	6.28e-05	317.98	310.89	170.91	201.98	AT3G57230	AGL16	protein_coding	AGAMOUS-like 16	457	994	21178275	21177281	5UTR
chr3	21232684	21233973	1290	9.61	10.05	8.98	1.07	3.88e-26	1.99e-24	1036.68	1083.5	479.03	530.46	AT3G57390	AGL18	protein_coding	AGAMOUS-like 18	1289	143	21233328	21233471	TSSup400
chr3	21255126	21255621	496	8.23	8.5	7.9	0.61	0.000232	0.000707	355.17	371.22	207.02	270.02	AT3G57420	STL2	protein_coding	Protein of unknown function (DUF288)	495	109	21255373	21255482	5UTR
chr3	21304716	21305484	769	9.19	9.42	8.92	0.5	7.18e-06	2.96e-05	663.85	703.9	487.46	482.63	AT3TE86730	ATREP5	RC/Helitron	.	639	260	21305100	21305360	intergenic
chr3	21418537	21419649	1113	9.23	9.59	8.75	0.84	4.34e-14	6.22e-13	740.09	805.29	433.3	428.41	AT3G57830	AT3G57830	protein_coding	Leucine-rich repeat protein kinase family protein	1112	355	21419093	21419448	TSSup400
chr3	21519698	21526187	6490	12.52	12.21	12.77	-0.57	9.99e-44	2.23e-41	4820.81	4624.78	7066.35	6907.72	AT3G09095	AT3G09095	lncRNA		1334	515	21522942	21523457	CDS
chr3	21731917	21732408	492	8.27	8.59	7.87	0.71	4.47e-06	1.91e-05	364.47	404.74	250.35	218.99	AT3G58770	AT3G58770	protein_coding		491	41	21732162	21732121	5UTR
chr3	21962853	21963552	700	9.29	9.56	8.96	0.6	2.13e-08	1.38e-07	769.84	740.77	500.7	496.45	AT3G59420	CR4,ACR4	protein_coding	crinkly4	699	22	21963202	21963180	TSSup400
chr3	21969182	21969926	745	9.04	9.31	8.72	0.59	1.9e-06	8.72e-06	608.99	656.97	383.95	458.18	AT3G59440	AtCML4	protein_coding	Calcium-binding EF-hand family protein	572	800	21969554	21970354	TSSup1kTo400
chr3	22077679	22078885	1207	10.2	10.44	9.91	0.53	8.04e-11	7.44e-10	1396.5	1377.63	1009.82	917.41	AT3G59765	AT3G59765	otherRNA	other RNA	1206	79	22078282	22078361	CDS
chr3	22230131	22232264	2134	10.61	10.85	10.32	0.53	5.43e-15	8.37e-14	1836.28	1862.82	1280.63	1276.73	AT3G60160	ATMRP9,ABCC9,MRP9	protein_coding	multidrug resistance-associated protein 9	356	1710	22231197	22229487	intergenic
chr3	22272849	22274844	1996	10.32	10.57	10.02	0.55	2.22e-12	2.54e-11	1580.59	1465.62	1067.59	1014.15	AT3G60260	AT3G60260	protein_coding	ELMO/CED-12 family protein	1995	48	22273846	22273798	5UTR
chr3	22291055	22292475	1421	10.23	9.92	10.49	-0.57	5.55e-12	6.02e-11	1006.93	927.64	1496.08	1370.28	AT3G60320	NRG2	protein_coding	Protein of unknown function (DUF630 and DUF632)	590	3764	22291765	22295529	intergenic
chr3	22333260	22334338	1079	9.19	8.91	9.42	-0.51	6.83e-06	2.83e-05	482.55	480.16	725.77	644.21	AT3G60415	AT3G60415	protein_coding		915	624	22333799	22334423	TSSup1kTo400
chr3	22582134	22583194	1061	9.32	9.81	8.57	1.24	1.87e-26	9.87e-25	958.58	837.97	361.08	398.64	AT3G61028	AT3G61028	protein_coding	Putative endonuclease or glycosyl hydrolase	1060	2274	22582664	22584938	CDS
chr3	22596670	22597493	824	9	8.72	9.24	-0.52	9.73e-06	3.92e-05	405.38	437.42	617.45	591.06	AT3G61050	NTMC2T4,AtCLB,NTMC2TYPE4	protein_coding	Calcium-dependent lipid-binding (CaLB domain) family protein	823	134	22597081	22597215	TSSup400
chr3	22737849	22738690	842	8.91	8.62	9.16	-0.54	6.71e-06	2.79e-05	380.27	405.58	569.3	572.99	AT3G61450	ATSYP73,SYP73	protein_coding	syntaxin of plants 73	841	83	22738269	22738352	TSSup400
chr3	22938653	22940116	1464	10.19	10.7	9.39	1.31	1.6e-54	6.27e-52	1663.34	1658.35	633.09	707.99	AT3G61950	BHLH67	protein_coding	basic helix-loop-helix (bHLH) DNA-binding superfamily protein	1463	3	22939384	22939387	TSSup400
chr3	22940957	22941841	885	9.53	9.24	9.78	-0.54	4.1e-08	2.54e-07	601.55	607.53	867.8	887.65	AT3G61950	BHLH67	protein_coding	basic helix-loop-helix (bHLH) DNA-binding superfamily protein	551	2012	22941399	22939387	3UTR
chr3	22990685	22992003	1319	10.61	10.3	10.87	-0.57	5.29e-16	9.08e-15	1277.49	1240.2	1930.58	1804	AT3G62090	PIF6,PIL2	protein_coding	phytochrome interacting factor 3-like 2	1024	635	22991344	22990709	TSSup1kTo400
chr3	22999344	23000591	1248	9.72	9.42	9.97	-0.55	3.2e-07	1.7e-06	661.99	703.9	1106.11	896.15	AT3G62110	AT3G62110	protein_coding	Pectin lyase-like superfamily protein	1247	254	22999967	23000221	5UTR
chr3	23135346	23136186	841	8.98	8.68	9.22	-0.54	1.58e-05	6.12e-05	383.99	437.42	554.86	641.02	AT3G62550	AT3G62550	protein_coding	Adenine nucleotide alpha hydrolases-like superfamily protein	840	137	23135766	23135629	5UTR
chr3	23311440	23311995	556	8.47	8.82	8.02	0.8	5.39e-08	3.3e-07	433.27	468.43	238.31	280.65	.	.	.	.	.	.	23311717	.	intergenic
chr3	23316570	23317568	999	9.26	8.99	9.49	-0.51	6.55e-05	0.000222	520.67	494.4	816.04	625.08	AT3G63093	AT3G63093	protein_coding		998	454	23317069	23316615	TSSup1kTo400
chr3	23458040	23459456	1417	9.75	10.01	9.44	0.57	2.18e-09	1.65e-08	1041.33	1025.68	652.35	735.63	AT3G63530	EOD1,BB,BB2	protein_coding	RING/U-box superfamily protein	1416	16	23458748	23458732	3UTR
chr4	58756	60519	1764	9.71	10.02	9.31	0.7	5.96e-13	7.39e-12	988.34	1082.66	618.65	653.78	AT4G00150	HAM3,LOM3,SCL6-IV,ATHAM3	protein_coding	GRAS family transcription factor	1739	142	59637	59495	TSSup400
chr4	311401	312340	940	9.07	9.32	8.76	0.56	2.84e-06	1.26e-05	653.62	622.61	405.61	462.43	AT4G00740	QUA3	protein_coding	S-adenosyl-L-methionine-dependent methyltransferases superfamily protein	116	1353	311870	310517	intergenic
chr4	348674	349849	1176	9.5	9.76	9.17	0.59	1.33e-08	8.94e-08	859.1	874.85	545.23	609.13	AT4G00820	iqd17	protein_coding	IQ-domain 17	1175	237	349261	349024	5UTR
chr4	360755	364182	3428	10.73	11.26	9.9	1.36	4.17e-85	1.09e-81	2409.01	2493.81	931.59	982.26	AT4G00870	bHLH014,bHLH14	protein_coding	basic helix-loop-helix (bHLH) DNA-binding superfamily protein	2250	1241	362468	363709	CDS
chr4	367476	368874	1399	9.41	9.68	9.07	0.6	2.44e-08	1.56e-07	842.36	793.56	505.51	571.92	AT4G00880	SAUR31	protein_coding	SAUR-like auxin-responsive protein family	798	901	368175	367274	TSSup1kTo400
chr4	459310	460567	1258	9.87	10.18	9.46	0.72	2.82e-12	3.17e-11	1123.15	1198.3	630.69	781.34	AT4G01060	ETC3,CPL3	protein_coding	CAPRICE-like MYB3	1173	456	459938	460394	TSSup1kTo400
chr4	473360	474544	1185	9.48	9.71	9.2	0.51	1.21e-05	4.79e-05	920.46	757.53	628.28	549.6	AT4G01090	AT4G01090	protein_coding	Protein of unknown function (DUF3133)	1184	73	473952	473879	TSSup400
chr4	552838	554235	1398	9.7	9.37	9.97	-0.6	6.24e-09	4.41e-08	699.18	625.13	930.38	1073.68	AT4G01335	AT4G01335	protein_coding		1349	205	553536	553331	CDS
chr4	627718	628466	749	8.76	8.43	9.03	-0.6	2.69e-06	1.2e-05	324.49	363.68	509.12	536.84	AT4G01480	PPa5,AtPPa5	protein_coding	pyrophosphorylase 5	352	2024	628092	626068	intergenic
chr4	630290	630916	627	8.3	8.82	7.48	1.34	4.78e-16	8.25e-15	479.76	424.01	157.67	199.85	AT4G03875	AT4G03875	lncRNA		338	192	630603	630795	CDS
chr4	724988	726024	1037	9.28	9.66	8.76	0.9	1.12e-15	1.84e-14	775.42	840.49	415.24	452.86	AT4TE03735	ATREP10D	RC/Helitron	.	1036	1090	725506	726596	intergenic
chr4	739575	740694	1120	8.97	8.63	9.24	-0.61	3.21e-07	1.7e-06	414.67	377.93	613.84	594.25	.	.	.	.	.	.	740134	.	intergenic
chr4	747611	748252	642	8.17	8.43	7.85	0.58	0.000212	0.000646	340.29	349.44	226.28	234.93	AT4G01720	WRKY47,AtWRKY47	protein_coding	WRKY family transcription factor	641	3128	747931	744803	CDS
chr4	933226	933759	534	8.4	8.76	7.93	0.83	1.27e-08	8.54e-08	422.11	444.13	251.55	237.06	.	.	.	.	.	.	933492	.	intergenic
chr4	944981	945725	745	9.19	8.89	9.44	-0.55	6.57e-07	3.27e-06	491.84	460.05	693.27	696.3	AT4G02130	LGT10,GATL6	protein_coding	galacturonosyltransferase 6	744	1896	945353	947249	3UTR
chr4	1008359	1009221	863	8.87	9.54	7.57	1.97	2.28e-47	6.84e-45	749.39	741.61	170.91	208.36	AT4G04085	AT4G04085	lncRNA		474	528	1008790	1008262	CDS
chr4	1066441	1067450	1010	9.75	10.02	9.41	0.61	7.14e-11	6.7e-10	1052.49	1029.03	659.57	704.8	AT4G02420	LecRK-IV.4	protein_coding	Concanavalin A-like lectin protein kinase family protein	1009	374	1066945	1066571	TSSup400
chr4	1116745	1117462	718	8.92	8.62	9.17	-0.56	2.89e-06	1.27e-05	392.36	392.17	566.9	585.74	AT4G02540	AT4G02540	protein_coding	Cysteine/Histidine-rich C1 domain family protein	717	132	1117103	1116971	5UTR
chr4	1178593	1179273	681	8.51	8.77	8.18	0.59	0.000205	0.000629	453.72	421.5	240.72	339.11	AT4G04235	AT4G04235	lncRNA		680	165	1178933	1178768	TSSup400
chr4	1235214	1235848	635	8.33	8.8	7.63	1.17	3.41e-12	3.79e-11	383.99	509.49	194.98	200.92	.	.	.	.	.	.	1235531	.	intergenic
chr4	1257548	1258244	697	8.35	8.62	8.02	0.6	7.18e-05	0.000242	402.59	384.63	238.31	280.65	AT4G02820	AT4G02820	protein_coding	Pentatricopeptide repeat (PPR) superfamily protein	696	635	1257896	1258531	TSSup1kTo400
chr4	1303857	1305196	1340	9.36	9.07	9.6	-0.53	5.27e-07	2.67e-06	544.84	529.6	740.22	812.17	AT4TE06680	ATREP10D	RC/Helitron	.	275	3797	1304526	1308323	intergenic
chr4	1351499	1352178	680	8.25	8.54	7.9	0.64	3.05e-05	0.000111	362.61	382.12	226.28	250.88	AT4TE06880	ATREP3	RC/Helitron	.	384	2813	1351838	1349025	intergenic
chr4	1353764	1355031	1268	9.01	9.39	8.47	0.92	6.88e-14	9.67e-13	684.3	662	327.38	383.76	.	.	.	.	.	.	1354397	.	intergenic
chr4	1357982	1358724	743	9.01	9.28	8.67	0.61	2.26e-06	1.02e-05	644.32	600.83	358.67	454.99	AT4G03070	AOP1,AOP,AOP1.1	protein_coding	2-oxoglutarate (2OG) and Fe(II)-dependent oxygenase superfamily protein	742	87	1358353	1358266	5UTR
chr4	1431524	1432520	997	9.25	8.97	9.49	-0.52	5.98e-06	2.5e-05	542.98	460.05	704.11	730.32	AT4G03270	CYCD6;1	protein_coding	Cyclin D6;1	677	1839	1432022	1433861	3UTR
chr4	1444056	1444640	585	8.43	8.13	8.67	-0.54	0.00054	0.00151	241.74	319.27	400.8	415.65	AT4G03292	AT4G03292	protein_coding	Polynucleotidyl transferase, ribonuclease H-like superfamily protein	172	872	1444348	1445220	intergenic
chr4	1776167	1776724	558	8.38	8.71	7.95	0.76	2.82e-07	1.51e-06	431.41	404.74	237.11	257.26	AT4TE08910	ATREP10A	RC/Helitron	.	54	225	1776445	1776670	intergenic
chr4	2029317	2030586	1270	9.65	9.95	9.28	0.67	9.78e-11	8.95e-10	946.5	1029.03	575.32	666.53	AT4G04210	PUX4	protein_coding	plant UBX domain containing protein 4	1269	97	2029951	2029854	5UTR
chr4	2119173	2119884	712	9.3	9.03	9.53	-0.5	6.27e-06	2.61e-05	485.33	557.25	717.35	761.15	AT4G04330	AtRbcX1,RbcX1	protein_coding	Chaperonin-like RbcX protein	444	911	2119528	2118617	TSSup1kTo400
chr4	2333197	2334869	1673	10.14	10.69	9.24	1.44	2.35e-60	1.22e-57	1719.13	1573.72	586.15	627.2	AT4G04630	AT4G04630	protein_coding	Protein of unknown function, DUF584	617	1219	2334033	2332814	intergenic
chr4	2531967	2533317	1351	9.14	9.4	8.83	0.57	2.5e-06	1.12e-05	613.64	739.93	467	442.23	AT4G04960	LecRK-VII.1	protein_coding	Concanavalin A-like lectin protein kinase family protein	1350	263	2532642	2532905	TSSup400
chr4	2672605	2674072	1468	9.33	9.03	9.57	-0.54	3.46e-06	1.5e-05	579.24	465.08	767.9	753.7	AT4G05180	PSBQ,PSBQ-2,PSII-Q	protein_coding	photosystem II subunit Q-2	1467	95	2673338	2673243	TSSup400
chr4	2735747	2736140	394	7.68	8.1	7.08	1.02	2.18e-07	1.19e-06	277.07	271.5	127.58	142.45	AT4G05380	AT4G05380	protein_coding	P-loop containing nucleoside triphosphate hydrolases superfamily protein	393	165	2735943	2736108	TSSup400
chr4	4881268	4882020	753	8.77	9.05	8.43	0.62	2.18e-06	9.87e-06	542.98	513.68	322.57	366.75	AT4TE20325	ATREP3	RC/Helitron	.	286	381	4881644	4882025	intergenic
chr4	5150651	5151324	674	8.62	8.97	8.15	0.82	1.76e-08	1.15e-07	468.6	536.3	252.76	314.66	AT4G08150	KNAT1,BP1,BP	protein_coding	KNOTTED-like from Arabidopsis thaliana	673	172	5150987	5151159	5UTR
chr4	5155307	5156173	867	9.38	9.83	8.72	1.11	2.03e-23	7.76e-22	875.83	947.75	451.35	393.33	.	.	.	.	.	.	5155740	.	intergenic
chr4	5157191	5157888	698	8.45	8.87	7.84	1.04	3.13e-12	3.49e-11	434.2	504.46	227.48	229.62	AT4G05385	AT4G05385	lncRNA		457	98	5157539	5157637	CDS
chr4	5634726	5635251	526	8.31	8.77	7.63	1.14	3.23e-13	4.18e-12	441.64	433.23	180.54	216.86	AT4G05605	AT4G05605	lncRNA		525	57	5634988	5634931	CDS
chr4	5645781	5646430	650	8.39	8.12	8.62	-0.51	0.00201	0.00488	232.44	322.62	406.82	382.7	AT4G08870	ARGAH2	protein_coding	Arginase/deacetylase superfamily protein	36	2763	5646105	5648868	intergenic
chr4	5717477	5719022	1546	9.87	9.45	10.2	-0.75	1.25e-15	2.03e-14	656.41	744.96	1148.24	1205.5	AT4TE23940	ATREP3	RC/Helitron	.	283	4429	5718249	5722678	intergenic
chr4	5722869	5724449	1581	9.83	9.48	10.1	-0.62	4.87e-12	5.32e-11	703.83	729.04	1086.85	1111.95	AT4G08920	OOP2,CRY1,BLU1,ATCRY1,HY4	protein_coding	cryptochrome 1	1580	9	5723659	5723650	5UTR
chr4	5728311	5729729	1419	9.47	9.17	9.72	-0.54	7.9e-08	4.69e-07	561.58	594.12	847.34	835.56	AT4G08930	APRL6,ATAPRL6	protein_coding	APR-like 6	1418	148	5729020	5729168	TSSup400
chr4	6043871	6044716	846	8.8	8.39	9.13	-0.74	3.46e-08	2.17e-07	299.38	371.22	554.86	563.42	AT4G09560	RMR4	protein_coding	Protease-associated (PA) RING/U-box zinc finger family protein	845	444	6044293	6043849	TSSup1kTo400
chr4	6180450	6182151	1702	9.33	8.89	9.67	-0.79	5.87e-14	8.29e-13	475.11	470.94	811.23	820.68	AT4G09820	BHLH42,AtTT8,TT8	protein_coding	basic helix-loop-helix (bHLH) DNA-binding superfamily protein	1271	580	6181300	6181880	TSSup1kTo400
chr4	6373364	6373860	497	7.85	8.24	7.32	0.92	4.43e-07	2.28e-06	302.17	302.51	170.91	148.83	AT4G10265	AT4G10265	protein_coding	Wound-responsive family protein	496	55	6373612	6373667	5UTR
chr4	6374245	6375630	1386	9.7	10.17	9	1.17	6.2e-34	5.91e-32	1177.08	1132.1	507.92	517.71	AT4G05775	AT4G05775	atlncRNA		957	173	6374937	6375110	CDS
chr4	6381658	6382222	565	7.96	8.45	7.23	1.22	1.7e-11	1.72e-10	371.9	326.81	138.41	161.58	AT4G10290	AT4G10290	protein_coding	RmlC-like cupins superfamily protein	564	111	6381940	6381829	TSSup400
chr4	6394174	6394702	529	8.15	8.63	7.43	1.19	5.64e-13	7.02e-12	370.97	419.83	168.5	177.53	AT4G10310	HKT1;1,HKT1,ATHKT1	protein_coding	high-affinity K+ transporter 1	528	2585	6394438	6391853	CDS
chr4	6439471	6440816	1346	9.22	9.57	8.76	0.81	2.92e-13	3.81e-12	749.39	772.61	422.46	447.55	.	.	.	.	.	.	6440143	.	intergenic
chr4	6443169	6443886	718	9.07	9.48	8.5	0.98	3.34e-17	6.5e-16	701.97	724.01	356.27	366.75	AT4G10390	AT4G10390	protein_coding	Protein kinase superfamily protein	717	27	6443527	6443554	5UTR
chr4	6696047	6696815	769	8.65	8.29	8.94	-0.65	6.22e-07	3.11e-06	312.4	311.73	481.44	497.51	AT4G10910	AT4G10910	protein_coding		768	280	6696431	6696711	TSSup400
chr4	6715646	6716112	467	7.9	8.4	7.14	1.26	7.24e-10	5.88e-09	363.54	311.73	111.93	170.09	AT4G10955	AT4G10955	protein_coding	alpha/beta-Hydrolases superfamily protein	466	144	6715879	6715735	3UTR
chr4	6877192	6880448	3257	10.76	10.25	11.13	-0.88	1.23e-38	1.75e-36	1226.35	1215.06	2164.08	2330.21	AT4G05865	AT4G05865	lncRNA		1357	145	6878820	6878675	TSSup400
chr4	6891598	6892243	646	8.98	8.66	9.24	-0.59	9.71e-07	4.68e-06	427.69	378.76	594.58	616.57	AT4G11330	ATMPK5,MPK5	protein_coding	MAP kinase 5	645	5	6891920	6891925	TSSup400
chr4	7055448	7056138	691	9.11	9.44	8.69	0.75	7.39e-11	6.9e-10	720.56	669.54	421.26	406.09	AT4G11680	AT4G11680	protein_coding	Zinc finger, C3HC4 type (RING finger) family protein	690	53	7055793	7055740	TSSup400
chr4	7312241	7312957	717	8.45	8.79	8.01	0.77	5.08e-08	3.12e-07	439.78	442.45	257.57	259.38	AT4G12310	CYP706A5	protein_coding	cytochrome P450, family 706, subfamily A, polypeptide 5	716	85	7312599	7312684	5UTR
chr4	7602636	7603453	818	9.31	9.02	9.55	-0.53	6.41e-07	3.2e-06	534.61	503.62	747.44	748.39	AT4G13020	MHK	protein_coding	Protein kinase superfamily protein	817	56	7603044	7602988	5UTR
chr4	7612955	7613631	677	8.54	8.08	8.89	-0.81	3.79e-09	2.75e-08	268.7	271.5	489.87	456.05	AT4G13040	APD1	protein_coding	Integrase-type DNA-binding superfamily protein	676	81	7613293	7613212	5UTR
chr4	7657854	7658623	770	8.98	8.7	9.21	-0.51	1.09e-05	4.32e-05	420.25	410.61	576.53	610.19	AT4G13180	AT4G13180	protein_coding	NAD(P)-binding Rossmann-fold superfamily protein	769	64	7658238	7658302	5UTR
chr4	7715625	7716306	682	8.81	8.17	9.24	-1.07	1.32e-16	2.41e-15	309.61	267.31	587.36	625.08	.	.	.	.	.	.	7715965	.	intergenic
chr4	7717376	7717965	590	8.25	7.81	8.58	-0.77	4.09e-07	2.12e-06	229.65	219.55	391.17	374.19	AT4TE33815	HELITRONY3	RC/Helitron	.	134	1271	7717670	7716399	intergenic
chr4	7773334	7774135	802	9.42	9	9.74	-0.74	4.53e-12	4.98e-11	543.91	478.48	882.24	829.18	AT4G13350	NIG	protein_coding	NSP (nuclear shuttle protein)-interacting GTPase	801	93	7773734	7773827	5UTR
chr4	7793318	7793849	532	8.2	7.88	8.46	-0.58	0.000215	0.000656	248.25	222.06	332.19	372.07	AT4G13410	ATCSLA15,CSLA15	protein_coding	Nucleotide-diphospho-sugar transferases superfamily protein	531	2458	7793583	7796041	CDS
chr4	7794906	7795469	564	8.15	7.71	8.48	-0.76	2.34e-06	1.05e-05	223.14	196.92	335.8	377.38	AT4G13410	ATCSLA15,CSLA15	protein_coding	Nucleotide-diphospho-sugar transferases superfamily protein	563	854	7795187	7796041	CDS
chr4	7868561	7869874	1314	10.18	10.61	9.57	1.04	1.4e-38	1.92e-36	1560.14	1567.85	749.84	768.59	AT4G13540	AT4G13540	protein_coding		1313	102	7869217	7869319	TSSup400
chr4	8000177	8001694	1518	9.71	10.1	9.18	0.92	3.18e-18	6.92e-17	1041.33	1155.57	531.99	631.45	AT4G13790	SAUR25	protein_coding	SAUR-like auxin-responsive protein family	1195	563	8000935	8000372	TSSup1kTo400
chr4	8202901	8203729	829	9.48	9.12	9.76	-0.64	3.97e-10	3.34e-09	546.7	568.15	896.68	837.69	AT4G14230	CBSDUF2	protein_coding	CBS domain-containing protein with a domain of unknown function (DUF21)	828	64	8203315	8203251	TSSup400
chr4	8305144	8306114	971	9.19	9.51	8.79	0.71	1.58e-10	1.4e-09	705.69	748.31	448.94	439.04	AT4G14430	ECI2,IBR10,PEC12,ATECI2,ECHIB	protein_coding	indole-3-butyric acid response 10	970	228	8305629	8305857	CDS
chr4	8373031	8373625	595	8.27	8.53	7.94	0.59	0.00015	0.000471	371.9	369.55	223.87	267.89	AT4G14590	emb2739,DSP2	protein_coding	embryo defective 2739	235	1062	8373328	8374390	intergenic
chr4	8419270	8420197	928	8.83	9.21	8.33	0.88	1.76e-12	2.06e-11	597.84	584.91	324.97	318.92	AT4G14695	MPC2	protein_coding	Uncharacterised protein family (UPF0041)	927	164	8419733	8419569	5UTR
chr4	8420667	8421214	548	7.88	8.36	7.16	1.19	2.8e-10	2.39e-09	316.12	340.22	125.17	161.58	AT4G14700	ORC1A,ATORC1A	protein_coding	origin recognition complex 1	42	1232	8420940	8422172	3UTR
chr4	8434646	8435590	945	9.28	9.57	8.91	0.66	2.8e-09	2.08e-08	793.09	725.69	471.81	492.19	AT4G14720	TIFY4B,PPD2	protein_coding	TIFY domain/Divergent CCT motif family protein	944	13	8435118	8435105	TSSup400
chr4	8441592	8442796	1205	9.2	9.58	8.68	0.9	4.56e-13	5.79e-12	772.63	760.88	357.47	463.49	AT4TE37470	ATREP9	RC/Helitron	.	20	582	8442194	8441612	intergenic
chr4	8443508	8444381	874	8.66	8.94	8.31	0.63	1.26e-05	4.95e-05	457.44	522.06	282.85	350.81	AT4TE37475	ATN9_1	DNA/MuDR	.	31	1144	8443944	8442800	intergenic
chr4	8487745	8489133	1389	9.09	9.36	8.76	0.6	2.19e-06	9.89e-06	625.73	691.33	385.15	482.63	AT4TE37695	ATREP10D	RC/Helitron	.	209	1724	8488439	8486715	intergenic
chr4	8523386	8525156	1771	10.54	10.76	10.27	0.5	2.49e-12	2.82e-11	1786.07	1693.55	1248.14	1212.94	AT4G14900	FRL4B	protein_coding	FRIGIDA-like protein	1770	54	8524271	8524217	TSSup400
chr4	8687181	8688296	1116	9.01	8.5	9.38	-0.88	4.38e-13	5.6e-12	350.52	372.9	707.72	624.01	AT4G15233	ABCG42	protein_coding	ABC-2 and Plant PDR ABC-type transporter family protein	1115	385	8687738	8687353	5UTR
chr4	8832409	8833329	921	9.59	10.11	8.79	1.31	4.43e-33	3.93e-31	1132.45	1072.61	398.39	489	AT4TE39470	HELITRONY1B	RC/Helitron	.	109	770	8832869	8832099	intergenic
chr4	8883320	8884356	1037	9.23	8.96	9.45	-0.5	9.47e-06	3.83e-05	489.98	502.78	743.83	658.03	AT4G15560	DXS,DXPS2,CLA1,CLA,AtCLA1,DXS1,DEF	protein_coding	Deoxyxylulose-5-phosphate synthase	1036	14	8883838	8883824	5UTR
chr4	8910905	8911733	829	8.57	8.92	8.11	0.81	2.42e-08	1.55e-07	441.64	527.92	262.39	290.21	AT4G15610	CASPL1D1	protein_coding	Uncharacterised protein family (UPF0497)	40	2557	8911319	8908762	intergenic
chr4	8974264	8976899	2636	10.34	10.03	10.59	-0.55	4.43e-13	5.64e-12	1077.59	1017.3	1492.47	1581.82	AT4G15760	MO1	protein_coding	monooxygenase 1	1505	812	8975581	8974769	3UTR
chr4	9204049	9205297	1249	9.37	9.75	8.85	0.9	1.62e-05	6.25e-05	876.76	843.84	392.37	529.4	AT4G16270	PER40	protein_coding	Peroxidase superfamily protein	1218	406	9204673	9205079	TSSup1kTo400
chr4	9244664	9245334	671	8.44	8.76	8.02	0.74	3.72e-07	1.95e-06	407.23	460.05	266	253.01	AT4G16360	KIN&#946;2	nontranslating_CDS	5'-AMP-activated protein kinase beta-2 subunit protein	670	127	9244999	9245126	TSSup400
chr4	9257481	9257895	415	8.09	8.41	7.68	0.72	8.14e-06	3.33e-05	334.71	343.57	202.21	208.36	AT4G16390	SVR7	protein_coding	pentatricopeptide (PPR) repeat-containing protein	414	180	9257688	9257868	TSSup400
chr4	9273761	9274645	885	9.39	9.74	8.91	0.83	4.21e-13	5.39e-12	849.8	863.11	429.69	532.59	AT4G16442	CASPL2B1	protein_coding	Uncharacterised protein family (UPF0497)	504	938	9274203	9273265	TSSup1kTo400
chr4	9277604	9278856	1253	9.33	9.57	9.04	0.53	1.09e-06	5.23e-06	780.07	744.12	497.09	557.04	AT4G16447	AT4G16447	protein_coding		1163	463	9278230	9278693	TSSup1kTo400
chr4	9318808	9320375	1568	9.75	10.18	9.11	1.07	1.68e-29	1.09e-27	1140.82	1186.57	541.62	566.61	AT4G16545	AT4G16545	protein_coding		1567	223	9319591	9319814	CDS
chr4	9343958	9345342	1385	9.24	9.77	8.41	1.36	2.64e-30	1.83e-28	908.38	837.14	311.73	367.82	AT4G16590	CSLA01,ATCSLA1,ATCSLA01	protein_coding	cellulose synthase-like A01	1193	499	9344650	9345149	TSSup1kTo400
chr4	9360138	9362109	1972	9.74	10.05	9.35	0.7	5.7e-14	8.06e-13	1065.51	1049.14	641.52	661.22	AT4G06400	AT4G06400	lncRNA		940	484	9361123	9360639	TSSup1kTo400
chr4	9391404	9392257	854	9.21	9.45	8.91	0.55	2.15e-06	9.77e-06	743.81	659.49	462.18	498.57	AT4G16680	AT4G16680	protein_coding	P-loop containing nucleoside triphosphate hydrolases superfamily protein	853	104	9391830	9391726	TSSup400
chr4	9414472	9415698	1227	9.81	9.48	10.08	-0.6	3.36e-11	3.27e-10	735.44	695.52	1091.67	1074.75	AT4G06425	AT4G06425	lncRNA		1216	397	9415085	9414688	TSSup400
chr4	9440482	9442506	2025	10.42	9.97	10.76	-0.79	2.23e-24	9.64e-23	1056.21	944.4	1692.26	1769.98	AT4TE42645	ATREP10B	RC/Helitron	.	827	292	9441494	9441786	intergenic
chr4	9448646	9451485	2840	11.07	10.76	11.33	-0.57	5.45e-22	1.79e-20	1728.42	1742.99	2607	2546.01	AT4G16780	HB-2,ATHB2,ATHB-2,HAT4	protein_coding	homeobox protein 2	2259	952	9450065	9449113	CDS
chr4	9465497	9466268	772	8.4	8.66	8.07	0.6	3.42e-05	0.000123	410.02	400.55	270.81	265.76	.	.	.	.	.	.	9465882	.	intergenic
chr4	9543991	9545121	1131	9.04	8.71	9.31	-0.6	3.84e-07	2e-06	448.14	389.66	628.28	643.15	AT4G16950	RPP5	protein_coding	Disease resistance protein (TIR-NBS-LRR class) family	1130	199	9544556	9544755	5UTR
chr4	9555895	9559153	3259	11.29	10.95	11.57	-0.62	1.03e-21	3.22e-20	2099.4	1860.3	3116.13	2949.97	AT4G16983	AT4G16983	protein_coding		1820	297	9557524	9557821	5UTR
chr4	9559684	9561155	1472	9.57	9.03	9.96	-0.93	4.57e-21	1.34e-19	506.72	537.14	974.92	1020.53	AT4G16990	RLM3	protein_coding	disease resistance protein (TIR-NBS class), putative	1471	1849	9560419	9558570	5UTR
chr4	9668969	9669526	558	8.85	8.57	9.09	-0.53	1.72e-05	6.61e-05	382.13	376.25	523.57	568.73	AT4G17245	AT4G17245	protein_coding	RING/U-box superfamily protein	557	97	9669247	9669344	3UTR
chr4	9673409	9674105	697	8.9	9.2	8.51	0.69	2.85e-08	1.81e-07	601.55	577.36	344.23	386.95	AT4G17260	AT4G17260	protein_coding	Lactate/malate dehydrogenase family protein	696	139	9673757	9673896	TSSup400
chr4	9833064	9837041	3978	11.54	11.81	11.21	0.6	1.55e-27	9.09e-26	3664.19	3512.79	2448.13	2274.93	AT4G17670	AT4G17670	protein_coding	Protein of unknown function (DUF581)	2369	193	9835052	9834859	TSSup400
chr4	9837397	9838714	1318	9.38	9.68	8.99	0.69	7.77e-11	7.23e-10	785.65	859.76	504.31	512.39	.	.	.	.	.	.	9838055	.	intergenic
chr4	9839707	9840159	453	7.84	8.08	7.56	0.51	0.00671	0.0143	269.63	269.83	166.1	212.61	.	.	.	.	.	.	9839933	.	intergenic
chr4	9848981	9849570	590	8.19	8.45	7.89	0.56	0.000313	0.000926	341.22	356.98	246.74	226.43	AT4G17695	KAN3	protein_coding	Homeodomain-like superfamily protein	589	1652	9849275	9850927	CDS
chr4	9876001	9876501	501	8.24	8.51	7.92	0.59	0.00012	0.000386	348.66	378.76	243.13	240.25	AT4G17770	ATTPS5,TPS5	protein_coding	trehalose phosphatase/synthase 5	500	80	9876251	9876171	5UTR
chr4	9886081	9886567	487	7.83	8.33	7.06	1.27	1.44e-11	1.47e-10	334.71	309.21	125.17	141.39	.	.	.	.	.	.	9886324	.	intergenic
chr4	9908353	9909141	789	8.83	8.54	9.08	-0.53	1.21e-05	4.79e-05	378.41	367.03	538.01	541.09	AT4TE44990	META1	LTR/Copia	.	145	5298	9908747	9914045	intergenic
chr4	9997515	9998778	1264	9.32	8.91	9.64	-0.73	1.25e-11	1.3e-10	459.3	503.62	776.32	823.87	.	.	.	.	.	.	9998146	.	intergenic
chr4	10009680	10013036	3357	10.93	11.18	10.63	0.55	1.46e-18	3.28e-17	2376.47	2271.75	1589.96	1576.51	AT4G06760	AT4G06760	lncRNA		930	1748	10011358	10009610	intergenic
chr4	10059463	10061459	1997	11.08	10.73	11.36	-0.63	1.79e-24	7.86e-23	1713.55	1679.3	2531.18	2707.6	AT4G18170	ATWRKY28,WRKY28	protein_coding	WRKY DNA-binding protein 28	1246	752	10060461	10061213	TSSup1kTo400
chr4	10062904	10063539	636	8.54	8.15	8.84	-0.69	9.31e-07	4.52e-06	261.26	306.7	446.54	472	.	.	.	.	.	.	10063221	.	intergenic
chr4	10155501	10156507	1007	9.04	9.45	8.47	0.98	8.65e-17	1.6e-15	705.69	689.65	347.84	361.44	.	.	.	.	.	.	10156004	.	intergenic
chr4	10336097	10337482	1386	10.29	9.98	10.54	-0.56	2.74e-12	3.09e-11	1055.28	968.7	1541.81	1438.31	AT4G06850	AT4G06850	lncRNA		1182	135	10336789	10336654	5UTR
chr4	10349277	10350528	1252	9.71	9.35	10	-0.65	5.07e-11	4.83e-10	658.27	650.27	1090.46	957.81	AT4G18880	AT-HSFA4A,HSF	protein_coding	heat shock transcription factor A4A	1251	0	10349902	10349902	5UTR
chr4	10355364	10355983	620	9.16	8.83	9.44	-0.61	4.63e-08	2.86e-07	472.32	434.91	710.13	677.16	AT4G06855	AT4G06855	lncRNA		619	320	10355673	10355993	TSSup400
chr4	10380806	10383536	2731	10.2	10.64	9.57	1.07	0.000214	0.000654	1565.72	1625.67	606.62	913.16	AT4G18960	AG	protein_coding	K-box region and MADS-box transcription factor family protein	1681	684	10382171	10382855	TSSup1kTo400
chr4	10384655	10387277	2623	9.89	10.29	9.34	0.95	9.18e-26	4.54e-24	1221.7	1289.64	627.08	669.72	AT4G18960	AG	protein_coding	K-box region and MADS-box transcription factor family protein	2622	3111	10385966	10382855	CDS
chr4	10390517	10392035	1519	10.07	10.32	9.78	0.54	4.84e-10	4.03e-09	1273.77	1281.26	818.45	934.42	AT4G18970	AT4G18970	protein_coding	GDSL-like Lipase/Acylhydrolase superfamily protein	1518	22	10391276	10391298	5UTR
chr4	10397300	10400721	3422	10.44	10.72	10.08	0.64	8.11e-18	1.7e-16	1646.61	1732.93	1045.93	1116.21	AT4G18980	AtS40-3	protein_coding	AtS40-3	2049	154	10399010	10398856	CDS
chr4	10480173	10481403	1231	9.28	9.52	8.99	0.53	1.59e-06	7.43e-06	690.81	781.83	513.94	502.82	AT4G19170	CCD4,NCED4	protein_coding	nine-cis-epoxycarotenoid dioxygenase 4	785	830	10480788	10481618	TSSup1kTo400
chr4	10488446	10489115	670	8.66	8.92	8.33	0.59	2.01e-05	7.6e-05	476.97	492.73	292.48	352.93	AT4G19180	APY7,AtAPY7	protein_coding	GDA1/CD39 nucleoside phosphatase family protein	669	246	10488780	10488534	TSSup400
chr4	10511739	10513308	1570	9.77	10.03	9.46	0.57	3.24e-09	2.39e-08	994.84	1095.23	675.22	731.38	AT4TE48050	ATREP10D	RC/Helitron	.	1569	1571	10512523	10514094	intergenic
chr4	10523055	10523908	854	8.87	9.26	8.32	0.94	7.43e-13	9.11e-12	563.43	666.19	310.53	328.48	AT4G19230	CYP707A1	protein_coding	cytochrome P450, family 707, subfamily A, polypeptide 1	853	2223	10523481	10521258	CDS
chr4	10571163	10572920	1758	9.97	10.44	9.27	1.18	1.9e-38	2.55e-36	1360.24	1427.07	583.75	649.53	AT4G19380	AT4G19380	protein_coding	Long-chain fatty alcohol dehydrogenase family protein	1757	475	10572041	10572516	CDS
chr4	10596608	10597615	1008	9.76	10.19	9.15	1.04	2.18e-24	9.45e-23	1195.67	1144.67	517.55	621.89	.	.	.	.	.	.	10597111	.	intergenic
chr4	10648852	10650706	1855	10.68	10.33	10.96	-0.63	9.64e-20	2.48e-18	1274.7	1305.56	1919.75	2064.45	AT4TE48735	VANDAL18NA	DNA/MuDR	.	486	1656	10649779	10648123	intergenic
chr4	10721892	10722865	974	9.92	10.35	9.3	1.05	1.15e-31	9.07e-30	1273.77	1337.41	647.54	612.32	.	.	.	.	.	.	10722378	.	intergenic
chr4	10757843	10758390	548	8.06	8.29	7.78	0.51	0.00249	0.0059	301.24	325.97	202.21	238.12	.	.	.	.	.	.	10758116	.	intergenic
chr4	10905683	10906229	547	8.22	8.48	7.9	0.58	0.000169	0.000527	357.03	355.3	233.5	243.44	AT4G06945	AT4G06945	lncRNA		546	369	10905956	10905587	TSSup400
chr4	10966665	10968599	1935	10.09	10.44	9.62	0.82	2.74e-22	9.4e-21	1444.85	1341.6	791.97	786.66	.	.	.	.	.	.	10967632	.	intergenic
chr4	10974189	10975965	1777	9.71	9.94	9.44	0.5	1.26e-07	7.14e-07	997.63	961.99	671.61	713.31	AT4G20320	AT4G20320	protein_coding	CTP synthase family protein	1776	622	10975077	10974455	5UTR
chr4	11122316	11123228	913	9.32	9.57	9.02	0.55	2.56e-07	1.38e-06	789.37	733.23	522.36	515.58	AT4G20735	AT4G20735	protein_coding		912	210	11122772	11122562	CDS
chr4	11295898	11296280	383	7.53	7.92	7	0.92	2.13e-05	8.03e-05	248.25	236.31	110.73	144.58	.	.	.	.	.	.	11296089	.	intergenic
chr4	11354858	11355760	903	9.06	9.54	8.33	1.22	2.92e-24	1.23e-22	760.54	732.39	305.71	336.99	.	.	.	.	.	.	11355309	.	intergenic
chr4	11443530	11445789	2260	10.14	10.42	9.81	0.61	2.66e-14	3.86e-13	1360.24	1372.6	905.11	887.65	AT4G07015	AT4G07015	lncRNA		37	2092	11444659	11442567	intergenic
chr4	11521886	11523038	1153	9.24	8.95	9.49	-0.53	2.77e-05	0.000102	514.16	477.65	811.23	624.01	.	.	.	.	.	.	11522462	.	intergenic
chr4	11589084	11589804	721	8.45	8.13	8.72	-0.58	3.15e-05	0.000114	285.44	276.53	424.87	415.65	AT4G21840	ATMSRB8,MSRB8	protein_coding	methionine sulfoxide reductase B8	289	1071	11589444	11588373	intergenic
chr4	11645505	11648261	2757	11.18	10.86	11.45	-0.58	2.35e-22	8.07e-21	1849.29	1878.74	2690.05	2887.25	AT4G21960	PRXR1	protein_coding	Peroxidase superfamily protein	2153	1761	11646883	11648644	CDS
chr4	11654118	11656047	1930	9.98	10.21	9.7	0.5	1.8e-08	1.18e-07	1148.25	1215.9	789.56	878.08	AT4G21980	APG8A,ATG8A	protein_coding	Ubiquitin-like superfamily protein	1486	479	11655082	11655561	TSSup1kTo400
chr4	11763803	11765263	1461	9.58	9.88	9.2	0.67	3.25e-11	3.17e-10	892.57	986.3	581.34	597.44	AT4G22233	AT4G22233	atlncRNA	other RNA	1447	283	11764533	11764250	TSSup400
chr4	11875350	11877949	2600	10.7	11.07	10.22	0.84	5.6e-35	5.6e-33	2181.22	2104.99	1167.49	1222.51	AT4G22550	LPPbeta	protein_coding	Phosphatidic acid phosphatase (PAP2) family protein	1	2372	11876649	11879021	intergenic
chr4	11882020	11882780	761	9.05	9.33	8.71	0.63	6.61e-08	3.98e-07	623.87	664.51	422.46	412.46	AT4G22570	APT3	protein_coding	adenine phosphoribosyl transferase 3	715	3133	11882400	11885533	CDS
chr4	11940168	11941522	1355	9.97	10.29	9.57	0.72	8.87e-16	1.48e-14	1271.91	1224.28	716.14	799.42	AT4G22730	AT4G22730	protein_coding	Leucine-rich repeat protein kinase family protein	1354	155	11940845	11941000	TSSup400
chr4	11995755	11997652	1898	10.47	10.88	9.88	1	4.02e-42	7.73e-40	1887.41	1885.44	913.53	970.57	AT4G22860	AT4G22860	protein_coding	Cell cycle regulated microtubule associated protein	1372	577	11996703	11997280	TSSup1kTo400
chr4	12117138	12117646	509	8.12	7.48	8.56	-1.09	6.6e-11	6.23e-10	169.22	186.87	349.04	407.15	AT4G23130	RLK6,CRK5	protein_coding	cysteine-rich RLK (RECEPTOR-like protein kinase) 5	156	2828	12117392	12120220	intergenic
chr4	12153301	12153887	587	8.22	7.79	8.55	-0.76	2.4e-06	1.08e-05	220.35	222.06	334.6	415.65	.	.	.	.	.	.	12153594	.	intergenic
chr4	12170048	12171612	1565	9.9	9.55	10.19	-0.64	2.72e-13	3.58e-12	727.07	770.94	1157.87	1177.86	AT4G23270	CRK19	protein_coding	cysteine-rich RLK (RECEPTOR-like protein kinase) 19	1564	124	12170830	12170954	TSSup400
chr4	12180845	12182005	1161	8.94	8.25	9.4	-1.15	5.97e-22	1.94e-20	307.75	300.83	680.04	673.98	AT4G23300	CRK22	protein_coding	cysteine-rich RLK (RECEPTOR-like protein kinase) 22	1160	199	12181425	12181624	TSSup400
chr4	12231809	12233822	2014	10.08	10.37	9.73	0.63	6.48e-13	7.99e-12	1378.83	1261.15	895.48	805.79	.	.	.	.	.	.	12232815	.	intergenic
chr4	12258709	12259728	1020	8.68	8.97	8.3	0.67	4.03e-07	2.09e-06	490.91	515.35	299.7	331.67	AT4G07125	AT4G07125	lncRNA		422	540	12259218	12259758	TSSup1kTo400
chr4	12299024	12299817	794	8.92	8.65	9.15	-0.5	0.000115	0.000371	433.27	369.55	609.02	526.21	AT4G07135	AT4G07135	lncRNA		793	282	12299420	12299138	TSSup400
chr4	12354521	12355910	1390	9.33	9.69	8.83	0.86	1.25e-15	2.03e-14	840.5	815.35	444.13	468.81	AT4G07170	AT4G07170	lncRNA		1234	430	12355215	12354785	TSSup1kTo400
chr4	12467073	12468197	1125	9.56	9.83	9.23	0.6	1.43e-09	1.11e-08	880.48	945.23	595.78	605.94	AT4G24010	ATCSLG1,CSLG1	protein_coding	cellulose synthase like G1	1124	1519	12467635	12466116	CDS
chr4	12486865	12487334	470	8.26	8.51	7.96	0.54	0.000338	0.000994	358.89	369.55	262.39	237.06	AT4G24030	AT4G24030	protein_coding		469	466	12487099	12486633	TSSup1kTo400
chr4	12530742	12531653	912	8.54	9.11	7.6	1.51	1.16e-24	5.2e-23	575.52	526.25	181.74	206.23	AT4G24140	BDG3	protein_coding	alpha/beta-Hydrolases superfamily protein	911	2727	12531197	12533924	CDS
chr4	12588071	12588572	502	8.5	8.19	8.75	-0.56	5.66e-05	0.000195	285.44	298.32	406.82	456.05	AT4G24275	AT4G24275	protein_coding		501	56	12588321	12588377	TSSup400
chr4	12609122	12610051	930	9.16	8.74	9.48	-0.74	1.34e-10	1.19e-09	429.55	425.69	755.86	669.72	AT4G24350	AT4G24350	protein_coding	Phosphorylase superfamily protein	929	214	12609586	12609372	5UTR
chr4	12673800	12674382	583	8.29	8.65	7.8	0.85	2.45e-08	1.57e-07	397.94	405.58	233.5	213.67	AT4G24540	AGL24	protein_coding	AGAMOUS-like 24	582	15	12674091	12674106	5UTR
chr4	12729280	12730320	1041	9.3	9.68	8.78	0.89	7.4e-15	1.13e-13	818.19	818.7	399.6	481.56	AT4G24670	TAR2,AtTAR2	protein_coding	tryptophan aminotransferase related 2	1040	1531	12729800	12731331	CDS
chr4	12854767	12855309	543	8.09	8.51	7.5	1	1.75e-09	1.34e-08	370.97	356.98	169.71	193.48	AT4G25000	ATAMY1,AMY1	protein_coding	alpha-amylase-like	78	1193	12855038	12853845	CDS
chr4	12885913	12886994	1082	8.95	8.47	9.31	-0.84	1.11e-12	1.33e-11	352.38	358.65	635.5	636.77	AT4G25100	ATFSD1,FSD1	protein_coding	Fe superoxide dismutase 1	1081	558	12886453	12887011	5UTR
chr4	12935327	12937510	2184	10.43	9.94	10.8	-0.85	4.92e-32	4.08e-30	985.55	983.78	1811.42	1749.79	AT4G25260	PMEI7	protein_coding	Plant invertase/pectin methylesterase inhibitor superfamily protein	1801	818	12936418	12937236	CDS
chr4	12988703	12989535	833	8.53	8.8	8.21	0.59	3.69e-05	0.000132	457.44	432.39	269.61	321.04	.	.	.	.	.	.	12989119	.	intergenic
chr4	13137366	13139162	1797	10.03	10.31	9.67	0.64	1.05e-13	1.44e-12	1297.95	1245.23	783.54	848.32	AT4G25840	GPP1,PyrP3	protein_coding	glycerol-3-phosphatase 1	1206	692	13138264	13138956	TSSup1kTo400
chr4	13141010	13141904	895	8.72	9.18	8.06	1.11	3.17e-16	5.58e-15	546.7	610.05	251.55	283.84	AT4G25845	AT4G25845	protein_coding		817	630	13141457	13142087	TSSup1kTo400
chr4	13249742	13252495	2754	10.26	9.86	10.57	-0.72	3.43e-20	9.12e-19	947.43	907.53	1561.07	1486.15	AT4G07545	AT4G07545	lncRNA		1316	314	13251118	13251432	TSSup400
chr4	13292981	13294494	1514	9.52	9.92	8.98	0.94	3.59e-19	8.54e-18	1014.37	922.61	481.44	525.15	AT4G26255	AT4G26255	otherRNA	other RNA	1513	203	13293737	13293940	TSSup400
chr4	13295259	13296224	966	8.49	8.93	7.84	1.09	5.2e-13	6.49e-12	481.62	496.92	201	258.32	AT4G26255	AT4G26255	otherRNA	other RNA	965	1801	13295741	13293940	CDS
chr4	13304044	13304546	503	8.23	8.67	7.6	1.06	9.34e-12	9.91e-11	405.38	407.26	190.17	198.79	AT4G26270	PFK3	protein_coding	phosphofructokinase 3	502	145	13304295	13304440	5UTR
chr4	13376891	13377431	541	8	8.5	7.23	1.27	5.43e-12	5.91e-11	344.94	377.09	128.79	171.15	AT4G26483	AT4G26483	protein_coding	nicotianamine synthases	540	191	13377161	13376970	TSSup400
chr4	13390588	13391582	995	8.77	8.39	9.07	-0.68	1.86e-07	1.03e-06	308.68	362	528.38	547.47	AT4G26530	FBA5,AtFBA5	protein_coding	Aldolase superfamily protein	994	332	13391085	13390753	5UTR
chr4	13392909	13394041	1133	9.62	9.09	10.01	-0.93	6.77e-22	2.18e-20	541.12	545.52	1018.25	1044.98	AT4G26530	FBA5,AtFBA5	protein_coding	Aldolase superfamily protein	356	2722	13393475	13390753	intergenic
chr4	13481494	13482124	631	9.22	9.47	8.91	0.56	1.71e-06	7.91e-06	764.26	653.62	480.24	482.63	AT4G26760	MAP65-2	protein_coding	microtubule-associated protein 65-2	630	61	13481809	13481870	5UTR
chr4	13486758	13487957	1200	9.42	9.65	9.14	0.51	1.03e-05	4.14e-05	835.85	772.61	506.72	624.01	AT4G26790	AT4G26790	protein_coding	GDSL-like Lipase/Acylhydrolase superfamily protein	1199	99	13487357	13487456	CDS
chr4	13595298	13596015	718	8.78	8.51	9.01	-0.5	0.000142	0.000448	362.61	366.19	563.29	469.87	AT4G27100	AT4G27100	protein_coding	Ypt/Rab-GAP domain of gyp1p superfamily protein	717	199	13595656	13595457	5UTR
chr4	13606708	13607397	690	8.71	8.96	8.4	0.56	2.84e-05	0.000104	530.89	464.24	343.03	332.74	AT4G27140	SESA1,AT2S1	protein_coding	seed storage albumin 1	689	276	13607052	13607328	TSSup400
chr4	13639004	13640143	1140	9.62	9.92	9.24	0.67	2.98e-12	3.33e-11	960.44	972.89	596.99	614.44	AT4G27240	AT4G27240	protein_coding	zinc finger (C2H2 type) family protein	1139	67	13639573	13639640	TSSup400
chr4	13711779	13712609	831	9.23	9.76	8.38	1.38	3.33e-26	1.73e-24	765.19	964.51	316.55	347.62	AT4G27420	ABCG9	protein_coding	ABC-2 type transporter family protein	411	2603	13712194	13714797	intergenic
chr4	13956862	13957544	683	8.78	9.06	8.44	0.62	3.2e-06	1.4e-05	570.87	495.24	328.58	364.63	AT4G28080	REC2	protein_coding	Tetratricopeptide repeat (TPR)-like superfamily protein	682	904	13957203	13958107	CDS
chr4	13960442	13961034	593	8.55	8.16	8.86	-0.71	2.34e-07	1.27e-06	296.59	274.02	448.94	482.63	AT4G28085	AT4G28085	protein_coding		308	867	13960738	13959871	3UTR
chr4	13987025	13987797	773	9.01	8.65	9.29	-0.63	4.75e-07	2.43e-06	442.57	362.84	649.95	600.63	AT4G28190	ULT1,ULT	protein_coding	Developmental regulator, ULTRAPETALA	485	2717	13987411	13984694	3UTR
chr4	14047411	14048758	1348	9.76	10.02	9.45	0.58	1.32e-09	1.03e-08	1092.47	990.49	690.87	703.74	AT4G28400	AT4G28400	protein_coding	Protein phosphatase 2C family protein	1347	183	14048084	14048267	TSSup400
chr4	14117085	14118809	1725	10.56	10.84	10.21	0.63	2.42e-19	5.95e-18	1837.21	1821.76	1199.99	1171.48	AT4G28560	RIC7	protein_coding	ROP-interactive CRIB motif-containing protein 7	1282	580	14117947	14117367	TSSup1kTo400
chr4	14156168	14157331	1164	9	9.3	8.64	0.66	5.85e-08	3.55e-07	643.39	614.24	369.51	426.28	AT4G28680	AtTYDC,TYRDC,TYRDC1,TYDC	protein_coding	L-tyrosine decarboxylase	1163	1686	14156749	14155063	CDS
chr4	14258754	14259362	609	8.11	8.47	7.64	0.82	4e-07	2.08e-06	339.36	367.87	196.19	203.04	AT4G28890	ATL42	protein_coding	RING/U-box superfamily protein	211	1093	14259058	14257965	intergenic
chr4	14263510	14264094	585	8.09	8.55	7.41	1.14	1.52e-11	1.55e-10	383.06	366.19	155.26	183.91	AT4G28910	NINJA	protein_coding	novel interactor of JAZ	61	2984	14263802	14266786	intergenic
chr4	14373956	14375535	1580	10.25	10.52	9.91	0.62	1.15e-15	1.88e-14	1479.25	1464.78	947.23	970.57	AT4TE67955	HELITRON4	RC/Helitron	.	78	711	14374745	14374034	intergenic
chr4	14394476	14395724	1249	9.89	10.26	9.41	0.85	6.2e-17	1.17e-15	1134.31	1313.94	633.09	727.13	AT4TE68065	ATREP4	RC/Helitron	.	252	1393	14395100	14393707	intergenic
chr4	14547340	14548205	866	9.34	9.61	8.99	0.62	5.7e-08	3.46e-07	787.51	777.64	560.88	459.24	AT4G29710	AT4G29710	protein_coding	Alkaline-phosphatase-like family protein	865	178	14547772	14547594	TSSup400
chr4	14631710	14632831	1122	9.12	9.36	8.82	0.54	3.66e-06	1.58e-05	647.11	667.87	421.26	482.63	AT4G29910	ATORC5,EMB2798,ORC5	protein_coding	origin recognition complex protein 5	94	1466	14632270	14630804	intergenic
chr4	14643593	14644412	820	8.89	9.19	8.5	0.7	1.01e-07	5.87e-07	623.87	546.36	335.8	386.95	AT4G29930	BHLH27	protein_coding	basic helix-loop-helix (bHLH) DNA-binding superfamily protein	819	9	14644002	14643993	5UTR
chr4	14691637	14694877	3241	10.68	10.36	10.94	-0.59	2.79e-18	6.11e-17	1341.64	1280.42	1961.87	1971.96	AT4G30060	AT4G30060	protein_coding	Core-2/I-branching beta-1,6-N-acetylglucosaminyltransferase family protein	1916	704	14693257	14692553	TSSup1kTo400
chr4	14749699	14750404	706	8.24	8.54	7.85	0.69	7.17e-06	2.96e-05	384.92	360.33	227.48	233.87	AT4G30150	AT4G30150	protein_coding		343	7760	14750051	14742291	intergenic
chr4	14813051	14813707	657	8.32	8.72	7.79	0.93	2.02e-09	1.54e-08	391.43	449.15	210.63	230.68	AT4G30250	AT4G30250	protein_coding	P-loop containing nucleoside triphosphate hydrolases superfamily protein	656	272	14813379	14813107	TSSup400
chr4	14902035	14903398	1364	10.57	10.85	10.22	0.63	1.85e-18	4.14e-17	1780.49	1911.42	1210.82	1173.61	AT4G30490	AT4G30490	protein_coding	AFG1-like ATPase family protein	1109	572	14902716	14902144	TSSup1kTo400
chr4	14912876	14914157	1282	9.56	9.92	9.09	0.82	7.56e-17	1.42e-15	971.6	962.83	541.62	551.72	.	.	.	.	.	.	14913516	.	intergenic
chr4	14920051	14921333	1283	9.49	9.19	9.74	-0.55	6.05e-08	3.66e-07	570.87	594.96	883.44	823.87	AT4G30530	GGP1	protein_coding	Class I glutamine amidotransferase-like superfamily protein	1282	317	14920692	14920375	CDS
chr4	14953782	14955785	2004	10.49	10.03	10.84	-0.81	8.65e-30	5.68e-28	1053.42	1034.9	1792.16	1869.91	AT4G30650	AT4G30650	protein_coding	Low temperature and salt responsive protein family	1332	580	14954783	14954203	3UTR
chr4	15053732	15055280	1549	10.27	10.52	9.98	0.54	1.74e-12	2.03e-11	1437.41	1492.43	1011.03	1002.46	AT4G30940	AT4G30940	protein_coding	BTB/POZ domain with WD40/YVTN repeat-like protein	1408	366	15054506	15054872	TSSup400
chr4	15324527	15325313	787	8.59	8.91	8.19	0.72	4.89e-07	2.49e-06	444.43	518.71	270.81	312.54	AT4G31620	REM36	protein_coding	Transcriptional factor B3 family protein	786	200	15324920	15324720	TSSup400
chr4	15361748	15362335	588	8.17	8.45	7.83	0.62	7.79e-05	0.00026	353.31	345.25	229.89	225.37	AT4G31730	GDU1	protein_coding	glutamine dumper 1	326	1030	15362041	15361011	3UTR
chr4	15414716	15416334	1619	9.68	9.3	9.99	-0.68	2.3e-12	2.62e-11	633.17	628.48	956.86	1070.49	AT4G31877	MIR156C	miRNA	MIR156C; miRNA	917	4	15415525	15415521	TSSup400
chr4	15417063	15419098	2036	9.95	9.66	10.2	-0.54	4.74e-10	3.96e-09	794.02	819.54	1218.05	1133.21	AT4G31880	PDS5C,AtPDS5C	protein_coding		152	6231	15418080	15424311	intergenic
chr4	15779656	15780652	997	9.37	9.7	8.95	0.76	4.39e-13	5.6e-12	845.15	823.73	486.26	499.63	AT4G32710	PERK14	protein_coding	Protein kinase superfamily protein	996	244	15780154	15779910	5UTR
chr4	15817138	15818365	1228	10.43	9.98	10.77	-0.78	2.25e-24	9.64e-23	1061.79	963.67	1795.77	1692.38	.	.	.	.	.	.	15817751	.	intergenic
chr4	15826576	15827136	561	7.87	8.17	7.5	0.67	0.000339	0.000994	268.7	306.7	163.69	198.79	AT4TE75625	ATREP10A	RC/Helitron	.	272	8	15826856	15826848	intergenic
chr4	15862524	15863229	706	8.99	9.23	8.7	0.52	1.29e-05	5.06e-05	622.01	576.53	435.7	398.64	AT4G32870	AT4G32870	protein_coding	Polyketide cyclase/dehydrase and lipid transport superfamily protein	290	760	15862876	15862116	intergenic
chr4	15917313	15919048	1736	10.54	10.9	10.05	0.85	9.04e-32	7.36e-30	1874.4	1943.26	1094.07	1027.97	AT4G32980	ATH1	protein_coding	homeobox gene 1	1735	27	15918180	15918153	TSSup400
chr4	15980538	15981488	951	9.49	9.79	9.11	0.68	7.46e-11	6.96e-10	913.02	860.6	586.15	517.71	AT4G33130	AT4G33130	protein_coding		950	200	15981013	15980813	TSSup400
chr4	15988069	15988675	607	8.58	8.84	8.26	0.58	1.64e-05	6.32e-05	455.58	460.05	316.55	295.53	AT4G33150	LKR,SDH,LKR/SDH	protein_coding	lysine-ketoglutarate reductase/saccharopine dehydrogenase bifunctional enzyme	606	3261	15988372	15991633	5UTR
chr4	16204831	16206287	1457	9.57	9.9	9.12	0.78	6.37e-13	7.86e-12	983.69	932.67	503.11	611.26	AT4G33790	CER4,FAR3,G7	protein_coding	Jojoba acyl CoA reductase-related male sterility protein	1456	2397	16205559	16207956	CDS
chr4	16344527	16345805	1279	10.71	10.94	10.42	0.52	2.86e-15	4.53e-14	1964.58	1971.75	1375.72	1366.02	AT4G34131	UGT73B3	protein_coding	UDP-glucosyl transferase 73B3	1278	348	16345166	16344818	3UTR
chr4	16437936	16438870	935	8.89	9.17	8.54	0.63	4.57e-07	2.34e-06	603.41	549.71	352.66	390.14	AT4G34380	AT4G34380	protein_coding	Transducin/WD40 repeat-like superfamily protein	934	65	16438403	16438468	TSSup400
chr4	16496974	16498858	1885	10.14	9.85	10.38	-0.53	3.67e-11	3.56e-10	939.06	907.53	1356.46	1309.68	AT4G34530	CIB1	protein_coding	cryptochrome-interacting basic-helix-loop-helix 1	1468	474	16497916	16498390	TSSup1kTo400
chr4	16522607	16523374	768	9.18	9.44	8.86	0.58	8.66e-07	4.23e-06	699.18	689.65	424.87	506.01	AT4G34590	AtbZIP11,BZIP11,ATB2,GBF6	protein_coding	G-box binding factor 6	623	1130	16522990	16521860	3UTR
chr4	16593480	16594826	1347	10.08	10.43	9.63	0.8	3.51e-21	1.05e-19	1416.02	1334.89	813.63	766.46	AT4G34790	SAUR3	protein_coding	SAUR-like auxin-responsive protein family	1346	208	16594153	16594361	TSSup400
chr4	16638863	16639513	651	8.45	9	7.56	1.44	3.7e-22	1.25e-20	518.81	506.14	176.93	200.92	AT4G34940	ARO1	protein_coding	armadillo repeat only 1	650	337	16639188	16639525	TSSup400
chr4	16642084	16643663	1580	9.74	9.43	10	-0.56	7.15e-10	5.82e-09	685.23	695.52	1011.03	1031.16	AT4G34950	MFS1	protein_coding	Major facilitator superfamily protein	1522	2055	16642873	16644928	CDS
chr4	16700299	16701051	753	8.55	8.09	8.9	-0.81	3.15e-09	2.33e-08	265.91	279.88	458.57	499.63	AT4G35080	AT4G35080	protein_coding	high-affinity nickel-transport family protein	107	2409	16700675	16698266	3UTR
chr4	16714056	16716068	2013	10.68	10.95	10.33	0.62	3.23e-19	7.81e-18	2036.17	1926.5	1269.8	1311.81	AT4G35110	AT4G35110	protein_coding	Arabidopsis phospholipase-like protein (PEARLI 4) family	2012	52	16715062	16715114	5UTR
chr4	16745612	16746620	1009	9.19	9.7	8.39	1.32	9.48e-31	6.99e-29	844.22	822.89	327.38	342.3	AT4G35190	LOG5	protein_coding	Putative lysine decarboxylase family protein	1008	72	16746116	16746188	TSSup400
chr4	16767211	16767918	708	9.14	9.48	8.7	0.77	1.09e-11	1.14e-10	692.67	730.71	409.22	425.22	AT4G35240	AT4G35240	protein_coding	Protein of unknown function (DUF630 and DUF632)	707	477	16767564	16767087	TSSup1kTo400
chr4	16864676	16865073	398	7.53	7.01	7.91	-0.91	3.28e-05	0.000119	109.71	147.48	239.52	242.38	AT4G35520	MLH3,ATMLH3	protein_coding	MUTL protein homolog 3	397	429	16864874	16865303	TSSup1kTo400
chr4	16926751	16928108	1358	9.77	9.44	10.03	-0.59	9.45e-11	8.67e-10	686.16	704.74	1071.21	1026.91	AT4G35720	AT4G35720	protein_coding	Arabidopsis protein of unknown function (DUF241)	1357	300	16927429	16927729	TSSup400
chr4	16930778	16931297	520	8.19	7.86	8.45	-0.6	9.96e-05	0.000326	235.23	227.93	347.84	354	AT4G35730	ISTL3	protein_coding	Regulator of Vps4 activity in the MVB pathway protein	519	35	16931037	16931002	5UTR
chr4	16977845	16978554	710	8.53	8.2	8.8	-0.6	1.2e-05	4.74e-05	286.37	302.51	436.91	453.92	AT4G35830	ACO1	protein_coding	aconitase 1	709	38	16978199	16978161	TSSup400
chr4	17005826	17006963	1138	9.72	10.03	9.33	0.7	9.68e-14	1.34e-12	1045.05	1044.12	661.98	625.08	AT4G35905	AT4G35905	protein_coding		323	1872	17006394	17008266	3UTR
chr4	17042841	17043432	592	8.45	8.9	7.8	1.1	2.76e-14	3.98e-13	464.88	487.7	217.85	226.43	AT4G36020	AtCSP1,CSP1,CSDP1	protein_coding	cold shock domain protein 1	591	1463	17043136	17044599	3UTR
chr4	17126922	17127350	429	8.21	8.45	7.93	0.52	0.000904	0.00239	351.45	346.92	232.3	256.2	AT4G36195	AT4G36195	protein_coding	Serine carboxypeptidase S28 family protein	428	205	17127136	17126931	5UTR
chr4	17188735	17190072	1338	10.59	10.83	10.31	0.52	5.34e-14	7.6e-13	1781.42	1858.63	1283.04	1250.15	AT4G36380	ROT3	protein_coding	Cytochrome P450 superfamily protein	1337	3104	17189403	17192507	CDS
chr4	17216304	17218111	1808	10.1	10.4	9.73	0.67	5e-15	7.73e-14	1294.23	1406.12	822.06	877.02	AT4G09325	AT4G09325	lncRNA		1097	23	17217207	17217184	CDS
chr4	17225485	17227475	1991	10.31	9.96	10.59	-0.63	1.35e-15	2.19e-14	948.36	1049.14	1561.07	1528.67	AT4G36500	AT4G36500	protein_coding		1683	353	17226480	17226833	CDS
chr4	17289329	17290764	1436	9.73	9.32	10.05	-0.73	1.04e-13	1.44e-12	606.2	672.06	1115.74	1010.96	AT4G36670	PLT6,AtPMT6,PMT6,AtPLT6	protein_coding	Major facilitator superfamily protein	1399	318	17290046	17289728	TSSup400
chr4	17300978	17301671	694	8.58	9.07	7.82	1.25	2.5e-19	6.13e-18	533.68	541.33	219.06	232.81	AT4G36700	AT4G36700	protein_coding	RmlC-like cupins superfamily protein	389	957	17301324	17300367	TSSup1kTo400
chr4	17315971	17317001	1031	9.05	9.5	8.4	1.1	2.23e-19	5.5e-18	742.88	701.38	314.14	361.44	AT4G36740	ATHB40,HB-5,HB40	protein_coding	homeobox protein 40	1030	45	17316486	17316441	TSSup400
chr4	17317943	17320269	2327	10.6	11.12	9.79	1.33	2.98e-70	2.59e-67	2152.39	2300.24	847.34	923.79	.	.	.	.	.	.	17319106	.	intergenic
chr4	17320893	17323305	2413	9.93	10.28	9.48	0.8	6.24e-17	1.18e-15	1184.51	1294.67	664.39	763.27	.	.	.	.	.	.	17322099	.	intergenic
chr4	17325046	17325728	683	8.4	8.95	7.51	1.44	6.91e-21	1.98e-19	492.77	495.24	166.1	198.79	AT4G36750	AT4G36750	protein_coding	Quinone reductase family protein	682	869	17325387	17324518	CDS
chr4	17361591	17362315	725	8.76	8.47	9	-0.53	2.19e-05	8.24e-05	350.52	358.65	525.97	500.7	AT4G36860	DAR1	protein_coding	LIM domain-containing protein	724	176	17361953	17362129	5UTR
chr4	17363277	17366173	2897	11.09	10.79	11.34	-0.55	6.05e-20	1.57e-18	1795.37	1748.85	2659.96	2530.07	.	.	.	.	.	.	17364725	.	intergenic
chr4	17404584	17405529	946	9.8	10.08	9.46	0.62	1.48e-11	1.51e-10	1100.84	1065.9	729.38	680.35	.	.	.	.	.	.	17405056	.	intergenic
chr4	17407705	17411237	3533	11.48	11.74	11.17	0.57	4.34e-27	2.44e-25	3367.59	3480.94	2289.25	2313.2	.	.	.	.	.	.	17409471	.	intergenic
chr4	17746907	17749778	2872	10.91	10.63	11.14	-0.51	2.26e-16	4.04e-15	1575.01	1592.15	2291.66	2222.84	.	.	.	.	.	.	17748342	.	intergenic
chr4	17753689	17755553	1865	10.2	9.88	10.45	-0.57	4.1e-13	5.27e-12	970.67	914.23	1384.14	1421.3	AT4G37770	ACS8	protein_coding	1-amino-cyclopropane-1-carboxylate synthase 8	468	2543	17754621	17752078	intergenic
chr4	17781667	17783010	1344	9.45	9.74	9.1	0.64	6.08e-10	5e-09	830.28	876.52	564.49	532.59	AT4G37810	AtEPFL2	protein_coding		146	1610	17782338	17780728	intergenic
chr4	17793665	17795110	1446	9.57	9.84	9.25	0.59	1.07e-07	6.18e-07	858.17	972.05	552.45	662.28	.	.	.	.	.	.	17794387	.	intergenic
chr4	17852151	17852891	741	8.97	8.49	9.33	-0.83	6.02e-11	5.7e-10	371.9	349.44	581.34	701.62	AT4G37980	CAD7,ELI3,ELI3-1,ATCAD7	protein_coding	elicitor-activated gene 3-1	740	81	17852521	17852440	5UTR
chr4	17854361	17855341	981	9.11	8.71	9.42	-0.71	1.6e-09	1.23e-08	387.71	447.48	663.18	705.87	AT4G37990	ELI3,ELI3-2,ATCAD8,CAD-B2	protein_coding	elicitor-activated gene 3-2	705	785	17854851	17855636	TSSup1kTo400
chr4	18025220	18025984	765	9.16	8.88	9.4	-0.52	6.13e-06	2.56e-05	496.49	444.13	698.09	648.46	AT4G38550	AT4G38550	protein_coding	Arabidopsis phospholipase-like protein (PEARLI 4) family	764	32	18025602	18025634	CDS
chr4	18206237	18207546	1310	10.06	10.29	9.78	0.51	6.13e-10	5.03e-09	1224.49	1283.78	887.05	869.58	AT4G39070	STH7,BZS1,BBX20	protein_coding	B-box zinc finger family protein	1309	207	18206891	18206684	TSSup400
chr4	18289586	18291524	1939	10.32	10.55	10.03	0.52	6.16e-12	6.65e-11	1521.09	1480.7	1053.15	1043.92	AT4G39330	CAD9,ATCAD9	protein_coding	cinnamyl alcohol dehydrogenase 9	1307	662	18290555	18291217	TSSup1kTo400
chr4	18314039	18315085	1047	9.59	9.86	9.26	0.6	1.02e-09	8.12e-09	929.76	923.45	630.69	594.25	AT4G39390	NST-K1,URGT4,ATNST-KT1	protein_coding	nucleotide sugar transporter-KT 1	541	982	18314562	18315544	TSSup1kTo400
chr4	18361371	18362789	1419	9.83	10.38	8.96	1.42	1.85e-13	2.47e-12	1341.64	1315.62	428.48	565.54	AT4G39480	CYP96A9	protein_coding	cytochrome P450, family 96, subfamily A, polypeptide 9	1418	177	18362080	18362257	TSSup400
chr4	18432355	18434322	1968	10.18	9.9	10.41	-0.51	7.6e-10	6.15e-09	964.16	946.91	1426.27	1289.48	AT4G39730	ATPLAT1,PLAT1	protein_coding	Lipase/lipooxygenase, PLAT/LH2 family protein	1398	680	18433338	18432658	CDS
chr4	18452838	18454131	1294	9.31	9.57	8.99	0.58	4.75e-07	2.42e-06	723.35	796.08	470.61	548.54	.	.	.	.	.	.	18453484	.	intergenic
chr4	18465621	18466726	1106	9.3	9.65	8.83	0.83	5.81e-13	7.22e-12	804.24	806.97	411.63	496.45	AT4G39795	AT4G39795	protein_coding	Protein of unknown function (DUF581)	1105	345	18466173	18466518	TSSup400
chr4	18538443	18540012	1570	10.2	9.92	10.43	-0.52	2.85e-11	2.81e-10	969.74	961.99	1357.66	1410.67	AT4G39980	AtDAHP1,DAHP1,DHS1	protein_coding	3-deoxy-D-arabino-heptulosonate 7-phosphate synthase 1	1502	283	18539227	18539510	TSSup400
chr5	74212	77443	3232	11.04	11.31	10.72	0.59	6.65e-21	1.91e-19	2582.87	2481.24	1630.88	1739.15	AT5G01200	AT5G01200	protein_coding	Duplicated homeodomain-like superfamily protein	1572	1044	75827	76871	intergenic
chr5	150135	151130	996	9.36	9.64	9.02	0.62	3.39e-09	2.49e-08	792.16	800.27	519.96	518.77	AT5G01365	AT5G01365	tRNA	pre-tRNA	776	205	150632	150427	TSSup400
chr5	392749	393406	658	8.63	8.87	8.35	0.51	0.000153	0.000479	435.13	497.76	330.99	322.11	.	.	.	.	.	.	393077	.	intergenic
chr5	397514	398141	628	8.51	8.75	8.21	0.54	0.000114	0.000368	449.07	413.12	293.68	299.78	AT5G02030	RPL,BLR,HB-6,VAN,LSN,BLH9,PNY	protein_coding	POX (plant homeobox) family protein	627	2261	397827	395566	CDS
chr5	531339	532078	740	8.6	8.9	8.22	0.69	4.5e-07	2.31e-06	466.74	489.38	284.05	310.41	AT5G02440	AT5G02440	protein_coding		739	681	531708	531027	CDS
chr5	544752	546356	1605	9.55	9.27	9.79	-0.52	1.07e-07	6.17e-07	621.08	612.56	890.67	875.96	AT5G00855	AT5G00855	lncRNA		612	399	545554	545953	TSSup1kTo400
chr5	623053	625571	2519	10.49	9.69	11	-1.31	2.63e-65	1.58e-62	778.21	876.52	2023.25	2080.39	AT5G02760	APD7,SSPP	protein_coding	Protein phosphatase 2C family protein	1318	941	624312	625253	CDS
chr5	669035	670906	1872	10.02	10.4	9.5	0.89	9.41e-08	5.5e-07	1356.52	1339.92	639.11	813.24	AT5G02890	AT5G02890	protein_coding	HXXXD-type acyl-transferase family protein. Overexpression causes a glossy phenotype and defects in cuticular wax deposition. OE plants are blocked in very long chain fatty acid elongation (C28 and higher).	917	1717	669970	671687	intergenic
chr5	675742	676313	572	8.19	8.61	7.58	1.03	4.17e-10	3.5e-09	394.22	387.98	169.71	212.61	AT5G02910	AT5G02910	protein_coding	F-box/RNI-like superfamily protein	283	1003	676027	677030	intergenic
chr5	709470	710548	1079	9.22	8.94	9.46	-0.52	4.19e-06	1.8e-05	521.6	460.05	725.77	681.42	AT5G03030	AT5G03030	protein_coding	Chaperone DnaJ-domain superfamily protein	1078	275	710009	709734	3UTR
chr5	772917	773698	782	8.91	8.62	9.15	-0.53	5.02e-05	0.000175	348.66	436.58	554.86	581.49	AT5G03240	UBQ3	protein_coding	polyubiquitin 3	781	208	773307	773515	5UTR
chr5	782862	783708	847	9.26	9.6	8.81	0.8	1.46e-12	1.73e-11	732.65	822.89	442.93	451.8	AT5G03270	LOG6	protein_coding	lysine decarboxylase family protein	846	1561	783285	781724	CDS
chr5	916035	917336	1302	9.62	9.94	9.21	0.73	3.23e-13	4.18e-12	998.56	970.37	630.69	554.91	AT5G03610	AT5G03610	protein_coding	GDSL-like Lipase/Acylhydrolase superfamily protein	1301	1301	916685	915384	CDS
chr5	947985	949201	1217	9.41	9.72	9	0.72	2.14e-10	1.86e-09	903.73	786.02	480.24	544.28	AT5G03668	AT5G03668	atlncRNA	other RNA	1216	374	948593	948967	CDS
chr5	961802	962738	937	9.13	9.46	8.71	0.75	2.23e-09	1.68e-08	729.86	677.92	371.91	466.68	.	.	.	.	.	.	962270	.	intergenic
chr5	1022776	1023794	1019	8.77	9.18	8.19	1	3.66e-13	4.71e-12	591.33	572.34	257.57	325.29	.	.	.	.	.	.	1023285	.	intergenic
chr5	1044208	1044963	756	9.37	9.92	8.47	1.45	5.74e-39	8.62e-37	925.11	1013.95	356.27	351.87	.	.	.	.	.	.	1044585	.	intergenic
chr5	1152299	1153148	850	9.24	8.9	9.51	-0.62	2.31e-07	1.25e-06	524.38	428.2	754.66	704.8	AT5G04200	AtMC9,AtMCP2f,MCP2f,MC9	protein_coding	metacaspase 9	409	1016	1152723	1153739	intergenic
chr5	1394698	1396101	1404	9.45	9.8	8.97	0.83	8.56e-15	1.3e-13	899.08	886.58	469.4	536.84	.	.	.	.	.	.	1395399	.	intergenic
chr5	1556732	1558850	2119	10.27	9.99	10.5	-0.51	5.09e-10	4.23e-09	1031.1	1009.76	1537	1363.9	AT5G05250	AT5G05250	protein_coding		1864	695	1557791	1558486	CDS
chr5	1750693	1751671	979	9.21	9.62	8.63	0.98	8.64e-17	1.6e-15	825.63	744.96	426.08	368.88	.	.	.	.	.	.	1751182	.	intergenic
chr5	1758001	1759113	1113	9.25	9.49	8.96	0.53	2.14e-06	9.71e-06	716.85	718.14	465.79	528.34	AT5G05840	AT5G05840	protein_coding	Protein of unknown function (DUF620)	1112	2109	1758557	1760666	CDS
chr5	1764421	1765734	1314	9.56	9.27	9.8	-0.53	7.36e-08	4.4e-07	619.22	612.56	853.35	931.23	AT5G05850	PIRL1	protein_coding	plant intracellular ras group-related LRR 1	1313	303	1765077	1764774	TSSup400
chr5	1772261	1773586	1326	9.01	8.36	9.45	-1.09	1.28e-17	2.63e-16	314.26	344.41	636.71	763.27	AT5G05890	UGT76C5	protein_coding	UDP-Glycosyltransferase superfamily protein	1325	509	1772923	1772414	CDS
chr5	1791795	1792999	1205	9.06	8.66	9.38	-0.71	2.43e-09	1.82e-08	387.71	423.18	623.47	704.8	AT5G05965	AT5G05965	protein_coding		1204	237	1792397	1792634	CDS
chr5	1891158	1895704	4547	11.31	11.58	10.96	0.62	8.94e-29	5.68e-27	3119.35	3020.9	1985.94	1999.6	AT5G06250	NGAL3,DPA4	protein_coding	AP2/B3-like transcriptional factor family protein	3474	922	1893431	1894353	CDS
chr5	1901474	1902072	599	8.58	8.24	8.86	-0.62	5.22e-06	2.2e-05	291.94	313.4	475.42	451.8	.	.	.	.	.	.	1901773	.	intergenic
chr5	1984440	1985210	771	9.03	9.32	8.66	0.67	1.37e-08	9.16e-08	651.76	630.16	388.76	418.84	AT5G06510	NF-YA10	protein_coding	nuclear factor Y, subunit A10	770	3	1984825	1984822	5UTR
chr5	2045559	2046329	771	8.79	9.11	8.38	0.73	1.63e-08	1.07e-07	529.03	574.85	315.34	349.74	AT5G06660	AT5G06660	protein_coding	Protein of unknown function DUF106, transmembrane	545	840	2045944	2046784	TSSup1kTo400
chr5	2065835	2066883	1049	10.15	10.45	9.77	0.69	6.09e-17	1.16e-15	1402.08	1402.77	911.13	831.31	AT5G06700	TBR	protein_coding	Plant protein of unknown function (DUF828)	718	2946	2066359	2063413	3UTR
chr5	2123360	2125607	2248	9.82	10.2	9.3	0.9	9.86e-22	3.1e-20	1170.57	1183.22	599.39	665.47	AT5G06839	bZIP65,TGA10	protein_coding	bZIP transcription factor family protein	2247	4012	2124483	2120471	CDS
chr5	2170981	2172133	1153	9.28	8.94	9.55	-0.61	1.62e-08	1.07e-07	513.23	470.1	759.47	742.01	AT5G07000	ATST2B,ST2B	protein_coding	sulfotransferase 2B	767	1458	2171557	2173015	3UTR
chr5	2178042	2178755	714	8.87	8.43	9.21	-0.77	4.37e-09	3.16e-08	336.57	355.3	530.79	651.65	AT5G01275	AT5G01275	lncRNA		598	758	2178398	2177640	TSSup1kTo400
chr5	2273872	2274441	570	8.86	9.17	8.48	0.69	1.96e-06	8.95e-06	606.2	543.01	300.9	412.46	AT5G07250	RBL3,ATRBL3	protein_coding	RHOMBOID-like protein 3	182	1883	2274156	2276039	3UTR
chr5	2433667	2434246	580	8.36	8.65	8	0.65	3.26e-05	0.000118	358.89	445.8	244.33	266.83	.	.	.	.	.	.	2433956	.	intergenic
chr5	2556775	2558334	1560	9.93	10.17	9.65	0.52	1.17e-08	7.94e-08	1164.06	1135.45	753.45	851.51	AT5G01465	AT5G01465	lncRNA		136	1643	2557554	2555911	intergenic
chr5	2605264	2606494	1231	9.38	8.94	9.72	-0.78	1.69e-12	1.99e-11	474.18	506.14	781.14	901.47	AT5G08130	BIM1	protein_coding	basic helix-loop-helix (bHLH) DNA-binding superfamily protein	493	4371	2605879	2610250	intergenic
chr5	2622439	2624525	2087	10.05	9.73	10.31	-0.58	3.46e-10	2.92e-09	868.4	827.08	1378.12	1165.11	AT5G08150	SOB5	protein_coding	suppressor of phytochrome b 5	1461	582	2623482	2622900	TSSup1kTo400
chr5	2756500	2757179	680	8.66	8.27	8.96	-0.69	6.28e-07	3.13e-06	310.54	306.7	448.94	546.41	AT5G08520	MYBS2	protein_coding	Duplicated homeodomain-like superfamily protein	679	1701	2756839	2758540	CDS
chr5	2803260	2804288	1029	9.43	9.71	9.08	0.62	1.83e-09	1.4e-08	862.82	810.32	551.25	534.72	AT5G08640	FLS,FLS1,ATFLS1	protein_coding	flavonol synthase 1	1028	58	2803774	2803832	TSSup400
chr5	2804920	2805912	993	9.61	10.12	8.82	1.3	5.1e-36	5.39e-34	1116.64	1112.83	417.65	485.82	AT5G08640	FLS,FLS1,ATFLS1	protein_coding	flavonol synthase 1	686	1584	2805416	2803832	3UTR
chr5	2813383	2814274	892	9.22	8.87	9.51	-0.64	8.59e-09	5.95e-08	464.88	469.27	687.26	769.65	AT5G08660	PSI3	protein_coding	Protein of unknown function (DUF668)	891	41	2813828	2813869	TSSup400
chr5	2933608	2941461	7854	12.57	12.8	12.3	0.5	1.89e-32	1.61e-30	7252.13	6975.3	5167.06	4896.42	AT5G09440	EXL4	protein_coding	EXORDIUM like 4	2523	658	2937534	2938192	TSSup1kTo400
chr5	3020155	3021616	1462	9.72	10.08	9.25	0.83	1.19e-14	1.77e-13	1086.89	1079.31	535.6	680.35	AT5TE10995	ATREP3	RC/Helitron	.	177	459	3020885	3020426	intergenic
chr5	3029115	3030190	1076	8.68	8.96	8.32	0.64	1.17e-06	5.54e-06	500.21	496.08	310.53	330.61	.	.	.	.	.	.	3029652	.	intergenic
chr5	3111569	3112813	1245	9.27	9.59	8.87	0.72	1.34e-10	1.19e-09	733.58	806.97	444.13	489	AT5G09970	CYP78A7	protein_coding	cytochrome P450, family 78, subfamily A, polypeptide 7	1244	247	3112191	3111944	5UTR
chr5	3123243	3124606	1364	9.53	9.93	8.99	0.94	8.78e-20	2.26e-18	1006.93	942.72	485.05	529.4	AT5G09990	PROPEP5	protein_coding	elicitor peptide 5 precursor	1039	643	3123924	3124567	3UTR
chr5	3160765	3161846	1082	9.9	10.51	8.83	1.68	3.65e-73	4.07e-70	1479.25	1434.61	457.37	453.92	AT5G10100	TPPI	protein_coding	Haloacid dehalogenase-like hydrolase (HAD) superfamily protein	943	3612	3161305	3157693	CDS
chr5	3267188	3268103	916	9.46	9.72	9.14	0.58	3.44e-08	2.15e-07	858.17	825.4	533.2	594.25	AT5G10380	RING1,ATRING1	protein_coding	RING/U-box superfamily protein	915	11	3267645	3267634	5UTR
chr5	3317567	3318556	990	9.56	9.83	9.23	0.6	1.87e-09	1.43e-08	880.48	941.88	603	601.69	AT5G10510	AIL6,PLT3	protein_coding	AINTEGUMENTA-like 6	989	2661	3318061	3315400	CDS
chr5	3444069	3445946	1878	10.6	10.93	10.18	0.76	3.73e-24	1.56e-22	1902.29	2011.14	1091.67	1222.51	AT5G10930	CIPK5,SnRK3.24	protein_coding	CBL-interacting protein kinase 5	918	2271	3445007	3447278	intergenic
chr5	3466154	3467235	1082	9.29	9.52	9.01	0.5	3.73e-06	1.61e-05	757.75	706.41	509.12	525.15	AT5G10960	CAF1-10	protein_coding	Polynucleotidyl transferase, ribonuclease H-like superfamily protein	160	2597	3466694	3464097	intergenic
chr5	3551993	3552552	560	8.43	8.67	8.15	0.52	0.000234	0.00071	412.81	403.07	278.03	290.21	AT5G11170	UAP56a	protein_coding	DEAD/DEAH box RNA helicase family protein	457	823	3552272	3553095	TSSup1kTo400
chr5	3615603	3616355	753	8.98	8.53	9.32	-0.78	9.87e-11	9.02e-10	348.66	393.01	619.86	655.9	AT5G11325	AT5G11325	tRNA	pre-tRNA	298	1078	3615979	3617057	intergenic
chr5	3626576	3627529	954	8.95	9.29	8.52	0.77	3.09e-09	2.29e-08	578.31	672.89	397.19	335.92	AT5G11360	AT5G11360	protein_coding	Interleukin-1 receptor-associated kinase 4 protein	953	317	3627052	3626735	TSSup400
chr5	3730771	3731229	459	7.97	8.25	7.64	0.61	0.000445	0.00127	324.49	283.24	193.78	204.11	AT5TE13540	ATREP5	RC/Helitron	.	194	35	3731000	3730965	intergenic
chr5	3743593	3745828	2236	10.87	11.1	10.58	0.52	1.13e-14	1.69e-13	2263.97	2131.81	1592.37	1474.45	AT5G11650	MAGL13	protein_coding	alpha/beta-Hydrolases superfamily protein	2131	13	3744710	3744697	5UTR
chr5	3808027	3808930	904	9.14	8.69	9.49	-0.81	5.09e-13	6.37e-12	407.23	416.47	702.9	737.76	AT5G11810	AT5G11810	protein_coding		903	199	3808478	3808677	TSSup400
chr5	3887826	3892502	4677	11.71	11.2	12.08	-0.88	6.92e-66	4.5e-63	2425.74	2295.21	4281.21	4403.17	AT5G12050	BG1	protein_coding		2609	259	3890164	3889905	5UTR
chr5	3993673	3994306	634	8.81	8.49	9.08	-0.59	8.12e-06	3.32e-05	355.17	362.84	486.26	594.25	AT5G12340	AT5G12340	protein_coding		633	222	3993989	3993767	TSSup400
chr5	4192664	4198824	6161	11.92	11.63	12.16	-0.53	1.9e-24	8.28e-23	3202.09	3149.11	4775.89	4372.34	AT5G13180	NAC083,VNI2,ANAC083	protein_coding	NAC domain containing protein 83	2685	511	4195744	4196255	TSSup1kTo400
chr5	4227329	4228044	716	8.93	8.62	9.18	-0.56	3.49e-06	1.52e-05	411.88	375.41	596.99	564.48	AT5G13240	AT5G13240	protein_coding	transcription regulators	715	31	4227686	4227717	5UTR
chr5	4283153	4283713	561	8.23	8.47	7.94	0.52	0.00058	0.0016	357.03	351.11	245.53	246.63	AT5G13360	AT5G13360	protein_coding	Auxin-responsive GH3 family protein	560	78	4283433	4283355	5UTR
chr5	4298938	4299998	1061	10.06	10.51	9.4	1.11	5.21e-39	7.98e-37	1431.83	1476.51	668	683.54	AT5G13400	NPF6.1	protein_coding	Major facilitator superfamily protein	1060	204	4299468	4299264	TSSup400
chr5	4450619	4451744	1126	9.8	10.29	9.05	1.24	7.35e-38	8.7e-36	1306.31	1197.47	539.21	523.02	AT5G13790	AGL15	protein_coding	AGAMOUS-like 15	1125	223	4451181	4450958	TSSup400
chr5	4517344	4517980	637	8.49	8.85	8	0.85	5.11e-09	3.65e-08	480.69	444.96	279.24	232.81	AT5G14000	NAC084,anac084	protein_coding	NAC domain containing protein 84	636	31	4517662	4517693	TSSup400
chr5	4521106	4522148	1043	9.31	9.63	8.91	0.72	5.11e-10	4.24e-09	858.17	724.85	487.46	474.12	AT5G14010	KNU	protein_coding	C2H2 and C2HC zinc fingers superfamily protein	1000	521	4521627	4522148	TSSup1kTo400
chr5	4540996	4541779	784	8.6	8.21	8.9	-0.69	8.37e-07	4.1e-06	311.47	282.4	512.73	443.29	AT5G14070	ROXY2	protein_coding	Thioredoxin superfamily protein	783	392	4541387	4541779	TSSup400
chr5	4745057	4746490	1434	10.74	10.99	10.45	0.55	5.75e-16	9.81e-15	2058.49	2011.98	1443.12	1345.83	AT5G14710	AT5G14710	protein_coding		1227	490	4745773	4746263	TSSup1kTo400
chr5	4870833	4871940	1108	9.35	8.99	9.64	-0.65	2.2e-09	1.65e-08	502.07	516.19	847.34	750.52	AT5G15040	AT5G15040	protein_coding	Paired amphipathic helix (PAH2) superfamily protein	908	645	4871386	4870741	TSSup1kTo400
chr5	4898264	4899115	852	9.92	10.41	9.18	1.23	1.31e-38	1.83e-36	1286.79	1427.07	600.6	559.17	AT5G15120	PCO1	protein_coding	Protein of unknown function (DUF1637)	851	49	4898689	4898640	5UTR
chr5	4900410	4900981	572	8.06	8.46	7.51	0.96	1.69e-08	1.11e-07	371.9	333.51	173.32	190.29	AT5G15120	PCO1	protein_coding	Protein of unknown function (DUF1637)	324	2055	4900695	4898640	3UTR
chr5	4972819	4973361	543	9.12	9.51	8.57	0.93	8.8e-16	1.47e-14	757.75	698.03	382.75	379.51	AT5G02395	AT5G02395	lncRNA		542	15	4973090	4973105	TSSup400
chr5	5153505	5155889	2385	10.31	10.63	9.91	0.72	3.11e-21	9.37e-20	1555.49	1610.59	971.31	951.43	AT5G15800	SEP1,AGL2	protein_coding	K-box region and MADS-box transcription factor family protein	1748	444	5154697	5154253	TSSup1kTo400
chr5	5215731	5216488	758	9.26	8.62	9.7	-1.08	1.79e-23	6.94e-22	397.94	389.66	829.28	834.5	AT5G02485	AT5G02485	lncRNA		386	362	5216109	5216471	CDS
chr5	5221875	5222735	861	9.28	9.65	8.78	0.87	1.5e-15	2.43e-14	787.51	819.54	453.76	425.22	.	.	.	.	.	.	5222305	.	intergenic
chr5	5277640	5279141	1502	9.48	9.74	9.18	0.56	2.01e-08	1.3e-07	853.52	853.9	580.14	576.17	AT5G16170	AT5G16170	protein_coding	Core-2/I-branching beta-1,6-N-acetylglucosaminyltransferase family protein	1501	604	5278390	5277786	CDS
chr5	5284416	5285226	811	9.36	9.64	9.02	0.62	1.07e-08	7.32e-08	829.35	760.88	536.81	499.63	AT5G16190	ATCSLA11,CSLA11	protein_coding	cellulose synthase like A11	810	2021	5284821	5286842	CDS
chr5	5303875	5304660	786	8.99	9.32	8.57	0.75	9.5e-10	7.58e-09	597.84	680.44	392.37	366.75	AT5G16230	AAD3	protein_coding	Plant stearoyl-acyl-carrier-protein desaturase family protein	785	1363	5304267	5302904	CDS
chr5	5356137	5357069	933	9.09	9.32	8.81	0.51	6.37e-06	2.65e-05	641.53	636.02	451.35	445.42	AT5G16360	AT5G16360	protein_coding	NC domain-containing protein-related	932	250	5356603	5356353	3UTR
chr5	5459575	5459942	368	7.91	7.63	8.14	-0.5	0.00501	0.011	185.02	212.01	259.98	302.97	AT5G16640	AT5G16640	protein_coding	Pentatricopeptide repeat (PPR) superfamily protein	22	1162	5459758	5460920	intergenic
chr5	5616057	5616916	860	8.95	9.2	8.64	0.56	3.14e-05	0.000114	609.92	568.98	345.43	452.86	AT5G17070	PP4R2L	protein_coding		859	253	5616486	5616233	TSSup400
chr5	5694313	5696881	2569	11.08	11.35	10.76	0.59	2.05e-21	6.36e-20	2554.05	2665.6	1674.21	1791.24	AT5G17310	AtUGP2,UGP2	protein_coding	UDP-glucose pyrophosphorylase 2	404	5396	5695597	5700993	intergenic
chr5	5784768	5785343	576	8.09	8.47	7.57	0.9	1.91e-06	8.78e-06	350.52	359.49	150.45	230.68	AT5TE20935	BRODYAGA2	DNA/MuDR	.	165	1339	5785055	5786394	intergenic
chr5	5786195	5786642	448	7.82	8.17	7.34	0.83	8.5e-06	3.47e-05	284.51	291.62	150.45	174.34	AT5G17550	PEX19-2,AtPEX19-2,PEX19B	protein_coding	peroxin 19-2	229	1886	5786418	5788304	3UTR
chr5	5904023	5907008	2986	10.52	10.75	10.24	0.51	1.86e-11	1.86e-10	1716.34	1738.8	1135	1289.48	AT5G17860	CCX1,CAX7	protein_coding	calcium exchanger 7	1509	983	5905515	5904532	TSSup1kTo400
chr5	5914211	5915554	1344	9.91	9.5	10.23	-0.72	9.44e-16	1.57e-14	703.83	745.8	1145.83	1250.15	AT5G02805	AT5G02805	lncRNA		71	887	5914882	5915769	intergenic
chr5	5938456	5940292	1837	10.21	9.91	10.45	-0.54	5.82e-12	6.3e-11	945.57	982.11	1419.05	1380.91	AT5G17920	ATCIMS,ATMS1,ATMETS	protein_coding	Cobalamin-independent synthase family protein	1409	4337	5939374	5935037	3UTR
chr5	5952602	5953334	733	8.85	9.18	8.42	0.75	1.46e-09	1.13e-08	556.93	602.5	339.42	347.62	AT5G02825	AT5G02825	otherRNA		732	52	5952968	5952916	TSSup400
chr5	5973984	5977197	3214	10.53	10.16	10.82	-0.66	9.58e-17	1.77e-15	1095.26	1194.11	1693.47	1920.94	AT5G18060	SAUR23	protein_coding	SAUR-like auxin-responsive protein family	1810	189	5975590	5975779	TSSup400
chr5	6223873	6226231	2359	10.69	10.99	10.32	0.67	2.41e-23	9.15e-22	1997.13	2074.82	1286.65	1271.41	AT5G18670	BMY3,BAM9	protein_coding	beta-amylase 3	1276	903	6225052	6225955	TSSup1kTo400
chr5	6371543	6373090	1548	9.8	10.07	9.47	0.59	7.19e-11	6.75e-10	1055.28	1088.53	723.36	698.43	AT5G19060	AT5G19060	protein_coding		1356	418	6372316	6372734	TSSup1kTo400
chr5	6380719	6381770	1052	9.43	9.82	8.91	0.91	6.02e-17	1.14e-15	885.13	920.1	518.75	441.17	.	.	.	.	.	.	6381244	.	intergenic
chr5	6381994	6384941	2948	10.49	10.74	10.2	0.54	1.46e-13	1.97e-12	1679.15	1734.61	1130.18	1216.13	AT5TE23125	RP1_AT	DNA	.	184	1023	6383467	6384490	intergenic
chr5	6456552	6459145	2594	11.07	10.73	11.34	-0.61	6.88e-25	3.16e-23	1686.59	1714.5	2575.71	2611.92	AT5G19190	AT5G19190	protein_coding		1952	823	6457848	6457025	CDS
chr5	6480617	6481726	1110	9.22	9.51	8.86	0.65	3.17e-08	2e-07	723.35	736.58	417.65	510.27	AT5G19260	FAF3	protein_coding	Protein of unknown function (DUF3049)	1109	442	6481171	6480729	TSSup1kTo400
chr5	6681908	6682738	831	8.69	8.26	9.03	-0.76	5.41e-08	3.31e-07	344.94	269.83	527.18	515.58	AT5G19760	DTC	protein_coding	Mitochondrial substrate carrier family protein	830	269	6682323	6682054	TSSup400
chr5	6684220	6685186	967	9.26	8.94	9.52	-0.58	8.62e-08	5.08e-07	476.97	505.3	728.18	736.7	AT5G19770	TUA3	protein_coding	tubulin alpha-3	966	41	6684703	6684744	5UTR
chr5	6748475	6749138	664	8.79	8.5	9.03	-0.53	3.51e-05	0.000126	335.64	388.82	515.14	533.65	AT5G19970	AT5G19970	protein_coding		507	1993	6748806	6746813	3UTR
chr5	6828793	6829413	621	8.26	8.86	7.19	1.68	1.47e-23	5.78e-22	477.9	453.34	127.58	163.71	AT5G20240	PI	protein_coding	K-box region and MADS-box transcription factor family protein	620	200	6829103	6828903	5UTR
chr5	6842349	6843877	1529	10.03	10.3	9.69	0.6	6.94e-13	8.54e-12	1270.98	1246.91	811.23	846.19	AT5G20270	HHP1	protein_coding	heptahelical transmembrane protein1	1528	167	6843113	6842946	TSSup400
chr5	6844230	6845127	898	8.65	9.09	8.02	1.07	1.27e-14	1.88e-13	550.42	537.14	237.11	281.71	AT5G20280	ATSPS1F,SPS1F,SPSA1	protein_coding	sucrose phosphate synthase 1F	416	5559	6844678	6850237	intergenic
chr5	6980062	6982261	2200	10.44	10.69	10.12	0.57	9.17e-15	1.39e-13	1694.02	1620.64	1088.06	1140.66	AT5G20635	AGG3	protein_coding		2199	1002	6981161	6982163	5UTR
chr5	6996346	6997338	993	9.28	9.55	8.94	0.62	2.81e-08	1.78e-07	714.06	790.21	474.22	506.01	AT5G20680	TBL16	protein_coding	TRICHOME BIREFRINGENCE-LIKE 16	349	1147	6996842	6997989	intergenic
chr5	7189533	7191036	1504	9.53	9.78	9.22	0.55	1.53e-07	8.58e-07	820.05	935.18	582.54	613.38	AT5G21140	NSE1,emb1379	protein_coding	embryo defective 1379	1163	588	7190284	7189696	TSSup1kTo400
chr5	7223448	7223980	533	8.21	8.84	7.06	1.78	0.000257	0.000775	454.65	462.56	87.86	179.66	AT5G21430	CRRL,NdhU	protein_coding	Chaperone DnaJ-domain superfamily protein	191	1536	7223714	7222178	intergenic
chr5	7233751	7235387	1637	9.7	9.43	9.93	-0.51	6.79e-08	4.09e-07	708.48	667.03	959.27	996.08	AT5TE26160	ATHPOGON1	DNA/Pogo	.	137	653	7234569	7235222	intergenic
chr5	7255516	7259981	4466	11.36	11.6	11.07	0.53	8.84e-21	2.49e-19	3162.11	3034.3	2103.9	2195.2	AT5G21950	AT5G21950	protein_coding	alpha/beta-Hydrolases superfamily protein	1640	1592	7257748	7256156	intergenic
chr5	7265606	7266746	1141	9.74	10.01	9.43	0.58	1.21e-09	9.56e-09	1060.86	996.35	659.57	715.43	AT5G21280	AT5G21280	protein_coding	hydroxyproline-rich glycoprotein family protein	1140	302	7266176	7265874	TSSup400
chr5	7385519	7386264	746	8.63	8.87	8.33	0.54	9.9e-05	0.000325	446.28	491.89	294.88	348.68	AT5G22310	AT5G22310	protein_coding		745	58	7385891	7385833	TSSup400
chr5	7427972	7429033	1062	8.79	9.22	8.18	1.04	3.96e-16	6.88e-15	598.77	592.45	285.25	295.53	AT5G22420	FAR7	protein_coding	fatty acid reductase 7	265	1266	7428502	7429768	intergenic
chr5	7433046	7433850	805	8.25	8.81	7.3	1.51	2.26e-21	6.91e-20	450	449.99	154.06	161.58	AT5G22430	AT5G22430	protein_coding	Pollen Ole e 1 allergen and extensin family protein	804	341	7433448	7433789	TSSup400
chr5	7444096	7446082	1987	10.06	10.36	9.67	0.69	7.11e-16	1.2e-14	1299.8	1329.87	775.12	853.63	AT5G22460	AT5G22460	protein_coding	alpha/beta-Hydrolases superfamily protein	1986	550	7445089	7445639	CDS
chr5	7498673	7499271	599	8.28	8.58	7.9	0.67	4.82e-05	0.000169	360.75	402.23	207.02	272.14	.	.	.	.	.	.	7498972	.	intergenic
chr5	7502174	7502787	614	8.52	8.8	8.16	0.64	9.71e-06	3.92e-05	484.41	409.77	290.07	283.84	AT5G22580	AT5G22580	protein_coding	Stress responsive A/B Barrel Domain	613	54	7502480	7502426	5UTR
chr5	7520447	7521478	1032	9.21	9.54	8.78	0.76	1.52e-11	1.55e-10	780.07	707.25	440.52	435.85	AT5G22620	AT5G22620	protein_coding	phosphoglycerate/bisphosphoglycerate mutase family protein	834	681	7520962	7520281	TSSup1kTo400
chr5	7674717	7675416	700	9.01	9.3	8.66	0.63	1.31e-07	7.44e-07	608.06	648.59	430.89	378.45	.	.	.	.	.	.	7675066	.	intergenic
chr5	7694772	7695537	766	8.67	9.21	7.8	1.41	8.66e-22	2.75e-20	541.12	641.05	203.41	241.31	AT5G23000	RAX1,ATMYB37,MYB37	protein_coding	myb domain protein 37	403	980	7695154	7696134	TSSup1kTo400
chr5	7721867	7722399	533	8.24	8.79	7.33	1.46	5.44e-20	1.43e-18	436.06	448.32	163.69	158.39	.	.	.	.	.	.	7722133	.	intergenic
chr5	7723232	7723639	408	7.9	8.2	7.52	0.68	0.00012	0.000387	283.58	304.18	182.95	184.97	.	.	.	.	.	.	7723435	.	intergenic
chr5	7835067	7835607	541	8.07	8.45	7.53	0.92	7.22e-08	4.32e-07	377.48	324.3	178.13	192.41	AT5G23260	AGL32,ABS,TT16	protein_coding	K-box region and MADS-box transcription factor family protein	540	627	7835337	7835964	TSSup1kTo400
chr5	7932535	7933731	1197	9.74	10	9.43	0.57	8.76e-10	7.01e-09	1048.77	998.87	690.87	687.8	AT5G23520	AT5G23520	protein_coding	smr (Small MutS Related) domain-containing protein	258	1340	7933133	7931793	3UTR
chr5	8004611	8006316	1706	10.3	10.68	9.77	0.91	2.06e-27	1.19e-25	1651.25	1634.89	944.83	802.61	AT5G23730	EFO2,RUP2	protein_coding	Transducin/WD40 repeat-like superfamily protein	1705	367	8005463	8005096	CDS
chr5	8009517	8010144	628	8.81	9.09	8.46	0.63	1.15e-06	5.46e-06	559.72	533.79	322.57	381.64	AT5G23740	RPS11-BETA	protein_coding	ribosomal protein S11-beta	627	394	8009830	8009436	3UTR
chr5	8030871	8031479	609	8.46	8.12	8.73	-0.6	2.27e-05	8.49e-05	267.77	289.94	438.11	408.21	AT5G23820	ML3	protein_coding	MD-2-related lipid recognition domain-containing protein	608	11	8031175	8031164	5UTR
chr5	8076295	8081081	4787	11.27	11.5	10.99	0.51	9.23e-16	1.54e-14	2945.48	2847.44	1913.73	2156.93	AT5G23940	PEL3,EMB3009,DCR	protein_coding	HXXXD-type acyl-transferase family protein	4555	1178	8078688	8079866	CDS
chr5	8112385	8114001	1617	9.99	10.34	9.51	0.83	2.85e-19	6.93e-18	1286.79	1309.75	790.77	668.66	AT5G24000	AT5G24000	protein_coding	Protein of unknown function (DUF819)	1390	418	8113193	8112775	TSSup1kTo400
chr5	8214929	8218330	3402	10.55	10.2	10.83	-0.63	1.57e-19	3.93e-18	1184.51	1164.78	1782.53	1856.09	AT5G24210	AT5G24210	protein_coding	alpha/beta-Hydrolases superfamily protein	2140	561	8216629	8217190	TSSup1kTo400
chr5	8220389	8221233	845	8.93	8.46	9.28	-0.82	1.1e-11	1.14e-10	344.94	359.49	640.32	601.69	AT5G24215	AT5G24215	protein_coding		844	559	8220811	8221370	TSSup1kTo400
chr5	8294607	8295097	491	8.05	8.48	7.42	1.07	4.24e-10	3.55e-09	378.41	336.87	168.5	173.28	.	.	.	.	.	.	8294852	.	intergenic
chr5	8403258	8403744	487	8.17	8.68	7.37	1.31	1.04e-13	1.44e-12	366.33	452.51	150.45	180.72	AT5G24560	AtPP2-B12,PP2-B12	protein_coding	phloem protein 2-B12	228	1297	8403501	8402204	intergenic
chr5	8415789	8417146	1358	9.46	9.74	9.11	0.63	1.4e-09	1.09e-08	840.5	868.14	523.57	579.36	AT5G24590	ANAC91,ANAC091,TIP	protein_coding	TCV-interacting protein	772	2609	8416467	8419076	3UTR
chr5	8501424	8502727	1304	9.72	10.02	9.34	0.68	1.68e-11	1.7e-10	994.84	1077.63	605.41	692.05	AT5G24770	VSP2,ATVSP2	protein_coding	vegetative storage protein 2	1303	149	8502075	8502224	5UTR
chr5	8507699	8509614	1916	9.71	10.14	9.09	1.05	3.44e-23	1.29e-21	1215.2	1049.14	516.35	577.24	AT5G24780	ATVSP1,VSP1	protein_coding	vegetative storage protein 1	1915	545	8508656	8509201	CDS
chr5	8542997	8543894	898	8.68	9.17	7.94	1.23	0.000108	0.000353	574.59	577.36	188.97	301.91	.	.	.	.	.	.	8543445	.	intergenic
chr5	8554262	8555185	924	9.31	9.6	8.94	0.67	3.45e-09	2.53e-08	796.8	757.53	452.55	527.27	AT5G24880	AT5G24880	protein_coding		13	2077	8554723	8552646	intergenic
chr5	8570126	8571461	1336	9.86	10.24	9.33	0.91	1.64e-22	5.73e-21	1195.67	1230.15	604.21	682.48	AT5G24910	ELA1,CYP714A1	protein_coding	cytochrome P450, family 714, subfamily A, polypeptide 1	1241	426	8570793	8570367	TSSup1kTo400
chr5	8579002	8579570	569	8.52	8.23	8.76	-0.53	0.000101	0.000329	311.47	289.1	441.72	427.35	AT5TE31030	HELITRONY3	RC/Helitron	.	568	339	8579286	8579625	intergenic
chr5	8670192	8671712	1521	9.38	9.06	9.65	-0.59	1.56e-08	1.03e-07	531.82	533.79	824.47	777.09	AT5G25140	CYP71B13	protein_coding	cytochrome P450, family 71, subfamily B, polypeptide 13	397	1363	8670952	8672315	intergenic
chr5	8697989	8699549	1561	9.88	9.41	10.24	-0.82	4.55e-21	1.34e-19	683.37	678.76	1195.18	1217.2	AT5G25180	CYP71B14	protein_coding	cytochrome P450, family 71, subfamily B, polypeptide 14	119	1661	8698769	8697108	intergenic
chr5	8705908	8709053	3146	10.76	10.41	11.05	-0.64	1.8e-22	6.21e-21	1360.24	1360.03	2150.84	2077.21	AT5G25190	ESE3	protein_coding	Integrase-type DNA-binding superfamily protein	2141	405	8707480	8707885	CDS
chr5	8709433	8711659	2227	10.59	10.27	10.85	-0.58	4.25e-17	8.22e-16	1204.97	1261.99	1855.95	1834.83	.	.	.	.	.	.	8710546	.	intergenic
chr5	8746225	8747759	1535	9.75	9.45	10	-0.55	7.95e-09	5.54e-08	658.27	738.26	1037.5	1010.96	AT5G25240	AT5G25240	protein_coding		1166	298	8746992	8747290	CDS
chr5	8793465	8795260	1796	9.55	9.06	9.92	-0.87	1.26e-17	2.58e-16	515.09	548.87	1008.62	931.23	AT5G03965	AT5G03965	atRNA		962	936	8794362	8795298	3UTR
chr5	8798063	8798537	475	8.82	8.4	9.14	-0.74	9.88e-09	6.8e-08	357.03	320.11	529.58	600.63	AT5G25350	EBF2	protein_coding	EIN3-binding F box protein 2	286	951	8798300	8797349	TSSup1kTo400
chr5	8915489	8917200	1712	9.72	9.95	9.45	0.5	2.88e-06	1.27e-05	1019.95	957.8	621.06	773.9	AT5G25610	ATRD22,RD22	protein_coding	BURP domain-containing protein	1711	512	8916344	8916856	CDS
chr5	8920509	8921239	731	9.27	9.65	8.75	0.9	1.84e-14	2.7e-13	833.07	779.32	389.97	473.06	AT5G04025	AT5G04025	lncRNA		588	48	8920874	8920826	CDS
chr5	8925848	8926439	592	8.31	8.67	7.83	0.84	1.21e-06	5.76e-06	408.16	404.74	184.15	271.08	AT5G04035	AT5G04035	lncRNA		343	953	8926143	8927096	TSSup1kTo400
chr5	9046297	9046941	645	8.74	8.37	9.03	-0.67	9.08e-07	4.42e-06	300.31	360.33	547.64	500.7	AT5G25920	AT5G25920	protein_coding		644	91	9046619	9046528	TSSup400
chr5	9171741	9173827	2087	9.91	10.15	9.63	0.52	2.14e-09	1.62e-08	1125.94	1148.86	777.53	806.86	AT5G26230	MAKR1	protein_coding		917	1814	9172784	9174598	intergenic
chr5	9333062	9334061	1000	8.59	9.02	7.99	1.03	8.26e-12	8.83e-11	537.4	501.11	216.65	291.28	AT5G26660	ATMYB86,MYB86	protein_coding	myb domain protein 86	999	277	9333561	9333284	TSSup400
chr5	9444837	9445970	1134	9.29	9.64	8.83	0.81	2.38e-13	3.14e-12	834.92	761.72	459.78	452.86	AT5G26850	AT5G26850	protein_coding	Uncharacterized protein	1133	172	9445403	9445231	5UTR
chr5	9478935	9479481	547	8.26	8.62	7.79	0.83	9.14e-08	5.36e-07	370.04	416.47	227.48	214.74	AT5G26930	GATA23	protein_coding	GATA transcription factor 23	546	215	9479208	9479423	TSSup400
chr5	9480129	9480884	756	8.94	9.23	8.58	0.64	2.16e-07	1.18e-06	625.73	571.5	364.69	402.9	AT5G26940	DPD1	protein_coding	Polynucleotidyl transferase, ribonuclease H-like superfamily protein	755	199	9480506	9480307	5UTR
chr5	9577668	9578624	957	9.19	9.53	8.75	0.78	2.58e-12	2.93e-11	756.82	719.82	427.28	432.66	AT5G27220	AT5G27220	protein_coding	Frigida-like protein	956	226	9578146	9578372	TSSup400
chr5	9631081	9632084	1004	9.36	8.96	9.68	-0.72	1.7e-11	1.72e-10	479.76	516.19	787.16	852.57	AT5G27320	ATGID1C,GID1C	protein_coding	alpha/beta-Hydrolases superfamily protein	210	2593	9631582	9628989	intergenic
chr5	9644555	9646340	1786	9.74	9.32	10.06	-0.74	2.42e-15	3.86e-14	618.29	662.84	1070	1068.37	AT5TE34990	ARNOLD2	DNA/MuDR	.	697	97	9645447	9645350	intergenic
chr5	9670527	9671421	895	8.93	8.63	9.18	-0.55	5.31e-06	2.24e-05	415.6	377.93	584.95	574.05	AT5G27380	GSH2,GSHB,AtGSH2	protein_coding	glutathione synthetase 2	894	41	9670974	9671015	5UTR
chr5	10029793	10030301	509	7.98	8.4	7.38	1.02	7.39e-09	5.16e-08	312.4	362.84	162.49	170.09	AT5G28030	DES1	protein_coding	L-cysteine desulfhydrase 1	508	2915	10030047	10032962	3UTR
chr5	10048143	10049258	1116	8.72	8.22	9.08	-0.87	1.32e-10	1.18e-09	271.49	323.46	524.77	561.29	AT5TE36600	ATREP11	RC/Helitron	.	1040	690	10048700	10048010	intergenic
chr5	10349801	10350386	586	8.14	8.53	7.6	0.93	6.03e-08	3.65e-07	395.15	342.73	174.52	213.67	AT5TE37800	TA11	LINE/L1	.	10	6227	10350093	10356320	intergenic
chr5	10356239	10357164	926	9.18	9.59	8.61	0.98	2.39e-18	5.28e-17	771.7	774.29	405.61	376.32	AT5TE37800	TA11	LINE/L1	.	81	381	10356701	10356320	intergenic
chr5	10656254	10656642	389	7.7	8.1	7.12	0.98	5.6e-07	2.82e-06	271.49	279.05	129.99	148.83	AT5TE38795	ATREP10D	RC/Helitron	.	269	75	10656448	10656373	intergenic
chr5	10861810	10862588	779	8.89	8.42	9.24	-0.82	1.73e-11	1.74e-10	344.01	341.89	624.67	584.68	AT5G28840	GME	protein_coding	GDP-D-mannose 3',5'-epimerase	573	2747	10862199	10864946	3UTR
chr5	12553113	12553909	797	8.72	8.4	8.97	-0.57	2.14e-05	8.06e-05	369.11	307.54	515.14	490.07	AT5TE44460	HELITRONY1E	RC/Helitron	.	84	504	12553511	12554015	intergenic
chr5	12557748	12559109	1362	9.3	8.96	9.57	-0.61	1.42e-07	8e-07	463.02	535.47	804.01	716.5	AT5G33290	XGD1	protein_coding	xylogalacturonan deficient 1	1361	275	12558428	12558153	5UTR
chr5	12605301	12606139	839	8.4	8.76	7.91	0.85	2.92e-08	1.85e-07	410.95	455.02	219.06	262.57	AT5G33370	CUS2	protein_coding	GDSL-like Lipase/Acylhydrolase superfamily protein	531	888	12605720	12604832	TSSup1kTo400
chr5	13763994	13764592	599	8.27	8.56	7.92	0.64	4.22e-05	0.000149	395.15	358.65	227.48	257.26	AT5G35580	PBL13	protein_coding	Protein kinase superfamily protein	112	2471	13764293	13761822	intergenic
chr5	13855329	13856223	895	8.9	9.43	8.07	1.36	5.81e-27	3.18e-25	711.27	666.19	274.42	263.64	AT5G35670	iqd33	protein_coding	IQ-domain 33	894	41	13855776	13855735	5UTR
chr5	14551853	14553362	1510	9.46	9.04	9.78	-0.74	3.74e-12	4.15e-11	491.84	561.44	855.76	902.53	AT5G36907	AT5G36907	protein_coding		6	1748	14552607	14550859	intergenic
chr5	14765064	14765779	716	8.66	9.03	8.17	0.86	3.68e-09	2.68e-08	531.82	511.16	247.94	327.42	AT5G05475	AT5G05475	lncRNA		165	551	14765421	14764870	intergenic
chr5	14766103	14766750	648	8.57	8.94	8.08	0.86	2.36e-09	1.77e-08	446.28	536.3	272.01	268.95	AT5G37300	WSD1	protein_coding	O-acyltransferase (WSD1-like) family protein	325	999	14766426	14767425	TSSup1kTo400
chr5	14978187	14979122	936	9.06	8.56	9.44	-0.88	1.44e-14	2.13e-13	370.97	382.95	699.29	687.8	AT5G37710	AT5G37710	protein_coding	alpha/beta-Hydrolases superfamily protein	935	89	14978654	14978565	5UTR
chr5	14988764	14989559	796	8.48	8.85	7.98	0.87	2.11e-09	1.59e-08	466.74	459.21	229.89	275.33	.	.	.	.	.	.	14989161	.	intergenic
chr5	15012431	15012893	463	7.87	8.12	7.57	0.55	0.0019	0.00465	271.49	284.91	185.35	194.54	AT5TE54165	ATREP3	RC/Helitron	.	78	34	15012662	15012696	intergenic
chr5	15119853	15120368	516	8.14	8.47	7.72	0.75	9.55e-06	3.86e-05	371.9	335.19	188.97	232.81	.	.	.	.	.	.	15120110	.	intergenic
chr5	15128542	15129504	963	8.98	8.6	9.28	-0.69	4.8e-09	3.45e-08	383.99	389.66	606.62	637.83	AT5TE54715	ATREP3	RC/Helitron	.	495	14	15129023	15129009	intergenic
chr5	15212308	15212952	645	8.36	8.94	7.39	1.55	1.71e-23	6.63e-22	500.21	481	156.47	178.59	AT5G38120	4CL8	protein_coding	AMP-dependent synthetase and ligase family protein	360	962	15212630	15213592	TSSup1kTo400
chr5	15381778	15383088	1311	9.24	8.82	9.56	-0.75	1.32e-11	1.36e-10	443.5	457.53	719.75	794.1	AT5G38420	RBCS2B	protein_coding	Ribulose bisphosphate carboxylase (small chain) family protein	1293	362	15382433	15382071	TSSup400
chr5	15438771	15439657	887	9.37	9.64	9.04	0.6	2.01e-07	1.1e-06	848.87	744.96	568.1	484.75	AT5G38560	PERK8,AtPERK8	protein_coding	Protein kinase superfamily protein	886	34	15439214	15439248	TSSup400
chr5	15541610	15542284	675	8.36	8.81	7.7	1.11	4.2e-13	5.39e-12	468.6	429.04	194.98	221.12	AT5G38810	AT5G38810	protein_coding	F-box and associated interaction domains-containing protein	674	407	15541947	15541540	TSSup1kTo400
chr5	15645067	15645904	838	8.77	9.22	8.12	1.1	2.31e-17	4.59e-16	578.31	612.56	270.81	284.9	AT5G39090	AT5G39090	protein_coding	HXXXD-type acyl-transferase family protein	105	1993	15645485	15643492	intergenic
chr5	15705303	15706163	861	9.16	9.62	8.47	1.15	1.22e-23	4.8e-22	786.58	786.02	368.3	342.3	AT5G39220	AT5G39220	protein_coding	alpha/beta-Hydrolases superfamily protein	860	28	15705733	15705705	5UTR
chr5	15708828	15709502	675	8.53	9.01	7.8	1.21	1.62e-17	3.28e-16	509.51	520.38	234.7	210.48	AT5G39230	AT5G39230	protein_coding	TFIIB zinc-binding protein	674	308	15709165	15709473	TSSup400
chr5	15711358	15712336	979	9.39	9.64	9.09	0.56	7.71e-08	4.59e-07	795.87	802.78	534.4	552.79	AT5G05895	AT5G05895	lncRNA		886	603	15711847	15711244	TSSup1kTo400
chr5	15862825	15863685	861	8.81	9.11	8.44	0.67	0.0181	0.0342	519.74	584.91	279.24	413.53	.	.	.	.	.	.	15863255	.	intergenic
chr5	15871400	15872052	653	8.36	8.99	7.21	1.78	1.73e-28	1.07e-26	482.55	532.95	136.01	159.46	AT5G39635	MIR169C	miRNA	MIR169C; miRNA	600	726	15871726	15871000	TSSup1kTo400
chr5	15973931	15974637	707	9.04	9.49	8.39	1.1	1.16e-19	2.97e-18	708.48	729.88	361.08	308.29	AT5G39890	PCO2	protein_coding	Protein of unknown function (DUF1637)	706	15	15974284	15974269	5UTR
chr5	16003352	16004399	1048	9.1	9.34	8.81	0.53	8.51e-06	3.47e-05	638.75	661.16	412.84	486.88	AT5G39990	GlcAT14A	protein_coding	Core-2/I-branching beta-1,6-N-acetylglucosaminyltransferase family protein	1047	377	16003875	16004252	TSSup400
chr5	16136190	16138306	2117	9.98	10.22	9.7	0.52	0.00626	0.0135	1125.94	1258.64	725.77	932.3	AT5G40348	AT5G40348	atlncRNA	other RNA	2116	655	16137248	16136593	CDS
chr5	16139051	16140416	1366	8.87	9.35	8.14	1.21	3.58e-17	6.93e-16	649.9	653.62	234.7	329.55	AT5G40350	AtMYB24,MYB24	protein_coding	myb domain protein 24	1365	1401	16139733	16141134	CDS
chr5	16337336	16338003	668	9.03	9.44	8.45	0.99	2.51e-17	4.94e-16	690.81	702.22	351.45	348.68	.	.	.	.	.	.	16337669	.	intergenic
chr5	16356201	16357144	944	8.57	8.04	8.95	-0.91	3.96e-09	2.87e-08	225.93	300.83	459.78	529.4	AT5G40830	AT5G40830	protein_coding	S-adenosyl-L-methionine-dependent methyltransferases superfamily protein	943	331	16356672	16356341	TSSup400
chr5	16384250	16387279	3030	10.85	10.42	11.18	-0.77	2.14e-33	2.01e-31	1362.1	1369.25	2366.28	2284.5	AT5G40890	CLC-A,ATCLC-A,CLCA,ATCLCA	protein_coding	chloride channel A	2174	340	16385764	16385424	TSSup400
chr5	16388336	16389054	719	8.89	8.47	9.21	-0.74	1.22e-08	8.26e-08	329.14	379.6	631.89	551.72	AT5G06085	AT5G06085	lncRNA		505	61	16388695	16388634	CDS
chr5	16561986	16564060	2075	10.09	10.41	9.68	0.73	5.68e-16	9.71e-15	1412.31	1307.24	759.47	877.02	AT5G41380	AT5G41380	protein_coding	CCT motif family protein	2074	709	16563023	16563732	CDS
chr5	16565118	16565668	551	8.24	8.7	7.54	1.17	5.79e-12	6.28e-11	410.95	423.18	156.47	214.74	AT5G41390	AT5G41390	protein_coding	PLAC8 family protein	550	91	16565393	16565302	5UTR
chr5	16709843	16710822	980	8.95	8.66	9.19	-0.53	1.75e-05	6.71e-05	375.62	434.91	571.71	597.44	AT5G41761	AT5G41761	protein_coding		781	709	16710332	16711041	TSSup1kTo400
chr5	16764807	16766299	1493	9.44	9.72	9.1	0.62	1.12e-07	6.44e-07	848.87	837.97	479.03	616.57	AT5G41890	AT5G41890	protein_coding	GDSL-like Lipase/Acylhydrolase superfamily protein	1492	1149	16765553	16766702	CDS
chr5	16774886	16776624	1739	9.53	9.23	9.78	-0.55	3.77e-08	2.35e-07	594.12	605.86	901.5	851.51	AT5G41905	MIR166E,MIR166	miRNA	MIR166/MIR166E; miRNA	1105	93	16775755	16775662	TSSup400
chr5	17022217	17022725	509	8.24	7.97	8.47	-0.5	0.000995	0.00261	251.04	250.55	368.3	341.24	AT5G42570	AT5G42570	protein_coding	B-cell receptor-associated 31-like	508	252	17022471	17022723	CDS
chr5	17073474	17073841	368	7.45	7.97	6.63	1.34	9.69e-09	6.69e-08	230.58	271.5	84.25	113.75	AT5G42630	KAN4,ATS	protein_coding	Homeodomain-like superfamily protein	169	2247	17073657	17075904	intergenic
chr5	17082726	17083765	1040	9.04	9.29	8.75	0.54	3.77e-06	1.63e-05	646.18	602.5	441.72	416.72	AT5G06345	AT5G06345	lncRNA		592	928	17083245	17084173	TSSup1kTo400
chr5	17121127	17121757	631	8.4	8.75	7.94	0.82	2.02e-08	1.31e-07	423.97	439.1	235.91	254.07	AT5G42700	AT5G42700	protein_coding	AP2/B3-like transcriptional factor family protein	630	659	17121442	17122101	TSSup1kTo400
chr5	17141095	17141902	808	9.2	9.48	8.85	0.63	7.72e-09	5.38e-08	708.48	718.98	465.79	453.92	AT5G42740	PGIC	protein_coding	Sugar isomerase (SIS) family protein	78	5838	17141498	17135660	intergenic
chr5	17199237	17200273	1037	9.13	8.62	9.51	-0.89	1e-11	1.05e-10	364.47	420.66	642.72	812.17	AT5G42900	COR27	protein_coding	cold regulated gene 27	1036	155	17199755	17199910	5UTR
chr5	17548781	17550720	1940	11.16	11.52	10.69	0.84	8.01e-46	2.23e-43	2970.58	2913.64	1616.44	1676.43	AT5G43700	ATAUX2-11,IAA4	protein_coding	AUX/IAA transcriptional regulator family protein	1542	428	17549750	17550178	TSSup1kTo400
chr5	17638035	17639735	1701	9.74	10.13	9.2	0.93	5.4e-22	1.78e-20	1078.52	1165.62	566.9	607	.	.	.	.	.	.	17638885	.	intergenic
chr5	17655591	17656822	1232	9.51	9.23	9.75	-0.51	3.18e-07	1.69e-06	603.41	600.83	888.26	829.18	.	.	.	.	.	.	17656206	.	intergenic
chr5	17711212	17712242	1031	9.63	9.13	10	-0.88	3.35e-18	7.25e-17	594.12	524.57	1056.76	998.21	AT5G44020	AT5G44020	protein_coding	HAD superfamily, subfamily IIIB acid phosphatase	1030	475	17711727	17712202	TSSup1kTo400
chr5	17721516	17722707	1192	9.58	9.28	9.83	-0.55	2.77e-08	1.76e-07	648.97	596.64	905.11	914.23	AT5G44050	AtDTX28	protein_coding	MATE efflux family protein	1191	290	17722111	17722401	TSSup400
chr5	17767234	17768520	1287	9.01	8.74	9.23	-0.5	2.13e-05	8.03e-05	410.95	441.61	612.63	591.06	.	.	.	.	.	.	17767877	.	intergenic
chr5	17797982	17801228	3247	10.9	10.45	11.24	-0.79	1.15e-34	1.13e-32	1363.03	1437.13	2368.69	2482.23	AT5G44190	ATGLK2,GPRI2,GLK2	protein_coding	GOLDEN2-like 2	2944	1344	17799605	17798261	CDS
chr5	17966392	17967825	1434	9.65	9.31	9.92	-0.61	2.56e-10	2.21e-09	650.83	621.78	935.2	1008.84	AT5G44572	AT5G44572	protein_coding		734	983	17967108	17968091	TSSup1kTo400
chr5	17969326	17970352	1027	9.23	8.43	9.75	-1.32	1.55e-30	1.11e-28	321.7	366.19	828.08	892.96	AT5G44574	AT5G44574	protein_coding		1026	370	17969839	17970209	3UTR
chr5	17973128	17973849	722	8.09	7.38	8.56	-1.18	8.29e-13	1.01e-11	168.29	164.24	398.39	357.19	AT5G44575	AT5G44575	protein_coding		721	286	17973488	17973774	TSSup400
chr5	17977635	17981216	3582	10.61	10.07	11.01	-0.94	1.16e-39	1.89e-37	1029.24	1117.02	2091.86	2025.12	AT5G44580	AT5G44580	protein_coding		2402	277	17979425	17979148	CDS
chr5	17987037	17987545	509	8.42	8.65	8.15	0.5	0.000433	0.00124	401.66	403.9	275.62	293.4	AT5G06615	AT5G06615	lncRNA		389	170	17987291	17987461	CDS
chr5	17999723	18001641	1919	9.79	10.41	8.68	1.73	3.21e-63	1.79e-60	1350.01	1372.6	371.91	450.73	AT5G44620	CYP706A3	protein_coding	cytochrome P450, family 706, subfamily A, polypeptide 3	1728	231	18000682	18000451	TSSup400
chr5	18019562	18020130	569	8.44	8.7	8.14	0.56	0.000111	0.00036	402.59	427.37	303.31	259.38	AT5G44670	GALS2	protein_coding	Domain of unknown function (DUF23)	568	1662	18019846	18021508	CDS
chr5	18374325	18375341	1017	9.18	9.66	8.47	1.19	2.6e-25	1.24e-23	838.64	780.99	350.25	358.25	.	.	.	.	.	.	18374833	.	intergenic
chr5	18378428	18379326	899	10.34	10.79	9.69	1.1	8.8e-44	2.02e-41	1739.58	1791.59	784.75	865.33	AT5TE66150	HELITRONY1D	RC/Helitron	.	160	846	18378877	18378031	intergenic
chr5	18527013	18528895	1883	10.34	10.74	9.78	0.95	4.88e-10	4.06e-09	1854.87	1554.44	831.69	930.17	AT5G45670	AT5G45670	protein_coding	GDSL-like Lipase/Acylhydrolase superfamily protein	1629	312	18527954	18528266	TSSup400
chr5	18599622	18600611	990	8.72	9.18	8.04	1.14	1.08e-14	1.63e-13	591.33	568.15	221.46	305.1	AT5G45850	AT5G45850	protein_coding	Protein of unknown function (DUF688)	866	1545	18600116	18601661	CDS
chr5	18603094	18604028	935	9.69	10.03	9.24	0.79	2.31e-15	3.69e-14	1047.84	1043.28	559.67	647.4	AT5G45860	PYL11,RCAR5	protein_coding	PYR1-like 11	39	1116	18603561	18604677	intergenic
chr5	18640515	18641711	1197	9.34	9.74	8.79	0.95	4.62e-17	8.88e-16	848.87	856.41	403.21	480.5	AT5G45960	AT5G45960	protein_coding	GDSL-like Lipase/Acylhydrolase superfamily protein	886	712	18641113	18640401	TSSup1kTo400
chr5	18676873	18677489	617	8.39	7.95	8.73	-0.78	9.47e-08	5.53e-07	233.37	260.61	423.67	423.1	AT5G46050	NPF5.2,PTR3,AtNPF5.2,ATPTR3	protein_coding	peptide transporter 3	616	2010	18677181	18679191	CDS
chr5	18752739	18754211	1473	9.54	9.24	9.79	-0.55	3.52e-07	1.85e-06	576.45	631.83	812.43	959.94	.	.	.	.	.	.	18753475	.	intergenic
chr5	18790222	18792466	2245	10.83	10.52	11.09	-0.57	1.4e-18	3.16e-17	1457.86	1478.19	2248.33	2118.66	AT5G46330	FLS2	protein_coding	Leucine-rich receptor-like protein kinase family protein	1892	230	18791344	18791574	TSSup400
chr5	18850239	18850863	625	8.33	7.89	8.67	-0.78	5.24e-07	2.66e-06	214.77	260.61	389.97	424.16	AT5G46490	AT5G46490	protein_coding	Disease resistance protein (TIR-NBS-LRR class) family	624	93	18850551	18850644	TSSup400
chr5	18946622	18947518	897	9.65	9.88	9.38	0.5	1.85e-07	1.02e-06	959.51	919.26	674.02	654.84	AT5G46690	bHLH071	protein_coding	beta HLH protein 71	896	1528	18947070	18945542	3UTR
chr5	18963721	18964294	574	8.34	8.69	7.87	0.82	3.26e-08	2.05e-07	407.23	418.15	225.07	241.31	AT5G46730	AT5G46730	protein_coding	glycine-rich protein	573	31	18964007	18963976	5UTR
chr5	19133514	19134047	534	8.85	9.08	8.58	0.5	8.03e-05	0.000267	529.03	552.22	355.06	409.28	AT5G47110	LIL3:2	protein_coding	Chlorophyll A-B binding family protein	62	1634	19133780	19135414	intergenic
chr5	19299114	19299593	480	8.15	8.39	7.87	0.52	0.00141	0.00357	328.21	341.06	214.24	253.01	AT5G47590	AT5G47590	protein_coding	Heat shock protein HSP20/alpha crystallin family	479	179	19299353	19299174	TSSup400
chr5	19352720	19354082	1363	10.05	10.3	9.75	0.56	1.35e-10	1.2e-09	1251.46	1277.91	912.33	805.79	AT5G47800	AT5G47800	protein_coding	Phototropic-responsive NPH3 family protein	1362	130	19353401	19353531	3UTR
chr5	19603982	19604573	592	8.44	8.68	8.15	0.53	0.000227	0.000691	386.78	433.23	293.68	273.2	AT5G48375	TGG3,BGLU39	protein_coding	thioglucoside glucosidase 3	591	394	19604277	19603883	3UTR
chr5	19792961	19793812	852	8.89	9.19	8.51	0.68	3.85e-08	2.39e-07	611.78	558.93	363.49	367.82	AT5G48820	KRP3,ICK6	protein_coding	inhibitor/interactor with cyclin-dependent kinase	851	1094	19793386	19794480	CDS
chr5	19810303	19811240	938	9.02	8.73	9.26	-0.53	7.53e-06	3.09e-05	449.07	401.39	630.69	597.44	.	.	.	.	.	.	19810771	.	intergenic
chr5	19916978	19918762	1785	9.86	10.24	9.34	0.89	6.39e-21	1.85e-19	1267.26	1149.7	622.26	678.23	AT5G49138	AT5G49138	atlncRNA	other RNA	1784	83	19917870	19917787	3UTR
chr5	20133020	20133432	413	7.78	8.21	7.14	1.07	2.65e-08	1.68e-07	278	315.92	132.4	149.89	AT5G49610	AT5G49610	protein_coding	F-box family protein	412	482	20133226	20132744	TSSup1kTo400
chr5	20136330	20137079	750	8.66	8.35	8.91	-0.55	5.9e-05	0.000202	297.52	356.14	491.07	467.74	.	.	.	.	.	.	20136704	.	intergenic
chr5	20155774	20156422	649	8.59	8.24	8.87	-0.63	2.49e-05	9.25e-05	343.08	260.61	487.46	446.48	AT5G49650	XK-2,XK2	protein_coding	xylulose kinase-2	648	3368	20156098	20152730	3UTR
chr5	20169257	20170559	1303	9.14	8.78	9.42	-0.65	1.81e-08	1.18e-07	412.81	465.08	676.42	697.36	AT5G49665	AT5G49665	protein_coding	Zinc finger (C3HC4-type RING finger) family protein	1302	15	20169908	20169923	5UTR
chr5	20173186	20173920	735	8.97	9.21	8.68	0.53	3.33e-05	0.00012	557.86	622.61	376.73	443.29	.	.	.	.	.	.	20173553	.	intergenic
chr5	20191402	20194621	3220	10.91	10.63	11.14	-0.51	2.12e-15	3.39e-14	1632.66	1528.46	2306.1	2207.96	AT5G49700	AHL17	protein_coding	Predicted AT-hook DNA-binding family protein	2398	853	20193011	20192158	CDS
chr5	20328917	20329351	435	7.78	8.04	7.46	0.58	0.00256	0.00604	258.47	268.99	156.47	196.66	AT5G49970	PDX3,ATPPOX,PPOX	protein_coding	pyridoxin (pyrodoxamine) 5'-phosphate oxidase	434	32	20329134	20329102	5UTR
chr5	20347702	20348610	909	8.78	9.07	8.42	0.65	3.18e-07	1.69e-06	528.1	546.36	324.97	358.25	AT5G50010	SACL2	protein_coding	sequence-specific DNA binding transcription factors;transcription regulators	908	458	20348156	20348614	TSSup1kTo400
chr5	20368650	20369823	1174	9.1	9.58	8.39	1.19	9.03e-22	2.86e-20	816.33	713.12	315.34	355.06	AT5G50090	AT5G50090	protein_coding		1167	420	20369236	20369656	TSSup1kTo400
chr5	20402926	20404587	1662	9.45	9.69	9.15	0.54	2.16e-06	9.8e-06	804.24	849.71	510.33	629.33	AT5G50150	LOTR1	protein_coding	Protein of Unknown Function (DUF239)	1661	2975	20403756	20406731	CDS
chr5	20453962	20454605	644	8.76	9.13	8.27	0.86	3.25e-11	3.17e-10	586.68	534.63	309.33	308.29	AT5G50250	CP31B	protein_coding	chloroplast RNA-binding protein 31B	643	242	20454283	20454041	TSSup400
chr5	20763365	20764652	1288	9.72	9.99	9.39	0.6	1.57e-09	1.21e-08	973.46	1060.04	712.53	630.39	AT5G51070	ERD1,CLPD,SAG15	protein_coding	Clp ATPase	1287	87	20764008	20764095	TSSup400
chr5	21019136	21020328	1193	9.76	10.03	9.43	0.6	1.77e-09	1.35e-08	1113.85	977.92	664.39	715.43	AT5G07795	AT5G07795	lncRNA		1011	212	21019732	21019520	TSSup400
chr5	21037587	21038574	988	9.36	9.08	9.59	-0.51	8.53e-06	3.47e-05	592.26	491.05	732.99	813.24	AT5G51790	AT5G51790	protein_coding	basic helix-loop-helix (bHLH) DNA-binding superfamily protein	42	1452	21038080	21039532	intergenic
chr5	21044634	21045572	939	8.69	9.1	8.12	0.98	1.34e-10	1.19e-09	579.24	516.19	232.3	323.17	AT5G51795	KLP	protein_coding	DNA/RNA-binding protein Kin17, conserved region	560	909	21045103	21044194	TSSup1kTo400
chr5	21059821	21060276	456	7.97	8.35	7.45	0.9	1.66e-07	9.23e-07	333.78	320.94	168.5	181.78	.	.	.	.	.	.	21060048	.	intergenic
chr5	21061350	21062732	1383	9.58	10.01	8.95	1.05	2.16e-25	1.04e-23	1012.51	1047.47	475.42	516.64	AT5G07845	AT5G07845	lncRNA		1222	161	21062041	21062202	CDS
chr5	21088266	21089284	1019	9.12	9.35	8.84	0.52	1.3e-05	5.1e-05	608.99	700.55	474.22	441.17	AT5G51870	AGL71	protein_coding	AGAMOUS-like 71	1018	361	21088775	21088414	TSSup400
chr5	21126844	21127385	542	8.04	8.43	7.5	0.93	1.51e-06	7.08e-06	371.9	318.43	144.43	216.86	AT5G52030	AT5G52030	protein_coding	TraB family protein	301	970	21127114	21128084	TSSup1kTo400
chr5	21265615	21266206	592	8.37	8.81	7.74	1.07	2.92e-12	3.27e-11	436.06	461.72	196.19	232.81	AT5G52390	AT5G52390	protein_coding	PAR1 protein	591	450	21265910	21265460	TSSup1kTo400
chr5	21360515	21361321	807	8.24	8.66	7.65	1.02	1.19e-10	1.07e-09	405.38	406.42	185.35	215.8	AT5G52660	RVE6	protein_coding	Homeodomain-like superfamily protein	806	1355	21360918	21362273	CDS
chr5	21428725	21429990	1266	9.37	9.07	9.62	-0.55	3.83e-07	2e-06	509.51	565.63	824.47	752.64	AT5G52870	MAKR5	protein_coding		1265	138	21429357	21429495	CDS
chr5	21447536	21455703	8168	12.37	11.96	12.69	-0.73	1.86e-72	1.82e-69	3971.94	3971.16	6593.33	6577.11	AT5G07925	AT5G07925	lncRNA		1419	1457	21451619	21450162	intergenic
chr5	21529820	21530617	798	8.51	7.97	8.91	-0.94	0.000574	0.00159	204.55	297.48	458.57	501.76	AT5G53110	AT5G53110	protein_coding	RING/U-box superfamily protein	797	1269	21530218	21528949	CDS
chr5	21532975	21534639	1665	9.86	10.1	9.56	0.54	3.96e-09	2.87e-08	1095.26	1102.77	717.35	795.16	AT5G53120	SPDS3,ATSPDS3,SPMS	protein_coding	spermidine synthase 3	1167	665	21533807	21534472	TSSup1kTo400
chr5	21582543	21584335	1793	10.33	10.93	9.27	1.65	4.94e-76	6.44e-73	1938.55	1956.67	551.25	685.67	AT5G53200	TRY	protein_coding	Homeodomain-like superfamily protein	1700	826	21583439	21582613	CDS
chr5	21594440	21595043	604	8.74	8.44	8.99	-0.56	1.26e-05	4.95e-05	348.66	343.57	483.85	535.78	AT5G53220	AT5G53220	protein_coding		54	1248	21594741	21595989	intergenic
chr5	21659797	21661290	1494	9.5	9.84	9.05	0.79	2.85e-12	3.2e-11	945.57	882.39	474.22	584.68	AT5G53400	BOB1	protein_coding	HSP20-like chaperones superfamily protein	847	900	21660543	21661443	TSSup1kTo400
chr5	21664975	21667136	2162	10.43	9.85	10.85	-1	2.35e-39	3.66e-37	926.04	918.42	1925.76	1759.35	AT5G53410	AT5G53410	protein_coding		198	1883	21666055	21667938	intergenic
chr5	21698611	21699229	619	8.59	8.3	8.84	-0.53	0.000108	0.000351	301.24	331	481.44	432.66	AT5G53460	GLT1	protein_coding	NADH-dependent glutamate synthase 1	43	1266	21698920	21700186	intergenic
chr5	21733499	21737824	4326	11.67	11.34	11.94	-0.6	3.73e-30	2.51e-28	2636.8	2545.77	4034.47	3806.79	.	.	.	.	.	.	21735661	.	intergenic
chr5	21792803	21793945	1143	9.35	9.58	9.06	0.52	1.22e-06	5.8e-06	792.16	741.61	521.16	549.6	AT5G53660	AtGRF7,GRF7	protein_coding	growth-regulating factor 7	769	802	21793374	21794176	TSSup1kTo400
chr5	21853834	21855688	1855	10.03	10.34	9.63	0.71	1.85e-17	3.74e-16	1291.44	1306.4	796.78	791.97	AT5G53820	AT5G53820	protein_coding	Late embryogenesis abundant protein (LEA) family protein	283	1414	21854761	21853347	intergenic
chr5	21900778	21901175	398	7.66	8.02	7.18	0.84	6.77e-05	0.000229	268.7	250.55	120.36	169.03	.	.	.	.	.	.	21900976	.	intergenic
chr5	21960550	21961174	625	8.56	8.84	8.21	0.62	7.35e-06	3.02e-05	433.27	481	310.53	282.77	AT5G54110	ATMAMI,MAMI	protein_coding	membrane-associated mannitol-induced	84	2804	21960862	21958058	intergenic
chr5	21998700	21999346	647	8.61	8.84	8.34	0.5	0.000187	0.000576	456.51	459.21	306.92	339.11	.	.	.	.	.	.	21999023	.	intergenic
chr5	22225705	22228034	2330	10.91	10.58	11.19	-0.61	1.17e-22	4.14e-21	1554.56	1499.14	2315.73	2347.22	AT5G54700	AT5G54700	protein_coding	Ankyrin repeat family protein	911	1253	22226869	22225616	intergenic
chr5	22438775	22439224	450	7.75	8.13	7.22	0.91	8.72e-06	3.54e-05	266.84	294.97	123.97	174.34	AT5G55330	AT6	protein_coding	MBOAT (membrane bound O-acyl transferase) family protein	449	115	22438999	22438884	TSSup400
chr5	22550698	22551925	1228	9.85	10.17	9.43	0.73	3.76e-15	5.89e-14	1096.19	1205.84	675.22	707.99	AT5G55700	BAM4,BMY6	protein_coding	beta-amylase 4	1192	422	22551311	22551733	TSSup1kTo400
chr5	22757756	22759934	2179	10.75	10.31	11.09	-0.77	6.99e-26	3.52e-24	1285.86	1260.31	2321.75	2033.62	AT5G56230	PRA1.G2	protein_coding	prenylated RAB acceptor 1.G2	1391	711	22758845	22759556	CDS
chr5	22791940	22793034	1095	9.61	9.24	9.91	-0.67	1.78e-11	1.79e-10	640.6	566.47	966.49	956.75	AT5G08465	AT5G08465	lncRNA		1094	242	22792487	22792729	TSSup400
chr5	22879896	22880822	927	8.9	9.21	8.49	0.72	2e-08	1.29e-07	629.45	556.41	337.01	381.64	AT5G56510	PUM12,APUM12	protein_coding	pumilio 12	926	327	22880359	22880686	TSSup400
chr5	22991504	22993302	1799	10.15	9.85	10.4	-0.55	1.56e-09	1.2e-08	845.15	996.35	1290.26	1409.61	AT5G08645	AT5G08645	lncRNA		1323	462	22992403	22992865	TSSup1kTo400
chr5	23127376	23129543	2168	10.27	10.59	9.87	0.72	3e-20	7.99e-19	1512.72	1562.82	911.13	958.87	AT5G57123	AT5G57123	protein_coding		1348	735	23128459	23127724	TSSup1kTo400
chr5	23146709	23147673	965	8.99	9.35	8.51	0.84	5.04e-12	5.51e-11	622.01	680.44	379.13	349.74	AT5G57130	SMXL5	protein_coding	Clp amino terminal domain-containing protein	964	2245	23147191	23144946	CDS
chr5	23218034	23218500	467	8.19	8.49	7.81	0.68	4.29e-05	0.000151	392.36	325.97	208.22	239.19	AT5G57330	AT5G57330	protein_coding	Galactose mutarotase-like superfamily protein	466	182	23218267	23218085	5UTR
chr5	23238147	23239014	868	8.89	9.22	8.46	0.76	1.57e-09	1.21e-08	613.64	580.72	328.58	376.32	.	.	.	.	.	.	23238580	.	intergenic
chr5	23342865	23344153	1289	9.76	9.28	10.11	-0.83	3.3e-19	7.97e-18	620.15	626.8	1079.63	1131.09	AT5G57630	SnRK3.4,CIPK21	protein_coding	CBL-interacting protein kinase 21	1288	20	23343509	23343489	TSSup400
chr5	23351814	23352784	971	9.39	9.09	9.63	-0.54	2.45e-07	1.33e-06	541.12	548.87	757.07	829.18	.	.	.	.	.	.	23352299	.	intergenic
chr5	23391589	23393089	1501	9.52	9.84	9.09	0.75	1.74e-10	1.54e-09	835.85	1000.54	498.29	593.18	AT5G57720	AT5G57720	protein_coding	AP2/B3-like transcriptional factor family protein	1073	677	23392339	23391662	TSSup1kTo400
chr5	23400034	23401520	1487	9.31	8.82	9.68	-0.86	4.31e-15	6.73e-14	439.78	464.24	777.53	861.07	AT5G57760	AT5G57760	protein_coding		1233	63	23400777	23400714	CDS
chr5	23617936	23618556	621	8.47	8.81	8.02	0.8	1.66e-08	1.09e-07	438.85	461.72	253.96	263.64	AT5G58412	AT5G58412	protein_coding	Putative membrane lipoprotein	620	223	23618246	23618023	CDS
chr5	23782260	23785822	3563	10.87	10.54	11.14	-0.6	1.34e-19	3.39e-18	1463.44	1519.25	2354.25	2172.88	AT5G58900	AT5G58900	protein_coding	Homeodomain-like transcriptional regulator	2721	1471	23784041	23785512	CDS
chr5	23796067	23797336	1270	9.87	10.14	9.54	0.6	1.16e-11	1.2e-10	1125.94	1132.94	759.47	731.38	AT5G58930	OPL4	protein_coding	Protein of unknown function (DUF740)	1269	240	23796701	23796461	TSSup400
chr5	23848299	23850495	2197	10.51	9.98	10.89	-0.91	2.69e-33	2.45e-31	951.14	1070.09	1880.03	1923.06	AT5G59080	AT5G59080	protein_coding		1852	246	23849397	23849151	TSSup400
chr5	23926039	23927267	1229	9.24	9.81	8.31	1.5	1.57e-07	8.75e-07	876.76	912.55	252.76	380.57	AT5G59310	LTP4,AtLtpI-11	protein_coding	lipid transfer protein 4	918	696	23926653	23925957	TSSup1kTo400
chr5	23953719	23954603	885	9.16	9.44	8.81	0.63	2.2e-08	1.42e-07	698.25	689.65	427.28	467.74	AT5G59390	AT5G59390	protein_coding	XH/XS domain-containing protein	884	164	23954161	23954325	TSSup400
chr5	24007678	24008262	585	8.77	9.07	8.4	0.66	2.53e-07	1.36e-06	522.53	551.39	320.16	357.19	AT5G59580	UGT76E1	protein_coding	UDP-glucosyl transferase 76E1	584	63	24007970	24007907	TSSup400
chr5	24010681	24011168	488	8.1	8.39	7.73	0.65	0.000424	0.00121	306.82	362.84	175.73	249.82	AT5G59610	DJC73	protein_coding	Chaperone DnaJ-domain superfamily protein	487	25	24010924	24010899	5UTR
chr5	24151388	24152103	716	8.51	8.85	8.07	0.78	2.36e-07	1.28e-06	449.07	473.46	232.3	304.03	AT5G59990	AT5G59990	protein_coding	CCT motif family protein	715	1456	24151745	24153201	CDS
chr5	24256913	24257940	1028	9.05	8.63	9.37	-0.75	1.9e-10	1.67e-09	381.2	408.93	689.66	636.77	AT5G60270	LecRK-I.7	protein_coding	Concanavalin A-like lectin protein kinase family protein	1027	296	24257426	24257722	CDS
chr5	24327513	24328190	678	8.14	8.51	7.65	0.85	8.64e-07	4.22e-06	373.76	354.46	170.91	231.75	AT5G60500	cPT8,AtcPT8	protein_coding	Undecaprenyl pyrophosphate synthetase family protein	434	905	24327851	24328756	TSSup1kTo400
chr5	24350027	24351096	1070	9.57	9.86	9.21	0.65	2.03e-10	1.77e-09	975.32	879.03	577.73	602.75	AT5G60570	AT5G60570	protein_coding	Galactose oxidase/kelch repeat superfamily protein	137	2779	24350561	24347782	intergenic
chr5	24407650	24408350	701	8.63	9.14	7.85	1.28	4.44e-19	1.05e-17	580.17	545.52	205.82	256.2	.	.	.	.	.	.	24408000	.	intergenic
chr5	24452828	24453653	826	8.82	8.51	9.08	-0.56	4.99e-06	2.11e-05	366.33	363.68	556.06	523.02	AT5G60780	ATNRT2.3,NRT2.3	protein_coding	nitrate transporter 2.3	136	2496	24453240	24450744	intergenic
chr5	24455778	24457408	1631	9.84	10.18	9.4	0.78	8.63e-17	1.6e-15	1198.46	1124.56	647.54	707.99	AT5G60790	ATGCN1,GCN1,ABCF1	protein_coding	ABC transporter family protein	1337	478	24456593	24456115	TSSup1kTo400
chr5	24468078	24468578	501	8	8.46	7.31	1.15	2.35e-11	2.33e-10	342.15	363.68	157.67	160.52	AT5G60810	GLV11,RGF1	protein_coding	root meristem growth factor 1	137	1113	24468328	24467215	intergenic
chr5	24577874	24579088	1215	9.6	9.95	9.16	0.79	3.62e-15	5.71e-14	1000.42	972.05	540.42	600.63	AT5G61090	AT5G61090	protein_coding	Polynucleotidyl transferase, ribonuclease H-like superfamily protein	1214	281	24578481	24578200	TSSup400
chr5	24818052	24818800	749	9.34	9.79	8.68	1.11	7.3e-23	2.66e-21	916.74	850.54	438.11	379.51	AT5TE89320	HELITRONY3	RC/Helitron	.	146	197	24818426	24818623	intergenic
chr5	24829543	24830093	551	8.69	8.28	9.01	-0.73	2.64e-08	1.68e-07	323.56	299.16	495.88	534.72	AT5G61790	CNX1,ATCNX1	protein_coding	calnexin 1	550	82	24829818	24829900	5UTR
chr5	24845105	24846409	1305	9.92	10.23	9.52	0.71	5.47e-14	7.77e-13	1214.27	1185.73	678.83	791.97	AT5G61850	LFY3,LFY	protein_coding	floral meristem identity control protein LEAFY (LFY)	1304	1510	24845757	24844247	CDS
chr5	24993603	24994306	704	8.58	8.96	8.08	0.88	1.01e-10	9.19e-10	511.37	483.51	272.01	267.89	AT5G09050	AT5G09050	lncRNA		531	57	24993954	24994011	CDS
chr5	25014457	25019402	4946	11.26	10.7	11.67	-0.97	6.32e-54	2.35e-51	1607.56	1720.36	3111.31	3389.01	AT5G62280	AT5G62280	protein_coding	Protein of unknown function (DUF1442)	2406	70	25016929	25016859	5UTR
chr5	25109306	25110488	1183	9.78	10.02	9.5	0.51	3.78e-08	2.35e-07	1043.19	1029.03	761.88	690.98	AT5G62560	PUB41	protein_coding	RING/U-box superfamily protein with ARM repeat domain	1182	58	25109897	25109839	5UTR
chr5	25110974	25114550	3577	11.29	11.52	11.01	0.51	4.2e-18	9.07e-17	3046.82	2828.16	2055.75	2063.39	AT5G62570	CBP60a	protein_coding	Calmodulin binding protein-like	1603	1185	25112762	25113947	intergenic
chr5	25173699	25176476	2778	10.44	10.68	10.17	0.51	4.53e-11	4.34e-10	1572.22	1704.44	1095.28	1201.25	.	.	.	.	.	.	25175087	.	intergenic
chr5	25202699	25203459	761	8.7	9.19	7.93	1.26	1.98e-19	4.92e-18	590.4	581.55	217.85	271.08	AT5G62750	AT5G62750	protein_coding		35	1241	25203079	25204320	intergenic
chr5	25247308	25249223	1916	9.93	9.52	10.25	-0.73	4.28e-17	8.26e-16	730.79	740.77	1244.52	1191.68	AT5G62900	AT5G62900	protein_coding		1534	424	25248265	25248689	TSSup1kTo400
chr5	25306814	25307847	1034	8.78	9.11	8.35	0.76	2.49e-09	1.87e-08	557.86	548.04	316.55	338.05	.	.	.	.	.	.	25307330	.	intergenic
chr5	25326996	25328559	1564	9.62	9.99	9.13	0.86	3.72e-15	5.84e-14	1054.35	973.73	503.11	615.51	AT5G63140	ATPAP29,PAP29	protein_coding	purple acid phosphatase 29	1441	341	25327777	25328118	TSSup400
chr5	25454066	25454774	709	8.51	8.84	8.09	0.75	3.38e-07	1.78e-06	474.18	441.61	245.53	299.78	AT5G63580	FLS2,ATFLS2	protein_coding	flavonol synthase 2	708	157	25454420	25454577	TSSup400
chr5	25553628	25554222	595	8.62	8.88	8.31	0.58	4.48e-05	0.000158	516.95	428.2	323.77	309.35	AT5G63850	AAP4	protein_coding	amino acid permease 4	28	2989	25553925	25550936	intergenic
chr5	25558457	25560907	2451	10.72	11.01	10.36	0.65	1.04e-22	3.73e-21	2087.31	2037.12	1297.48	1325.63	AT5G63860	UVR8,AtUVR8	protein_coding	Regulator of chromosome condensation (RCC1) family protein	2042	183	25559682	25559499	TSSup400
chr5	25656159	25659461	3303	10.78	11.01	10.49	0.52	8.8e-13	1.07e-11	1934.83	2196.33	1434.69	1444.69	AT5G64110	PER70	protein_coding	Peroxidase superfamily protein	908	1743	25657810	25656067	intergenic
chr5	25897590	25900814	3225	11.03	10.64	11.33	-0.69	9.68e-27	5.25e-25	1596.4	1599.69	2456.55	2709.72	AT5G64770	CLEL,RGF9,GLV2	protein_coding		1581	1031	25899202	25898171	intergenic
chr5	25940287	25940883	597	8.5	8.75	8.2	0.55	7.8e-05	0.00026	442.57	418.15	297.29	291.28	AT5G64910	AT5G64910	protein_coding		596	75	25940585	25940660	TSSup400
chr5	25968817	25969408	592	8.1	7.77	8.38	-0.6	0.000558	0.00155	249.18	187.71	309.33	355.06	AT5G65010	ASN2	protein_coding	asparagine synthetase 2	591	78	25969112	25969034	5UTR
chr5	26022075	26023632	1558	9.57	9.09	9.93	-0.84	5.06e-17	9.69e-16	542.05	551.39	934	1018.4	AT5G65140	TPPJ	protein_coding	Haloacid dehalogenase-like hydrolase (HAD) superfamily protein	1305	473	26022853	26022380	TSSup1kTo400
chr5	26129560	26131065	1506	10.04	9.5	10.42	-0.92	1.66e-22	5.77e-21	684.3	767.58	1464.78	1279.92	AT5G65390	AGP7	protein_coding	arabinogalactan protein 7	987	765	26130312	26129547	TSSup1kTo400
chr5	26187183	26188090	908	9.09	9.36	8.77	0.58	2.75e-07	1.47e-06	644.32	666.19	439.31	435.85	AT5G65510	AIL7,PLT7	protein_coding	AINTEGUMENTA-like 7	907	2044	26187636	26185592	CDS
chr5	26300010	26301806	1797	10.04	10.33	9.69	0.63	7.69e-12	8.25e-11	1311.89	1255.29	757.07	898.28	AT5G65730	XTH6	protein_coding	xyloglucan endotransglucosylase/hydrolase 6	519	2181	26300908	26298727	intergenic
chr5	26363394	26364106	713	9.49	9.83	9.06	0.77	3.33e-14	4.78e-13	899.08	918.42	547.64	519.83	AT5G65910	AT5G65910	protein_coding	BSD domain-containing protein	712	262	26363750	26363488	3UTR
chr5	26584464	26585062	599	8.81	9.06	8.5	0.56	6.92e-06	2.86e-05	518.81	550.55	355.06	368.88	AT5G66610	DAR7	protein_coding	DA1-related protein 7	598	30	26584763	26584733	5UTR
chr5	26598048	26599474	1427	10.11	9.84	10.35	-0.51	7.24e-10	5.88e-09	874.9	953.61	1320.35	1286.29	AT5G66640	DAR3	protein_coding	DA1-related protein 3	1124	589	26598761	26599350	TSSup1kTo400
chr5	26640670	26641890	1221	10.19	10.53	9.74	0.79	3.69e-19	8.77e-18	1429.97	1536.01	789.56	923.79	AT5G66720	AT5G66720	protein_coding	Protein phosphatase 2C family protein	1220	368	26641280	26640912	TSSup400
chr5	26729709	26731094	1386	9.72	9.96	9.44	0.52	4.51e-07	2.32e-06	979.97	1008.92	627.08	759.02	AT5G66940	ATDOF5.8	protein_coding	Dof-type zinc finger DNA-binding family protein	6	1686	26730401	26728715	intergenic
chr5	26762063	26767259	5197	11.7	11.32	12	-0.68	8.73e-40	1.48e-37	2642.38	2484.59	4144	4065.12	AT5G67060	HEC1	protein_coding	basic helix-loop-helix (bHLH) DNA-binding superfamily protein	2266	1330	26764661	26765991	intergenic
chr5	26786219	26787523	1305	9.68	10.05	9.17	0.88	1.64e-17	3.32e-16	1084.1	1042.44	527.18	628.26	AT5G67110	ALC	protein_coding	basic helix-loop-helix (bHLH) DNA-binding superfamily protein	1212	440	26786871	26786431	TSSup1kTo400
chr5	26814432	26815109	678	8.89	9.12	8.62	0.5	7.14e-05	0.000241	573.66	537.14	364.69	419.91	AT5G67200	AT5G67200	protein_coding	Leucine-rich repeat protein kinase family protein	677	1991	26814770	26816761	CDS
chr5	26837677	26839478	1802	10.05	10.38	9.63	0.75	3.32e-19	7.99e-18	1319.33	1344.11	807.62	781.34	AT5G67265	AT5G67265	protein_coding		101	1421	26838577	26839998	CDS
chr5	26930275	26931102	828	9.74	9.98	9.45	0.53	5.84e-08	3.54e-07	973.46	1049.14	655.96	740.95	AT5G67480	BT4,ATBT4	protein_coding	BTB and TAZ domain protein 4	564	2664	26930688	26933352	3UTR

## Sheet: DBRs_SAS (SWI3D)
Supplementary Data set 6_2 Differentially binding regions of SWI3D in inflorescences versus in seedlings
chr	start	end	width	Conc	Conc_SWI3D_IFL	Conc_SWI3D_SDL	Fold	p.value	FDR	SWI3D_IFL_1	SWI3D_IFL_2	SWI3D_SDL_1	SWI3D_SDL_2	id	Gene_Name	Biotype	short_description	overlap_with_gene	dist_to_TSS	peakMidPoint	TSSloci	Feature
chr1	8187	8679	493	7.78	8.18	7.22	0.97	2.96e-07	1.39e-06	294.81	286.6	155.04	142.47	AT1G01020	ARV1	protein_coding	Arv1-like protein	492	697	8433	9130	5UTR
chr1	10815	11631	817	8.8	9.54	7.18	2.35	5.27e-61	2.99e-58	744.04	742.19	153.09	137.69	AT1G03987	AT1G03987	lncRNA		557	123	11223	11100	CDS
chr1	15908	17062	1155	9.68	10.01	9.24	0.77	1.16e-15	1.69e-14	1048.2	1016.23	620.15	588.06	AT1TE00020	ATREP4	RC/Helitron	.	126	524	16485	17009	intergenic
chr1	79180	79884	705	8.7	9.02	8.27	0.75	5.21e-08	2.76e-07	533.46	505.83	288.62	330.84	AT1G01183	MIR165,MIR165A	miRNA	MIR165/MIR165A; miRNA	704	495	79532	79037	TSSup1kTo400
chr1	128233	129463	1231	9.65	10.12	8.95	1.16	3.76e-30	2.33e-28	1115.59	1104.15	528.5	461.84	AT1G01320	REC1	protein_coding	Tetratricopeptide repeat (TPR)-like superfamily protein	1230	1729	128848	130577	CDS
chr1	218422	219260	839	9.43	9.83	8.87	0.96	2.88e-20	6.84e-19	905.01	918.03	467.06	469.49	AT1G01600	CYP86A4	protein_coding	cytochrome P450, family 86, subfamily A, polypeptide 4	838	8	218841	218833	5UTR
chr1	300695	301443	749	9	9.37	8.5	0.86	2.98e-12	2.92e-11	642.96	678.25	383.21	342.32	AT1G01830	AT1G01830	protein_coding	ARM repeat superfamily protein	748	1241	301069	302310	CDS
chr1	324816	325567	752	9.26	8.89	9.55	-0.66	1.94e-07	9.39e-07	427.7	521.82	687.43	807.99	AT1G01950	ARK2,AtKINUb	protein_coding	armadillo repeat kinesin 2	751	124	325191	325315	TSSup400
chr1	370744	372950	2207	10.06	10.43	9.56	0.87	8.3e-19	1.66e-17	1403.84	1356.5	833.7	676.99	AT1G02070	AT1G02070	protein_coding		1346	757	371847	371090	TSSup1kTo400
chr1	395104	395924	821	8.72	8.39	9	-0.61	7.34e-06	2.71e-05	323.82	347.12	482.67	538.34	AT1G02120	VAD1	protein_coding	GRAM domain family protein	820	174	395514	395688	3UTR
chr1	417804	419351	1548	9.91	10.35	9.28	1.07	1.12e-32	8.41e-31	1281.24	1333.66	626.98	615.79	AT1G02205	CER22,CER1	protein_coding	Fatty acid hydroxylase superfamily	1547	162	418577	418415	5UTR
chr1	476454	477330	877	8.91	8.54	9.2	-0.66	2.63e-06	1.04e-05	411.79	332.27	631.85	543.12	AT1G02380	AT1G02380	protein_coding		876	52	476892	476944	TSSup400
chr1	478926	479972	1047	8.87	9.18	8.45	0.73	3.84e-08	2.08e-07	553.11	610.88	376.38	325.11	AT1G02390	GPAT2,ATGPAT2	protein_coding	glycerol-3-phosphate acyltransferase 2	323	1200	479449	480649	intergenic
chr1	501833	503058	1226	8.99	9.24	8.69	0.54	1.51e-05	5.3e-05	630.79	575.48	440.74	387.26	AT1TE01625	ATREP10D	RC/Helitron	.	138	809	502445	501636	intergenic
chr1	513404	514028	625	8.23	8.85	7.1	1.75	1.28e-20	3.13e-19	499.77	423.62	163.81	109.96	AT1G02470	AT1G02470	protein_coding	Polyketide cyclase/dehydrase and lipid transport superfamily protein	624	5	513716	513721	5UTR
chr1	553518	554322	805	8.68	9.28	7.62	1.66	4.86e-28	2.41e-26	631.73	612.02	225.24	169.25	AT1G02590	AT1G02590	protein_coding	Aldehyde oxidase/xanthine dehydrogenase, molybdopterin binding protein	243	1159	553920	552761	CDS
chr1	593160	593701	542	8.44	8.89	7.78	1.12	4.09e-13	4.39e-12	504.45	446.46	235.97	202.71	AT1G02720	AtGATL5,GATL5	protein_coding	galacturonosyltransferase 5	541	1749	593430	591681	3UTR
chr1	618609	619802	1194	9.15	9.53	8.65	0.88	4.19e-13	4.5e-12	770.24	703.37	430.01	371.96	AT1G02810	PME7	protein_coding	Plant invertase/pectin methylesterase inhibitor superfamily	1193	1145	619205	618060	CDS
chr1	652433	653721	1289	9.85	10.12	9.51	0.6	4.12e-11	3.46e-10	1137.11	1081.32	742.04	720.02	AT1G02890	AT1G02890	protein_coding	AAA-type ATPase family protein	568	1076	653077	652001	intergenic
chr1	701006	701648	643	8.93	8.62	9.19	-0.57	3.64e-06	1.41e-05	394.01	390.51	571.4	592.84	AT1G03030	AT1G03030	protein_coding	P-loop containing nucleoside triphosphate hydrolases superfamily protein	642	37	701327	701364	TSSup400
chr1	770589	771785	1197	9.11	9.4	8.74	0.66	5.36e-08	2.83e-07	688.82	662.26	460.24	397.78	AT1G03170	FAF2,FTM5	protein_coding	Protein of unknown function (DUF3049)	95	2812	771187	768375	intergenic
chr1	830221	830936	716	8.52	8.18	8.79	-0.62	1.47e-05	5.15e-05	273.28	304.87	436.84	451.33	AT1G03370	AT1G03370	protein_coding	C2 calcium/lipid-binding and GRAM domain containing protein	715	29	830578	830549	5UTR
chr1	972830	973382	553	7.94	8.17	7.66	0.51	0.00682	0.0132	269.54	306.01	227.19	177.85	.	.	.	.	.	.	973106	.	intergenic
chr1	978097	979518	1422	9.54	9.23	9.79	-0.56	6.64e-08	3.44e-07	599.91	605.17	936.08	839.54	AT1G03850	ATGRXS13,GRXS13	protein_coding	Glutaredoxin family protein	814	896	978807	977911	TSSup1kTo400
chr1	1023981	1024810	830	8.91	8.6	9.17	-0.57	4.24e-06	1.62e-05	394.95	380.23	584.07	567.03	AT1G03990	FAO1	protein_coding	Long-chain fatty alcohol dehydrogenase family protein	829	344	1024395	1024739	TSSup400
chr1	1044155	1045425	1271	8.83	8.42	9.15	-0.73	2.48e-07	1.17e-06	355.64	328.85	628.93	505.83	AT1G04040	AT1G04040	protein_coding	HAD superfamily, subfamily IIIB acid phosphatase	732	903	1044790	1043887	TSSup1kTo400
chr1	1120982	1121814	833	9.07	9.52	8.4	1.11	1.29e-17	2.34e-16	754.33	712.5	378.33	299.29	AT1G04247	AT1G04247	atlncRNA		832	1174	1121398	1120224	CDS
chr1	1172734	1173670	937	9.29	9.61	8.88	0.73	4.3e-11	3.59e-10	788.96	775.31	451.46	493.4	.	.	.	.	.	.	1173202	.	intergenic
chr1	1280569	1281240	672	8.55	8.9	8.1	0.79	1.36e-07	6.73e-07	508.19	445.32	302.28	247.66	AT1G04610	YUC3	protein_coding	YUCCA 3	671	1554	1280904	1279350	CDS
chr1	1355496	1356281	786	9.07	8.72	9.36	-0.63	1.19e-07	5.92e-07	406.18	439.61	678.66	632.05	AT1G04820	TOR2,TUA4	protein_coding	tubulin alpha-4 chain	198	2659	1355888	1358547	intergenic
chr1	1467738	1470686	2949	10.84	11.08	10.56	0.53	2.83e-15	3.92e-14	2173.14	2163.78	1467.5	1544.26	AT1G05100	MAPKKK18	protein_coding	mitogen-activated protein kinase kinase kinase 18	2146	328	1469212	1469540	TSSup400
chr1	1598441	1599639	1199	8.74	9.12	8.21	0.91	1.2e-09	8.26e-09	549.37	566.35	342.25	251.48	AT1G05450	AT1G05450	protein_coding	Bifunctional inhibitor/lipid-transfer protein/seed storage 2S albumin superfamily protein	764	835	1599040	1599875	TSSup1kTo400
chr1	1605105	1606133	1029	8.71	8.97	8.39	0.58	0.000128	0.00037	533.46	472.72	385.16	286.86	AT1G05460	SDE3	protein_coding	P-loop containing nucleoside triphosphate hydrolases superfamily protein	929	585	1605619	1605034	TSSup1kTo400
chr1	1612310	1613305	996	8.59	8.86	8.25	0.61	3.44e-05	0.000112	474.5	455.59	338.35	271.56	AT1G05470	CVP2	protein_coding	DNAse I-like superfamily protein	530	967	1612807	1611840	TSSup1kTo400
chr1	1616088	1616880	793	8.39	8.99	7.35	1.64	2.62e-21	6.89e-20	536.27	483	193.07	133.87	.	.	.	.	.	.	1616484	.	intergenic
chr1	1623301	1624474	1174	9.12	9.56	8.5	1.06	4.54e-17	7.77e-16	814.23	693.09	382.23	342.32	AT1G05490	chr31	protein_coding	chromatin remodeling 31	1173	398	1623887	1623489	TSSup400
chr1	1638640	1639488	849	8.76	9.11	8.29	0.82	2.6e-10	1.96e-09	559.66	549.22	313	313.63	AT1G05540	AT1G05540	protein_coding	Protein of unknown function (DUF295)	848	158	1639064	1639222	TSSup400
chr1	1642652	1643401	750	8.57	8.91	8.13	0.79	6.17e-08	3.21e-07	457.65	505.83	299.35	259.13	AT1G05550	AT1G05550	protein_coding	Protein of unknown function (DUF295)	749	891	1643026	1643917	CDS
chr1	1681532	1682473	942	9.25	8.83	9.58	-0.75	3.95e-11	3.33e-10	452.97	454.45	722.54	807.99	AT1G05630	AT5PTASE13,5PTASE13	protein_coding	Endonuclease/exonuclease/phosphatase family protein	941	221	1682002	1682223	TSSup400
chr1	1768499	1769178	680	8.92	8.65	9.15	-0.5	7.93e-05	0.00024	392.14	413.34	537.27	600.49	AT1G05850	ELP,POM1,CTL1,ERH2,ELP1,ATCTL1,HOT2	protein_coding	Chitinase family protein	679	1	1768838	1768837	TSSup400
chr1	1815263	1815952	690	8.61	8.32	8.85	-0.53	0.000316	0.000841	339.73	298.02	422.21	499.14	AT1G05960	AT1G05960	protein_coding	ARM repeat superfamily protein	689	39	1815607	1815568	TSSup400
chr1	1844794	1845724	931	9.15	9.81	7.87	1.94	3.49e-52	9.91e-50	902.2	898.62	259.37	208.45	AT1G06090	AT1G06090	protein_coding	Fatty acid desaturase family protein	24	1441	1845259	1846700	CDS
chr1	1878310	1881819	3510	11.03	10.72	11.28	-0.56	5.36e-19	1.11e-17	1707.07	1675.07	2515.72	2459.34	AT1G06148	AT1G06148	protein_coding		263	2491	1880064	1877573	intergenic
chr1	1997033	1999598	2566	10.41	10.9	9.67	1.22	1.98e-56	7.16e-54	1900.8	1913.71	837.6	795.56	AT1G06520	GPAT1,ATGPAT1,sn-2-GPAT1	protein_coding	glycerol-3-phosphate acyltransferase 1	322	1960	1998315	1996355	intergenic
chr1	2024642	2025867	1226	9.68	9.39	9.92	-0.54	2.2e-08	1.23e-07	667.29	671.4	943.88	1000.18	AT1G06610	AT1G06610	tRNA	pre-tRNA	786	101	2025254	2025355	TSSup400
chr1	2031783	2032544	762	8.95	8.43	9.33	-0.9	1.68e-12	1.7e-11	370.61	319.71	644.53	644.48	AT1G06640	AT1G06640	protein_coding	2-oxoglutarate (2OG) and Fe(II)-dependent oxygenase superfamily protein	761	538	2032163	2031625	5UTR
chr1	2123853	2124487	635	8.28	8.71	7.65	1.06	1.08e-10	8.57e-10	379.97	457.88	201.84	200.8	.	.	.	.	.	.	2124170	.	intergenic
chr1	2125902	2126815	914	8.86	9.37	8.07	1.3	1.22e-23	3.86e-22	677.59	642.85	261.32	275.39	AT1G06923	AT1G06923	protein_coding		913	311	2126358	2126669	TSSup400
chr1	2152031	2152832	802	9.02	8.69	9.28	-0.59	2.04e-06	8.24e-06	411.79	415.63	580.17	665.51	AT1G07000	ATEXO70B2,EXO70B2	protein_coding	exocyst subunit exo70 family protein B2	801	110	2152431	2152541	5UTR
chr1	2171854	2173880	2027	10.3	9.93	10.6	-0.67	7.07e-16	1.05e-14	1006.09	947.72	1484.08	1619.8	AT1G07080	AT1G07080	protein_coding	Thioredoxin superfamily protein	340	2891	2172867	2169976	intergenic
chr1	2174388	2175518	1131	9.64	9.37	9.88	-0.51	9.35e-07	4.04e-06	682.27	637.14	875.62	1004.97	AT1G07090	LSH6	protein_coding	Protein of unknown function (DUF640)	1130	85	2174953	2175038	5UTR
chr1	2176042	2176653	612	9.76	10.13	9.26	0.87	1.56e-20	3.79e-19	1127.75	1108.72	615.28	611.01	.	.	.	.	.	.	2176347	.	intergenic
chr1	2177279	2178180	902	9.35	8.89	9.7	-0.81	2.37e-13	2.63e-12	500.7	447.6	832.72	826.16	AT1G07100	AT1G07100	tRNA	pre-tRNA	679	155	2177729	2177884	TSSup400
chr1	2203609	2204567	959	8.91	8.51	9.22	-0.71	1.35e-08	7.84e-08	361.25	368.81	574.32	622.49	AT1G07180	ATNDI1,NDA1	protein_coding	alternative NAD(P)H dehydrogenase 1	958	15	2204088	2204103	TSSup400
chr1	2351433	2352303	871	9.58	9.91	9.15	0.76	3.88e-13	4.19e-12	1006.09	921.46	532.4	603.36	AT1G07630	PLL5	protein_coding	pol-like 5	366	2954	2351868	2348914	intergenic
chr1	2388649	2391066	2418	10.31	10.56	10.01	0.55	2.01e-11	1.77e-10	1584.47	1434.14	1038.46	1028.87	AT1G07710	AT1G07710	protein_coding	Ankyrin repeat family protein	701	1507	2389857	2388350	intergenic
chr1	2436739	2437939	1201	10.12	9.8	10.38	-0.58	2.24e-12	2.22e-11	890.97	890.63	1333.91	1329.12	AT1G07890	ATAPX1,ATAPX01,CS1,APX1,MEE6	protein_coding	ascorbate peroxidase 1	1200	59	2437339	2437280	5UTR
chr1	2522400	2523010	611	8.38	8.63	8.08	0.55	0.000238	0.00065	410.86	380.23	266.2	275.39	AT1TE08220	ATREP3	RC/Helitron	.	240	65	2522705	2522640	intergenic
chr1	2530015	2530807	793	8.82	9.14	8.41	0.73	5.38e-07	2.42e-06	540.95	590.33	389.06	292.6	AT1G08100	ACH2,ATNRT2.2,NRT2.2,NRT2;2AT	protein_coding	nitrate transporter 2.2	105	1291	2530411	2529120	intergenic
chr1	2580529	2581218	690	8.84	9.19	8.36	0.83	1.36e-10	1.07e-09	591.48	576.63	315.93	343.28	AT1G08210	AT1G08210	protein_coding	Eukaryotic aspartyl protease family protein	689	119	2580873	2580754	TSSup400
chr1	2607624	2608176	553	8.32	8.57	8.02	0.55	0.000286	0.000769	375.29	382.51	251.57	265.82	AT1G08280	GALT29A	protein_coding	Glycosyltransferase family 29 (sialyltransferase) family protein	552	24	2607900	2607876	5UTR
chr1	2620994	2622047	1054	9.11	9.37	8.8	0.57	9.57e-07	4.12e-06	647.64	673.68	459.26	430.29	AT1G08315	AT1G08315	protein_coding	ARM repeat superfamily protein	1053	25	2621520	2621545	5UTR
chr1	2688348	2689230	883	9.57	9.24	9.83	-0.58	4.82e-09	3e-08	604.59	608.6	932.18	885.44	AT1G08500	AtENODL18,ENODL18	protein_coding	early nodulin-like protein 18	882	90	2688789	2688879	TSSup400
chr1	2746622	2748410	1789	10.08	10.33	9.78	0.55	2.94e-09	1.9e-08	1275.62	1297.12	950.71	811.81	AT1G08630	THA1	protein_coding	threonine aldolase 1	1788	451	2747516	2747967	CDS
chr1	2976599	2977382	784	8.75	8.26	9.12	-0.86	2.78e-09	1.8e-08	344.41	270.61	537.27	575.63	AT1G09210	AtCRT1b,CRT1b	protein_coding	calreticulin 1b	783	12	2976990	2977002	5UTR
chr1	3058556	3059572	1017	8.63	9.24	7.54	1.7	0.000674	0.00167	632.66	578.91	251.57	121.44	AT1G09480	AT1G09480	protein_coding	NAD(P)-binding Rossmann-fold superfamily protein	1016	1090	3059064	3057974	CDS
chr1	3076344	3077056	713	8.72	8.14	9.13	-1	2.91e-12	2.86e-11	284.51	278.61	508.99	614.84	AT1G09530	PIF3,PAP3,POC1	protein_coding	phytochrome interacting factor 3	712	933	3076700	3075767	5UTR
chr1	3100006	3101718	1713	10.48	10.78	10.11	0.67	4.09e-19	8.58e-18	1768.84	1737.87	1069.67	1135.01	AT1G09570	FRE1,FHY2,HY8,PHYA	protein_coding	phytochrome A	1712	43	3100862	3100819	TSSup400
chr1	3156248	3157808	1561	9.82	9.48	10.1	-0.62	2.61e-11	2.26e-10	723.45	709.08	1066.74	1127.36	AT1G09750	AED3	protein_coding	Eukaryotic aspartyl protease family protein	1308	472	3157028	3157500	TSSup1kTo400
chr1	3254544	3256477	1934	9.45	9.01	9.78	-0.77	2.81e-12	2.77e-11	491.34	540.09	823.95	939.94	AT1G09970	RLK7,LRR	protein_coding	Leucine-rich receptor-like protein kinase family protein	1238	3413	3255510	3252097	3UTR
chr1	3283539	3285022	1484	10.01	10.51	9.25	1.25	5.42e-42	9.15e-40	1439.4	1467.26	650.38	567.98	AT1G10060	BCAT1,BCAT-1,ATBCAT-1	protein_coding	branched-chain amino acid transaminase 1	1483	208	3284280	3284072	5UTR
chr1	3287106	3288100	995	9.81	10.05	9.52	0.53	7.86e-09	4.74e-08	1040.71	1076.75	716.69	747.75	AT1G10070	BCAT-2,BCAT2,ATBCAT-2	protein_coding	branched-chain amino acid transaminase 2	994	483	3287603	3288086	TSSup1kTo400
chr1	3301638	3302072	435	7.7	8.22	6.88	1.35	2.96e-11	2.55e-10	313.52	284.32	128.71	106.14	AT1G10100	AT1G10100	protein_coding		434	366	3301855	3301489	TSSup400
chr1	3328255	3328790	536	8.28	8.67	7.73	0.94	3.17e-09	2.03e-08	391.2	424.76	225.24	199.85	AT1G10155	ATPP2-A10,PP2-A10	protein_coding	phloem protein 2-A10	535	74	3328522	3328448	TSSup400
chr1	3356282	3356881	600	8.69	8.36	8.96	-0.59	2.01e-05	6.9e-05	355.64	303.73	491.44	502	AT1G10240	FRS11	protein_coding	FAR1-related sequence 11	255	3272	3356581	3359853	intergenic
chr1	3477810	3478735	926	8.56	8.8	8.26	0.54	0.000399	0.00104	472.63	420.2	344.2	268.69	AT1G10540	NAT8,ATNAT8	protein_coding	nucleobase-ascorbate transporter 8	925	244	3478272	3478028	TSSup400
chr1	3505687	3506306	620	8.27	8.79	7.46	1.33	6.07e-14	7.3e-13	408.05	477.29	203.79	149.17	AT1G10610	BHLH90	protein_coding	basic helix-loop-helix (bHLH) DNA-binding superfamily protein	619	189	3505996	3506185	CDS
chr1	3534929	3535665	737	8.62	8.92	8.26	0.66	1.14e-06	4.83e-06	490.41	476.14	304.23	306.94	AT1G10670	ACLA-1	protein_coding	ATP-citrate lyase A-1	736	10	3535297	3535287	5UTR
chr1	3570439	3572322	1884	10.06	10.35	9.69	0.66	1.57e-14	2.01e-13	1271.88	1343.94	845.4	807.03	AT1G10740	AT1G10740	protein_coding	alpha/beta-Hydrolases superfamily protein	1614	327	3571380	3571053	TSSup400
chr1	3590368	3591216	849	8.88	8.49	9.18	-0.69	4.03e-07	1.85e-06	325.69	393.93	544.1	615.79	AT1G10760	GWD,SEX1,SOP1,SOP,GWD1	protein_coding	Pyruvate phosphate dikinase, PEP/pyruvate binding domain	848	136	3590792	3590928	5UTR
chr1	3714745	3717134	2390	10.96	11.28	10.56	0.72	6.28e-29	3.39e-27	2521.3	2449.23	1487.98	1536.61	AT1G11120	AT1G11120	protein_coding		2389	856	3715939	3715083	CDS
chr1	3903164	3905179	2016	10.04	10.45	9.48	0.97	1.86e-25	6.98e-24	1401.03	1393.04	770.32	656.91	AT1G11608	AT1G11608	protein_coding	F-box associated ubiquitination effector family protein	601	1407	3904171	3905578	intergenic
chr1	3924422	3925441	1020	9.44	9.77	9.02	0.75	5.58e-12	5.32e-11	849.79	892.91	553.85	481.92	AT1G11660	HSP70-16	protein_coding	heat shock protein 70 (Hsp 70) family protein	144	4454	3924931	3920477	intergenic
chr1	3929522	3930267	746	9	9.43	8.39	1.04	4.38e-17	7.52e-16	671.04	706.8	319.83	350.92	AT1G11670	DTX36	protein_coding	MATE efflux family protein	745	1807	3929894	3931701	CDS
chr1	3931326	3932317	992	8.98	9.49	8.18	1.31	1.94e-22	5.67e-21	681.33	753.61	319.83	260.09	AT1G11670	DTX36	protein_coding	MATE efflux family protein	991	120	3931821	3931701	TSSup400
chr1	3932743	3934073	1331	9.08	9.4	8.68	0.72	1.1e-09	7.64e-09	691.63	656.55	421.24	398.73	AT1TE12800	HELITRONY1D	RC/Helitron	.	44	814	3933408	3932594	intergenic
chr1	3950893	3951552	660	8.43	8.15	8.66	-0.51	0.000809	0.00198	258.31	311.72	390.03	420.73	AT1G11720	SS3,ATSS3	protein_coding	starch synthase 3	659	143	3951222	3951365	3UTR
chr1	3959897	3962591	2695	10.34	10.57	10.07	0.5	0.00297	0.00626	1522.7	1507.22	1202.28	946.64	AT1G11735	MIR171B	miRNA	MIR171B; miRNA	1117	220	3961244	3961464	CDS
chr1	3997807	3999175	1369	9.51	9.79	9.17	0.62	7.66e-10	5.45e-09	904.07	863.23	574.32	574.68	AT1G11850	AT1G11850	protein_coding		1019	665	3998491	3999156	TSSup1kTo400
chr1	4020678	4021378	701	8.9	8.6	9.15	-0.55	1.03e-05	3.71e-05	396.82	380.23	562.62	573.72	AT1G11910	ATAPA1,APA1,PaspA1,AtPaspA1	protein_coding	aspartic proteinase A1	700	15	4021028	4021043	5UTR
chr1	4066146	4067427	1282	9.21	8.93	9.44	-0.51	1.01e-05	3.65e-05	453.91	520.68	698.16	688.46	AT1G12030	AT1G12030	protein_coding	Protein of unknown function (DUF506)	1198	442	4066786	4066344	TSSup1kTo400
chr1	4081296	4083033	1738	10.17	10.58	9.61	0.97	1.84e-29	1.04e-27	1504.92	1552.89	822.97	735.32	AT1TE13270	HELITRONY1D	RC/Helitron	.	731	861	4082164	4083025	intergenic
chr1	4106303	4108607	2305	10.74	10.42	11	-0.59	1.69e-17	3.03e-16	1335.52	1402.17	2030.12	2079.73	AT1G12110	AtNPF6.3,ATNRT1,CHL1-1,B-1,NPF6.3,NRT1.1,NRT1,CHL1	protein_coding	nitrate transporter 1.1	2304	2233	4107455	4105222	CDS
chr1	4125473	4126311	839	8.74	8.99	8.45	0.54	3.22e-05	0.000106	516.61	501.27	358.83	339.45	AT1G12160	FMOGS-OX7	protein_coding	Flavin-binding monooxygenase family protein	838	97	4125892	4125989	TSSup400
chr1	4191307	4193906	2600	11	11.29	10.64	0.65	2.39e-22	6.9e-21	2515.68	2504.04	1677.14	1522.27	AT1G04947	AT1G04947	lncRNA		473	1136	4192606	4191470	intergenic
chr1	4225674	4226531	858	9	9.35	8.53	0.82	9.3e-11	7.45e-10	649.51	654.27	400.76	338.49	AT1G12411	AT1G12411	protein_coding		808	620	4226102	4225482	TSSup1kTo400
chr1	4262795	4263508	714	9.4	9.91	8.6	1.31	1.5e-28	7.69e-27	984.56	942.01	432.94	345.19	AT1G12500	AT1G12500	protein_coding	Nucleotide-sugar transporter family protein	359	2005	4263151	4265156	3UTR
chr1	4299944	4300596	653	8.05	8.55	7.28	1.27	8.87e-13	9.18e-12	377.17	371.1	172.59	138.65	.	.	.	.	.	.	4300270	.	intergenic
chr1	4326198	4326847	650	8.24	7.93	8.5	-0.57	0.00029	0.000778	236.78	251.2	351.03	371.96	AT1G12700	RPF1	protein_coding	ATP binding;nucleic acid binding;helicases	649	145	4326522	4326377	TSSup400
chr1	4348051	4348966	916	9.08	8.68	9.39	-0.71	2.99e-09	1.92e-08	383.72	435.04	678.66	662.65	AT1G12760	AT1G12760	protein_coding	Zinc finger, C3HC4 type (RING finger) family protein	915	11	4348508	4348497	5UTR
chr1	4383541	4384774	1234	9.5	9.15	9.79	-0.63	5.59e-10	4.04e-09	550.31	589.19	874.65	891.18	AT1G12860	SCRM2,ICE2	protein_coding	basic helix-loop-helix (bHLH) DNA-binding superfamily protein	1233	146	4384157	4384303	TSSup400
chr1	4394271	4394832	562	8.29	7.95	8.57	-0.63	8.07e-05	0.000244	228.36	264.91	404.66	357.62	AT1G12900	GAPA-2	protein_coding	glyceraldehyde 3-phosphate dehydrogenase A subunit 2	561	97	4394551	4394454	TSSup400
chr1	4418968	4419672	705	8.45	8.12	8.71	-0.59	8.48e-05	0.000255	300.42	256.91	412.46	426.46	AT1G12950	RHS2,AtDTX31	protein_coding	root hair specific 2	704	393	4419320	4419713	TSSup400
chr1	4432182	4433954	1773	10.24	9.95	10.47	-0.52	8.16e-10	5.77e-09	1013.57	969.42	1349.52	1493.58	AT1G12990	AT1G12990	protein_coding	beta-1,4-N-acetylglucosaminyltransferase family protein	1350	536	4433068	4433604	TSSup1kTo400
chr1	4513623	4515578	1956	10.33	10.06	10.57	-0.51	1.44e-09	9.69e-09	1058.5	1069.9	1416.8	1617.89	AT1G13210	ACA.l	protein_coding	autoinhibited Ca2+/ATPase II	1387	590	4514600	4514010	TSSup1kTo400
chr1	4520067	4520637	571	8.23	8.62	7.69	0.93	6.34e-09	3.88e-08	403.37	383.66	217.44	196.98	AT1G13230	PII-2	protein_coding	Leucine-rich repeat (LRR) family protein	570	206	4520352	4520558	TSSup400
chr1	4548332	4549184	853	9.1	9.34	8.81	0.53	6.55e-06	2.43e-05	647.64	646.28	430.01	467.58	AT1G13280	AOC4	protein_coding	allene oxide cyclase 4	562	1371	4548758	4547387	3UTR
chr1	4621528	4622067	540	8.45	8.14	8.71	-0.57	0.00027	0.000729	282.64	279.75	369.56	465.67	AT1G13470	AT1G13470	protein_coding	Protein of unknown function (DUF1262)	539	212	4621797	4621585	TSSup400
chr1	4654450	4655126	677	8.69	9.22	7.85	1.36	1.89e-22	5.53e-21	564.34	625.73	224.27	238.09	AT1TE15090	ATREP10D	RC/Helitron	.	676	5934	4654788	4660722	intergenic
chr1	4697718	4698603	886	8.89	9.37	8.18	1.19	2.91e-06	1.14e-05	655.13	665.69	342.25	236.18	AT1G05027	AT1G05027	lncRNA		885	7	4698160	4698167	CDS
chr1	4705611	4706600	990	9.22	9.52	8.83	0.7	4.84e-10	3.53e-09	727.19	743.33	442.69	464.71	AT1G13710	KLU,CYP78A5	protein_coding	cytochrome P450, family 78, subfamily A, polypeptide 5	83	1411	4706105	4704694	intergenic
chr1	4708101	4708891	791	9.29	9.63	8.83	0.8	2.74e-13	3.02e-12	816.1	773.02	463.16	448.46	AT1G13720	AT1G13720	tRNA	pre-tRNA	257	1138	4708496	4709634	intergenic
chr1	4877142	4877749	608	8.93	8.51	9.25	-0.74	3.6e-09	2.28e-08	348.15	381.37	611.38	603.36	AT1G14280	PKS2	protein_coding	phytochrome kinase substrate 2	607	60	4877445	4877505	TSSup400
chr1	4881869	4882446	578	8.69	8.4	8.93	-0.53	6.4e-05	0.000198	336.92	337.98	474.87	502	AT1G14290	SBH2,AtSBH2	protein_coding	sphingoid base hydroxylase 2	577	108	4882157	4882265	5UTR
chr1	4937518	4938835	1318	9.56	9.83	9.22	0.61	2.17e-09	1.42e-08	929.34	887.21	621.13	571.81	AT1G14440	HB31,AtHB31,ZHD4,FTM2	protein_coding	homeobox protein 31	82	3156	4938176	4941332	intergenic
chr1	4969987	4970852	866	9.41	9.11	9.66	-0.55	1.47e-07	7.26e-07	568.09	534.38	803.47	813.73	AT1G14520	MIOX1	protein_coding	myo-inositol oxygenase 1	865	108	4970419	4970311	TSSup400
chr1	5002058	5002539	482	7.91	8.2	7.55	0.65	0.000639	0.0016	286.38	300.3	213.54	161.6	AT1G14600	AT1G14600	protein_coding	Homeodomain-like superfamily protein	481	1339	5002298	5003637	CDS
chr1	5006242	5006825	584	8.34	8.01	8.61	-0.6	0.000244	0.000664	261.11	253.49	436.84	343.28	.	.	.	.	.	.	5006533	.	intergenic
chr1	5085441	5086425	985	9.03	9.58	8.12	1.46	5.06e-25	1.8e-23	761.82	766.17	323.73	233.31	AT1G14760	KNATM	protein_coding	KNOX Arabidopsis thaliana meinox	822	670	5085933	5085263	TSSup1kTo400
chr1	5089251	5090270	1020	9.94	9.62	10.2	-0.58	5.46e-11	4.52e-10	766.5	811.84	1184.73	1173.26	AT1G14770	AT1G14770	protein_coding	RING/FYVE/PHD zinc finger superfamily protein	647	862	5089760	5088898	TSSup1kTo400
chr1	5135898	5138569	2672	10.72	11.09	10.21	0.88	3.07e-26	1.26e-24	2239.59	2123.81	1293.94	1069.03	AT1G14890	AT1G14890	protein_coding	Plant invertase/pectin methylesterase inhibitor superfamily protein	2084	360	5137233	5136873	CDS
chr1	5204047	5204735	689	8.33	7.78	8.73	-0.95	3.29e-09	2.1e-08	195.6	245.49	416.36	433.16	AT1G15125	AT1G15125	protein_coding	S-adenosyl-L-methionine-dependent methyltransferases superfamily protein	688	80	5204391	5204311	5UTR
chr1	5223887	5224553	667	8.55	8.19	8.84	-0.65	1.19e-05	4.24e-05	316.33	267.19	479.74	435.07	AT1G15180	DTX13	protein_coding	MATE efflux family protein	666	73	5224220	5224293	TSSup400
chr1	5264612	5265658	1047	9.08	8.75	9.35	-0.6	1.2e-06	5.05e-06	441.74	421.34	703.04	605.27	AT1G15290	REC3	protein_coding	Tetratricopeptide repeat (TPR)-like superfamily protein	1046	20	5265135	5265155	5UTR
chr1	5281636	5284402	2767	10.62	10.99	10.11	0.88	3.97e-33	3.19e-31	1963.5	2104.4	1119.4	1087.2	AT1G15360	SHN1,WIN1,AtSHN1	protein_coding	Integrase-type DNA-binding superfamily protein	2135	248	5283019	5283267	TSSup400
chr1	5285179	5287059	1881	10.21	10.61	9.67	0.94	1.5e-24	5.13e-23	1617.22	1509.51	884.4	742.97	AT1G15370	AT1G15370	protein_coding	SNARE-like superfamily protein	1194	746	5286119	5286865	TSSup1kTo400
chr1	5289906	5291908	2003	9.86	10.14	9.52	0.62	9.73e-12	8.92e-11	1150.21	1103.01	753.74	710.46	AT1G15380	GLYI4	protein_coding	Lactoylglutathione lyase / glyoxalase I family protein	2002	326	5290907	5290581	5UTR
chr1	5346655	5347085	431	7.79	8.25	7.1	1.15	5.58e-09	3.43e-08	333.18	277.47	149.19	125.26	AT1G15550	GA3OX1,ATGA3OX1,GA4	protein_coding	gibberellin 3-oxidase 1	430	528	5346870	5346342	TSSup1kTo400
chr1	5447438	5448388	951	8.84	8.55	9.08	-0.53	8.12e-05	0.000245	367.81	383.66	494.37	590.93	AT1G15820	CP24,LHCB6	protein_coding	light harvesting complex photosystem II subunit 6	950	33	5447913	5447880	TSSup400
chr1	5497658	5498259	602	8.09	7.8	8.34	-0.53	0.00122	0.00283	228.36	218.09	315.93	330.84	AT1G16020	CCZ1a	protein_coding	Protein of unknown function (DUF1712)	601	53	5497958	5498011	TSSup400
chr1	5635589	5637171	1583	9.88	10.25	9.39	0.86	7.69e-19	1.56e-17	1136.17	1293.7	683.53	657.86	AT1TE18220	HELITRONY1E	RC/Helitron	.	329	1737	5636380	5638117	intergenic
chr1	5637948	5639326	1379	10.35	10.72	9.87	0.85	4.1e-26	1.65e-24	1724.85	1638.53	896.1	971.5	AT1G16500	AT1G16500	protein_coding		1378	141	5638637	5638778	TSSup400
chr1	5711790	5712282	493	8.02	8.65	6.89	1.76	1.32e-22	3.92e-21	392.14	411.06	126.76	109.96	AT1G16705	AT1G16705	protein_coding	p300/CBP acetyltransferase-related protein-related	492	15	5712036	5712021	5UTR
chr1	5857823	5860206	2384	10.58	10.88	10.2	0.69	4.04e-21	1.05e-19	1917.65	1863.47	1137.92	1208.64	AT1G17140	ICR1,RIP1	protein_coding	interactor of constitutive active rops 1	1727	464	5859014	5858550	TSSup1kTo400
chr1	5874807	5875299	493	7.86	8.41	6.96	1.46	1.23e-14	1.59e-13	320.08	360.82	125.79	122.39	AT1G17190	GSTU26,ATGSTU26	protein_coding	glutathione S-transferase tau 26	492	241	5875053	5875294	TSSup400
chr1	5876504	5879039	2536	10.11	10.39	9.74	0.65	6.59e-13	6.93e-12	1297.15	1395.32	911.7	802.25	AT1G17200	CASPL2A1	protein_coding	Uncharacterised protein family (UPF0497)	1650	618	5877771	5878389	TSSup1kTo400
chr1	5963641	5964200	560	8.79	9.19	8.23	0.96	2.46e-13	2.72e-12	611.14	560.64	304.23	297.38	AT1TE19280	VANDAL17	DNA/MuDR	.	226	54	5963920	5963974	intergenic
chr1	6098140	6099323	1184	9.32	9.03	9.56	-0.53	2.12e-06	8.56e-06	551.24	495.56	769.34	738.19	AT1G17720	ATB	protein_coding	Protein phosphatase 2A, regulatory subunit PR55	1183	288	6098731	6098443	TSSup400
chr1	6101837	6103603	1767	10.12	10.35	9.85	0.5	2.22e-09	1.46e-08	1273.75	1327.95	913.65	928.47	AT1G17744	AT1G17744	protein_coding		1146	737	6102720	6101983	CDS
chr1	6141401	6142889	1489	9.96	10.23	9.63	0.6	5.68e-12	5.41e-11	1198.88	1208.06	776.17	809.9	AT1G17840	DSO,ATWBC11,AtABCG11,WBC11,ABCG11,COF1	protein_coding	white-brown complex homolog protein 11	1488	256	6142145	6142401	TSSup400
chr1	6293716	6294861	1146	8.93	9.19	8.61	0.58	4.85e-06	1.83e-05	568.09	597.18	413.44	367.18	AT1G18280	LTPG3	protein_coding	Bifunctional inhibitor/lipid-transfer protein/seed storage 2S albumin superfamily protein	1145	129	6294288	6294159	5UTR
chr1	6333044	6336244	3201	10.93	10.56	11.22	-0.67	5.33e-25	1.89e-23	1531.12	1482.1	2387.98	2396.23	AT1G18400	BEE1	protein_coding	BR enhanced expression 1	812	3247	6334644	6331397	intergenic
chr1	6452729	6454581	1853	10.5	10.23	10.73	-0.5	5.66e-11	4.67e-10	1219.47	1184.08	1632.29	1764.19	AT1G18710	AtMYB47,MYB47	protein_coding	myb domain protein 47	534	3071	6453655	6450584	intergenic
chr1	6455750	6458221	2472	10.57	10.3	10.8	-0.5	1.14e-09	7.88e-09	1268.14	1249.17	1643.99	1922.92	AT1G18720	AT1G18720	protein_coding	Protein of unknown function (DUF962)	447	3420	6456985	6460405	intergenic
chr1	6458820	6460734	1915	10.23	10.46	9.96	0.5	5.56e-09	3.42e-08	1422.56	1389.61	1058.94	934.21	AT1G18730	NDF6,PnsB4	protein_coding	NDH dependent flow 6	1332	625	6459777	6460402	5UTR
chr1	6484145	6485190	1046	9.18	9.41	8.9	0.51	4.17e-05	0.000134	643.89	720.5	524.59	430.29	AT1G18800	NRP2	protein_coding	NAP1-related protein 2	501	1021	6484667	6483646	intergenic
chr1	6560506	6561322	817	9.17	8.8	9.46	-0.66	1.46e-08	8.47e-08	467.95	425.9	685.48	726.71	AT1G18990	MYOB5	protein_coding	Protein of unknown function, DUF593	816	353	6560914	6560561	3UTR
chr1	6567663	6568352	690	8.45	8.11	8.74	-0.63	1.3e-05	4.58e-05	272.35	278.61	420.26	432.2	AT1G19020	AT1G19020	protein_coding		689	6	6568007	6568001	5UTR
chr1	6634568	6635405	838	9.01	9.3	8.64	0.66	6.27e-08	3.26e-07	613.95	648.56	416.36	383.44	AT1G05477	AT1G05477	lncRNA		286	352	6634986	6635338	intergenic
chr1	6637757	6638259	503	8	8.27	7.68	0.59	0.000797	0.00195	324.76	291.17	220.37	189.33	.	.	.	.	.	.	6638008	.	intergenic
chr1	6638827	6640005	1179	8.82	9.24	8.21	1.03	9.34e-15	1.23e-13	630.79	580.05	313	281.12	.	.	.	.	.	.	6639416	.	intergenic
chr1	6677376	6678255	880	9.45	9.04	9.77	-0.72	1.97e-12	1.98e-11	529.72	526.39	863.92	881.62	AT1G19310	AT1G19310	protein_coding	RING/U-box superfamily protein	879	135	6677815	6677680	TSSup400
chr1	6686539	6689011	2473	11.04	10.77	11.27	-0.5	2.66e-13	2.94e-12	1823.12	1665.94	2383.1	2547.31	AT1G19350	BZR2,BES1	protein_coding	Brassinosteroid signalling positive regulator (BZR1) family protein	1549	687	6687775	6688462	TSSup1kTo400
chr1	6730880	6731821	942	8.63	8.3	8.9	-0.6	3.36e-05	0.00011	293.87	335.7	513.87	439.85	AT1G19440	KCS4	protein_coding	3-ketoacyl-CoA synthase 4	51	2604	6731350	6728746	intergenic
chr1	6753950	6754850	901	9.24	8.92	9.5	-0.58	2.54e-07	1.2e-06	458.59	510.4	705.96	746.79	AT1G19490	AT1G19490	protein_coding	Basic-leucine zipper (bZIP) transcription factor family protein	900	327	6754400	6754073	TSSup400
chr1	6768025	6769450	1426	9.48	9.77	9.12	0.65	4.94e-10	3.6e-09	883.48	862.08	526.55	585.19	AT1G19550	DHAR	protein_coding	Glutathione S-transferase family protein	1133	579	6768737	6768158	TSSup1kTo400
chr1	6790090	6790882	793	8.54	8.92	8.03	0.89	1.18e-09	8.13e-09	450.16	519.53	255.47	267.74	AT1G19640	JMT	protein_coding	jasmonic acid carboxyl methyltransferase	792	1433	6790486	6791919	CDS
chr1	6792986	6794434	1449	9.79	10.1	9.4	0.7	7.95e-13	8.27e-12	1069.73	1123.56	632.83	718.11	.	.	.	.	.	.	6793710	.	intergenic
chr1	6795607	6796334	728	9.43	10.21	7.59	2.62	1.05e-21	2.85e-20	1187.65	1178.37	231.09	154.9	AT1G19650	SFH4	protein_coding	Sec14p-like phosphatidylinositol transfer family protein	198	3794	6795970	6799764	intergenic
chr1	6850539	6852054	1516	9.76	10.39	8.6	1.79	1.1e-19	2.46e-18	1349.56	1341.66	443.66	333.71	AT1G19830	SAUR54	protein_coding	SAUR-like auxin-responsive protein family	939	819	6851296	6852115	TSSup1kTo400
chr1	6852999	6855043	2045	9.77	10.05	9.42	0.63	2.46e-10	1.87e-09	1080.02	1044.78	739.11	631.09	.	.	.	.	.	.	6854021	.	intergenic
chr1	6885613	6887253	1641	9.63	9.87	9.34	0.53	9.36e-07	4.05e-06	928.41	945.44	713.76	586.15	AT1G19850	IAA24,ARF5,MP	protein_coding	Transcriptional factor B3 family protein / auxin-responsive factor AUX/IAA-related	1585	235	6886433	6886668	TSSup400
chr1	6916486	6917091	606	8.84	9.09	8.53	0.57	1.68e-05	5.82e-05	511.93	581.19	378.33	360.49	AT1G19920	APS2,ASA1,ATPS2	protein_coding	Pseudouridine synthase/archaeosine transglycosylase-like family protein	605	35	6916788	6916823	5UTR
chr1	6965452	6966129	678	8.53	8.86	8.1	0.76	5.7e-07	2.55e-06	452.97	478.43	308.13	240.01	AT1G20090	ATROP2,ROP2,ATRAC4,ARAC4	protein_coding	RHO-related protein from plants 2	288	1051	6965790	6966841	intergenic
chr1	6966626	6967275	650	8.5	8.1	8.82	-0.71	6.65e-07	2.94e-06	260.18	288.88	449.51	451.33	AT1G20090	ATROP2,ROP2,ATRAC4,ARAC4	protein_coding	RHO-related protein from plants 2	649	109	6966950	6966841	5UTR
chr1	7083603	7084959	1357	9.45	9.05	9.77	-0.72	6.37e-12	6.03e-11	544.69	512.68	890.25	851.02	AT1G20430	AT1G20430	protein_coding		1307	371	7084281	7083910	TSSup400
chr1	7102706	7103938	1233	9.1	8.82	9.33	-0.52	1.39e-05	4.89e-05	458.59	443.03	614.3	674.12	AT1G20500	4CLL4	protein_coding	AMP-dependent synthetase and ligase family protein	1209	407	7103322	7102915	TSSup1kTo400
chr1	7111432	7111981	550	8.17	8.55	7.67	0.87	1.3e-07	6.47e-07	389.33	358.54	220.37	187.41	AT1G20540	AT1G20540	protein_coding	Transducin/WD40 repeat-like superfamily protein	371	904	7111706	7112610	TSSup1kTo400
chr1	7176345	7176922	578	8.41	8.12	8.65	-0.54	0.000226	0.000619	271.41	283.17	400.76	405.43	AT1G20691	AT1G20691	atlncRNA		577	14	7176633	7176647	CDS
chr1	7216571	7217413	843	9.16	8.83	9.43	-0.61	2.62e-06	1.04e-05	438.93	468.15	611.38	768.78	AT1G20780	PUB44,SAUL1,ATPUB44	protein_coding	senescence-associated E3 ubiquitin ligase 1	842	28	7216992	7217020	TSSup400
chr1	7319966	7323673	3708	11.32	11.58	10.99	0.59	7.39e-25	2.6e-23	3103.42	3039.56	2066.2	2003.24	AT1G20980	ATSPL14,FBR6,SPL1R2,SPL14	protein_coding	squamosa promoter binding protein-like 14	203	2651	7321819	7324470	intergenic
chr1	7365205	7371867	6663	12.06	11.77	12.3	-0.53	2.79e-27	1.29e-25	3435.67	3563.66	4960.25	5149.13	AT1G21050	AT1G21050	protein_coding	Protein of unknown function, DUF617	2614	1947	7368536	7366589	intergenic
chr1	7384260	7385073	814	8.72	9.01	8.34	0.68	1.01e-06	4.34e-06	508.19	526.39	352.01	295.47	AT1G21090	AT1G21090	protein_coding	Cupredoxin superfamily protein	813	107	7384666	7384559	5UTR
chr1	7386127	7387085	959	9.41	9.86	8.76	1.11	1.34e-19	2.98e-18	930.28	932.88	491.44	372.92	AT1G21100	IGMT1	protein_coding	O-methyltransferase family protein	324	1906	7386606	7388512	intergenic
chr1	7400536	7402074	1539	9.45	9.04	9.76	-0.73	5.47e-12	5.24e-11	518.49	530.95	907.8	831.89	AT1G05633	AT1G05633	lncRNA		1013	39	7401305	7401344	TSSup400
chr1	7405863	7406325	463	7.8	8.29	7.07	1.22	4.41e-09	2.77e-08	314.46	310.58	160.89	108.05	AT1G21150	AT1G21150	protein_coding	Mitochondrial transcription termination factor family protein	108	1776	7406094	7407870	intergenic
chr1	7438866	7439643	778	8.41	8.14	8.64	-0.5	0.00182	0.00405	317.27	247.78	398.81	397.78	AT1G21250	PRO25,WAK1,AtWAK1	protein_coding	cell wall-associated kinase	777	84	7439254	7439170	5UTR
chr1	7443587	7445233	1647	9.9	9.45	10.24	-0.79	2.46e-18	4.79e-17	700.98	701.09	1235.43	1181.86	AT1G21270	WAK2	protein_coding	wall-associated kinase 2	1485	338	7444410	7444748	TSSup400
chr1	7461396	7462246	851	8.81	9.16	8.33	0.83	4.5e-09	2.82e-08	571.83	574.34	363.71	279.21	AT1G05647	AT1G05647	lncRNA		105	1320	7461821	7460501	intergenic
chr1	7514722	7516044	1323	9.45	9.88	8.85	1.03	3.16e-22	8.93e-21	949	931.74	484.62	436.03	AT1G21470	AT1G21470	protein_coding		36	2254	7515383	7517637	intergenic
chr1	7518100	7518888	789	8.86	9.37	8.07	1.3	1.1e-22	3.27e-21	622.37	696.52	265.22	271.56	AT1G21470	AT1G21470	protein_coding		537	857	7518494	7517637	TSSup1kTo400
chr1	7540056	7540657	602	8.19	7.89	8.44	-0.54	0.000624	0.00156	231.17	244.35	354.93	338.49	.	.	.	.	.	.	7540356	.	intergenic
chr1	7550620	7552401	1782	10.01	10.61	8.95	1.67	1.52e-72	2.02e-69	1531.12	1604.28	518.74	469.49	AT1G21540	AEE9	protein_coding	AMP-dependent synthetase and ligase family protein	1121	769	7551510	7550741	TSSup1kTo400
chr1	7565626	7566344	719	8.35	8.06	8.6	-0.54	0.000546	0.00138	237.72	295.74	384.18	392.04	AT1G21580	SOP1	protein_coding	Zinc finger C-x8-C-x5-C-x3-H type family protein	718	71	7565985	7565914	TSSup400
chr1	7693493	7696405	2913	10.76	10.43	11.03	-0.59	2.82e-17	4.9e-16	1437.53	1330.24	2096.43	2075.91	AT1G21910	DREB26	protein_coding	Integrase-type DNA-binding superfamily protein	979	1477	7694949	7696426	intergenic
chr1	7765026	7766096	1071	8.72	9.07	8.26	0.81	9.5e-09	5.67e-08	512.87	561.78	335.43	276.34	.	.	.	.	.	.	7765561	.	intergenic
chr1	7821581	7822544	964	9.35	9.83	8.63	1.2	6.82e-26	2.68e-24	892.84	928.31	428.06	362.4	AT1G22160	AT1G22160	protein_coding	Protein of unknown function (DUF581)	479	1003	7822062	7823065	intergenic
chr1	7824000	7825012	1013	8.88	9.19	8.49	0.71	1.51e-08	8.69e-08	585.87	585.76	366.63	350.92	.	.	.	.	.	.	7824506	.	intergenic
chr1	7833778	7838107	4330	11.14	10.78	11.43	-0.65	2.88e-26	1.2e-24	1721.11	1806.38	2771.19	2755.77	AT1G22190	RAP2.4,WIND2	protein_coding	Integrase-type DNA-binding superfamily protein	2631	162	7835942	7835780	5UTR
chr1	7851095	7851778	684	8.73	9.05	8.31	0.74	5.53e-08	2.91e-07	540.01	520.68	341.28	294.51	AT1G22230	AT1G22230	protein_coding		69	1661	7851436	7849775	intergenic
chr1	7857436	7858944	1509	9.55	9.84	9.17	0.67	3.53e-11	3e-10	900.33	936.3	596.75	557.46	AT1G22250	AT1G22250	protein_coding		1081	673	7858190	7858863	TSSup1kTo400
chr1	7896082	7898129	2048	9.94	9.56	10.24	-0.69	7.99e-15	1.06e-13	744.97	763.89	1192.53	1234.45	AT1G22360	UGT85A2,AtUGT85A2	protein_coding	UDP-glucosyl transferase 85A2	2047	656	7897105	7897761	CDS
chr1	7904614	7905422	809	9.4	8.92	9.75	-0.84	2.19e-15	3.1e-14	487.6	479.57	851.25	876.83	AT1G22400	ATUGT85A1,UGT85A1	protein_coding	UDP-Glycosyltransferase superfamily protein	808	1951	7905018	7906969	CDS
chr1	7912995	7913512	518	7.84	8.51	6.57	1.94	7.17e-05	0.000219	347.22	381.37	127.74	62.15	AT1G22410	AT1G22410	protein_coding	Class-II DAHP synthetase family protein	517	1411	7913253	7911842	CDS
chr1	7930237	7930875	639	8.81	9.48	7.49	2	1.78e-46	3.73e-44	728.13	703.37	192.09	166.38	AT1G22460	AT1G22460	protein_coding	O-fucosyltransferase family protein	638	101	7930556	7930657	5UTR
chr1	7957798	7958848	1051	9.16	8.73	9.49	-0.76	9.22e-11	7.42e-10	408.05	439.61	745.94	687.51	AT1G22530	PATL2	protein_coding	PATELLIN 2	1050	241	7958323	7958564	CDS
chr1	7963640	7964182	543	8	8.23	7.71	0.52	0.00241	0.0052	297.61	303.73	214.52	205.58	AT1G22540	NPF5.10	protein_coding	Major facilitator superfamily protein	542	99	7963911	7963812	5UTR
chr1	7978229	7980264	2036	9.89	9.54	10.18	-0.64	2.52e-12	2.48e-11	708.47	778.73	1149.62	1168.48	AT1G22570	NPF5.15	protein_coding	Major facilitator superfamily protein	1581	436	7979246	7978810	TSSup1kTo400
chr1	8026283	8027200	918	8.73	8.41	8.99	-0.58	3.29e-05	0.000108	352.83	326.56	548.97	466.63	AT1G22690	GASA9	protein_coding	Gibberellin-regulated family protein	917	384	8026741	8027125	TSSup400
chr1	8048754	8049387	634	8.3	7.69	8.73	-1.04	8.61e-11	6.97e-10	223.68	188.4	440.74	409.25	AT1G22740	RAB7,ATRABG3B,RAB75,RABG3B	protein_coding	RAB GTPase homolog G3B	633	19	8049070	8049089	TSSup400
chr1	8060492	8062081	1590	10.17	9.84	10.44	-0.6	4.94e-13	5.26e-12	887.23	943.16	1353.42	1428.56	AT1G22770	FB,GI	protein_coding	gigantea protein (GI)	1331	464	8061286	8061750	TSSup1kTo400
chr1	8102084	8103574	1491	9.36	9.62	9.04	0.58	2.26e-07	1.08e-06	778.66	798.14	569.45	481.92	AT1G22890	AT1G22890	protein_coding		1490	102	8102829	8102727	5UTR
chr1	8106389	8107339	951	9.44	9.82	8.93	0.89	5.62e-16	8.52e-15	854.47	953.43	463.16	511.57	AT1G22910	AT1G22910	protein_coding	RNA-binding (RRM/RBD/RNP motifs) family protein	950	1872	8106864	8104992	CDS
chr1	8153214	8154134	921	9.08	8.79	9.32	-0.53	1.37e-05	4.83e-05	448.29	436.18	592.85	688.46	AT1G23020	FRO3,ATFRO3	protein_coding	ferric reduction oxidase 3	920	122	8153674	8153796	5UTR
chr1	8172708	8173914	1207	9.51	9.81	9.13	0.69	1.08e-11	9.78e-11	888.16	911.18	548	568.94	AT1G23060	MDP40	protein_coding		1206	226	8173311	8173085	TSSup400
chr1	8176810	8178373	1564	9.64	9.33	9.89	-0.56	5.16e-08	2.73e-07	598.97	688.53	978.01	918.91	AT1G23070	AT1G23070	protein_coding	Protein of unknown function (DUF300)	9	1772	8177591	8175819	intergenic
chr1	8304224	8306411	2188	9.76	10.12	9.28	0.83	5.52e-16	8.38e-15	1133.37	1089.31	680.61	567.03	AT1G05807	AT1G05807	lncRNA		677	658	8305317	8304659	intergenic
chr1	8484090	8484653	564	8.27	8.61	7.83	0.78	4.64e-07	2.1e-06	387.46	395.07	233.04	222.79	AT1G23970	AT1G23970	protein_coding	Protein of unknown function (DUF626)	563	496	8484371	8483875	TSSup1kTo400
chr1	8486226	8487704	1479	9.62	9.29	9.88	-0.59	1.44e-09	9.69e-09	621.43	631.43	926.33	960.02	AT1G05843	AT1G05843	lncRNA		1256	79	8486965	8486886	CDS
chr1	8517180	8518335	1156	9.65	9.88	9.36	0.52	9.22e-08	4.67e-07	966.78	918.03	658.18	659.78	AT1G24070	CSLA10,ATCSLA10	protein_coding	cellulose synthase-like A10	1155	2227	8517757	8519984	CDS
chr1	8541451	8542373	923	8.83	8.26	9.23	-0.97	2.33e-13	2.6e-12	322.88	291.17	577.25	627.27	AT1G24147	AT1G24147	protein_coding		922	299	8541912	8542211	3UTR
chr1	8543740	8544572	833	8.35	7.98	8.64	-0.66	2.06e-05	7.04e-05	262.05	243.21	373.46	425.51	AT1G24148	AT1G24148	protein_coding		832	91	8544156	8544247	TSSup400
chr1	8595364	8599220	3857	11.75	12.14	11.21	0.92	1.98e-65	1.57e-62	4584.01	4415.47	2441.61	2308.26	AT1G24260	AGL9,SEP3	protein_coding	K-box region and MADS-box transcription factor family protein	1759	1169	8597292	8596123	intergenic
chr1	8692097	8693514	1418	9.99	10.24	9.69	0.55	6.26e-10	4.5e-09	1226.96	1189.79	862.95	787.91	AT1G24530	AT1G24530	protein_coding	Transducin/WD40 repeat-like superfamily protein	1417	176	8692805	8692629	5UTR
chr1	8717599	8718171	573	8.1	8.5	7.54	0.96	7.28e-09	4.41e-08	374.36	350.54	190.14	181.68	.	.	.	.	.	.	8717885	.	intergenic
chr1	8839298	8841389	2092	10.44	10.82	9.91	0.91	1.18e-32	8.78e-31	1823.12	1796.11	993.61	935.16	AT1G25220	TRP4,WEI7,ASB1	protein_coding	anthranilate synthase beta subunit 1	1311	734	8840343	8839609	3UTR
chr1	8882056	8883227	1172	8.99	9.43	8.36	1.07	1.03e-13	1.2e-12	683.2	695.38	383.21	272.52	AT1G25330	CES,HAF	protein_coding	basic helix-loop-helix (bHLH) DNA-binding superfamily protein	1044	541	8882641	8882100	TSSup1kTo400
chr1	8883891	8884577	687	8.22	8.68	7.55	1.13	8.83e-10	6.19e-09	427.7	393.93	225.24	149.17	AT1G25340	AtMYB116,MYB116	protein_coding	myb domain protein 116	558	785	8884234	8885019	TSSup1kTo400
chr1	8897181	8898076	896	8.42	8.76	7.97	0.8	4.23e-07	1.94e-06	437.06	432.76	281.8	218.97	AT1G25370	AT1G25370	protein_coding	Protein of unknown function (DUF1639)	513	1483	8897628	8899111	3UTR
chr1	8920091	8920585	495	7.93	8.24	7.54	0.7	7.38e-05	0.000225	299.49	303.73	178.44	193.15	.	.	.	.	.	.	8920338	.	intergenic
chr1	8923734	8924714	981	9.66	9.94	9.3	0.64	3.5e-11	2.98e-10	972.39	995.68	648.43	612.92	AT1G05963	AT1G05963	lncRNA		531	230	8924224	8924454	CDS
chr1	8932929	8934145	1217	9.75	10.04	9.4	0.64	4.75e-11	3.95e-10	999.53	1103.01	683.53	669.34	AT1G25440	BBX15	protein_coding	B-box type zinc finger protein with CCT domain	430	2007	8933537	8935544	intergenic
chr1	8940189	8940793	605	8.82	9.13	8.43	0.69	3.48e-07	1.61e-06	513.81	605.17	360.78	330.84	AT1G25450	CER60,KCS5	protein_coding	3-ketoacyl-CoA synthase 5	604	122	8940491	8940613	5UTR
chr1	8944256	8944801	546	8.42	8.81	7.86	0.95	1.83e-09	1.21e-08	402.43	497.84	231.09	234.27	AT1G25460	AT1G25460	protein_coding	NAD(P)-binding Rossmann-fold superfamily protein	186	1816	8944528	8942712	intergenic
chr1	8957637	8960154	2518	10.77	11	10.49	0.51	8.37e-14	9.87e-13	2005.62	2102.12	1455.8	1430.47	AT1G25500	AT1G25500	protein_coding	Plasma-membrane choline transporter family protein	1495	763	8958895	8958132	TSSup1kTo400
chr1	9061397	9061920	524	8.14	8.52	7.62	0.9	5.69e-08	2.98e-07	389.33	344.83	197.94	196.02	AT1G26190	AtTTM2,TTM2	protein_coding	Phosphoribulokinase / Uridine kinase family	523	518	9061658	9061140	TSSup1kTo400
chr1	9065970	9066910	941	9	8.58	9.33	-0.75	8.81e-08	4.47e-07	367.81	397.36	732.29	557.46	AT1G26210	ATSOFL1,SOFL1	protein_coding	SOB five-like 1	872	598	9066440	9067038	CDS
chr1	9188377	9189113	737	8.19	8.54	7.73	0.81	3.57e-07	1.65e-06	375.29	371.1	219.39	205.58	AT1G26590	AT1G26590	protein_coding	C2H2-like zinc finger protein	736	199	9188745	9188944	TSSup400
chr1	9240362	9242213	1852	10.6	10.32	10.84	-0.51	2.36e-11	2.05e-10	1270.94	1286.85	1722	1932.48	AT1G26730	PHO1-H7	protein_coding	EXS (ERD1/XPR1/SYG1) family protein	1851	252	9241287	9241035	5UTR
chr1	9252743	9253744	1002	9	9.25	8.69	0.56	4.89e-06	1.84e-05	638.28	580.05	429.04	395.87	AT1G26762	AT1G26762	protein_coding		1001	355	9253243	9253598	TSSup400
chr1	9263473	9264476	1004	8.87	9.21	8.42	0.79	5.04e-09	3.12e-08	570.9	614.31	376.38	309.81	AT1G26773	AT1G26773	protein_coding		1003	429	9263974	9264403	TSSup1kTo400
chr1	9265122	9265736	615	8.26	8.62	7.78	0.84	8.72e-08	4.43e-07	416.47	372.24	216.47	222.79	.	.	.	.	.	.	9265429	.	intergenic
chr1	9266320	9268486	2167	9.81	10.25	9.17	1.08	4.96e-25	1.78e-23	1259.71	1176.09	633.8	520.17	.	.	.	.	.	.	9267403	.	intergenic
chr1	9339614	9342799	3186	10.57	10.9	10.14	0.75	6.93e-22	1.91e-20	1934.49	1881.74	1205.2	1056.6	AT1G26940	CYP23	protein_coding	Cyclophilin-like peptidyl-prolyl cis-trans isomerase family protein	688	1905	9341206	9343111	intergenic
chr1	9348207	9349202	996	8.74	9	8.41	0.59	5.28e-05	0.000166	508.19	517.25	387.11	292.6	.	.	.	.	.	.	9348704	.	intergenic
chr1	9351001	9353347	2347	10.24	10.53	9.87	0.66	1.08e-14	1.41e-13	1531.12	1423.87	983.86	890.22	AT1G26945	KDR,PRE6	protein_coding	basic helix-loop-helix (bHLH) DNA-binding superfamily protein	1832	1015	9352174	9351159	CDS
chr1	9391255	9391938	684	8.59	9.29	7.2	2.08	2.87e-39	3.51e-37	642.96	606.31	169.66	125.26	AT1G27045	HB54,ATHB54	protein_coding	Homeobox-leucine zipper protein family	683	12	9391596	9391608	TSSup400
chr1	9456251	9457050	800	8.83	8.47	9.12	-0.65	1.72e-06	7.07e-06	382.78	326.56	579.2	530.69	AT1G27210	TOR1L4	protein_coding	ARM repeat superfamily protein	799	1526	9456650	9458176	CDS
chr1	9501221	9502087	867	9.58	9.95	9.08	0.87	4.19e-17	7.2e-16	933.09	1049.35	532.4	548.86	AT1G27360	SPL11	protein_coding	squamosa promoter-like 11	866	763	9501654	9500891	5UTR
chr1	9739410	9740854	1445	10.38	10.61	10.1	0.5	7.52e-11	6.13e-10	1532.06	1589.43	1071.62	1129.27	AT1G27950	LTPG1	protein_coding	glycosylphosphatidylinositol-anchored lipid protein transfer 1	1347	375	9740132	9740507	TSSup400
chr1	9782586	9783208	623	8.27	7.95	8.53	-0.58	0.00019	0.000532	248.95	246.64	385.16	355.71	AT1G28070	AT1G28070	protein_coding		622	51	9782897	9782846	5UTR
chr1	9953757	9954477	721	8.83	9.13	8.44	0.7	2.5e-07	1.18e-06	555.92	567.49	380.28	312.68	.	.	.	.	.	.	9954117	.	intergenic
chr1	9975412	9975946	535	8.49	8.79	8.12	0.67	2.2e-06	8.84e-06	444.55	441.89	278.87	277.3	.	.	.	.	.	.	9975679	.	intergenic
chr1	10046121	10047108	988	9.16	8.75	9.48	-0.73	2.96e-10	2.21e-09	448.29	411.06	697.18	731.49	AT1G28580	AT1G28580	protein_coding	GDSL-like Lipase/Acylhydrolase superfamily protein	987	62	10046614	10046552	TSSup400
chr1	10052742	10053916	1175	9.14	8.76	9.44	-0.68	4.57e-09	2.86e-08	420.22	445.32	711.81	674.12	AT1G28600	AT1G28600	protein_coding	GDSL-like Lipase/Acylhydrolase superfamily protein	1174	111	10053329	10053218	TSSup400
chr1	10065169	10065825	657	8.34	8.7	7.86	0.84	1.3e-07	6.46e-07	427.7	404.21	257.42	206.54	AT1TE32465	ATREP11	RC/Helitron	.	267	61	10065497	10065436	intergenic
chr1	10139649	10140459	811	8.66	8.97	8.28	0.69	4.29e-07	1.96e-06	522.23	477.29	312.03	308.85	AT1G29050	TBL38	protein_coding	TRICHOME BIREFRINGENCE-LIKE 38	579	826	10140054	10139228	TSSup1kTo400
chr1	10203674	10205254	1581	9.4	9.64	9.12	0.52	8.01e-07	3.5e-06	797.38	800.43	529.47	581.37	AT1G29195	AT1G29195	protein_coding		817	973	10204464	10203491	TSSup1kTo400
chr1	10260888	10262879	1992	10.09	9.76	10.36	-0.6	1.24e-12	1.27e-11	867.57	871.22	1343.66	1287.04	AT1G29330	ERD2,ATERD2,AERD2	protein_coding	ER lumen protein retaining receptor family protein	1344	651	10261883	10261232	TSSup1kTo400
chr1	10320584	10321421	838	9	9.33	8.57	0.75	2.98e-08	1.64e-07	659.8	623.44	430.99	330.84	AT1G29500	SAUR66	protein_coding	SAUR-like auxin-responsive protein family	837	8	10321002	10321010	TSSup400
chr1	10321836	10322571	736	8.84	9.23	8.3	0.93	1.76e-11	1.56e-10	659.8	543.51	331.53	298.33	AT1G29510	SAUR67	protein_coding	SAUR-like auxin-responsive protein family	735	219	10322203	10322422	TSSup400
chr1	10353536	10354770	1235	10.47	10.75	10.13	0.62	7.89e-17	1.31e-15	1684.61	1761.85	1110.62	1128.31	AT1G29630	EXO1	protein_coding	5'-3' exonuclease family protein	297	4727	10354153	10349426	intergenic
chr1	10356300	10356941	642	8.25	8.53	7.89	0.64	0.000154	0.000439	370.61	369.95	271.07	204.63	AT1G29640	AT1G29640	protein_coding	Protein of unknown function, DUF584	641	138	10356620	10356482	TSSup400
chr1	10363030	10363770	741	8.8	9.33	7.94	1.39	1.82e-25	6.87e-24	642.96	645.14	257.42	235.22	AT1TE33490	TA11	LINE/L1	.	328	6043	10363400	10357357	intergenic
chr1	10364437	10365790	1354	9.59	9.93	9.13	0.8	7.93e-14	9.39e-13	910.62	1040.21	585.05	539.3	.	.	.	.	.	.	10365113	.	intergenic
chr1	10529539	10531509	1971	9.53	9.78	9.22	0.57	1.11e-07	5.54e-07	877.87	884.92	642.58	546.95	AT1TE34030	ATREP15	RC/Helitron	.	307	300	10530524	10530224	intergenic
chr1	10538411	10539750	1340	9.16	9.43	8.82	0.61	2.59e-06	1.03e-05	685.07	695.38	511.92	392.04	AT1G30040	ATGA2OX2,GA2OX2	protein_coding	gibberellin 2-oxidase	1339	1624	10539080	10537456	3UTR
chr1	10562325	10563074	750	8.27	8.79	7.46	1.32	2.01e-16	3.26e-15	426.77	455.59	187.22	165.42	AT1G30090	AT1G30090	protein_coding	Galactose oxidase/kelch repeat superfamily protein	220	1154	10562699	10561545	intergenic
chr1	10563842	10565021	1180	8.88	9.33	8.22	1.11	3.98e-18	7.61e-17	653.25	633.72	311.05	283.99	AT1TE34160	ATREP19	DNA	.	156	444	10564431	10564875	intergenic
chr1	10565674	10566413	740	8.39	8.99	7.35	1.65	6.3e-25	2.22e-23	504.45	514.97	180.39	145.34	AT1TE34165	ATREP10D	RC/Helitron	.	239	1167	10566043	10564876	intergenic
chr1	10630335	10631498	1164	8.91	9.25	8.45	0.8	7.37e-09	4.46e-08	566.22	653.13	386.13	312.68	AT1G30210	TCP24,ATTCP24	protein_coding	TEOSINTE BRANCHED 1, cycloidea, and PCF family 24	1163	286	10630916	10630630	TSSup400
chr1	10631923	10632528	606	8.05	8.44	7.5	0.94	5.1e-08	2.7e-07	369.68	326.56	189.17	174.03	.	.	.	.	.	.	10632225	.	intergenic
chr1	10648597	10649569	973	9.28	8.85	9.61	-0.76	1.67e-11	1.48e-10	488.54	435.04	793.72	770.7	AT1G30250	AT1G30250	protein_coding		53	1433	10649083	10647650	intergenic
chr1	10725938	10726593	656	8.44	8.88	7.8	1.08	1.49e-10	1.17e-09	411.79	529.81	245.72	200.8	AT1G30400	ATMRP1,ABCC1,EST1,MRP1,ATABCC1	protein_coding	multidrug resistance-associated protein 1	277	1051	10726265	10727316	intergenic
chr1	10794920	10795816	897	8.87	9.1	8.59	0.51	0.00024	0.000653	603.65	493.27	358.83	412.12	.	.	.	.	.	.	10795368	.	intergenic
chr1	10800809	10802595	1787	10.09	10.47	9.57	0.89	2.1e-21	5.59e-20	1363.6	1468.4	822.97	701.85	AT1G30490	PHV,ATHB9	protein_coding	Homeobox-leucine zipper family protein / lipid-binding START domain-containing protein	1284	609	10801702	10801093	TSSup1kTo400
chr1	10806253	10807204	952	9.1	8.82	9.34	-0.53	8.05e-06	2.94e-05	431.45	470.44	628.93	669.34	AT1G30500	NF-YA7	protein_coding	nuclear factor Y, subunit A7	951	300	10806728	10806428	TSSup400
chr1	10813801	10815242	1442	9.65	9.9	9.35	0.55	9.83e-09	5.84e-08	937.77	977.41	655.26	650.22	AT1G30530	UGT78D1	protein_coding	UDP-glucosyl transferase 78D1	1441	90	10814521	10814611	TSSup400
chr1	10874674	10875178	505	8.34	8.77	7.72	1.05	3.17e-11	2.72e-10	442.68	429.33	231.09	189.33	AT1TE35130	HELITRONY1E	RC/Helitron	.	129	1275	10874926	10876201	intergenic
chr1	10949062	10949741	680	8.61	8.88	8.29	0.59	4.13e-05	0.000133	454.84	485.28	339.33	286.86	AT1G30820	AT1G30820	protein_coding	CTP synthase family protein	679	81	10949401	10949482	5UTR
chr1	10951479	10952068	590	8.26	8.55	7.89	0.67	1.82e-05	6.29e-05	365	387.08	241.82	231.4	.	.	.	.	.	.	10951773	.	intergenic
chr1	10957337	10960686	3350	11.59	11.85	11.27	0.58	9.87e-25	3.42e-23	3699.59	3682.42	2374.33	2565.48	AT1G30825	DIS2,ARPC2A	protein_coding	Arp2/3 complex, 34 kD subunit p34-Arc	779	1896	10959011	10960907	intergenic
chr1	10966819	10967309	491	7.85	8.13	7.49	0.65	0.000576	0.00145	277.02	284.32	197.94	160.64	AT1TE35415	SADHU	Unassigned	.	402	157	10967064	10966907	intergenic
chr1	11059977	11060750	774	8.38	8.83	7.73	1.1	6.66e-12	6.27e-11	492.28	419.05	231.09	194.11	.	.	.	.	.	.	11060363	.	intergenic
chr1	11061302	11061780	479	7.89	8.17	7.55	0.63	0.000466	0.0012	294.81	283.17	197.94	175.94	AT1G06403	AT1G06403	lncRNA		356	159	11061541	11061700	CDS
chr1	11067536	11068160	625	8.45	8.91	7.75	1.16	7.68e-15	1.02e-13	460.46	504.69	220.37	211.32	AT1TE35725	ATREP15	RC/Helitron	.	122	190	11067848	11067658	intergenic
chr1	11071014	11071573	560	8.22	8.6	7.69	0.91	1.63e-08	9.35e-08	369.68	406.49	204.77	209.41	AT1G31040	AT1G31040	protein_coding	PLATZ transcription factor family protein	559	1271	11071293	11072564	CDS
chr1	11135452	11138501	3050	10.31	10	10.57	-0.57	2.43e-12	2.41e-11	980.82	1069.9	1565.01	1479.24	AT1G31173	MIR167D	miRNA	MIR167D; miRNA	1377	562	11136976	11137538	TSSup1kTo400
chr1	11199954	11200485	532	7.82	8.2	7.31	0.89	5.85e-06	2.19e-05	310.72	276.32	179.42	137.69	AT1G31310	AT1G31310	protein_coding	hydroxyproline-rich glycoprotein family protein	531	78	11200219	11200141	TSSup400
chr1	11230861	11231602	742	9.16	9.44	8.83	0.61	1.16e-07	5.8e-07	715.02	672.54	435.86	472.36	AT1G31358	MIR404	miRNA	MIR404; miRNA	741	619	11231231	11230612	TSSup1kTo400
chr1	11249237	11249832	596	8.73	8.3	9.07	-0.77	6.45e-09	3.94e-08	321.01	308.3	521.67	552.68	AT1G31410	ENF2	protein_coding	putrescine-binding periplasmic protein-related	595	53	11249534	11249587	5UTR
chr1	11293438	11295363	1926	9.59	9.18	9.91	-0.72	1.3e-12	1.33e-11	584.93	576.63	1007.26	911.26	AT1G31540	AT1G31540	protein_coding	Disease resistance protein (TIR-NBS-LRR class) family	1361	601	11294400	11293799	TSSup1kTo400
chr1	11333508	11334087	580	8.3	7.88	8.63	-0.75	1.23e-06	5.16e-06	224.61	245.49	413.44	379.61	AT1G31660	ENP1,atENP1	protein_coding		579	257	11333797	11333540	TSSup400
chr1	11342425	11343491	1067	8.39	7.85	8.78	-0.92	2.41e-09	1.58e-08	249.88	212.38	450.49	426.46	AT1G31690	AT1G31690	protein_coding	Copper amine oxidase family protein	638	895	11342958	11343853	TSSup1kTo400
chr1	11388258	11388712	455	7.46	8.04	6.44	1.6	4.09e-12	3.97e-11	266.73	261.48	100.43	73.63	.	.	.	.	.	.	11388485	.	intergenic
chr1	11420770	11422156	1387	9.59	9.94	9.14	0.8	8.04e-15	1.06e-13	1030.42	928.31	579.2	548.86	AT1G31830	PUT2,AtPUT2,PQR2	protein_coding	Amino acid permease family protein	1191	502	11421463	11420961	TSSup1kTo400
chr1	11441225	11442333	1109	8.83	9.28	8.19	1.09	5.01e-16	7.68e-15	605.52	634.86	315.93	267.74	AT1TE37010	ATREP4	RC/Helitron	.	126	428	11441779	11442207	intergenic
chr1	11544530	11545104	575	8.02	8.33	7.63	0.7	4.82e-05	0.000153	335.99	306.01	205.74	190.28	AT1G32090	AT1G32090	protein_coding	early-responsive to dehydration stress protein (ERD4)	574	651	11544817	11544166	TSSup1kTo400
chr1	11545442	11546066	625	8.27	7.85	8.59	-0.74	3.85e-06	1.48e-05	212.45	250.06	370.53	400.65	.	.	.	.	.	.	11545754	.	intergenic
chr1	11628046	11629335	1290	9.75	10.14	9.22	0.92	7.55e-20	1.7e-18	1199.82	1051.63	578.22	612.92	AT1G32240	KAN2	protein_coding	Homeodomain-like superfamily protein	1289	2055	11628690	11630745	CDS
chr1	11630383	11632055	1673	9.53	9.83	9.14	0.69	7.86e-12	7.3e-11	906.88	914.61	579.2	550.77	AT1G32240	KAN2	protein_coding	Homeodomain-like superfamily protein	1362	474	11631219	11630745	TSSup1kTo400
chr1	11770043	11771859	1817	10.12	10.41	9.74	0.67	1.11e-15	1.61e-14	1389.8	1337.09	837.6	873.97	AT1G32550	FdC2	protein_coding	2Fe-2S ferredoxin-like superfamily protein	239	3343	11770951	11774294	intergenic
chr1	11872774	11873287	514	7.83	8.13	7.44	0.69	0.000312	0.000831	285.45	275.18	195.02	152.04	AT1G32780	AT1G32780	protein_coding	GroES-like zinc-binding dehydrogenase family protein	513	104	11873030	11872926	TSSup400
chr1	11972349	11972865	517	7.83	8.25	7.22	1.03	5.09e-07	2.3e-06	321.01	287.74	176.49	122.39	AT1G33055	AT1G33055	protein_coding		516	27	11972607	11972580	TSSup400
chr1	12063870	12064582	713	8.73	8.28	9.08	-0.8	1.65e-09	1.1e-08	309.78	310.58	521.67	560.33	AT1G33260	AT1G33260	protein_coding	Protein kinase superfamily protein	712	96	12064226	12064322	TSSup400
chr1	12070177	12070809	633	8.33	8.87	7.45	1.42	9.57e-18	1.75e-16	432.38	503.55	191.12	158.73	AT1G33270	AT1G33270	protein_coding	Acyl transferase/acyl hydrolase/lysophospholipase superfamily protein	632	38	12070493	12070455	TSSup400
chr1	12237279	12238212	934	8.75	8.34	9.06	-0.72	7.17e-08	3.69e-07	304.17	344.83	523.62	545.99	AT1G33760	ERF022	protein_coding	Integrase-type DNA-binding superfamily protein	933	199	12237745	12237546	5UTR
chr1	12238671	12240043	1373	9.96	9.68	10.19	-0.52	7.86e-09	4.74e-08	831.07	806.14	1127.2	1215.33	AT1G33760	ERF022	protein_coding	Integrase-type DNA-binding superfamily protein	39	1811	12239357	12237546	intergenic
chr1	12474442	12475288	847	8.63	8.86	8.35	0.51	0.000172	0.000485	449.23	480.71	331.53	319.37	AT1TE40610	ATREP5	RC/Helitron	.	48	375	12474865	12474490	intergenic
chr1	12549924	12550726	803	9.03	8.73	9.28	-0.55	7.95e-06	2.91e-05	429.58	420.2	666.96	580.41	AT1G34370	AtSTOP1,STOP1	protein_coding	C2H2 and C2HC zinc fingers superfamily protein	802	13	12550325	12550338	TSSup400
chr1	12688334	12688937	604	8.63	8.95	8.22	0.73	8.68e-07	3.78e-06	470.75	516.11	331.53	263.91	AT1G34640	AT1G34640	protein_coding	peptidases	603	92	12688635	12688543	TSSup400
chr1	12878525	12879139	615	8.18	8.66	7.46	1.2	1.59e-13	1.8e-12	417.41	391.65	178.44	173.07	AT1G35180	AT1G35180	protein_coding	TRAM, LAG1 and CLN8 (TLC) lipid-sensing domain containing protein	614	3	12878832	12878835	5UTR
chr1	13050644	13051158	515	8.09	8.52	7.48	1.04	8.57e-10	6.03e-09	352.83	379.09	171.61	185.5	AT1G06903	AT1G06903	miRNA		492	37	13050901	13050864	TSSup400
chr1	13073681	13074351	671	8.69	9.03	8.25	0.78	1.02e-08	6.06e-08	549.37	495.56	306.18	304.07	AT1G35510	AT1G35510	protein_coding	O-fucosyltransferase family protein	670	2852	13074016	13071164	CDS
chr1	13277011	13277648	638	8.45	9	7.54	1.45	2.73e-19	5.84e-18	542.82	479.57	210.62	162.55	AT1G35780	AT1G35780	protein_coding		390	3058	13277329	13280387	3UTR
chr1	13279014	13279609	596	8.32	8.87	7.4	1.47	4.26e-06	1.63e-05	479.18	457.88	207.69	130.04	AT1G35780	AT1G35780	protein_coding		595	1076	13279311	13280387	5UTR
chr1	13531772	13532189	418	7.45	8.1	6.2	1.91	6.31e-16	9.52e-15	294.81	255.77	82.88	64.07	AT1G36160	ACC1,EMB22,AT-ACC1,GK,PAS3,GSD1,SFR3	protein_coding	acetyl-CoA carboxylase 1	22	1187	13531980	13533167	intergenic
chr1	14165047	14165929	883	9.42	9.15	9.64	-0.5	8.43e-05	0.000254	565.28	568.63	688.41	912.21	AT1TE46520	RathE3_cons	RathE3_cons	.	62	379	14165488	14165867	intergenic
chr1	14173234	14173594	361	7.32	7.82	6.54	1.27	6.64e-08	3.44e-07	208.7	242.07	95.56	90.84	.	.	.	.	.	.	14173414	.	intergenic
chr1	15923626	15924084	459	7.34	7.99	6.13	1.86	4.55e-13	4.86e-12	259.24	248.92	86.78	53.55	AT1TE52480	HELITRONY3	RC/Helitron	.	63	905	15923855	15922950	intergenic
chr1	15931793	15932695	903	8.97	9.3	8.55	0.75	6.75e-09	4.11e-08	643.89	617.73	411.49	336.58	AT1G42470	AtNPC1	protein_coding	Patched family protein	902	5569	15932244	15926675	CDS
chr1	15976651	15977366	716	9.26	9.64	8.75	0.89	1.8e-15	2.55e-14	825.46	766.17	436.84	421.68	AT1G42550	PMI1	protein_coding	plastid movement impaired1	715	204	15977008	15976804	5UTR
chr1	16263283	16263824	542	7.92	8.16	7.64	0.52	0.00835	0.0158	305.1	267.19	164.79	234.27	AT1G43160	RAP2.6	protein_coding	related to AP2 6	541	251	16263553	16263804	TSSup400
chr1	16798352	16799194	843	9.13	9.6	8.45	1.15	6.72e-23	2.04e-21	800.19	751.33	349.08	348.06	AT1G44170	ALDH4,ALDH3H1	protein_coding	aldehyde dehydrogenase 3H1	842	1548	16798773	16800321	CDS
chr1	16867151	16868219	1069	8.18	8.86	6.84	2.02	4.77e-28	2.38e-26	450.16	478.43	134.56	94.66	AT1G44542	CYCLASE3	protein_coding	Cyclase family protein	636	898	16867685	16866787	TSSup1kTo400
chr1	16870757	16871797	1041	9.25	9.84	8.24	1.6	4.88e-42	8.42e-40	939.64	888.35	319.83	283.03	AT1G44575	NPQ4,PSBS,CP22	protein_coding	Chlorophyll A-B binding family protein	1040	1057	16871277	16870220	CDS
chr1	16902342	16902903	562	8.08	8.48	7.52	0.96	1.72e-08	9.83e-08	366.87	348.26	196.97	171.16	.	.	.	.	.	.	16902622	.	intergenic
chr1	17015290	17015909	620	8.22	8.52	7.84	0.68	7.16e-05	0.000219	394.95	336.84	254.5	203.67	AT1G45010	AT1G45010	protein_coding	TRAM, LAG1 and CLN8 (TLC) lipid-sensing domain containing protein	619	79	17015599	17015520	TSSup400
chr1	17063265	17064007	743	8.48	8.76	8.15	0.61	4.68e-05	0.000149	427.7	438.46	312.03	254.35	AT1TE56470	ATREP10D	RC/Helitron	.	335	168	17063636	17063468	intergenic
chr1	17268264	17268840	577	8.29	8.64	7.81	0.83	1.31e-07	6.48e-07	396.82	400.78	238.9	211.32	.	.	.	.	.	.	17268552	.	intergenic
chr1	17350765	17351159	395	7.65	8	7.19	0.82	3.67e-05	0.000119	266.73	246.64	144.31	147.25	AT1G47330	CBSDUF7	protein_coding	CBS domain-containing protein with a domain of unknown function (DUF21)	394	55	17350962	17351017	TSSup400
chr1	17424349	17424999	651	8.49	8.8	8.09	0.72	3.19e-06	1.25e-05	421.15	472.72	300.33	242.87	AT1G47490	ATRBP47C,RBP47C	protein_coding	RNA-binding protein 47C	650	202	17424674	17424472	5UTR
chr1	17438131	17438773	643	8.43	8.74	8.02	0.73	1.19e-06	5.02e-06	405.24	452.17	252.55	265.82	AT1G47510	5PTASE11,AT5PTASE11	protein_coding	inositol polyphosphate 5-phosphatase 11	642	38	17438452	17438490	5UTR
chr1	17451014	17451963	950	9.07	9.42	8.61	0.82	1.75e-11	1.55e-10	674.78	699.94	416.36	363.36	AT1G47530	DTX33	protein_coding	MATE efflux family protein	949	64	17451488	17451552	TSSup400
chr1	17504305	17505177	873	8.47	8.98	7.68	1.3	1.05e-15	1.53e-14	472.63	536.66	233.04	176.9	AT1G47610	AT1G47610	protein_coding	Transducin/WD40 repeat-like superfamily protein	872	28	17504741	17504713	5UTR
chr1	17506330	17507089	760	8.64	9.43	6.74	2.69	5.23e-08	2.76e-07	753.39	629.15	143.34	70.76	.	.	.	.	.	.	17506709	.	intergenic
chr1	17538531	17539068	538	8.01	8.42	7.42	1	3.82e-07	1.76e-06	324.76	361.96	205.74	136.74	AT1G47670	AATL1	protein_coding	Transmembrane amino acid transporter family protein	537	920	17538799	17539719	CDS
chr1	17566277	17567388	1112	8.53	8.88	8.05	0.84	2.09e-07	1e-06	466.08	478.43	308.13	220.88	AT1G47740	AT1G47740	protein_coding	PPPDE putative thiol peptidase family protein	1111	322	17566832	17566510	5UTR
chr1	17731421	17731991	571	8.17	8.5	7.74	0.76	1.09e-05	3.9e-05	368.74	355.11	242.8	185.5	AT1G48080	AT1G48080	tRNA	pre-tRNA	492	134	17731706	17731840	TSSup400
chr1	17846707	17847348	642	8.52	8.19	8.79	-0.6	2.44e-05	8.24e-05	275.15	309.44	445.61	441.76	AT1G48300	DGAT3	protein_coding		641	14	17847027	17847041	TSSup400
chr1	17859013	17860613	1601	9.29	9.65	8.8	0.85	6.59e-12	6.22e-11	818.91	791.29	502.17	388.22	.	.	.	.	.	.	17859813	.	intergenic
chr1	17861397	17865782	4386	11.42	11.65	11.15	0.51	6.51e-20	1.48e-18	3230.7	3218.83	2255.37	2288.18	AT1G48330	AT1G48330	protein_coding		1899	70	17863589	17863659	TSSup400
chr1	17894546	17895671	1126	9.24	9.73	8.48	1.25	3.65e-25	1.33e-23	798.32	899.77	380.28	334.67	.	.	.	.	.	.	17895108	.	intergenic
chr1	17920648	17922152	1505	10.66	11	10.22	0.78	1.86e-25	6.98e-24	2031.82	2064.44	1261.76	1131.18	AT1G48480	RKL1	protein_coding	receptor-like kinase 1	468	3194	17921400	17918206	intergenic
chr1	18212743	18213369	627	8.4	8.8	7.84	0.97	9.78e-09	5.82e-08	476.37	417.91	265.22	192.2	.	.	.	.	.	.	18213056	.	intergenic
chr1	18215490	18216038	549	8.46	8.19	8.69	-0.5	0.000576	0.00145	300.42	283.17	401.73	423.6	AT1G49240	ACT8,FIZ1	protein_coding	actin 8	548	35	18215764	18215799	TSSup400
chr1	18290684	18291235	552	8.23	8.49	7.93	0.56	0.00122	0.00283	380.91	335.7	209.64	277.3	AT1G49430	LACS2,LRD2	protein_coding	long-chain acyl-CoA synthetase 2	551	18	18290959	18290941	5UTR
chr1	18306080	18307827	1748	10.51	10.8	10.13	0.67	4.2e-20	9.84e-19	1795.04	1777.84	1117.45	1129.27	AT1G49450	AT1G49450	protein_coding	Transducin/WD40 repeat-like superfamily protein	1477	1509	18306953	18305444	CDS
chr1	18328681	18329756	1076	9.82	10.21	9.29	0.92	6.93e-21	1.77e-19	1175.48	1189.79	576.27	672.21	AT1G49520	AT1G49520	protein_coding	SWIB complex BAF60b domain-containing protein	1075	440	18329218	18329658	TSSup1kTo400
chr1	18357504	18357996	493	7.6	7.12	7.96	-0.84	5.46e-05	0.000171	124.47	154.15	259.37	239.05	AT1G49600	RBP47A,ATRBP47A	protein_coding	RNA-binding protein 47A	492	2697	18357750	18360447	3UTR
chr1	18360172	18360802	631	8.41	8.85	7.77	1.08	1.5e-12	1.53e-11	477.31	444.17	204.77	232.36	AT1G49600	RBP47A,ATRBP47A	protein_coding	RNA-binding protein 47A	630	40	18360487	18360447	TSSup400
chr1	18376615	18377328	714	8.17	8.57	7.61	0.96	3.97e-08	2.15e-07	365.93	392.79	222.32	167.33	AT1G49640	CXE3	protein_coding	alpha/beta-Hydrolases superfamily protein	713	165	18376971	18376806	TSSup400
chr1	18379646	18380407	762	9.1	9.46	8.64	0.82	7.16e-12	6.71e-11	695.37	709.08	422.21	375.79	AT1G49660	AtCXE5,CXE5	protein_coding	carboxyesterase 5	761	125	18380026	18379901	TSSup400
chr1	18398755	18399315	561	8.38	8.65	8.05	0.6	7.45e-05	0.000227	408.05	392.79	280.82	248.61	AT1G07583	AT1G07583	lncRNA		429	92	18399035	18399127	CDS
chr1	18409788	18411126	1339	9.03	8.76	9.26	-0.5	2.76e-05	9.21e-05	419.28	447.6	610.4	613.88	AT1G49750	AT1G49750	protein_coding	Leucine-rich repeat (LRR) family protein	270	2559	18410457	18413016	intergenic
chr1	18541778	18542316	539	8.38	7.98	8.7	-0.72	1.41e-06	5.87e-06	240.52	263.76	421.24	410.21	AT1G50040	AT1G50040	protein_coding	Protein of unknown function (DUF1005)	538	13	18542047	18542060	TSSup400
chr1	18624176	18625038	863	9.21	8.86	9.49	-0.63	1.72e-08	9.84e-08	457.65	469.29	708.89	725.75	AT1G50280	AT1G50280	protein_coding	Phototropic-responsive NPH3 family protein	862	1834	18624607	18626441	CDS
chr1	18690401	18692166	1766	10.57	10.27	10.82	-0.55	2.22e-11	1.95e-10	1316.8	1158.96	1725.9	1890.41	AT1G50450	AT1G50450	protein_coding	Saccharopine dehydrogenase	1102	780	18691283	18690503	TSSup1kTo400
chr1	18765234	18766047	814	8.73	9.16	8.1	1.06	1.39e-13	1.6e-12	627.05	518.39	286.67	263.91	AT1G50650	KRS	protein_coding	Stigma-specific Stig1 family protein	133	1273	18765640	18764367	intergenic
chr1	18886213	18886765	553	8.06	7.66	8.37	-0.71	3.61e-05	0.000118	189.99	214.66	313.98	346.14	AT1TE62560	ATREP10A	RC/Helitron	.	152	124	18886489	18886365	intergenic
chr1	18947388	18947975	588	8.24	8.68	7.61	1.07	6.61e-11	5.43e-10	396.82	421.34	212.57	177.85	.	.	.	.	.	.	18947681	.	intergenic
chr1	19070045	19070966	922	8.74	9.18	8.11	1.07	5.85e-15	7.86e-14	565.28	593.75	296.43	257.22	AT1G51440	DALL2	protein_coding	alpha/beta-Hydrolases superfamily protein	921	292	19070505	19070797	TSSup400
chr1	19081397	19082197	801	8.95	9.53	7.99	1.54	1.71e-29	9.93e-28	786.15	689.67	277.9	229.49	AT1G51460	FOP2,ABCG13	protein_coding	ABC-2 type transporter family protein	800	346	19081797	19081451	TSSup400
chr1	19083002	19084004	1003	8.33	8.95	7.25	1.7	2.25e-25	8.3e-24	462.33	524.1	160.89	143.43	.	.	.	.	.	.	19083503	.	intergenic
chr1	19139836	19140408	573	7.87	7.46	8.19	-0.73	6.69e-05	0.000206	188.11	163.28	288.62	295.47	AT1G51620	AT1G51620	protein_coding	Protein kinase superfamily protein	572	7	19140122	19140129	TSSup400
chr1	19203688	19204339	652	8.62	8.9	8.28	0.61	1.2e-05	4.25e-05	479.18	473.86	287.65	334.67	AT1G51780	ILL5	protein_coding	IAA-leucine resistant (ILR)-like gene 5	651	498	19204013	19204511	TSSup1kTo400
chr1	19225431	19226629	1199	9.5	9.22	9.74	-0.51	3.79e-07	1.75e-06	601.78	594.9	847.35	858.67	AT1G51805	AT1G51805	protein_coding	Leucine-rich repeat protein kinase family protein	1198	233	19226030	19225797	TSSup400
chr1	19241878	19242423	546	7.7	8.02	7.28	0.74	0.000141	0.000404	274.22	246.64	152.11	159.69	AT1G51823	AT1G51823	protein_coding		545	143	19242150	19242293	TSSup400
chr1	19335546	19336528	983	9.27	9.56	8.91	0.66	9.04e-09	5.42e-08	759.95	754.75	515.82	445.59	AT1G52000	JAL5	protein_coding	Mannose-binding lectin superfamily protein	982	98	19336037	19336135	5UTR
chr1	19417842	19418376	535	7.53	8.09	6.6	1.49	4.06e-09	2.55e-08	281.7	264.91	126.76	67.89	AT1G52155	AT1G52155	protein_coding		534	676	19418109	19417433	CDS
chr1	19427156	19427885	730	8.34	8.58	8.06	0.53	0.000982	0.00234	394.01	373.38	297.4	235.22	AT1TE64345	ATREP11	RC/Helitron	.	51	485	19427520	19427035	intergenic
chr1	19435529	19436712	1184	8.99	9.36	8.48	0.88	1.28e-11	1.15e-10	647.64	667.97	393.93	322.24	AT1G52190	NRT1.11,NPF1.2,AtNPF1.2	protein_coding	Major facilitator superfamily protein	1183	1641	19436120	19434479	CDS
chr1	19473140	19473793	654	8.58	8.28	8.82	-0.54	0.000109	0.00032	325.69	296.88	458.29	448.46	AT1G52290	PERK15,AtPERK15	protein_coding	Protein kinase superfamily protein	442	884	19473466	19472582	TSSup1kTo400
chr1	19581517	19583131	1615	9.87	10.12	9.56	0.57	1.64e-09	1.09e-08	1107.16	1125.85	798.59	710.46	AT1G52565	AT1G52565	protein_coding		460	1347	19582324	19580977	intergenic
chr1	19663325	19664009	685	8.91	8.33	9.32	-0.99	1.15e-14	1.5e-13	338.79	304.87	621.13	658.82	AT1G52800	AT1G52800	protein_coding	2-oxoglutarate (2OG) and Fe(II)-dependent oxygenase superfamily protein	684	355	19663667	19664022	TSSup400
chr1	19671739	19672302	564	8.38	8.63	8.08	0.55	0.000287	0.00077	368.74	423.62	272.05	267.74	AT1G52827	ATCDT1,AthCYSTM2,CDT1	protein_coding	cadmium tolerance 1	563	1	19672020	19672021	5UTR
chr1	19762196	19762871	676	8.27	8.51	7.98	0.53	0.00086	0.00209	382.78	345.98	268.15	238.09	AT1G53035	AT1G53035	protein_coding		675	28	19762533	19762561	5UTR
chr1	19777951	19778481	531	8.05	8.4	7.6	0.8	6.31e-06	2.35e-05	306.04	367.67	203.79	183.59	AT1G53070	AT1G53070	protein_coding	Legume lectin family protein	530	84	19778216	19778132	5UTR
chr1	19782279	19783628	1350	10.58	10.83	10.26	0.57	1.4e-14	1.8e-13	1766.03	1880.6	1205.2	1254.53	AT1G53090	SPA4	protein_coding	SPA1-related 4	1349	231	19782953	19783184	TSSup400
chr1	19804134	19806523	2390	10.5	10.95	9.85	1.11	8.36e-49	1.9e-46	1943.85	2019.9	940.96	901.7	AT1G53160	SPL4,FTM6	protein_coding	squamosa promoter binding protein-like 4	1261	934	19805328	19806262	TSSup1kTo400
chr1	19874133	19874892	760	8.89	9.21	8.46	0.75	2.12e-09	1.4e-08	609.27	577.77	350.05	355.71	.	.	.	.	.	.	19874512	.	intergenic
chr1	19893119	19893859	741	8.88	8.6	9.12	-0.52	6.96e-05	0.000214	391.2	382.51	511.92	599.54	AT1G53320	TLP7,AtTLP7	protein_coding	tubby like protein 7	740	15	19893489	19893504	5UTR
chr1	19956643	19958309	1667	9.72	9.45	9.94	-0.5	2.15e-07	1.03e-06	712.22	682.82	953.63	1016.44	AT1G53460	AT1G53460	protein_coding		1272	561	19957476	19956915	TSSup1kTo400
chr1	20013328	20014086	759	8.34	8.02	8.61	-0.59	0.00025	0.00068	240.52	277.47	351.03	430.29	AT1TE66150	RathE3_cons	RathE3_cons	.	179	125	20013707	20013832	intergenic
chr1	20022002	20022441	440	7.62	8.01	7.08	0.93	2.04e-05	7.01e-05	265.79	250.06	159.91	110.92	AT1G53640	AT1G53640	protein_coding		439	3320	20022221	20025541	CDS
chr1	20049628	20050354	727	8.61	8.92	8.21	0.7	3.97e-07	1.83e-06	496.02	471.58	311.05	283.03	AT1G53700	PK3AT,WAG1	protein_coding	WAG 1	666	1558	20049991	20048433	CDS
chr1	20070863	20071393	531	8.08	8.34	7.75	0.58	0.000712	0.00176	339.73	308.3	236.95	195.06	AT1G53760	AT1G53760	protein_coding		530	43	20071128	20071171	5UTR
chr1	20107246	20108102	857	8.56	8.83	8.24	0.59	0.000396	0.00103	448.29	459.02	358.83	243.83	AT1G53860	AT1G53860	protein_coding	Remorin family protein	856	1991	20107674	20109665	CDS
chr1	20109316	20110242	927	8.53	8.89	8.05	0.84	5.21e-09	3.22e-08	472.63	478.43	283.75	245.74	AT1G53860	AT1G53860	protein_coding	Remorin family protein	926	114	20109779	20109665	TSSup400
chr1	20180377	20181051	675	8.44	8.1	8.72	-0.63	2.81e-05	9.37e-05	250.82	296.88	430.01	414.99	AT1G54060	ASIL1	protein_coding	6B-interacting protein 1-like 1	674	105	20180714	20180609	5UTR
chr1	20191693	20192773	1081	8.91	9.42	8.13	1.29	1.31e-19	2.92e-18	701.92	665.69	320.8	238.09	AT1G54095	AT1G54095	protein_coding	Protein of unknown function (DUF1677)	1006	534	20192233	20192767	TSSup1kTo400
chr1	20234124	20234683	560	8.04	8.5	7.35	1.14	3.94e-09	2.48e-08	358.45	364.25	196.97	130.04	AT1G54200	BG3	protein_coding		219	1061	20234403	20235464	intergenic
chr1	20282607	20283451	845	8.71	8.42	8.95	-0.54	9.93e-05	0.000294	367.81	315.15	483.64	507.74	AT1G54340	ICDH	protein_coding	isocitrate dehydrogenase	844	296	20283029	20283325	TSSup400
chr1	20303610	20304393	784	8.45	7.99	8.79	-0.8	7.26e-07	3.2e-06	292	215.81	434.89	452.28	AT1G54385	SINE1	protein_coding	ARM repeat superfamily protein	783	52	20304001	20303949	TSSup400
chr1	20430216	20432154	1939	10.19	9.76	10.53	-0.77	3.85e-21	1e-19	885.36	844.96	1471.4	1484.02	AT1G54740	AT1G54740	protein_coding	Protein of unknown function (DUF3049)	1770	417	20431185	20430768	CDS
chr1	20524348	20525129	782	8.3	8.98	6.98	2	3.68e-33	3.01e-31	509.13	501.27	138.46	114.74	AT1G55020	LOX1,ATLOX1	protein_coding	lipoxygenase 1	476	915	20524738	20525653	TSSup1kTo400
chr1	20560985	20561778	794	9.15	9.49	8.7	0.79	9.82e-12	8.97e-11	729.06	707.94	398.81	433.16	AT1G55110	IDD7,REDSTART,AtIDD7	protein_coding	indeterminate(ID)-domain 7	793	1888	20561381	20563269	CDS
chr1	20562256	20564976	2721	10.51	10.79	10.18	0.61	1.22e-15	1.75e-14	1802.53	1729.88	1207.15	1107.28	AT1G55110	IDD7,REDSTART,AtIDD7	protein_coding	indeterminate(ID)-domain 7	2013	347	20563616	20563269	TSSup400
chr1	20593340	20593987	648	8.33	8.62	7.99	0.63	6.56e-05	0.000202	369.68	414.49	272.05	235.22	AT1G55200	AT1G55200	protein_coding	Protein kinase protein with adenine nucleotide alpha hydrolases-like domain	647	663	20593663	20593000	TSSup1kTo400
chr1	20611987	20614869	2883	10.58	10.87	10.22	0.64	6.43e-19	1.32e-17	1883.95	1850.91	1227.63	1165.61	AT1G55260	LTPG6	protein_coding	Bifunctional inhibitor/lipid-transfer protein/seed storage 2S albumin superfamily protein	1297	1144	20613428	20614572	intergenic
chr1	20651257	20651962	706	9.03	8.75	9.27	-0.52	4.14e-05	0.000133	388.4	472.72	597.73	637.78	AT1G55340	AT1G55340	protein_coding	Protein of unknown function (DUF1639)	705	204	20651609	20651813	TSSup400
chr1	20706382	20707513	1132	9.45	9.02	9.78	-0.77	1.33e-13	1.53e-12	519.42	517.25	867.82	894.05	AT1G55450	AT1G55450	protein_coding	S-adenosyl-L-methionine-dependent methyltransferases superfamily protein	1131	124	20706947	20707071	5UTR
chr1	20711168	20711744	577	8.27	8.58	7.87	0.7	7.1e-06	2.63e-05	370.61	392.79	243.77	225.66	AT1G55475	AT1G55475	protein_coding		576	8	20711456	20711464	TSSup400
chr1	20760930	20761895	966	8.62	8.95	8.17	0.78	1.83e-08	1.04e-07	476.37	516.11	297.4	279.21	.	.	.	.	.	.	20761412	.	intergenic
chr1	20949611	20950646	1036	8.93	8.58	9.22	-0.63	3.68e-07	1.7e-06	362.19	404.21	601.63	588.06	AT1G56010	anac021,ANAC022,NAC1	protein_coding	NAC domain containing protein 1	670	847	20950128	20949281	TSSup1kTo400
chr1	20954930	20957137	2208	10.71	10.96	10.4	0.56	3.27e-16	5.16e-15	2004.68	1989.08	1334.89	1375.01	AT1G56030	PUB57	protein_coding	RING/U-box superfamily protein	40	2517	20956033	20958550	intergenic
chr1	21007459	21008351	893	9.69	9.35	9.97	-0.62	3.48e-08	1.9e-07	608.33	694.24	900.98	1103.45	AT1G56140	AT1G56140	protein_coding	Leucine-rich repeat transmembrane protein kinase	892	50	21007905	21007855	TSSup400
chr1	21033069	21033598	530	7.91	8.17	7.59	0.58	0.0014	0.0032	288.26	286.6	209.64	174.98	AT1TE69440	HELITRONY1B	RC/Helitron	.	185	927	21033333	21034260	intergenic
chr1	21055813	21056296	484	7.72	8.23	6.93	1.3	3.55e-11	3.02e-10	312.59	286.6	119.94	123.35	AT1G56242	AT1G56242	atlncRNA	other RNA	483	346	21056054	21056400	TSSup400
chr1	21092338	21093066	729	8.67	7.82	9.2	-1.38	1.17e-17	2.13e-16	200.28	252.35	661.11	514.43	AT1G56340	CRT1,CRT1a,AtCRT1a	protein_coding	calreticulin 1a	728	7	21092702	21092709	5UTR
chr1	21167196	21167900	705	8.73	8.31	9.05	-0.75	4.78e-08	2.55e-07	299.49	333.42	501.19	561.29	AT1G56510	WRR4,ADR2	protein_coding	Disease resistance protein (TIR-NBS-LRR class)	704	16	21167548	21167564	TSSup400
chr1	21181148	21181804	657	8.22	7.88	8.49	-0.62	0.0001	0.000296	242.4	227.23	353.96	366.22	AT1G56540	AT1G56540	protein_coding	Disease resistance protein (TIR-NBS-LRR class) family	656	108	21181476	21181584	TSSup400
chr1	21198880	21200158	1279	9.47	9.76	9.11	0.64	3.26e-09	2.08e-08	931.21	800.43	556.77	551.73	AT1G56580	SVB	protein_coding	Protein of unknown function, DUF538	1246	393	21199519	21199126	TSSup400
chr1	21204865	21205624	760	8.67	8.37	8.92	-0.56	6.2e-05	0.000192	328.5	331.13	448.54	523.04	AT1G56590	ZIP4,AP3M	protein_coding	Clathrin adaptor complexes medium subunit family protein	759	388	21205244	21204856	TSSup400
chr1	21227825	21228644	820	9.4	9.03	9.69	-0.66	4.58e-10	3.36e-09	540.01	505.83	820.05	832.85	AT1G56630	AT1G56630	protein_coding	alpha/beta-Hydrolases superfamily protein	287	1122	21228234	21227112	intergenic
chr1	21232088	21232570	483	8.05	8.34	7.69	0.66	0.00013	0.000376	321.95	326.56	222.32	189.33	.	.	.	.	.	.	21232329	.	intergenic
chr1	21251839	21252381	543	8.29	8.98	6.92	2.07	4.4e-31	3.04e-29	549.37	463.58	137.49	104.23	AT1G56680	AT1G56680	protein_coding	Chitinase family protein	542	622	21252110	21251488	TSSup1kTo400
chr1	21255897	21256431	535	8.53	8.91	8.02	0.89	8.11e-10	5.74e-09	451.1	511.54	260.35	258.17	AT1G56700	AT1G56700	protein_coding	Peptidase C15, pyroglutamyl peptidase I-like	534	140	21256164	21256024	5UTR
chr1	21265438	21266702	1265	9.53	9.98	8.88	1.09	4.77e-23	1.47e-21	1028.55	986.54	517.77	426.46	AT1G56720	AT1G56720	protein_coding	Protein kinase superfamily protein	1264	399	21266070	21266469	5UTR
chr1	21318093	21318675	583	7.77	8.34	6.82	1.53	5.37e-13	5.68e-12	331.31	318.57	135.54	89.88	AT1G08153	AT1G08153	lncRNA		530	761	21318384	21319145	TSSup1kTo400
chr1	21552766	21553777	1012	9.22	8.92	9.47	-0.55	1e-06	4.3e-06	471.69	496.7	722.54	692.29	AT1G58200	MSL3	protein_coding	MSCS-like 3	1011	5	21553271	21553266	TSSup400
chr1	21625978	21626988	1011	8.86	8.54	9.13	-0.58	4.33e-06	1.65e-05	362.19	384.8	546.05	570.85	AT1G58290	HEMA1,AtHEMA1,GluTR	protein_coding	Glutamyl-tRNA reductase family protein	1010	81	21626483	21626402	TSSup400
chr1	21669285	21671309	2025	9.63	9.92	9.27	0.65	7.55e-11	6.15e-10	1002.34	934.02	638.68	598.58	AT1TE71500	ATREP11	RC/Helitron	.	132	1397	21670297	21668900	intergenic
chr1	21717068	21717688	621	8.42	8.1	8.69	-0.6	0.000116	0.000338	301.36	245.49	418.31	408.3	AT1G58440	DRY2,XF1,SQE1	protein_coding	FAD/NAD(P)-binding oxidoreductase family protein	620	2	21717378	21717380	5UTR
chr1	21745529	21746574	1046	9.34	8.98	9.63	-0.65	1.15e-09	7.95e-09	505.38	505.83	808.34	779.3	AT1G58602	AT1G58602	protein_coding	LRR and NB-ARC domains-containing disease resistance protein	1045	302	21746051	21746353	TSSup400
chr1	21912794	21914597	1804	9.77	10.11	9.31	0.81	1.5e-17	2.7e-16	1097.8	1119	611.38	656.91	AT1TE72310	ATREP10D	RC/Helitron	.	260	641	21913695	21913054	intergenic
chr1	21915106	21915763	658	8.31	8.56	8.01	0.55	0.000388	0.00102	380.91	372.24	273.02	242.87	.	.	.	.	.	.	21915434	.	intergenic
chr1	22010888	22011443	556	8.58	8.21	8.87	-0.66	1.18e-05	4.21e-05	276.09	315.15	420.26	514.43	AT1G59820	ALA3	protein_coding	aminophospholipid ATPase 3	555	139	22011165	22011304	TSSup400
chr1	22033865	22034742	878	9.37	8.89	9.73	-0.84	1.69e-14	2.15e-13	499.77	451.02	831.75	870.14	AT1G59870	ATPDR8,PDR8,ABCG36,PEN3,ATABCG36	protein_coding	ABC-2 and Plant PDR ABC-type transporter family protein	877	119	22034303	22034422	TSSup400
chr1	22085638	22086208	571	8.11	8.44	7.67	0.77	1.07e-05	3.83e-05	344.41	349.4	229.14	178.81	AT1G08287	AT1G08287	miRNA		45	1240	22085923	22084683	3UTR
chr1	22131889	22132288	400	7.15	7.76	6.04	1.73	1.47e-11	1.31e-10	213.38	221.52	67.28	64.07	AT1TE73075	HELITRONY1D	RC/Helitron	.	50	487	22132088	22131601	intergenic
chr1	22137194	22138419	1226	8.68	9.18	7.89	1.29	1.52e-15	2.17e-14	603.65	558.36	282.77	192.2	AT1G60060	AT1G60060	protein_coding	Serine/threonine-protein kinase WNK (With No Lysine)-related	250	1363	22137806	22139169	intergenic
chr1	22191262	22192061	800	8.82	9.08	8.5	0.58	2.59e-05	8.69e-05	569.02	510.4	395.88	327.02	AT1G60160	POT12	protein_coding	Potassium transporter family protein	799	118	22191661	22191543	TSSup400
chr1	22224020	22224803	784	8.81	9.13	8.4	0.73	2.83e-08	1.56e-07	581.19	541.23	318.85	357.62	AT1G60270	BGLU6	protein_coding	beta glucosidase 6	783	53	22224411	22224358	TSSup400
chr1	22321387	22322422	1036	9.11	9.47	8.63	0.84	6.66e-13	6.99e-12	701.92	714.79	407.58	385.35	AT1TE73690	ATDNA2T9C	DNA/MuDR	.	503	39	22321904	22321865	intergenic
chr1	22523964	22524605	642	8.57	8.95	8.06	0.9	2.06e-09	1.36e-08	475.43	516.11	295.45	237.14	AT1G61120	TPS04,GES,TPS4	protein_coding	terpene synthase 04	641	650	22524284	22523634	CDS
chr1	22533389	22534805	1417	9.57	9.87	9.2	0.66	3.52e-10	2.61e-09	904.07	961.42	631.85	545.99	AT1G61140	FRG4,EDA16	protein_coding	SNF2 domain-containing protein / helicase domain-containing protein / zinc finger protein-related	143	6836	22534097	22540933	intergenic
chr1	22546843	22550540	3698	10.73	11.02	10.38	0.64	3.74e-17	6.46e-16	2008.43	2139.8	1411.92	1250.71	AT1G61165	AT1G61165	protein_coding		1221	669	22548691	22548022	TSSup1kTo400
chr1	22627609	22628374	766	9.05	8.72	9.31	-0.58	3.57e-05	0.000116	376.23	469.29	560.67	707.59	AT1G61340	FBS1,AtFBS1	protein_coding	F-box family protein	765	272	22627991	22628263	TSSup400
chr1	22774731	22775416	686	8.05	8.74	6.64	2.1	1.27e-29	7.44e-28	426.77	430.47	112.13	87.97	AT1G61680	ATTPS14,TPS14	protein_coding	terpene synthase 14	685	353	22775073	22774720	TSSup400
chr1	22780248	22780987	740	8.34	9.03	6.97	2.06	1.71e-36	1.65e-34	511.93	534.38	132.61	118.57	AT1G61688	AT1G61688	protein_coding	Defensin-like (DEFL) family protein	256	771	22780617	22781388	intergenic
chr1	22821971	22823370	1400	9.67	9.26	9.99	-0.73	7.43e-14	8.86e-13	631.73	598.32	1003.36	1029.83	.	.	.	.	.	.	22822670	.	intergenic
chr1	22827371	22828598	1228	8.85	9.09	8.56	0.53	2.85e-05	9.48e-05	555.92	530.95	384.18	369.09	AT1TE75240	ATREP3	RC/Helitron	.	202	618	22827984	22828602	intergenic
chr1	22889215	22891325	2111	10.07	10.34	9.73	0.61	1.03e-12	1.06e-11	1333.65	1260.59	871.72	823.29	AT1TE75445	ATN9_1	DNA/MuDR	.	237	818	22890270	22889452	intergenic
chr1	22926552	22927753	1202	8.96	9.23	8.63	0.6	2.68e-06	1.06e-05	581.19	617.73	426.11	365.27	AT1G62030	AT1G62030	protein_coding	Cysteine/Histidine-rich C1 domain family protein	1073	527	22927152	22926625	TSSup1kTo400
chr1	22928248	22929196	949	9.22	9.53	8.81	0.72	1.47e-10	1.15e-09	745.91	736.48	467.06	432.2	.	.	.	.	.	.	22928722	.	intergenic
chr1	22979001	22980507	1507	9.17	8.82	9.46	-0.64	1.3e-06	5.43e-06	488.54	414.49	775.19	630.14	AT1G62190	FAD4L1	protein_coding	Kua-ubiquitin conjugating enzyme hybrid localisation domain	691	1062	22979754	22980816	intergenic
chr1	23024762	23025798	1037	8.88	9.13	8.57	0.57	1.13e-05	4.01e-05	584.93	538.95	401.73	357.62	AT1G08497	AT1G08497	lncRNA		427	1091	23025280	23024189	intergenic
chr1	23075123	23076012	890	9.83	10.23	9.26	0.97	6.43e-26	2.54e-24	1224.15	1180.66	623.08	603.36	.	.	.	.	.	.	23075567	.	intergenic
chr1	23083045	23083813	769	8.58	8.27	8.84	-0.57	4.75e-05	0.000151	304.17	314	472.92	441.76	AT1G62380	ACO2,ATACO2	protein_coding	ACC oxidase 2	768	1394	23083429	23082035	CDS
chr1	23104431	23106106	1676	10.03	9.68	10.31	-0.64	3.94e-11	3.33e-10	755.27	880.35	1205.2	1334.85	AT1G62420	AT1G62420	protein_coding	Protein of unknown function (DUF506)	1325	512	23105268	23104756	TSSup1kTo400
chr1	23110626	23111429	804	8.75	8.36	9.05	-0.7	1.13e-07	5.64e-07	327.56	327.71	540.2	521.13	.	.	.	.	.	.	23111027	.	intergenic
chr1	23112158	23113014	857	9.21	8.93	9.45	-0.52	1.46e-05	5.13e-05	500.7	472.72	639.65	760.18	AT1G62440	LRX2	protein_coding	leucine-rich repeat/extensin 2	856	346	23112586	23112932	TSSup400
chr1	23133241	23134407	1167	8.83	8.56	9.06	-0.5	0.000162	0.000458	402.43	353.97	545.07	521.13	AT1G62500	AT1G62500	protein_coding	Bifunctional inhibitor/lipid-transfer protein/seed storage 2S albumin superfamily protein	266	1897	23133824	23131927	intergenic
chr1	23137587	23138131	545	7.7	7.08	8.13	-1.04	7.68e-07	3.37e-06	155.36	115.33	298.38	260.09	AT1G62510	AT1G62510	protein_coding	Bifunctional inhibitor/lipid-transfer protein/seed storage 2S albumin superfamily protein	544	605	23137859	23137254	TSSup1kTo400
chr1	23172155	23173673	1519	9.76	10.13	9.27	0.86	7.07e-19	1.44e-17	1143.66	1098.44	651.36	584.24	AT1G62580	NOGC1	protein_coding	Flavin-binding monooxygenase family protein	1388	371	23172914	23173285	TSSup400
chr1	23212975	23213649	675	8.12	8.69	7.14	1.56	2.82e-19	6.02e-18	399.63	428.19	152.11	129.09	AT1TE76530	ATREP3	RC/Helitron	.	56	281	23213312	23213593	intergenic
chr1	23239741	23240330	590	8.16	8.84	6.8	2.04	2.89e-28	1.47e-26	454.84	463.58	131.64	91.8	AT1TE76615	ATREP10D	RC/Helitron	.	193	1152	23240035	23238883	intergenic
chr1	23599205	23599779	575	8.22	8.83	7.16	1.67	2.57e-23	7.99e-22	463.27	446.46	156.01	130.04	AT1G63650	ATMYC-2,AtEGL3,EGL1,EGL3	protein_coding	basic helix-loop-helix (bHLH) DNA-binding superfamily protein	574	80	23599492	23599412	5UTR
chr1	23619849	23620450	602	8.54	9.05	7.73	1.32	3.86e-19	8.12e-18	540.01	521.82	230.12	195.06	AT1G63690	SPPL2,ATSPPL2	protein_coding	SIGNAL PEPTIDE PEPTIDASE-LIKE 2	601	2138	23620149	23618011	CDS
chr1	23649954	23651075	1122	9.55	8.95	9.97	-1.03	8.29e-23	2.49e-21	466.08	521.82	978.98	1032.69	AT1G63750	AT1G63750	protein_coding	Disease resistance protein (TIR-NBS-LRR class) family	1121	325	23650514	23650839	TSSup400
chr1	23705732	23707061	1330	10.35	9.95	10.66	-0.71	5.58e-20	1.28e-18	1001.41	976.27	1612.79	1615.02	AT1G63860	AT1G63860	protein_coding	Disease resistance protein (TIR-NBS-LRR class) family	1326	338	23706396	23706058	TSSup400
chr1	23715926	23716829	904	9.06	8.78	9.3	-0.52	1.14e-05	4.07e-05	450.16	429.33	631.85	626.31	AT1G63880	RLM1B	protein_coding	Disease resistance protein (TIR-NBS-LRR class) family	903	171	23716377	23716206	TSSup400
chr1	23761702	23762427	726	8.37	7.97	8.69	-0.72	2.7e-06	1.07e-05	263.92	236.36	391.01	435.07	AT1G64050	AT1G64050	protein_coding		725	194	23762064	23762258	TSSup400
chr1	23769120	23769531	412	7.56	7.98	6.98	1	1.72e-06	7.07e-06	243.33	260.34	133.59	118.57	AT1G64060	ATRBOHF,RBOHAP108,RBOHF,RBOH,ATRBOH	protein_coding	respiratory burst oxidase protein F	411	448	23769325	23769773	TSSup1kTo400
chr1	23771970	23772662	693	8.52	8.84	8.1	0.74	2.12e-07	1.01e-06	471.69	445.32	284.72	263.91	AT1G64060	ATRBOHF,RBOHAP108,RBOHF,RBOH,ATRBOH	protein_coding	respiratory burst oxidase protein F	692	2543	23772316	23769773	CDS
chr1	23779224	23779844	621	8.21	7.64	8.61	-0.97	3.31e-09	2.11e-08	189.05	210.1	366.63	416.9	AT1G64070	RLM1	protein_coding	Disease resistance protein (TIR-NBS-LRR class) family	620	392	23779534	23779926	TSSup400
chr1	23833270	23833836	567	8	7.67	8.27	-0.6	0.000708	0.00175	220.87	186.12	314.95	301.2	AT1G64230	UBC28	protein_coding	ubiquitin-conjugating enzyme 28	566	69	23833553	23833484	5UTR
chr1	24003797	24004818	1022	8.68	8.94	8.37	0.56	0.000229	0.000627	501.64	478.43	383.21	280.17	AT1TE78975	ATREP10B	RC/Helitron	.	195	316	24004307	24004623	intergenic
chr1	24049708	24050228	521	8.31	8.63	7.9	0.73	4.27e-06	1.63e-05	396.82	395.07	262.3	215.14	AT1G64740	TUA1	protein_coding	alpha-1 tubulin	520	37	24049968	24050005	TSSup400
chr1	24135749	24137104	1356	9.76	10.09	9.34	0.75	4.9e-12	4.7e-11	1099.67	1079.03	724.49	573.72	AT1G64970	VTE4,TMT1,G-TMT	protein_coding	gamma-tocopherol methyltransferase	1355	317	24136426	24136109	TSSup400
chr1	24148512	24149553	1042	9.24	8.83	9.56	-0.73	9.24e-11	7.42e-10	472.63	436.18	741.06	766.87	AT1G65010	AT1G65010	protein_coding	Plant protein of unknown function (DUF827)	1041	175	24149032	24149207	TSSup400
chr1	24261404	24262174	771	8.17	8.58	7.6	0.99	2.03e-08	1.14e-07	376.23	391.65	223.29	164.47	AT1G65320	CBSX6	protein_coding	Cystathionine beta-synthase (CBS) family protein	770	1209	24261789	24262998	CDS
chr1	24315244	24315738	495	7.92	8.17	7.61	0.56	0.00177	0.00397	277.02	299.16	207.69	182.63	AT1G65450	GLC	protein_coding	HXXXD-type acyl-transferase family protein	494	230	24315491	24315721	TSSup400
chr1	24396727	24399139	2413	9.82	10.06	9.53	0.53	6.61e-09	4.03e-08	1048.2	1082.46	739.11	737.23	AT1G65620	AS2	protein_coding	Lateral organ boundaries (LOB) domain family protein	1997	209	24397933	24398142	TSSup400
chr1	24404271	24405684	1414	9.08	9.53	8.44	1.09	4.89e-19	1.01e-17	758.07	717.07	369.56	324.15	.	.	.	.	.	.	24404977	.	intergenic
chr1	24441672	24444127	2456	10.12	10.48	9.65	0.83	6.06e-23	1.84e-21	1453.44	1395.32	819.07	783.13	AT1G65730	YSL7	protein_coding	YELLOW STRIPE like 7	2455	512	24442899	24442387	CDS
chr1	24503044	24503637	594	8.2	7.79	8.52	-0.73	5.65e-06	2.12e-05	225.55	218.09	351.03	384.39	AT1G65870	DIR21	protein_coding	Disease resistance-responsive (dirigent-like protein) family protein	593	26	24503340	24503314	5UTR
chr1	24568987	24570210	1224	8.76	9.12	8.29	0.83	9.12e-08	4.62e-07	574.64	534.38	366.63	257.22	AT1G65985	AT1G65985	protein_coding	Plant protein of unknown function (DUF247)	979	632	24569598	24568966	TSSup1kTo400
chr1	24623738	24624474	737	8.85	8.4	9.2	-0.8	2.24e-09	1.47e-08	366.87	308.3	592.85	580.41	.	.	.	.	.	.	24624106	.	intergenic
chr1	24644017	24645454	1438	9.76	9.45	10.02	-0.56	3.55e-09	2.26e-08	731.87	670.26	1026.76	1044.17	AT1G66173	AT1G66173	otherRNA	other RNA	51	2150	24644735	24642585	intergenic
chr1	24649730	24651250	1521	9.89	10.15	9.58	0.57	1.15e-10	9.16e-10	1132.43	1141.83	764.47	765.92	.	.	.	.	.	.	24650490	.	intergenic
chr1	24676645	24677414	770	8.74	8.13	9.16	-1.04	6.63e-15	8.85e-14	275.15	284.32	580.17	567.03	AT1G66230	AtMYB20,MYB20	protein_coding	myb domain protein 20	769	91	24677029	24677120	TSSup400
chr1	24692693	24693649	957	8.8	9.03	8.52	0.51	7.89e-05	0.000239	539.07	508.12	378.33	357.62	AT1G66250	AT1G66250	protein_coding	O-Glycosyl hydrolases family 17 protein	956	373	24693171	24692798	CDS
chr1	24720491	24721065	575	8.25	8.83	7.27	1.56	2.63e-17	4.57e-16	518.49	392.79	173.56	135.78	AT1G08833	AT1G08833	lncRNA		574	542	24720778	24721320	TSSup1kTo400
chr1	24732266	24732823	558	8.09	8.41	7.69	0.72	0.00011	0.000323	301.36	379.09	233.04	179.77	AT1G66330	AT1G66330	protein_coding	senescence-associated family protein	557	31	24732544	24732575	5UTR
chr1	24739988	24741383	1396	9.7	10.13	9.07	1.07	6.37e-28	3.11e-26	1154.89	1091.59	548	524.95	AT1TE81275	HELITRONY3	RC/Helitron	.	337	1857	24740685	24742542	intergenic
chr1	24742031	24744657	2627	11.49	11.81	11.07	0.74	6.59e-31	4.36e-29	3678.06	3510	2017.45	2286.27	AT1TE81275	HELITRONY3	RC/Helitron	.	511	802	24743344	24742542	intergenic
chr1	24747876	24749044	1169	9.61	9.87	9.31	0.56	9.59e-09	5.71e-08	919.05	946.58	632.83	633.96	AT1G66350	RGL1,RGL	protein_coding	RGA-like 1	1168	356	24748460	24748104	CDS
chr1	24760336	24761036	701	9.3	9.61	8.91	0.7	1.57e-10	1.22e-09	779.6	778.73	464.14	496.27	.	.	.	.	.	.	24760686	.	intergenic
chr1	24882837	24883972	1136	9.21	9.57	8.74	0.83	2.67e-13	2.94e-12	766.5	750.19	411.49	443.68	AT1G66725	MIR163	miRNA	MIR163; miRNA	907	661	24883404	24884065	TSSup1kTo400
chr1	25029427	25030332	906	9.62	9.86	9.33	0.53	7.52e-08	3.86e-07	954.61	898.62	655.26	629.18	AT1G67050	AT1G67050	protein_coding		905	22	25029879	25029857	TSSup400
chr1	25204119	25204665	547	8.15	8.68	7.29	1.39	3.75e-14	4.6e-13	412.73	407.63	185.27	128.13	AT1G67310	CMTA4	protein_coding	Calmodulin-binding transcription activator protein with CG-1 and Ankyrin domains	7	1266	25204392	25203126	intergenic
chr1	25220865	25221424	560	8.28	8.64	7.79	0.85	1.23e-07	6.15e-07	430.51	367.67	232.07	210.36	AT1G08933	AT1G08933	otherRNA		89	1190	25221144	25219954	intergenic
chr1	25243851	25244352	502	8.26	7.7	8.67	-0.97	1.41e-09	9.48e-09	189.99	224.94	400.76	412.12	AT1G67370	ASY1,ATASY1	protein_coding	DNA-binding HORMA family protein	501	264	25244101	25243837	TSSup400
chr1	25271628	25272511	884	8.64	8.36	8.87	-0.51	0.000219	0.000605	350.02	307.15	471.94	466.63	AT1G67470	AT1G67470	protein_coding	Protein kinase superfamily protein	883	52	25272069	25272121	TSSup400
chr1	25273967	25274548	582	7.94	7.65	8.18	-0.53	0.00266	0.00566	212.45	189.54	288.62	292.6	.	.	.	.	.	.	25274257	.	intergenic
chr1	25307173	25308135	963	8.89	9.19	8.51	0.68	3.43e-06	1.33e-05	552.18	616.59	419.29	310.76	AT1G67530	PUB7	protein_coding	ARM repeat superfamily protein	962	38	25307654	25307616	5UTR
chr1	25318925	25321205	2281	10.22	10.46	9.94	0.52	2.34e-10	1.78e-09	1388.87	1422.73	1014.09	953.33	AT1G67560	ATLOX6,LOX6	protein_coding	PLAT/LH2 domain-containing lipoxygenase family protein	2280	262	25320065	25319803	CDS
chr1	25391093	25391882	790	9.2	9.53	8.79	0.74	1.44e-10	1.13e-09	700.05	775.31	448.54	435.07	AT1G67730	ATKCR1,KCR1,YBR159	protein_coding	beta-ketoacyl reductase 1	789	150	25391487	25391337	5UTR
chr1	25402994	25404627	1634	9.79	10.17	9.27	0.91	6.67e-19	1.36e-17	1217.6	1092.74	660.13	572.76	AT1G67750	AT1G67750	protein_coding	Pectate lyase family protein	601	2297	25403810	25401513	intergenic
chr1	25417007	25417883	877	9.01	8.66	9.29	-0.63	1.26e-07	6.28e-07	400.56	411.06	625.03	631.09	AT1G67792	AT1G67792	atlncRNA	other RNA	876	68	25417445	25417377	CDS
chr1	25438679	25439247	569	8.17	7.66	8.55	-0.89	4.27e-08	2.3e-07	200.28	204.39	391.01	359.53	AT1G67850	AT1G67850	protein_coding	Protein of unknown function (DUF707)	568	1064	25438963	25437899	5UTR
chr1	25446658	25447172	515	7.62	8.26	6.47	1.78	1.08e-16	1.78e-15	324.76	286.6	97.51	80.32	AT1G67865	AT1G67865	protein_coding		514	707	25446915	25447622	5UTR
chr1	25453453	25453952	500	7.91	8.24	7.49	0.75	0.000248	0.000675	291.06	312.86	217.44	141.52	AT1G67880	AT1G67880	protein_coding	beta-1,4-N-acetylglucosaminyltransferase family protein	130	2121	25453702	25455823	intergenic
chr1	25505310	25506067	758	8.81	8.42	9.12	-0.71	4.64e-08	2.48e-07	331.31	352.83	574.32	542.16	AT1TE83670	ATREP7	RC/Helitron	.	390	11	25505688	25505677	intergenic
chr1	25507690	25509017	1328	9.46	9.01	9.81	-0.79	1.94e-14	2.45e-13	504.45	529.81	880.5	910.3	AT1G68050	FKF1,ADO3	protein_coding	flavin-binding, kelch repeat, f box 1	1327	285	25508353	25508638	TSSup400
chr1	25535437	25538771	3335	10.78	11.08	10.4	0.68	2.63e-22	7.57e-21	2183.44	2138.66	1404.12	1289.91	AT1G08967	AT1G08967	lncRNA		1507	214	25537104	25537318	CDS
chr1	25617259	25618591	1333	9.63	10.25	8.51	1.74	2.63e-63	1.74e-60	1257.84	1182.94	352.01	377.7	AT1G08983	AT1G08983	lncRNA		1249	83	25617925	25617842	TSSup400
chr1	25682058	25684471	2414	9.59	10.17	8.61	1.56	1.18e-10	9.33e-10	1165.19	1141.83	458.29	323.2	AT1G68480	JAG	protein_coding	C2H2 and C2HC zinc fingers superfamily protein	158	2931	25683264	25686195	intergenic
chr1	25686663	25687318	656	8.43	8.78	7.98	0.81	3e-07	1.41e-06	438.93	441.89	219.39	283.99	AT1G68480	JAG	protein_coding	C2H2 and C2HC zinc fingers superfamily protein	532	795	25686990	25686195	TSSup1kTo400
chr1	25691114	25691952	839	9.24	8.79	9.58	-0.78	6.22e-10	4.48e-09	488.54	399.64	819.07	709.5	AT1TE84230	ATREP3	RC/Helitron	.	838	1332	25691533	25690201	intergenic
chr1	25707921	25709683	1763	9.49	9.21	9.73	-0.51	1.44e-06	5.99e-06	562.47	625.73	890.25	807.03	AT1G68510	LBD42	protein_coding	LOB domain-containing protein 42	582	1921	25708802	25706881	3UTR
chr1	25714495	25716710	2216	10.32	10.72	9.78	0.94	4.41e-33	3.5e-31	1663.08	1711.61	895.13	858.67	AT1G68530	CUT1,AtCUT1,CER6,KCS6,G2,POP1	protein_coding	3-ketoacyl-CoA synthase 6	1529	578	25715602	25715024	TSSup1kTo400
chr1	25738706	25741534	2829	11	10.68	11.26	-0.59	9.02e-18	1.65e-16	1707.07	1566.6	2381.15	2533.93	AT1G08993	AT1G08993	lncRNA		1268	209	25740120	25740329	CDS
chr1	25755950	25757515	1566	9.61	9.11	9.98	-0.87	1.41e-18	2.8e-17	562.47	542.37	999.46	1017.4	AT1G68585	AT1G68585	protein_coding		1565	133	25756732	25756599	5UTR
chr1	25774015	25774898	884	8.6	8.97	8.11	0.86	4.19e-09	2.64e-08	515.68	488.71	306.18	246.7	AT1G68650	AT1G68650	protein_coding	Uncharacterized protein family (UPF0016)	168	1274	25774456	25775730	intergenic
chr1	25798111	25799886	1776	9.49	9.77	9.14	0.64	5.28e-10	3.83e-09	873.19	874.65	581.15	544.08	AT1G68710	AT1G68710	protein_coding	ATPase E1-E2 type family protein / haloacid dehalogenase-like hydrolase family protein	1775	63	25798998	25799061	5UTR
chr1	25803137	25803866	730	9.12	9.55	8.5	1.05	1.5e-19	3.29e-18	739.36	763.89	363.71	360.49	AT1G68720	TADA,ATTADA,TADA1	protein_coding	tRNA arginine adenosine deaminase	475	890	25803501	25804391	TSSup1kTo400
chr1	25811376	25812390	1015	8.89	9.17	8.53	0.64	1.75e-06	7.17e-06	554.98	597.18	404.66	335.63	AT1G68730	AT1G68730	protein_coding	Zim17-type zinc finger protein	804	703	25811883	25811180	TSSup1kTo400
chr1	25875885	25882313	6429	11.82	11.44	12.13	-0.68	7.41e-39	8.79e-37	2696.31	2870.57	4436.63	4505.61	AT1G68840	TEM2,EDF2,RAP2.8,RAV2,AtRAV2	protein_coding	related to ABI3/VP1 2	3068	1055	25879099	25880154	intergenic
chr1	25890033	25890941	909	9.42	8.63	9.92	-1.29	3.89e-33	3.15e-31	387.46	405.35	946.81	993.49	AT1G68872	AT1G68872	otherRNA		908	1263	25890487	25891750	CDS
chr1	25940977	25941939	963	9.67	9.24	10	-0.76	3.69e-13	3.99e-12	642.96	568.63	969.23	1081.46	AT1G69010	BIM2	protein_coding	BES1-interacting Myc-like protein 2	962	170	25941458	25941628	TSSup400
chr1	25985943	25990495	4553	11.85	12.09	11.57	0.52	9.54e-26	3.66e-24	4316.34	4401.77	3036.41	3038.8	AT1G69130	AT1G69130	tRNA	pre-tRNA	1074	1510	25988219	25989729	intergenic
chr1	25999388	26000355	968	9.63	9.36	9.85	-0.5	2.79e-06	1.1e-05	693.5	620.02	868.8	982.97	AT1G69160	BGL1	protein_coding		967	35	25999871	25999836	5UTR
chr1	26001419	26002296	878	9.06	8.71	9.34	-0.63	9.96e-07	4.27e-06	464.2	375.66	648.43	648.3	AT1G69160	BGL1	protein_coding		195	2021	26001857	25999836	intergenic
chr1	26011536	26012477	942	8.06	8.68	6.95	1.72	3.24e-20	7.63e-19	404.31	413.34	144.31	103.27	.	.	.	.	.	.	26012006	.	intergenic
chr1	26073037	26073870	834	10.24	9.4	10.77	-1.37	1.15e-07	5.73e-07	631.73	714.79	1446.05	2046.27	AT1G69360	AT1G69360	protein_coding	Plant protein of unknown function (DUF863)	833	2921	26073453	26076374	CDS
chr1	26074803	26076738	1936	9.99	9.49	10.36	-0.87	2.86e-05	9.51e-05	750.59	683.96	1129.15	1499.32	AT1G69360	AT1G69360	protein_coding	Plant protein of unknown function (DUF863)	1935	604	26075770	26076374	CDS
chr1	26099452	26101510	2059	10.06	10.36	9.69	0.66	9.61e-13	9.93e-12	1289.66	1330.24	893.18	759.22	AT1G69440	ZIP,AGO7	protein_coding	Argonaute family protein	104	4847	26100481	26105328	intergenic
chr1	26164324	26165288	965	10.76	10.46	11	-0.53	7.37e-15	9.79e-14	1442.21	1383.9	2012.57	2080.69	AT1G69570	CDF5	protein_coding	Dof-type zinc finger DNA-binding family protein	391	1091	26164806	26163715	intergenic
chr1	26171440	26172109	670	8.36	8.62	8.06	0.56	0.000145	0.000414	394.95	391.65	263.27	268.69	AT1G69580	AT1G69580	protein_coding	Homeodomain-like superfamily protein	669	81	26171774	26171855	TSSup400
chr1	26257616	26259186	1571	9.48	9.77	9.12	0.64	3.9e-09	2.46e-08	886.29	854.09	603.58	510.61	AT1G69780	ATHB13	protein_coding	Homeobox-leucine zipper protein family	1399	386	26258401	26258787	TSSup400
chr1	26263083	26264208	1126	8.53	8.99	7.85	1.14	0.000512	0.0013	506.32	508.12	284.72	176.9	AT1TE86020	ATREP1	RC/Helitron	.	127	1117	26263645	26262528	intergenic
chr1	26327367	26329100	1734	10.04	9.74	10.29	-0.55	1.38e-10	1.09e-09	839.5	865.51	1288.09	1215.33	AT1G69900	AT1G69900	protein_coding	Actin cross-linking protein	1598	268	26328233	26327965	TSSup400
chr1	26337044	26337677	634	8.6	8.31	8.84	-0.54	0.000185	0.00052	313.52	319.71	421.24	497.22	AT1G69930	ATGSTU11,GSTU11	protein_coding	glutathione S-transferase TAU 11	197	1458	26337360	26338818	intergenic
chr1	26418841	26420136	1296	9.59	9.85	9.27	0.58	4.74e-09	2.95e-08	959.29	890.63	620.15	615.79	AT1G70160	AT1G70160	protein_coding		1243	405	26419488	26419893	CDS
chr1	26429466	26430293	828	9.16	8.88	9.4	-0.52	6.78e-06	2.52e-05	467.95	476.14	647.46	703.76	AT1G70185	AT1G70185	otherRNA	other RNA	603	147	26429879	26429732	CDS
chr1	26434315	26435574	1260	10.06	9.74	10.33	-0.59	5.63e-11	4.66e-10	893.78	815.27	1235.43	1330.07	AT1G70200	HPE1,RBD1	protein_coding	RNA-binding (RRM/RBD/RNP motifs) family protein	1223	406	26434944	26434538	TSSup1kTo400
chr1	26523230	26524423	1194	9.95	10.24	9.58	0.66	6.11e-14	7.34e-13	1189.52	1233.18	769.34	764.96	.	.	.	.	.	.	26523826	.	intergenic
chr1	26575166	26576034	869	8.91	9.4	8.17	1.24	4.77e-17	8.15e-16	677.59	674.82	336.4	238.09	AT1G70510	ATK1,KNAT2	protein_coding	KNOTTED-like from Arabidopsis thaliana 2	549	885	26575600	26576485	TSSup1kTo400
chr1	26617266	26618578	1313	9.57	9.28	9.81	-0.53	2.32e-07	1.11e-06	618.63	626.87	852.22	942.81	AT1G70590	AT1G70590	protein_coding	F-box family protein	1312	176	26617922	26618098	TSSup400
chr1	26621483	26622236	754	9.04	8.72	9.3	-0.59	1.28e-06	5.38e-06	440.81	400.78	620.15	642.57	AT1G70610	ABCB26,TAP1,ATTAP1	protein_coding	transporter associated with antigen processing protein 1	753	39	26621859	26621898	TSSup400
chr1	26668111	26668955	845	8.99	9.27	8.66	0.61	1.5e-06	6.21e-06	578.38	653.13	423.19	385.35	AT1G70730	PGM2	protein_coding	Phosphoglucomutase/phosphomannomutase family protein	310	4633	26668533	26673166	intergenic
chr1	26703636	26704381	746	8.47	8.06	8.78	-0.72	2.06e-06	8.34e-06	250.82	283.17	475.84	405.43	AT1G70810	CAR7	protein_coding	Calcium-dependent lipid-binding (CaLB domain) family protein	745	43	26704008	26703965	5UTR
chr1	26707511	26707963	453	7.79	8.2	7.22	0.98	4.49e-07	2.04e-06	294.81	293.45	166.74	131	AT1G70820	AT1G70820	protein_coding	phosphoglucomutase, putative / glucose phosphomutase, putative	452	2318	26707737	26705419	CDS
chr1	26736762	26737569	808	9.13	9.45	8.71	0.74	3.44e-10	2.56e-09	697.24	705.65	445.61	393	AT1G70920	ATHB18,HB18	protein_coding	homeobox-leucine zipper protein 18	807	1272	26737165	26735893	CDS
chr1	26747990	26751122	3133	10.95	10.67	11.19	-0.52	2.79e-16	4.44e-15	1626.58	1631.68	2321.67	2347.47	AT1G70944	AT1G70944	protein_coding		1117	303	26749556	26749253	TSSup400
chr1	26752131	26752854	724	8.49	8.06	8.82	-0.76	1.94e-07	9.38e-07	249.88	284.32	465.11	439.85	AT1G70950	WDL7	protein_coding	TPX2 (targeting protein for Xklp2) protein family	723	104	26752492	26752596	CDS
chr1	26905074	26905773	700	8.62	8.97	8.17	0.8	7.36e-09	4.46e-08	526.91	476.14	284.72	290.68	AT1G71390	RLP11,AtRLP11	protein_coding	receptor like protein 11	373	977	26905423	26906400	TSSup1kTo400
chr1	27031344	27032270	927	9.03	9.41	8.52	0.88	3.07e-13	3.36e-12	695.37	661.12	383.21	351.88	AT1G71866	EPFL7	protein_coding		926	346	27031807	27031461	TSSup400
chr1	27032785	27033490	706	9.03	9.26	8.75	0.52	1.43e-05	5.03e-05	612.07	614.31	419.29	438.9	AT1G71870	bige1a	protein_coding	MATE efflux family protein	705	2045	27033137	27035182	CDS
chr1	27073230	27073809	580	8.04	8.41	7.54	0.87	3.68e-07	1.7e-06	350.96	331.13	198.92	173.07	AT1G09283	AT1G09283	lncRNA		540	190	27073519	27073709	CDS
chr1	27075141	27076398	1258	9.48	9.11	9.78	-0.67	3.49e-10	2.6e-09	555.92	545.8	929.25	824.24	AT1G71930	ANAC030,VND7	protein_coding	vascular related NAC-domain protein 7	1257	1068	27075769	27074701	CDS
chr1	27084720	27087171	2452	10.87	11.25	10.36	0.89	1.18e-36	1.17e-34	2528.78	2330.48	1349.52	1271.74	AT1G71960	ABCG25,ATABCG25	protein_coding	ATP-binding casette family G25	2451	2303	27085945	27088248	CDS
chr1	27110298	27111137	840	8.72	8.33	9.02	-0.69	2.09e-06	8.43e-06	287.32	356.25	480.72	558.42	AT1G72030	AT1G72030	protein_coding	Acyl-CoA N-acyltransferases (NAT) superfamily protein	839	114	27110717	27110831	TSSup400
chr1	27178902	27182387	3486	11.42	11.68	11.1	0.59	4.53e-25	1.64e-23	3316.81	3249.66	2142.26	2233.68	AT1G72210	bHLH96,bHLH096	protein_coding	basic helix-loop-helix (bHLH) DNA-binding superfamily protein	3485	1187	27180644	27179457	CDS
chr1	27223987	27224481	495	8.26	8.5	7.98	0.52	0.00107	0.00252	353.77	369.95	271.07	234.27	.	.	.	.	.	.	27224234	.	intergenic
chr1	27450953	27453872	2920	10.73	11.11	10.19	0.92	3.82e-40	5.06e-38	2189.06	2239.14	1192.53	1150.31	AT1G72970	HTH,EDA17	protein_coding	Glucose-methanol-choline (GMC) oxidoreductase family protein	2125	335	27452412	27452747	TSSup400
chr1	27483602	27484769	1168	10.55	10.79	10.26	0.53	8.51e-11	6.9e-10	1821.25	1720.74	1133.05	1316.69	AT1G73080	PEPR1,ATPEPR1	protein_coding	PEP1 receptor 1	1167	54	27484185	27484239	TSSup400
chr1	27577751	27579081	1331	9.54	9.9	9.05	0.85	4.85e-15	6.58e-14	938.7	975.13	577.25	481.92	AT1G09377	AT1G09377	lncRNA		650	324	27578416	27578092	intergenic
chr1	27596944	27597750	807	8.58	8.81	8.3	0.51	0.00123	0.00285	482.92	414.49	359.81	269.65	AT1G73400	AT1G73400	protein_coding	Pentatricopeptide repeat (PPR) superfamily protein	718	685	27597347	27598032	TSSup1kTo400
chr1	27705901	27706682	782	8.66	8.12	9.05	-0.93	1.15e-11	1.04e-10	272.35	285.46	541.17	518.26	AT1G73680	ALPHA,alpha-DOX2	protein_coding	alpha dioxygenase	781	1366	27706291	27707657	5UTR
chr1	27759378	27760204	827	8.91	8.45	9.26	-0.81	3.91e-09	2.46e-08	392.14	306.01	632.83	594.76	AT1G73830	BEE3	protein_coding	BR enhanced expression 3	826	149	27759791	27759940	TSSup400
chr1	27761006	27763715	2710	10.71	10.44	10.94	-0.5	7.56e-13	7.88e-12	1346.75	1429.58	1954.07	1968.81	AT1G09417	AT1G09417	lncRNA		1313	104	27762360	27762256	TSSup400
chr1	27934778	27935493	716	8.28	8.71	7.65	1.06	2.61e-09	1.69e-08	391.2	448.74	235.97	166.38	AT1G74300	AT1G74300	protein_coding	alpha/beta-Hydrolases superfamily protein	715	20	27935135	27935155	TSSup400
chr1	27946979	27948275	1297	9.89	10.2	9.5	0.7	4.22e-15	5.77e-14	1153.96	1197.78	722.54	721.93	AT1G74330	AT1G74330	protein_coding	Protein kinase superfamily protein	1296	259	27947627	27947886	5UTR
chr1	27976261	27979045	2785	11.09	11.41	10.68	0.73	1.1e-29	6.49e-28	2816.1	2641.06	1596.21	1687.69	AT1G09457	AT1G09457	atlncRNA		491	1901	27977653	27975752	CDS
chr1	28019957	28020641	685	8.64	8.34	8.88	-0.54	0.000103	0.000303	299.49	350.54	469.02	476.19	AT1G74570	AT1G74570	tRNA	pre-tRNA	259	164	28020299	28020463	TSSup400
chr1	28162672	28163222	551	8.02	8.36	7.59	0.77	4.22e-05	0.000136	361.25	295.74	219.39	165.42	AT1G75000	AT1G75000	protein_coding	GNS1/SUR4 membrane protein family	550	396	28162947	28163343	TSSup400
chr1	28188374	28191242	2869	10.59	10.86	10.25	0.61	1.42e-13	1.63e-12	1839.97	1878.32	1321.24	1111.1	AT1G75090	AT1G75090	protein_coding	DNA glycosylase superfamily protein	2391	43	28189808	28189765	TSSup400
chr1	28204091	28204789	699	8.33	8.01	8.58	-0.57	0.000419	0.00108	286.38	229.51	401.73	366.22	AT1G75140	AT1G75140	protein_coding		698	78	28204440	28204362	3UTR
chr1	28236754	28238317	1564	9.83	10.14	9.43	0.72	0.000191	0.000533	1098.74	1162.39	780.07	594.76	AT1G75230	AT1G75230	protein_coding	DNA glycosylase superfamily protein	536	3450	28237535	28234085	intergenic
chr1	28288904	28289517	614	8.1	8.6	7.33	1.26	1.91e-12	1.92e-11	361.25	412.2	180.39	142.47	AT1G09547	AT1G09547	lncRNA		609	93	28289210	28289117	TSSup400
chr1	28292556	28293550	995	9.52	9.9	9.02	0.87	8.61e-16	1.28e-14	1016.38	888.35	543.12	498.18	AT1G75390	AtbZIP44,bZIP44	protein_coding	basic leucine-zipper 44	452	1356	28293053	28291697	intergenic
chr1	28294041	28294630	590	8.54	8.92	8.04	0.88	5.17e-10	3.75e-09	496.02	471.58	270.1	256.26	.	.	.	.	.	.	28294335	.	intergenic
chr1	28303709	28305163	1455	9.5	9.74	9.21	0.53	1.45e-06	6.03e-06	905.94	807.28	636.73	546.95	AT1G75420	AT1G75420	protein_coding	UDP-Glycosyltransferase superfamily protein	946	781	28304436	28305217	TSSup1kTo400
chr1	28314991	28316853	1863	10.22	9.87	10.51	-0.64	3.94e-14	4.82e-13	914.37	959.14	1390.47	1519.4	AT1G09553	AT1G09553	atlncRNA		709	1222	28315922	28314700	CDS
chr1	28317836	28319625	1790	10.02	9.73	10.27	-0.55	4.65e-10	3.4e-09	805.8	887.21	1231.53	1242.1	AT1G75450	CKX5,ATCKX5,ATCKX6	protein_coding	cytokinin oxidase 5	1539	355	28318730	28318375	TSSup400
chr1	28324004	28325828	1825	9.53	9.86	9.1	0.76	1.1e-11	1e-10	912.5	948.86	606.5	492.44	AT1TE92700	BRODYAGA1A	DNA/MuDR	.	427	151	28324916	28324765	intergenic
chr1	28326195	28328176	1982	9.87	9.51	10.16	-0.65	8.57e-13	8.88e-12	749.65	711.36	1138.9	1150.31	AT1G75460	AT1G75460	protein_coding	ATP-dependent protease La (LON) domain protein	1479	512	28327185	28327697	TSSup1kTo400
[truncated: 1,556 more rows]

## Sheet: DBRs_MAS (PMS2B)
Supplementary Data set 6_3 Differentially binding regions of PMS2B in inflorescences versus in seedlings
[truncated: 971 more rows]
