# Supplementary material for: The SAS chromatin-remodeling complex mediates inflorescence-specific chromatin accessibility for transcription factor binding
Source: Nucleic Acids Res. 2025 Apr 29;53(8):gkaf316. doi: 10.1093/nar/gkaf316 (PMC12038394; doi:10.1093/nar/gkaf316)
Supplement: gkaf316_Supplemental_Files [file gkaf316_supplemental_files.zip › Supplementary_Dataset_8.xlsx]

## Sheet: AP1 down peaks
Supplementary Dataset 8 Downregulated AP1 binding regions in syd relative to the wild-type plants (FDR<0.05)																Supplementary Dataset 8. Downregulated AP1 binding regions in syd relative to the wild-type plants.
chr	start	end	width	Conc	Conc_AP1syd	Conc_AP1col	Fold	p.value	FDR	AP1syd_1	AP1syd_2	AP1col_1	AP1col_2	id	Strand	Gene_Name	Biotype	short_description	overlap_with_gene	dist_to_TSS	peakMidPoint	TSSloci	Feature	decreased accessibility in syd relative to WT (log2FC<-0.5, FDR<0.05)	SAS inflorescence-specific binding
chr4	698682	699134	453	7.61	6.85	8.1	-1.25	3.22e-11	2.23e-09	116.81	114.27	286.05	262.54	AT4TE03595	-	BRODYAGA2	DNA/MuDR	.	140	86	698908	698822	intergenic
chr3	15384729	15385132	404	7.38	6.64	7.87	-1.22	8.81e-09	3.7e-07	85.71	114.27	229.74	236.67	AT3TE62450	+	VANDAL22	DNA/MuDR	.	403	8666	15384930	15376264	intergenic
chr5	16091429	16091923	495	7.33	6.71	7.76	-1.05	7.72e-07	2.09e-05	97.09	112.47	199.33	235.38	AT5G40260	+	AtSWEET8,RPG1,SWEET8	protein_coding	Nodulin MtN3 family protein	368	1999	16091676	16089677	3UTR
chr4	18734	19455	722	8.77	8.18	9.18	-1	4.15e-15	5.15e-13	293.55	286.12	559.71	601.39	AT4G00050	+	UNE10	protein_coding	basic helix-loop-helix (bHLH) DNA-binding superfamily protein	721	1456	19094	17638	CDS
chr5	14767172	14767815	644	8.93	8.35	9.34	-0.99	2.02e-16	2.88e-14	319.34	334.7	648.68	649.24	AT5G37300	+	WSD1	protein_coding	O-acyltransferase (WSD1-like) family protein	643	68	14767493	14767425	CDS
chr2	13381455	13382148	694	8.19	7.61	8.6	-0.98	1.91e-10	1.08e-08	209.35	182.65	397.54	377.64	AT2G31380	+	BBX25,STH	protein_coding	salt tolerance homologue	693	35	13381801	13381766	5UTR
chr4	8756109	8756666	558	9.1	8.53	9.5	-0.98	4.55e-17	6.95e-15	386.09	350.9	717.37	734.6	AT4G15340	-	04C11,PEN1,ATPEN1	protein_coding	pentacyclic triterpene synthase 1	557	4213	8756387	8760600	CDS
chr2	12841553	12841988	436	7.68	7.13	8.08	-0.95	1.97e-07	6.09e-06	139.57	140.36	254.52	285.82	.	.	.	.	.	.	.	12841770	.	intergenic	yes	yes
chr3	20179867	20180515	649	8.93	8.38	9.33	-0.95	4.73e-14	5.14e-12	339.82	326.61	596.87	689.33	AT3G54510	+	AT3G54510	protein_coding	Early-responsive to dehydration stress protein (ERD4)	648	185	20180191	20180006	5UTR	yes
chr1	26229853	26230418	566	7.82	7.27	8.21	-0.94	6.78e-08	2.36e-06	155.5	153.86	279.29	312.98	AT1G69730	-	WAKL9	protein_coding	Wall-associated kinase family protein	565	1240	26230135	26231375	CDS
chr4	7316494	7316970	477	7.69	7.15	8.08	-0.92	3.3e-07	9.62e-06	139.57	144.86	256.77	283.23	AT4G12320	-	CYP706A6	protein_coding	cytochrome P450, family 706, subfamily A, polypeptide 6	476	139	7316732	7316871	5UTR
chr3	6023397	6024275	879	8.8	8.29	9.17	-0.89	5.33e-11	3.57e-09	295.82	329.3	632.91	522.49	AT3G17609	+	HYH	protein_coding	HY5-homolog	878	7	6023836	6023843	TSSup400	yes	yes
chr2	11566148	11567572	1425	8.92	8.41	9.3	-0.89	2.36e-12	2.01e-10	366.36	314.91	652.05	607.85	AT2G27080	+	NHL13	protein_coding	Late embryogenesis abundant (LEA) hydroxyproline-rich glycoprotein family	1356	2928	11566860	11563932	CDS	yes
chr1	1761769	1762446	678	8.77	8.26	9.15	-0.89	1.79e-10	1.03e-08	302.65	308.61	498.9	635.01	AT1G05835	+	AT1G05835	protein_coding	PHD finger protein	677	37	1762107	1762144	TSSup400
chr1	9273232	9273772	541	7.47	6.96	7.85	-0.89	5.77e-06	0.000118	119.09	130.46	242.13	219.86	AT1G26790	-	AT1G26790	protein_coding	Dof-type zinc finger DNA-binding family protein	89	1691	9273502	9275193	intergenic
chr1	23734043	23735147	1105	11.14	10.64	11.51	-0.87	9.66e-40	2.8e-36	1569.37	1623.13	3058.69	2779.31	AT1G63950	+	AT1G63950	protein_coding	Heavy metal transport/detoxification superfamily protein	1104	252	23734595	23734847	TSSup400	yes
chr1	7049484	7049932	449	7.2	6.7	7.57	-0.87	0.000232	0.00264	100.88	107.07	155.41	225.03	AT1G05543	+	AT1G05543	lncRNA		448	593	7049708	7049115	CDS
chr5	15119754	15120436	683	9.36	8.87	9.73	-0.87	2.13e-16	2.99e-14	480.14	452.57	855.89	845.82	AT5TE54685	-	ATMU10	DNA/MuDR	.	90	251	15120095	15119844	intergenic
chr3	6679814	6680772	959	8	7.51	8.37	-0.86	1.21e-07	3.93e-06	191.91	172.75	333.35	327.21	.	.	.	.	.	.	.	6680293	.	intergenic
chr1	28193653	28194189	537	7.89	7.4	8.25	-0.85	4.39e-06	9.26e-05	181.29	155.65	260.15	349.19	AT1G75100	-	JAC1	protein_coding	J-domain protein required for chloroplast accumulation response 1	536	147	28193921	28194068	5UTR
chr4	8139678	8140400	723	9.6	9.12	9.96	-0.84	2.69e-17	4.26e-15	567.37	542.54	1037.21	954.46	.	.	.	.	.	.	.	8140039	.	intergenic	yes
chr3	5172551	5173693	1143	10.6	10.12	10.96	-0.84	4.9e-32	3.87e-29	1127.92	1100.38	1991.08	1994.27	AT3G15354	-	SPA3	protein_coding	SPA1-related 3	1142	17	5173122	5173105	TSSup400
chr4	595263	595676	414	7.31	6.83	7.67	-0.84	5.75e-05	0.000831	106.19	120.56	201.59	204.34	AT4G01440	+	UMAMIT31	protein_coding	nodulin MtN21 /EamA-like transporter family protein	280	927	595469	596396	TSSup1kTo400
chr5	5646	6155	510	7.83	7.35	8.19	-0.84	2.44e-06	5.7e-05	151.7	173.65	319.83	262.54	AT5G01015	-	AT5G01015	protein_coding		509	7	5900	5907	5UTR
chr2	15470600	15471200	601	8.43	7.96	8.78	-0.83	1.44e-07	4.51e-06	224.52	272.62	389.66	491.46	AT2G36860	-	AT2G36860	tRNA	pre-tRNA	600	655	15470900	15470245	TSSup1kTo400	yes
chr1	16801796	16802258	463	7.72	7.25	8.07	-0.83	3.88e-06	8.35e-05	141.84	161.95	264.65	274.18	AT1TE55565	-	ATREP10B	RC/Helitron	.	151	262	16802027	16802289	intergenic
chr1	23952743	23953780	1038	8.25	7.77	8.6	-0.83	2.37e-07	7.2e-06	188.87	248.33	373.89	403.51	AT1G64500	+	AT1G64500	protein_coding	Glutaredoxin family protein	1037	163	23953261	23953098	5UTR
chr2	9631155	9632820	1666	10.41	9.95	10.76	-0.82	1.56e-24	5.65e-22	932.22	1041.9	1732.06	1742.08	AT2G22660	+	AtGRDP1	protein_coding	Protein of unknown function (duplicated DUF1399)	128	4646	9631987	9627341	intergenic
chr3	3532237	3532814	578	8.17	7.7	8.52	-0.81	1.32e-07	4.23e-06	207.08	209.64	390.78	341.43	.	.	.	.	.	.	.	3532525	.	intergenic
chr1	9810206	9810902	697	8.36	7.9	8.7	-0.8	1.84e-06	4.47e-05	236.66	242.03	343.48	487.58	.	.	.	.	.	.	.	9810554	.	intergenic	yes
chr1	20281114	20281663	550	8.1	7.64	8.44	-0.8	2.6e-07	7.81e-06	205.56	194.34	341.23	355.66	AT1G54330	-	ANAC020,NAC020	protein_coding	NAC domain containing protein 20	549	436	20281388	20280952	TSSup1kTo400	yes
chr1	614509	615199	691	8.8	8.34	9.15	-0.8	1.25e-10	7.56e-09	317.82	331.1	582.23	550.95	AT1G02800	-	ATCEL2,CEL2	protein_coding	cellulase 2	690	1377	614854	616231	CDS
chr1	21229471	21229912	442	7.58	7.13	7.93	-0.8	5.13e-05	0.000762	153.98	125.96	224.11	262.54	.	.	.	.	.	.	.	21229691	.	intergenic
chr2	12233897	12234762	866	10.87	10.42	11.22	-0.8	3.63e-34	3.16e-31	1352.44	1388.3	2379.61	2391.32	.	.	.	.	.	.	.	12234329	.	intergenic
chr4	13249629	13251023	1395	9.2	8.74	9.54	-0.8	6.95e-13	6.64e-11	435.39	420.18	720.75	772.1	AT4G07535	+	AT4G07535	lncRNA		1185	3	13250326	13250323	CDS
chr5	6096115	6096600	486	7.75	7.29	8.09	-0.8	5.9e-06	0.000121	160.81	152.96	266.9	278.06	AT5G18404	+	AT5G18404	protein_coding		477	209	6096357	6096148	CDS
chr3	18245601	18246584	984	9.8	9.36	10.14	-0.78	1.28e-15	1.74e-13	608.33	704.5	1162.21	1099.31	.	.	.	.	.	.	.	18246092	.	intergenic	yes	yes
chr2	11722062	11722871	810	10.43	9.99	10.77	-0.78	1.83e-24	6.36e-22	982.28	1044.6	1786.11	1705.87	AT2G27400	-	TAS1A	otherRNA	TAS1A; other RNA	809	2	11722466	11722468	CDS
chr5	2910576	2911230	655	7.93	7.48	8.27	-0.78	2.34e-05	0.000398	207.83	150.26	331.1	284.53	AT5G09370	-	AT5G09370	protein_coding	Bifunctional inhibitor/lipid-transfer protein/seed storage 2S albumin superfamily protein	654	349	2910903	2910554	TSSup400
chr1	812642	813614	973	10.93	10.49	11.26	-0.77	6.64e-27	3.52e-24	1416.91	1459.38	2602.59	2307.25	AT1G03300	-	ATDUF1,DUF1	protein_coding	DOMAIN OF UNKNOWN FUNCTION 724 1	972	42	813128	813086	3UTR
chr1	28994911	28995677	767	10.09	9.65	10.43	-0.77	1.06e-20	2.44e-18	797.2	813.36	1387.45	1365.73	AT1G77160	-	AT1G77160	protein_coding	Protein of unknown function (DUF506)	532	1300	28995294	28996594	3UTR
chr2	17031795	17032591	797	10.77	10.34	11.11	-0.77	1.54e-27	1.03e-24	1234.87	1350.51	2217.44	2193.44	AT2G40810	+	ATATG18C,ATG18C	protein_coding	homolog of yeast autophagy 18C	796	218	17032193	17032411	TSSup400
chr3	4359829	4360375	547	8.61	8.17	8.94	-0.77	9.18e-09	3.84e-07	304.92	272.62	495.52	490.16	AT3G13405	-	MIR169A	miRNA	MIR169A; miRNA	390	883	4360102	4359219	TSSup1kTo400
chr1	21206162	21207550	1389	11.69	11.26	12.02	-0.76	3.45e-42	1.5e-38	2506.15	2396.9	4295.23	4011.83	AT1G56600	+	AtGolS2,GolS2	protein_coding	galactinol synthase 2	1014	680	21206856	21207536	TSSup1kTo400	yes
chr5	21054403	21055007	605	8.36	7.93	8.69	-0.76	1.41e-07	4.45e-06	235.14	253.73	394.16	434.55	.	.	.	.	.	.	.	21054705	.	intergenic	yes
chr1	7050706	7051227	522	7.81	7.38	8.14	-0.76	1.41e-05	0.000256	177.49	156.55	292.81	271.59	AT1G05547	+	AT1G05547	otherRNA		434	136	7050966	7050830	CDS
chr2	17508720	17509498	779	8.98	8.55	9.3	-0.76	8.6e-09	3.63e-07	395.95	352.7	569.84	694.5	AT2G41945	-	RED1	protein_coding		430	3955	17509109	17513064	3UTR
chr3	211329	212617	1289	8.61	8.19	8.94	-0.76	1.1e-08	4.54e-07	280.65	302.31	483.13	501.8	AT3G01530	-	MYB57,ATMYB57	protein_coding	myb domain protein 57	1288	169	211973	211804	TSSup400
chr3	19436313	19436724	412	7.67	7.24	8	-0.76	4.16e-05	0.000646	138.05	163.75	275.91	236.67	.	.	.	.	.	.	.	19436518	.	intergenic
chr4	5634598	5635387	790	10.76	10.34	11.08	-0.75	2.57e-21	6.71e-19	1298.58	1288.43	2337.94	1999.45	AT4G05605	+	AT4G05605	lncRNA		767	61	5634992	5634931	CDS	yes	yes
chr1	12851584	12853043	1460	9.04	8.61	9.36	-0.75	3.6e-10	1.99e-08	413.39	369.79	641.92	675.1	AT1G35140	+	PHI-1,EXL1	protein_coding	Phosphate-responsive 1 family protein	1459	331	12852313	12851982	CDS
chr2	16691072	16691642	571	8.06	7.64	8.39	-0.75	1.92e-06	4.63e-05	202.52	196.14	322.09	349.19	AT2G39980	-	AT2G39980	protein_coding	HXXXD-type acyl-transferase family protein	110	1175	16691357	16690182	intergenic
chr3	4428950	4429587	638	8.78	8.36	9.11	-0.75	4.19e-09	1.86e-07	342.85	314.91	565.34	538.01	AT3G13560	-	AT3G13560	protein_coding	O-Glycosyl hydrolases family 17 protein	249	1069	4429268	4428199	3UTR
chr3	12141485	12142070	586	8.03	7.61	8.36	-0.75	6.75e-06	0.000136	197.97	193.44	295.06	362.12	.	.	.	.	.	.	.	12141777	.	intergenic
chr5	21196325	21196899	575	7.99	7.57	8.32	-0.75	4.04e-06	8.63e-05	183.56	196.14	304.07	333.67	AT5G52170	+	HDG7	protein_coding	homeodomain GLABROUS 7	574	11	21196612	21196601	5UTR
chr4	6493216	6493819	604	8.78	8.37	9.11	-0.74	3.28e-07	9.61e-06	349.68	311.31	478.62	623.37	AT4G10507	+	AT4G10507	otherRNA	other RNA	113	1189	6493517	6494706	intergenic	yes
chr5	17148346	17149038	693	8.92	8.5	9.24	-0.74	4.12e-08	1.5e-06	380.78	343.7	673.45	535.43	AT5G42760	+	AT5G42760	protein_coding	Leucine carboxyl methyltransferase	692	115	17148692	17148807	TSSup400	yes
chr1	4299947	4300912	966	10.52	10.11	10.84	-0.74	2.81e-24	9.4e-22	1099.09	1108.48	1835.66	1842.96	.	.	.	.	.	.	.	4300429	.	intergenic		yes
chr3	8082149	8082893	745	8.42	8	8.74	-0.74	3.03e-07	8.97e-06	275.34	235.73	418.94	435.84	.	.	.	.	.	.	.	8082521	.	intergenic
chr2	7831075	7833209	2135	11.74	11.33	12.06	-0.73	9.48e-44	8.25e-40	2512.97	2637.13	4234.41	4301.53	AT2G07025	-	AT2G07025	lncRNA		1305	736	7832142	7831406	TSSup1kTo400	yes	yes
chr3	18760475	18762422	1948	11.21	10.8	11.53	-0.73	3.35e-26	1.53e-23	1814.38	1761.69	3152.16	2765.08	AT3G50550	+	AT3G50550	protein_coding		236	2101	18761448	18759347	CDS	yes	yes
chr4	13277222	13277712	491	7.89	7.48	8.22	-0.73	0.000155	0.00189	195.7	161.95	352.49	241.85	.	.	.	.	.	.	.	13277467	.	intergenic
chr1	21720012	21720718	707	8.1	7.7	8.42	-0.72	3.04e-06	6.83e-05	210.87	204.24	334.47	350.49	AT1G58460	+	AT1G58460	protein_coding		424	929	21720365	21721294	TSSup1kTo400	yes
chr4	843208	844401	1194	10.35	9.95	10.67	-0.72	2.61e-20	5.68e-18	984.56	993.31	1581.15	1669.65	AT4G01940	-	NFU1,AtCNFU1	protein_coding	NFU domain protein 1	1193	273	843804	843531	TSSup400	yes
chr1	21655434	21656278	845	10.51	10.1	10.82	-0.72	6.38e-22	1.73e-19	1083.16	1118.38	1762.46	1853.3	AT1G58340	+	BCD1,ABS4,ZF14,ZRZ	protein_coding	MATE efflux family protein	5	2869	21655856	21652987	intergenic
chr4	1523922	1524440	519	8.19	7.79	8.51	-0.72	2.68e-06	6.19e-05	236.66	206.04	368.26	360.83	AT4G03438	-	MIR447C	miRNA	MIR447C; miRNA	518	678	1524181	1523503	3UTR
chr4	2587104	2589881	2778	10.55	10.14	10.86	-0.72	2.77e-22	8.04e-20	1164.33	1099.48	1828.91	1897.28	AT4G05050	-	UBQ11	protein_coding	ubiquitin 11	1878	945	2588492	2589437	CDS
chr4	7397193	7397713	521	8.08	7.67	8.39	-0.72	3.87e-06	8.35e-05	196.46	211.44	335.6	336.26	.	.	.	.	.	.	.	7397453	.	intergenic
chr4	14448707	14449412	706	8.41	8.01	8.73	-0.72	2.84e-07	8.42e-06	246.52	268.12	436.96	412.56	AT4G29350	+	AtPRF2,PFN2,PRF2,PRO2	protein_coding	profilin 2	525	828	14449059	14449887	TSSup1kTo400
chr5	17525599	17526962	1364	10.74	10.34	11.05	-0.72	1.24e-24	4.67e-22	1250.04	1333.41	2112.7	2128.78	AT5G43630	+	TZP	protein_coding	zinc knuckle (CCHC-type) family protein	1303	379	17526280	17526659	TSSup400
chr1	6335373	6336311	939	10.11	9.71	10.42	-0.71	5.67e-17	8.36e-15	815.41	860.15	1324.38	1422.63	AT1G18410	-	AT1G18410	protein_coding	P-loop containing nucleoside triphosphate hydrolases superfamily protein	12	6685	6335842	6342527	intergenic	yes
chr5	15878329	15879103	775	8.66	8.26	8.97	-0.71	4.64e-08	1.65e-06	305.68	309.51	511.28	492.75	AT5G39660	+	CDF2	protein_coding	cycling DOF factor 2	774	19	15878716	15878697	5UTR		yes
chr2	9713312	9713933	622	8.83	8.44	9.15	-0.71	9.98e-08	3.36e-06	380.02	313.11	587.86	544.48	AT2TE41455	-	ATCOPIA46	LTR/Copia	.	380	282	9713622	9713904	intergenic
chr5	19070147	19070761	615	8.6	8.2	8.91	-0.71	1.13e-07	3.73e-06	297.34	290.62	512.41	452.66	AT5G47000	-	PER65	protein_coding	Peroxidase superfamily protein	614	121	19070454	19070333	TSSup400
chr5	19155366	19156192	827	10.25	9.85	10.56	-0.71	1.5e-18	2.84e-16	885.95	954.62	1494.43	1519.63	AT5G47160	+	AT5G47160	protein_coding	YDG/SRA domain-containing protein	826	196	19155779	19155975	TSSup400
chr4	13673258	13673791	534	7.95	7.56	8.26	-0.7	1.63e-05	0.000292	191.91	184.45	311.95	300.05	AT4G27300	-	SD11	protein_coding	S-locus lectin protein kinase family protein	155	1111	13673524	13672413	intergenic	yes
chr5	7721730	7722579	850	11.65	11.26	11.96	-0.7	3.07e-37	5.33e-34	2449.26	2463.48	4119.54	3855.34	AT5G23020	+	IMS2,MAM3,MAM-L	protein_coding	2-isopropylmalate synthase 2	136	4037	7722154	7718117	intergenic		yes
chr1	25890222	25890799	578	7.76	7.37	8.06	-0.7	0.000135	0.00168	181.29	148.46	253.39	281.94	AT1G68872	-	AT1G68872	otherRNA		577	1240	25890510	25891750	CDS
chr3	9394144	9394875	732	10.42	10.02	10.73	-0.7	1.02e-17	1.78e-15	1062.68	1019.4	1799.63	1588.18	AT3G25727	-	AT3G25727	protein_coding		731	175	9394509	9394334	TSSup400
chr4	5148870	5149705	836	8.44	8.05	8.75	-0.7	7.39e-07	2.01e-05	254.1	275.32	411.05	447.48	AT4G08150	-	KNAT1,BP1,BP	protein_coding	KNOTTED-like from Arabidopsis thaliana	835	1872	5149287	5151159	CDS
chr4	6008425	6009046	622	9.2	8.8	9.5	-0.7	8.11e-08	2.79e-06	434.63	459.77	825.49	624.67	AT4TE25305	+	ATHILA7	LTR/Gypsy	.	112	243	6008735	6008492	intergenic
chr1	16877562	16878054	493	7.63	7.24	7.93	-0.69	0.00026	0.00292	136.53	166.45	253.39	234.09	AT1TE55890	-	ATREP10D	RC/Helitron	.	146	1530	16877808	16879338	intergenic	yes
chr3	21100287	21101857	1571	9.66	9.27	9.96	-0.69	6.3e-12	4.85e-10	601.51	633.42	1065.36	932.47	AT3G57020	-	SSL9	protein_coding	Calcium-dependent phosphotriesterase superfamily protein	1232	553	21101072	21100519	TSSup1kTo400	yes
chr3	20603512	20604368	857	11.4	11.02	11.7	-0.69	1.97e-34	1.91e-31	2041.17	2100.89	3351.49	3321.2	.	.	.	.	.	.	.	20603940	.	intergenic		yes
chr5	4641723	4642343	621	9.13	8.74	9.44	-0.69	2.26e-09	1.05e-07	402.77	455.27	690.34	694.5	AT5TE16790	+	ATREP11	RC/Helitron	.	620	1270	4642033	4640763	intergenic		yes
chr1	2627492	2628112	621	8.68	8.29	8.99	-0.69	1e-07	3.36e-06	299.61	327.5	500.02	513.44	AT1G08320	-	TGA9,bZIP21	protein_coding	bZIP transcription factor family protein	620	792	2627802	2628594	5UTR
chr2	9807752	9808280	529	7.96	7.57	8.26	-0.69	4.26e-05	0.000657	192.66	187.15	278.16	334.97	AT2TE41910	+	ATCOPIA87	LTR/Copia	.	479	215	9808016	9807801	intergenic
chr2	16363610	16364241	632	8.81	8.43	9.11	-0.69	4.44e-08	1.6e-06	343.61	345.5	581.11	527.67	.	.	.	.	.	.	.	16363925	.	intergenic
chr2	18917129	18917569	441	7.52	7.13	7.82	-0.69	0.000404	0.00412	129.71	150.26	211.72	240.55	AT2G45980	-	ATI1	protein_coding		298	1849	18917349	18919198	3UTR
chr3	8224899	8225962	1064	9.18	8.79	9.48	-0.69	3.97e-09	1.77e-07	414.15	473.26	681.34	751.41	AT3G23110	-	RLP37,EMB2800,AtRLP37	protein_coding	receptor like protein 37	972	559	8225430	8224871	CDS
chr4	6771269	6772176	908	8.04	7.65	8.34	-0.69	3.16e-05	0.000514	218.45	183.55	305.19	344.02	AT4G11110	+	SPA2	protein_coding	SPA1-related 2	907	118	6771722	6771604	5UTR
chr4	17085252	17088481	3230	10.95	10.57	11.25	-0.68	3.15e-26	1.52e-23	1533.72	1503.46	2416.77	2446.93	.	.	.	.	.	.	.	17086866	.	intergenic	yes
chr1	24355525	24356137	613	8.38	8	8.68	-0.68	4.09e-06	8.72e-05	254.86	256.43	373.89	444.9	.	.	.	.	.	.	.	24355831	.	intergenic
chr4	16356229	16358166	1938	9.73	9.35	10.03	-0.68	5.33e-10	2.9e-08	721.35	579.43	1091.26	997.14	AT4G34160	+	CYCD3,CYCD3;1	protein_coding	CYCLIN D3;1	1746	223	16357197	16357420	3UTR
chr5	13987375	13987960	586	7.85	7.47	8.15	-0.68	8.49e-05	0.00115	185.08	170.05	304.07	263.83	AT5TE49855	+	HELITRONY1C	RC/Helitron	.	118	2782	13987667	13984885	intergenic
chr1	17506254	17507181	928	10.71	10.34	11.01	-0.67	4.15e-21	1.03e-18	1292.52	1299.22	2148.74	1982.63	.	.	.	.	.	.	.	17506717	.	intergenic	yes	yes
chr1	25442021	25443224	1204	9.86	9.48	10.15	-0.67	8.64e-13	8.09e-11	675.84	753.98	1109.28	1165.27	AT1G67856	+	AT1G67856	protein_coding	RING/U-box superfamily protein	1203	219	25442622	25442403	5UTR	yes
chr4	7657985	7658616	632	8.04	7.67	8.34	-0.67	1.86e-05	0.000328	202.52	204.24	320.96	327.21	AT4G13180	-	AT4G13180	protein_coding	NAD(P)-binding Rossmann-fold superfamily protein	631	2	7658300	7658302	5UTR	yes
chr5	26474624	26476362	1739	10.92	10.55	11.22	-0.67	2.62e-21	6.71e-19	1544.34	1453.08	2497.85	2269.75	AT5G66270	-	AT5G66270	protein_coding	Zinc finger C-x8-C-x5-C-x3-H type family protein	1738	346	26475493	26475839	CDS		yes
chr3	4576074	4576551	478	7.79	7.42	8.09	-0.67	0.000341	0.00362	174.46	168.25	233.12	311.69	AT3G13890	-	MYB26,MS35,ATMYB26	protein_coding	myb domain protein 26	359	1770	4576312	4578082	3UTR
chr5	20407351	20407819	469	7.63	7.25	7.92	-0.67	0.00103	0.00893	172.18	133.16	213.97	270.3	AT5G50150	-	LOTR1	protein_coding	Protein of Unknown Function (DUF239)	380	854	20407585	20406731	TSSup1kTo400
chr5	21668824	21669790	967	11.07	10.69	11.37	-0.67	2.44e-25	1.01e-22	1594.41	1718.5	2682.55	2603.42	AT5TE78050	+	ATREP4	RC/Helitron	.	70	1120	21669307	21668187	intergenic
chr1	7405784	7406389	606	8.9	8.53	9.2	-0.66	1.3e-07	4.19e-06	368.64	372.49	634.04	540.6	AT1G21150	-	AT1G21150	protein_coding	Mitochondrial transcription termination factor family protein	172	1784	7406086	7407870	intergenic	yes	yes
chr4	1391777	1392444	668	8.68	8.32	8.98	-0.66	1.05e-06	2.7e-05	338.3	300.51	477.5	528.96	AT4G03140	+	AT4G03140	protein_coding	NAD(P)-binding Rossmann-fold superfamily protein	667	10	1392110	1392120	TSSup400	yes
chr1	18667740	18668224	485	7.6	7.23	7.89	-0.66	0.000433	0.00437	152.46	148.46	222.98	252.19	AT1G50400	+	TOM40-2	protein_coding	Eukaryotic porin family protein	484	27	18667982	18668009	TSSup400
chr4	7723926	7724499	574	8.04	7.67	8.33	-0.66	4.6e-05	0.000698	216.94	191.64	333.35	310.39	AT4G13260	-	AtYUC2,YUC2	protein_coding	Flavin-binding monooxygenase family protein	573	142	7724212	7724070	TSSup400
chr5	624435	625032	598	8.28	7.91	8.58	-0.66	7.14e-05	0.000993	259.41	223.14	326.59	437.14	AT5G02760	+	APD7,SSPP	protein_coding	Protein phosphatase 2C family protein	597	520	624733	625253	CDS
chr5	2868924	2869472	549	7.86	7.49	8.15	-0.66	0.000117	0.0015	185.84	174.55	307.45	262.54	AT5G09225	-	AT5G09225	protein_coding		207	2124	2869198	2871322	intergenic
chr1	26168440	26169295	856	8.34	7.98	8.63	-0.65	8.19e-06	0.000161	264.72	241.13	384.03	408.68	AT1TE85730	-	ATREP3	RC/Helitron	.	145	2612	26168867	26171479	intergenic	yes
chr2	16885202	16886285	1084	9.94	9.58	10.22	-0.65	1.86e-13	1.9e-11	777.48	748.58	1170.09	1220.88	AT2G40435	+	AT2G40435	protein_coding		519	1023	16885743	16886766	intergenic	yes
chr3	6237393	6237922	530	8.5	8.14	8.79	-0.65	1.94e-06	4.68e-05	273.83	289.72	456.1	428.08	AT3G18210	-	AT3G18210	protein_coding	2-oxoglutarate (2OG) and Fe(II)-dependent oxygenase superfamily protein	21	2948	6237657	6240605	intergenic	yes
chr3	9372765	9373541	777	10.31	9.94	10.59	-0.65	1.92e-16	2.78e-14	952.7	1017.6	1532.72	1559.72	AT3G25716	-	AT3G25716	protein_coding		424	260	9373153	9373413	3UTR	yes
chr4	8825833	8826735	903	9.5	9.14	9.78	-0.65	6.77e-10	3.59e-08	552.2	574.03	939.23	825.13	AT4G15430	+	AT4G15430	protein_coding	ERD (early-responsive to dehydration stress) family protein	136	1315	8826284	8827599	intergenic	yes
chr4	10386103	10386974	872	9.83	9.47	10.11	-0.65	5.85e-12	4.54e-10	669.77	746.78	1125.05	1090.25	AT4G18960	+	AG	protein_coding	K-box region and MADS-box transcription factor family protein	871	3683	10386538	10382855	CDS		yes
chr1	4653449	4654008	560	8.06	7.69	8.34	-0.65	3.99e-05	0.000624	207.83	206.04	308.57	341.43	AT1TE15090	-	ATREP10D	RC/Helitron	.	559	6994	4653728	4660722	intergenic
chr1	11336667	11337483	817	9.02	8.66	9.31	-0.65	1.63e-08	6.6e-07	404.29	403.98	629.53	642.77	AT1G31670	+	AT1G31670	protein_coding	Copper amine oxidase family protein	816	460	11337075	11337535	TSSup1kTo400
chr1	22752042	22752485	444	7.37	7	7.65	-0.65	0.00173	0.0134	118.33	138.56	189.2	213.4	.	.	.	.	.	.	.	22752263	.	intergenic
chr5	17114188	17114710	523	7.8	7.44	8.08	-0.65	0.00022	0.00252	185.08	161.95	273.66	269.01	AT5G42680	+	AT5G42680	protein_coding	Protein of unknown function, DUF617	522	352	17114449	17114097	5UTR
chr1	4654466	4655371	906	9.62	9.27	9.91	-0.64	1.28e-10	7.65e-09	637.16	593.83	996.66	920.83	AT1TE15090	-	ATREP10D	RC/Helitron	.	905	5804	4654918	4660722	intergenic	yes	yes
chr4	1437450	1438200	751	9.88	9.53	10.17	-0.64	6.66e-12	5.08e-10	694.04	783.67	1168.97	1132.93	.	.	.	.	.	.	.	1437825	.	intergenic		yes
chr4	15917195	15919203	2009	12.16	11.81	12.44	-0.64	3.52e-39	7.66e-36	3499.8	3656.54	5531.77	5589.66	AT4G32980	-	ATH1	protein_coding	homeobox gene 1	1958	46	15918199	15918153	TSSup400		yes
chr3	6532762	6533600	839	9.63	9.28	9.92	-0.64	3.56e-11	2.42e-09	606.06	636.12	950.49	984.2	.	.	.	.	.	.	.	6533181	.	intergenic
chr5	141258	142132	875	8.97	8.61	9.25	-0.64	4.45e-07	1.28e-05	395.95	387.79	555.2	664.76	AT5TE00480	+	Unassigned	Unassigned	.	29	5864	141695	135831	intergenic
chr5	8668368	8668902	535	7.72	7.36	8	-0.64	0.000348	0.00367	155.5	173.65	244.38	269.01	AT5G25130	+	CYP71B12	protein_coding	cytochrome P450, family 71, subfamily B, polypeptide 12	534	404	8668635	8668231	CDS
chr5	16773708	16774190	483	7.34	6.99	7.62	-0.64	0.00334	0.0221	127.43	125.96	168.93	225.03	AT5G06255	+	AT5G06255	lncRNA		321	193	16773949	16773756	CDS
chr2	12224079	12226015	1937	10.45	10.09	10.73	-0.63	2.51e-17	4.12e-15	1071.03	1113.88	1674.62	1717.51	AT2G28550	-	RAP2.7,TOE1	protein_coding	related to AP2.7	360	3577	12225047	12228624	intergenic	yes
chr3	977002	977956	955	10.03	9.68	10.31	-0.63	1.95e-12	1.68e-10	813.89	828.66	1197.12	1341.16	AT3G03820	-	SAUR29	protein_coding	SAUR-like auxin-responsive protein family	954	5	977479	977474	TSSup400	yes
chr5	4767122	4767972	851	9.3	8.95	9.58	-0.63	2.59e-08	9.85e-07	471.04	520.95	720.75	813.49	AT5G14760	+	AO,FIN4	protein_coding	L-aspartate oxidase	710	715	4767547	4768262	TSSup1kTo400	yes
chr3	9197032	9197799	768	9.74	9.39	10.02	-0.63	2.87e-11	2.03e-09	654.6	684.7	1072.12	998.43	AT3G25250	+	AtOXI1,AGC2-1,AGC2,OXI1	protein_coding	AGC (cAMP-dependent, cGMP-dependent and protein kinase C) kinase family protein	94	2082	9197415	9195333	intergenic		yes
chr1	7267165	7268138	974	10.32	9.97	10.61	-0.63	2.86e-15	3.71e-13	1012.62	999.61	1493.31	1624.39	AT1G20890	-	AT1G20890	protein_coding		973	274	7267651	7267377	TSSup400
chr1	10306195	10307418	1224	9.18	8.83	9.46	-0.63	2.71e-08	1.02e-06	471.8	439.07	676.83	735.89	AT1G29450	-	SAUR64	protein_coding	SAUR-like auxin-responsive protein family	1223	211	10306806	10306595	TSSup400
chr1	17224413	17225063	651	8.01	7.66	8.29	-0.63	0.000402	0.0041	208.59	195.24	263.52	362.12	AT1G46264	+	SCZ,HSFB4,AT-HSFB4	protein_coding	heat shock transcription factor B4	650	19	17224738	17224719	5UTR
chr1	30339885	30340559	675	8.38	8.03	8.66	-0.63	1e-05	0.000192	267.76	254.63	395.29	411.27	AT1G80730	-	ATZFP1,ZFP1	protein_coding	zinc-finger protein 1	674	163	30340222	30340385	5UTR
chr2	6669318	6669767	450	7.43	7.08	7.72	-0.63	0.00132	0.0108	131.98	139.46	209.47	210.81	AT2G15325	-	LTP9	protein_coding	Bifunctional inhibitor/lipid-transfer protein/seed storage 2S albumin superfamily protein	114	839	6669542	6670381	intergenic
chr4	1541830	1542267	438	7.39	7.04	7.67	-0.63	0.00167	0.013	131.98	131.36	210.59	196.58	AT4G03470	-	AT4G03470	protein_coding	Ankyrin repeat family protein	250	2409	1542048	1544457	3UTR
chr5	4171593	4172285	693	8.48	8.14	8.76	-0.63	4.44e-06	9.32e-05	272.31	290.62	431.32	438.43	AT5G13140	-	AT5G13140	protein_coding	Pollen Ole e 1 allergen and extensin family protein	692	15	4171939	4171954	5UTR
chr5	10458870	10459375	506	8.12	7.76	8.4	-0.63	9.79e-05	0.00129	235.14	199.74	313.08	362.12	.	.	.	.	.	.	.	10459122	.	intergenic
chr5	7265135	7266758	1624	12.22	11.87	12.49	-0.62	2.3e-36	2.93e-33	3844.17	3653.84	5835.83	5686.65	AT5G21280	-	AT5G21280	protein_coding	hydroxyproline-rich glycoprotein family protein	1623	72	7265946	7265874	TSSup400	yes	yes
chr5	8543162	8543967	806	8.41	8.07	8.69	-0.62	5.29e-05	0.000779	235.9	300.51	443.71	381.52	.	.	.	.	.	.	.	8543564	.	intergenic	yes	yes
chr5	8920119	8921310	1192	10.99	10.64	11.27	-0.62	4.04e-22	1.13e-19	1583.79	1613.23	2528.26	2399.08	AT5G04025	+	AT5G04025	lncRNA		978	112	8920714	8920826	TSSup400	yes	yes
chr3	7543578	7544667	1090	9.71	9.37	9.99	-0.62	2.37e-08	9.09e-07	730.45	593.83	956.12	1081.2	AT3G21430	-	ALY3,ATALY3	protein_coding	DNA binding	896	9560	7544122	7553682	3UTR	yes
chr1	21231912	21232734	823	11.17	10.83	11.45	-0.62	1.12e-25	4.88e-23	1810.58	1821.97	2795.16	2806.47	.	.	.	.	.	.	.	21232323	.	intergenic		yes
chr3	8067527	8068111	585	8.34	8	8.62	-0.62	4.47e-05	0.000683	252.59	259.12	350.24	438.43	AT3G22810	+	AT3G22810	protein_coding	Plant protein of unknown function (DUF828) with plant pleckstrin homology-like region	584	598	8067819	8068417	TSSup1kTo400		yes
chr5	20402976	20403564	589	8.44	8.09	8.71	-0.62	9.98e-06	0.000192	257.9	287.02	404.3	435.84	AT5G50150	-	LOTR1	protein_coding	Protein of Unknown Function (DUF239)	588	3461	20403270	20406731	CDS		yes
chr1	21535756	21536415	660	7.98	7.63	8.25	-0.62	0.000114	0.00148	195.7	200.64	293.93	316.86	AT1G58170	+	DIR19	protein_coding	Disease resistance-responsive (dirigent-like protein) family protein	659	191	21536085	21535894	5UTR
chr3	9268825	9269388	564	7.98	7.64	8.26	-0.62	0.000179	0.00211	215.42	183.55	306.32	306.51	AT3G25510	-	AT3G25510	protein_coding	disease resistance protein (TIR-NBS-LRR class), putative	563	134	9269106	9268972	TSSup400
chr4	20130	21457	1328	9.62	9.28	9.9	-0.62	3.03e-08	1.13e-06	638.67	602.82	1057.48	847.11	AT4G00060	+	MEE44	protein_coding	Nucleotidyltransferase family protein	1107	557	20793	21350	TSSup1kTo400
chr4	15059570	15060159	590	8.09	7.75	8.37	-0.62	0.00013	0.00162	212.39	218.64	300.69	359.54	AT4G30950	-	FAD6,FADC,SFD4	protein_coding	fatty acid desaturase 6	589	18	15059864	15059846	TSSup400
chr5	3863331	3866139	2809	12.06	11.72	12.34	-0.62	2.36e-36	2.93e-33	3432.3	3300.24	5131.98	5205.55	AT5G11970	-	AT5G11970	protein_coding	Protein of unknown function (DUF3511)	1493	911	3864735	3863824	TSSup1kTo400
chr2	17819202	17821133	1932	11.52	11.18	11.79	-0.61	2.18e-29	1.58e-26	2352.17	2293.43	3537.31	3552.7	AT2G42830	+	AGL5,SHP2	protein_coding	K-box region and MADS-box transcription factor family protein	1931	54	17820167	17820113	5UTR	yes	yes
chr5	7708891	7709514	624	9.09	8.75	9.36	-0.61	7.91e-08	2.73e-06	421.74	439.07	645.3	671.22	AT5TE27890	+	ATREP1	RC/Helitron	.	30	282	7709202	7709484	intergenic	yes	yes
chr1	16930436	16931846	1411	9.34	9	9.61	-0.61	1.28e-08	5.18e-07	534.76	491.26	780.44	785.04	AT1TE56060	+	ATDNA12T3_2	DNA	.	198	591	16931141	16930550	intergenic	yes
chr1	23098736	23099301	566	7.53	7.2	7.81	-0.61	0.00124	0.0103	140.33	152.96	221.86	226.33	AT1G62421	+	AT1G62421	protein_coding		565	465	23099018	23099483	TSSup1kTo400	yes
chr3	16944179	16944824	646	7.9	7.57	8.18	-0.61	0.000313	0.00338	199.49	179.95	305.19	272.89	AT3G07325	+	AT3G07325	lncRNA		645	272	16944501	16944773	TSSup400	yes
chr1	1171429	1171910	482	7.98	7.64	8.25	-0.61	0.000161	0.00194	187.35	210.54	298.44	310.39	.	.	.	.	.	.	.	1171669	.	intergenic
chr1	5368399	5368834	436	7.47	7.13	7.74	-0.61	0.00184	0.014	129.71	150.26	213.97	213.4	AT1G15600	+	AT1G15600	protein_coding		435	306	5368616	5368922	3UTR
chr1	18627152	18628686	1535	11.31	10.97	11.58	-0.61	6.23e-25	2.46e-22	2000.21	2022.61	2984.36	3159.54	AT1G50290	-	AT1G50290	protein_coding		1136	533	18627919	18628452	CDS
chr2	1781050	1781714	665	8.09	7.75	8.37	-0.61	0.000113	0.00146	203.28	228.53	313.08	346.61	AT2TE08225	+	ATGP3	LTR/Gypsy	.	168	164	1781382	1781546	intergenic
chr2	10186498	10187115	618	8.39	8.05	8.66	-0.61	2.66e-05	0.000442	258.65	272.62	376.14	434.55	AT2G23945	-	AT2G23945	protein_coding	Eukaryotic aspartyl protease family protein	617	68	10186806	10186738	TSSup400
chr3	10606609	10607299	691	8.43	8.09	8.7	-0.61	1.26e-05	0.000233	272.31	274.42	425.69	406.1	.	.	.	.	.	.	.	10606954	.	intergenic
chr5	3160614	3161750	1137	11.48	11.15	11.75	-0.6	5.45e-27	3.16e-24	2283.9	2260.14	3367.26	3508.73	AT5G10100	+	TPPI	protein_coding	Haloacid dehalogenase-like hydrolase (HAD) superfamily protein	1094	3489	3161182	3157693	CDS	yes	yes
chr1	1133603	1135058	1456	10.1	9.77	10.37	-0.6	8.83e-13	8.17e-11	901.12	840.36	1339.02	1307.53	AT1G04253	-	AT1G04253	lncRNA		751	667	1134330	1134997	CDS	yes
chr1	3071744	3073290	1547	10.35	10.02	10.62	-0.6	1.05e-12	9.42e-11	1051.31	1025.7	1467.4	1673.53	AT1G09520	-	AT1G09520	protein_coding		1330	443	3072517	3072074	TSSup1kTo400	yes
chr2	9866231	9867152	922	11.1	10.77	11.37	-0.6	1.33e-18	2.58e-16	1840.92	1655.52	2712.95	2584.02	AT2G23170	-	GH3.3	protein_coding	Auxin-responsive GH3 family protein	921	129	9866691	9866562	TSSup400	yes
chr3	21504514	21505433	920	9.27	8.94	9.54	-0.6	2.16e-07	6.57e-06	508.97	474.16	686.97	804.43	AT3G09065	+	AT3G09065	lncRNA		818	155	21504973	21505128	TSSup400	yes
chr5	22996804	22997504	701	8.81	8.48	9.08	-0.6	6.9e-06	0.000138	343.61	369.79	488.76	593.63	.	.	.	.	.	.	.	22997154	.	intergenic	yes
chr1	4990678	4991634	957	9.71	9.38	9.98	-0.6	1.03e-10	6.42e-09	672.81	655.91	1024.82	995.84	AT1G14580	+	BLJ	protein_coding	C2H2-like zinc finger protein	956	1595	4991156	4989561	CDS
chr1	8539852	8541071	1220	10.01	9.68	10.28	-0.6	1.92e-12	1.67e-10	810.86	827.76	1242.17	1236.4	AT1G05857	-	AT1G05857	lncRNA		1115	153	8540461	8540308	TSSup400
chr1	18247898	18248484	587	8.4	8.07	8.66	-0.6	4.73e-05	0.000713	251.83	284.32	439.21	372.47	AT1G49320	+	ATUSPL1,USPL1	protein_coding	unknown seed protein like 1	190	1887	18248191	18246304	intergenic
chr1	22762780	22763576	797	8.57	8.24	8.84	-0.6	5.35e-05	0.000784	312.51	293.31	523.67	395.75	AT1TE75045	+	ATDNA2T9C	DNA/MuDR	.	238	160	22763178	22763338	intergenic
chr1	30341188	30341670	483	7.68	7.34	7.95	-0.6	0.000964	0.00841	172.94	152.06	260.15	234.09	AT1G80740	+	CMT1,DMT4	protein_coding	chromomethylase 1	277	964	30341429	30342393	TSSup1kTo400
chr2	12842537	12843321	785	8.93	8.6	9.2	-0.6	5.18e-07	1.46e-05	382.29	392.29	570.97	605.27	.	.	.	.	.	.	.	12842929	.	intergenic
chr2	18008597	18009163	567	8	7.67	8.27	-0.6	0.000219	0.00251	209.35	197.94	291.68	325.91	AT2G09455	+	AT2G09455	atlncRNA		566	59	18008880	18008821	CDS
chr3	5324749	5325372	624	8.46	8.13	8.73	-0.6	3.72e-05	0.000588	251.83	309.51	416.68	433.26	AT3G15710	-	AT3G15710	protein_coding	Peptidase S24/S26A/S26B/S26C family protein	623	94	5325060	5324966	TSSup400
chr3	9039789	9040280	492	7.64	7.31	7.91	-0.6	0.00128	0.0105	144.12	172.75	237.62	241.85	AT3G24760	+	AT3G24760	protein_coding	Galactose oxidase/kelch repeat superfamily protein	491	21	9040034	9040013	5UTR
chr5	1855392	1856457	1066	11.02	10.69	11.29	-0.6	2.29e-20	5.11e-18	1683.15	1618.63	2573.31	2431.41	AT5G06130	-	AtOR-like	protein_coding	chaperone protein dnaJ-related	1065	54	1855924	1855978	5UTR
chr5	22692621	22693499	879	9.77	9.44	10.04	-0.6	3.86e-10	2.12e-08	733.49	654.11	1055.23	1048.87	.	.	.	.	.	.	.	22693060	.	intergenic
chr1	9275026	9275623	598	8.77	8.45	9.04	-0.59	1.06e-05	0.0002	348.16	350	581.11	470.76	AT1G26790	-	AT1G26790	protein_coding	Dof-type zinc finger DNA-binding family protein	597	131	9275324	9275193	TSSup400	yes
chr1	25996331	25998521	2191	10.28	9.95	10.54	-0.59	1.62e-12	1.42e-10	988.35	994.21	1406.59	1570.07	AT1G09047	-	AT1G09047	lncRNA		1447	415	25997426	25997011	TSSup1kTo400	yes
chr1	26748729	26751434	2706	10.95	10.62	11.21	-0.59	7.47e-18	1.33e-15	1645.23	1509.76	2330.05	2410.72	AT1G70944	-	AT1G70944	protein_coding		1117	828	26750081	26749253	TSSup1kTo400	yes
chr2	2326397	2326879	483	7.6	7.28	7.87	-0.59	0.00267	0.0185	157.77	152.06	269.16	197.88	AT2G05995	+	AT2G05995	otherRNA	other RNA	479	863	2326638	2325775	CDS	yes
chr2	11382323	11383211	889	10.46	10.14	10.73	-0.59	6.98e-15	8.32e-13	1160.53	1094.98	1667.86	1726.56	AT2G26710	+	CYP734A1,CYP72B1,BAS1	protein_coding	Cytochrome P450 superfamily protein	888	2305	11382767	11380462	CDS	yes
chr1	17731296	17732081	786	10.26	9.94	10.53	-0.59	9.74e-13	8.92e-11	983.8	980.72	1554.12	1399.35	AT1G48080	+	AT1G48080	tRNA	pre-tRNA	617	152	17731688	17731840	TSSup400		yes
chr1	25682030	25682910	881	9.89	9.56	10.15	-0.59	2.07e-09	9.68e-08	693.29	819.66	1177.98	1099.31	.	.	.	.	.	.	.	25682470	.	intergenic		yes
chr2	11771141	11772167	1027	11.22	10.9	11.49	-0.59	7.61e-23	2.28e-20	1865.96	1949.73	2911.16	2837.51	.	.	.	.	.	.	.	11771654	.	intergenic		yes
chr1	84502	85179	678	8.09	7.76	8.35	-0.59	0.000227	0.00259	216.94	217.74	300.69	353.07	AT1G01190	-	CYP78A8	protein_coding	cytochrome P450, family 78, subfamily A, polypeptide 8	677	106	84840	84946	CDS
chr1	4656711	4657919	1209	8.52	8.2	8.79	-0.59	2.76e-05	0.000458	265.48	322.11	444.84	441.02	AT1G13605	+	AT1G13605	protein_coding		382	1222	4657315	4658537	intergenic
chr1	27221481	27222055	575	7.69	7.36	7.95	-0.59	0.00119	0.00996	172.18	157.45	241	253.49	AT1G72300	-	PSY1R	protein_coding	Leucine-rich receptor-like protein kinase family protein	574	503	27221768	27221265	TSSup1kTo400
chr2	8855047	8855622	576	7.92	7.6	8.19	-0.59	0.000332	0.00356	191.15	196.14	283.8	298.75	AT2G20570	+	GPRI1,ATGLK1,GLK1	protein_coding	GBF's pro-rich region-interacting factor 1	575	33	8855334	8855301	5UTR
chr3	6471523	6472138	616	8.26	7.93	8.52	-0.59	6.87e-05	0.000963	239.69	249.23	387.4	347.9	AT3G03775	+	AT3G03775	lncRNA		615	470	6471830	6472300	TSSup1kTo400
chr4	9161425	9161941	517	8.33	8.01	8.6	-0.59	7.36e-05	0.00102	233.62	280.72	372.76	403.51	AT4G16162	-	AT4G16162	protein_coding	Leucine-rich repeat (LRR) family protein	516	69	9161683	9161614	TSSup400
chr5	2245127	2245487	361	7.35	7.02	7.61	-0.59	0.00515	0.0304	130.47	129.56	220.73	170.72	AT5G07200	-	YAP169,GA20OX3,ATGA20OX3	protein_coding	gibberellin 20-oxidase 3	360	32	2245307	2245339	5UTR
chr5	15404379	15404870	492	7.85	7.53	8.11	-0.59	0.000496	0.00484	178.25	190.74	278.16	275.47	AT5G38470	+	RAD23D	protein_coding	Rad23 UV excision repair protein family	491	3	15404624	15404621	5UTR
chr1	26575121	26576020	900	8.86	8.55	9.12	-0.58	4.71e-06	9.85e-05	364.09	383.29	523.67	589.75	AT1G70510	+	ATK1,KNAT2	protein_coding	KNOTTED-like from Arabidopsis thaliana 2	535	915	26575570	26576485	TSSup1kTo400	yes	yes
chr4	14373860	14375564	1705	11.8	11.48	12.06	-0.58	6.88e-27	3.52e-24	2874.78	2832.38	4448.39	4111.41	AT4TE67955	-	HELITRON4	RC/Helitron	.	174	678	14374712	14374034	intergenic	yes	yes
chr2	14539358	14540015	658	8.36	8.04	8.62	-0.58	3.78e-05	0.000594	262.45	263.62	399.79	387.99	AT2G34500	-	CYP710A1	protein_coding	cytochrome P450, family 710, subfamily A, polypeptide 1	643	1931	14539686	14541617	3UTR	yes
chr2	15706732	15707481	750	9.35	9.03	9.61	-0.58	3.39e-08	1.25e-06	519.59	529.05	770.3	795.38	AT2G37430	+	ZAT11	protein_coding	C2H2 and C2HC zinc fingers superfamily protein	492	822	15707106	15706284	3UTR	yes
chr3	8497958	8498856	899	10.3	9.98	10.56	-0.58	3.58e-13	3.53e-11	993.66	1025.7	1457.27	1562.31	AT3G23635	-	RTFL13	protein_coding	ROTUNDIFOLIA like 13	898	17	8498407	8498390	TSSup400	yes
chr5	5303911	5304801	891	8.96	8.64	9.22	-0.58	3.84e-06	8.32e-05	405.05	390.49	545.07	646.65	AT5G16230	+	AAD3	protein_coding	Plant stearoyl-acyl-carrier-protein desaturase family protein	890	1452	5304356	5302904	CDS		yes
chr5	21853720	21855586	1867	10.91	10.59	11.17	-0.58	2.16e-17	3.69e-15	1594.41	1494.47	2357.08	2245.17	AT5G53820	+	AT5G53820	protein_coding	Late embryogenesis abundant protein (LEA) family protein	397	1306	21854653	21853347	intergenic		yes
chr1	12005324	12006408	1085	8.83	8.51	9.09	-0.58	3.59e-06	7.84e-05	374.71	353.6	524.8	563.88	AT1G33110	+	DTX21	protein_coding	MATE efflux family protein	1084	1013	12005866	12004853	CDS
chr3	3534572	3535251	680	8.63	8.31	8.9	-0.58	2.01e-05	0.00035	333.75	302.31	512.41	441.02	AT3G11280	-	AT3G11280	protein_coding	Duplicated homeodomain-like superfamily protein	679	83	3534911	3534994	5UTR
chr3	5919888	5920768	881	11.78	11.46	12.04	-0.58	2.29e-27	1.42e-24	2841.41	2795.49	4075.62	4339.03	AT3G17330	-	ECT6	protein_coding	evolutionarily conserved C-terminal region 6	880	47	5920328	5920281	TSSup400
chr4	12009619	12010087	469	7.37	7.05	7.63	-0.58	0.00572	0.0327	115.29	149.36	190.32	205.64	AT4G22900	+	AT4G22900	protein_coding	Protein of unknown function (DUF1191)	468	226	12009853	12010079	TSSup400
chr4	14794163	14794866	704	8.27	7.95	8.54	-0.58	6.67e-05	0.000941	240.45	254.63	385.15	356.95	.	.	.	.	.	.	.	14794514	.	intergenic
chr5	6280607	6281161	555	8.41	8.09	8.67	-0.58	3.58e-05	0.00057	280.65	262.72	406.55	406.1	AT5G18830	+	SPL7,ATSPL7	protein_coding	squamosa promoter binding protein-like 7	74	4990	6280884	6275894	intergenic
chr5	20392409	20392960	552	8.08	7.77	8.34	-0.58	0.000344	0.00365	217.69	217.74	359.25	290.99	AT5G50130	+	AT5G50130	protein_coding	NAD(P)-binding Rossmann-fold superfamily protein	551	2770	20392684	20389914	3UTR
chr4	724883	725726	844	10.79	10.48	11.04	-0.57	5.31e-17	7.97e-15	1426.01	1426.09	2150.99	2069.29	AT4TE03735	-	ATREP10D	RC/Helitron	.	843	1292	725304	726596	intergenic	yes	yes
chr3	5844658	5846009	1352	9.14	8.82	9.4	-0.57	8.14e-07	2.19e-05	427.05	478.66	700.48	646.65	AT3G17130	-	AT3G17130	protein_coding	Plant invertase/pectin methylesterase inhibitor superfamily protein	1351	113	5845333	5845220	TSSup400	yes
chr1	29384964	29386646	1683	9.9	9.59	10.16	-0.57	1.73e-10	1e-08	757.76	781.87	1107.03	1179.49	.	.	.	.	.	.	.	29385805	.	intergenic		yes
chr5	15112335	15113552	1218	9.75	9.43	10.01	-0.57	6.64e-10	3.54e-08	678.12	705.4	1050.72	1007.48	AT5G05585	-	AT5G05585	lncRNA		779	125	15112943	15113068	CDS		yes
chr1	2663681	2664255	575	7.63	7.32	7.88	-0.57	0.00185	0.0141	153.98	164.65	231.99	240.55	AT1G08440	+	ALMT2	protein_coding	Aluminium activated malate transporter family protein	574	1002	2663968	2662966	CDS
chr1	14165092	14165801	710	9.64	9.33	9.89	-0.57	2.15e-08	8.46e-07	680.39	602.82	925.72	975.15	.	.	.	.	.	.	.	14165446	.	intergenic
chr1	17124997	17125588	592	8.16	7.85	8.42	-0.57	0.000351	0.00368	216.94	243.83	311.95	371.18	AT1G45201	+	TLL1,ATTLL1	protein_coding	triacylglycerol lipase-like 1	591	1508	17125292	17123784	CDS
chr2	14956102	14956664	563	8.48	8.17	8.74	-0.57	2.82e-05	0.000466	283.69	292.42	433.58	421.62	AT2G35612	-	CEP4	protein_coding		503	778	14956383	14955605	TSSup1kTo400
chr2	15378449	15378914	466	7.43	7.11	7.68	-0.57	0.00408	0.0257	128.19	148.46	210.59	200.46	AT2G36690	+	AT2G36690	protein_coding	2-oxoglutarate (2OG) and Fe(II)-dependent oxygenase superfamily protein	255	978	15378681	15379659	TSSup1kTo400
chr4	15458538	15460246	1709	10.6	10.29	10.86	-0.57	1.01e-12	9.15e-11	1173.43	1328.91	1926.88	1782.17	AT4G31960	-	AT4G31960	protein_coding		1257	389	15459392	15459781	CDS
chr1	26741197	26743540	2344	9.92	9.62	10.17	-0.56	5.96e-10	3.2e-08	779	791.77	1105.9	1202.77	AT1G70940	+	PIN3,ATPIN3	protein_coding	Auxin efflux carrier family protein	1601	571	26742368	26742939	TSSup1kTo400	yes
chr3	488454	489272	819	8.66	8.36	8.92	-0.56	2.51e-05	0.000421	326.92	328.4	516.91	448.78	AT3G02390	+	AT3G02390	protein_coding		818	84	488863	488779	5UTR	yes
chr4	8354520	8355149	630	7.87	7.57	8.13	-0.56	0.00074	0.00676	188.11	190.74	275.91	283.23	.	.	.	.	.	.	.	8354834	.	intergenic	yes
chr5	1995572	1997891	2320	11.16	10.85	11.41	-0.56	1.31e-19	2.58e-17	1879.61	1816.57	2763.63	2666.79	AT5G06530	-	AtABCG22,ABCG22	protein_coding	ABC-2 type transporter family protein	389	1770	1996731	1994961	intergenic	yes
chr2	7605904	7607101	1198	9.48	9.18	9.74	-0.56	1.28e-07	4.15e-06	543.86	615.42	884.05	822.54	AT2G17500	+	PILS5	protein_coding	Auxin efflux carrier family protein	1197	225	7606502	7606727	TSSup400		yes
chr5	22387565	22389146	1582	10.4	10.1	10.65	-0.56	1.08e-13	1.13e-11	1099.85	1089.58	1621.69	1601.11	AT5G55180	+	AT5G55180	protein_coding	O-Glycosyl hydrolases family 17 protein	1581	165	22388355	22388520	TSSup400		yes
chr1	10111266	10112118	853	10.21	9.9	10.46	-0.56	2.91e-11	2.04e-09	1004.28	902.44	1430.24	1386.42	AT1G28960	-	ATNUDT15,ATNUDX15,NUDX15	protein_coding	nudix hydrolase homolog 15	852	46	10111692	10111738	5UTR
chr1	23474969	23475533	565	8.55	8.24	8.8	-0.56	0.000118	0.0015	302.65	303.21	500.02	391.87	AT1G63295	-	AT1G63295	protein_coding	Remorin family protein	564	281	23475251	23475532	CDS
chr1	24620669	24622279	1611	10.65	10.34	10.9	-0.56	1.26e-13	1.31e-11	1256.11	1332.51	1815.39	2003.33	AT1G66140	-	ZFP4	protein_coding	zinc finger protein 4	1610	643	24621474	24622117	CDS
chr4	14217401	14218089	689	8.66	8.35	8.91	-0.56	2.33e-05	0.000398	340.57	313.11	474.12	486.28	AT4G28790	+	BHLH23	protein_coding	basic helix-loop-helix (bHLH) DNA-binding superfamily protein	688	468	14217745	14218213	3UTR
chr5	619441	620172	732	8.07	7.76	8.32	-0.56	0.000897	0.00792	208.59	224.93	278.16	362.12	AT5G02750	+	SGR9	protein_coding	RING/U-box superfamily protein	731	58	619806	619864	TSSup400
chr5	23466120	23467028	909	10.34	10.03	10.59	-0.56	2.79e-11	1.99e-09	1045.24	1047.3	1650.97	1434.27	AT5G57960	-	Hflx	protein_coding	GTP-binding protein, HflX	908	104	23466574	23466678	5UTR
chr4	17747992	17749035	1044	8.86	8.56	9.1	-0.55	3.58e-05	0.00057	400.5	352.7	506.78	593.63	.	.	.	.	.	.	.	17748513	.	intergenic	yes
chr1	25446508	25447389	882	9.49	9.19	9.74	-0.55	6.66e-07	1.83e-05	626.54	538.04	904.32	803.14	AT1G67865	-	AT1G67865	protein_coding		881	674	25446948	25447622	5UTR		yes
chr3	4809276	4810045	770	9.02	8.72	9.27	-0.55	1.37e-05	0.000251	433.11	412.08	682.46	554.83	AT3G14395	+	MAT1	protein_coding		158	1227	4809660	4810887	intergenic		yes
chr3	10360678	10361297	620	8.24	7.94	8.49	-0.55	0.000471	0.00469	245	247.43	320.96	398.34	.	.	.	.	.	.	.	10360987	.	intergenic		yes
chr1	4216722	4218488	1767	11.5	11.2	11.75	-0.55	2.13e-23	6.62e-21	2308.93	2394.2	3424.7	3444.07	AT1G12380	-	AT1G12380	protein_coding		1690	193	4217605	4217412	TSSup400
chr2	1249936	1250547	612	8.27	7.97	8.52	-0.55	0.000154	0.00187	251.83	249.23	371.64	362.12	AT2G04645	+	AT2G04645	lncRNA		38	819	1250241	1249422	intergenic
chr1	10137047	10138301	1255	9.48	9.18	9.72	-0.54	6.01e-07	1.67e-05	557.51	605.52	908.82	782.45	AT1G06217	+	AT1G06217	atlncRNA		1018	609	10137674	10138283	CDS	yes
chr1	23225461	23226066	606	8.44	8.15	8.69	-0.54	0.000105	0.00136	284.44	284.32	402.04	422.91	AT1G62710	-	BETAVPE,BETA-VPE,AEP2	protein_coding	beta vacuolar processing enzyme	605	1220	23225763	23226983	CDS	yes
chr1	26679844	26680464	621	8.37	8.07	8.61	-0.54	0.000261	0.00292	277.62	260.02	359.25	422.91	AT1G70750	-	MyoB2	protein_coding	Protein of unknown function, DUF593	593	3201	26680154	26683355	3UTR	yes
chr1	29324668	29325270	603	7.75	7.46	8	-0.54	0.00364	0.0236	186.6	165.55	229.74	280.65	.	.	.	.	.	.	.	29324969	.	intergenic	yes
chr2	15536062	15536905	844	8.26	7.96	8.5	-0.54	0.000242	0.00275	250.31	249.23	379.52	346.61	AT2G36985	-	DVL16,ROT4	protein_coding	DVL family protein	242	1179	15536483	15535304	intergenic	yes
chr4	13399502	13401400	1899	10.62	10.33	10.87	-0.54	2.81e-14	3.13e-12	1294.03	1276.73	1904.36	1831.32	.	.	.	.	.	.	.	13400451	.	intergenic	yes
chr5	6319997	6321040	1044	9.45	9.15	9.69	-0.54	9.81e-08	3.32e-06	559.03	578.53	841.25	814.78	.	.	.	.	.	.	.	6320518	.	intergenic	yes
chr3	18037521	18039298	1778	11.77	11.48	12.02	-0.54	9.08e-21	2.13e-18	2783.76	2913.35	4345.91	3940.7	AT3G48690	-	ATCXE12,CXE12	protein_coding	alpha/beta-Hydrolases superfamily protein	1713	175	18038409	18038234	TSSup400		yes
chr1	17628964	17629573	610	8.14	7.85	8.38	-0.54	0.000512	0.00499	241.21	219.54	328.84	338.85	.	.	.	.	.	.	.	17629268	.	intergenic
chr1	25409015	25409704	690	8.65	8.35	8.9	-0.54	3.3e-05	0.000534	318.58	335.6	460.61	492.75	AT1G67770	+	TEL2	protein_coding	terminal EAR1-like 2	689	1496	25409359	25407863	CDS
chr3	4201185	4202163	979	9.55	9.25	9.8	-0.54	4.99e-07	1.41e-05	659.15	562.34	924.59	853.58	AT3G13080	-	ABCC3,ATMRP3,MRP3	protein_coding	multidrug resistance-associated protein 3	978	60	4201674	4201734	5UTR
chr3	20549191	20550585	1395	8.94	8.64	9.19	-0.54	0.000139	0.00171	461.94	338.3	570.97	594.92	AT3G55430	-	AT3G55430	protein_coding	O-Glycosyl hydrolases family 17 protein	1163	2327	20549888	20552215	CDS
chr4	5246036	5246542	507	7.78	7.48	8.02	-0.54	0.00434	0.0269	155.5	202.44	234.24	285.82	AT4G08300	+	UMAMIT17	protein_coding	nodulin MtN21 /EamA-like transporter family protein	506	1425	5246289	5244864	CDS
chr5	3542818	3543549	732	8.5	8.2	8.74	-0.54	0.000222	0.00254	266.24	323.01	404.3	450.07	AT5G11130	+	AT5G11130	protein_coding	Exostosin family protein	731	1045	3543183	3542138	CDS
chr5	3564285	3564808	524	7.47	7.17	7.72	-0.54	0.0061	0.0343	135.02	153.86	197.08	223.74	AT5G11190	+	SHN2	protein_coding	Integrase-type DNA-binding superfamily protein	523	277	3564546	3564823	TSSup400
chr5	8925929	8926499	571	7.87	7.57	8.12	-0.54	0.00113	0.00963	185.08	195.24	270.28	284.53	AT5G04035	+	AT5G04035	lncRNA		403	882	8926214	8927096	TSSup1kTo400
chr1	16658627	16659468	842	9.05	8.76	9.29	-0.53	5.63e-06	0.000116	424.01	442.67	663.32	592.33	AT1G43910	-	AT1G43910	protein_coding	P-loop containing nucleoside triphosphate hydrolases superfamily protein	59	1361	16659047	16657686	intergenic	yes
chr1	20898615	20899148	534	7.98	7.69	8.22	-0.53	0.00135	0.011	200.25	212.34	272.53	324.62	AT1G55880	-	AT1G55880	protein_coding	Pyridoxal-5'-phosphate-dependent enzyme family protein	356	2366	20898881	20901247	3UTR	yes
chr2	15767923	15768456	534	8.04	7.75	8.28	-0.53	0.000945	0.00827	226.8	203.34	307.45	312.98	AT2G37590	+	DOF2.4,ATDOF2.4	protein_coding	DNA binding with one finger 2.4	371	896	15768189	15769085	TSSup1kTo400	yes
chr5	21386403	21386920	518	7.7	7.41	7.94	-0.53	0.00338	0.0223	173.7	165.55	263.52	226.33	AT5G52760	+	HIPP14	protein_coding	Copper transport protein family	517	65	21386661	21386726	TSSup400		yes
chr1	3353872	3354401	530	8.11	7.82	8.35	-0.53	0.00052	0.00505	221.49	229.43	335.6	316.86	AT1G10225	+	AT1G10225	protein_coding		529	106	3354136	3354242	TSSup400
chr1	10052183	10053768	1586	9.42	9.14	9.66	-0.53	9.98e-07	2.6e-05	600.75	524.55	805.21	817.37	AT1G28600	-	AT1G28600	protein_coding	GDSL-like Lipase/Acylhydrolase superfamily protein	1585	243	10052975	10053218	CDS
chr1	18207877	18209086	1210	9.84	9.56	10.08	-0.53	8.29e-09	3.54e-07	779.76	725.19	1068.74	1100.6	AT1G49230	+	ATL78,AtATL78	protein_coding	RING/U-box superfamily protein	893	712	18208481	18209193	CDS
chr2	9056858	9057313	456	7.71	7.43	7.96	-0.53	0.00336	0.0222	173.7	170.05	271.41	225.03	AT2G21130	-	CYP19-2	protein_coding	Cyclophilin-like peptidyl-prolyl cis-trans isomerase family protein	455	604	9057085	9056481	TSSup1kTo400
chr3	7510391	7511035	645	8.57	8.28	8.81	-0.53	0.000106	0.00138	314.03	308.61	479.75	417.74	.	.	.	.	.	.	.	7510713	.	intergenic
chr3	8390457	8390943	487	7.58	7.29	7.83	-0.53	0.0048	0.0289	141.84	171.85	233.12	221.15	AT3G23430	-	ATPHO1,PHO1	protein_coding	phosphate 1	486	2767	8390700	8393467	CDS
chr4	53802	55094	1293	9.04	8.75	9.28	-0.53	1.52e-05	0.000274	436.91	423.78	681.34	565.17	AT4G00140	-	EDA34	protein_coding	Calcium-binding EF-hand family protein	647	999	54448	53449	TSSup1kTo400
chr5	3615762	3616383	622	8.31	8.03	8.55	-0.53	0.000534	0.00517	286.72	234.83	375.02	376.35	AT5G11325	+	AT5G11325	tRNA	pre-tRNA	326	985	3616072	3617057	TSSup1kTo400
chr4	947104	948552	1449	8.71	8.43	8.95	-0.52	5.03e-05	0.000753	349.68	340.1	500.02	486.28	AT4G02130	-	LGT10,GATL6	protein_coding	galacturonosyltransferase 6	1145	579	947828	947249	TSSup1kTo400	yes
chr4	15821638	15822168	531	7.67	7.39	7.91	-0.52	0.00408	0.0257	161.56	173.65	255.64	225.03	.	.	.	.	.	.	.	15821903	.	intergenic	yes
chr5	18998776	18999379	604	7.85	7.57	8.09	-0.52	0.00441	0.0273	213.9	166.45	254.52	290.99	.	.	.	.	.	.	.	18999077	.	intergenic	yes
chr5	25898873	25900670	1798	10.94	10.66	11.18	-0.52	8.03e-15	9.44e-13	1574.68	1663.62	2379.61	2255.52	AT5G64770	-	CLEL,RGF9,GLV2	protein_coding		298	1600	25899771	25898171	intergenic	yes
chr1	18360167	18360993	827	10	9.72	10.24	-0.52	1.06e-09	5.32e-08	854.85	829.56	1237.67	1183.37	AT1G49600	-	RBP47A,ATRBP47A	protein_coding	RNA-binding protein 47A	826	133	18360580	18360447	TSSup400		yes
chr1	28348696	28350397	1702	10.38	10.1	10.62	-0.52	9.86e-12	7.27e-10	1070.27	1121.07	1581.15	1559.72	AT1G75510	-	AT1G75510	protein_coding	Transcription initiation factor IIF, beta subunit	1080	770	28349546	28348776	TSSup1kTo400		yes
chr5	531292	532128	837	9.14	8.86	9.38	-0.52	3.52e-06	7.72e-05	457.39	472.36	659.94	671.22	AT5G02440	+	AT5G02440	protein_coding		836	683	531710	531027	CDS		yes
chr5	23146778	23147821	1044	9.38	9.1	9.62	-0.52	2.76e-06	6.35e-05	542.34	554.24	725.26	845.82	AT5G57130	+	SMXL5	protein_coding	Clp amino terminal domain-containing protein	1043	2353	23147299	23144946	CDS		yes
chr1	7537727	7538345	619	9.02	8.73	9.25	-0.52	7.38e-06	0.000146	424.01	427.38	605.88	614.32	.	.	.	.	.	.	.	7538036	.	intergenic
chr1	7836162	7837359	1198	8.87	8.58	9.1	-0.52	4.27e-05	0.000658	380.02	385.99	506.78	593.63	AT1G22190	+	RAP2.4,WIND2	protein_coding	Integrase-type DNA-binding superfamily protein	1197	980	7836760	7835780	CDS
chr1	10303122	10304077	956	9.14	8.86	9.38	-0.52	2.78e-06	6.37e-05	466.49	461.57	666.7	666.05	AT1G29430	-	SAUR62	protein_coding	SAUR-like auxin-responsive protein family	955	181	10303599	10303418	TSSup400
chr1	11978400	11979494	1095	10.9	10.61	11.13	-0.52	3.66e-15	4.68e-13	1604.27	1525.96	2254.6	2233.53	AT1G33060	-	NAC014,ANAC014	protein_coding	NAC 014	1094	325	11978947	11978622	TSSup400
chr1	17222847	17223416	570	7.87	7.59	8.1	-0.52	0.0035	0.0229	210.11	174.55	256.77	293.58	.	.	.	.	.	.	.	17223131	.	intergenic
chr1	25743803	25744350	548	8.22	7.94	8.46	-0.52	0.000577	0.0055	250.31	241.13	335.6	367.3	AT1TE84410	-	ATREP10D	RC/Helitron	.	177	694	25744076	25744770	intergenic
chr2	17246216	17246730	515	7.9	7.61	8.13	-0.52	0.00354	0.0231	170.67	221.34	265.78	294.87	AT2G09255	-	AT2G09255	lncRNA		167	1090	17246473	17245383	intergenic
chr4	682440	683394	955	9.95	9.66	10.19	-0.52	1.22e-09	6.07e-08	814.65	807.97	1156.58	1178.2	AT4G01575	-	KPI-2,AtKPI-2	protein_coding	serine protease inhibitor, Kazal-type family protein	954	316	682917	682601	TSSup400
chr4	984786	985460	675	9.27	8.99	9.51	-0.52	2.06e-05	0.000358	480.14	538.94	656.56	801.85	AT4G02260	+	RSH1,ATRSH1,AT-RSH1	protein_coding	RELA/SPOT homolog 1	674	1	985123	985122	5UTR
chr5	1527269	1527930	662	8.25	7.97	8.49	-0.52	0.000385	0.00396	253.35	248.33	353.62	366	AT5G05160	+	RUL1	protein_coding	Leucine-rich repeat protein kinase family protein	661	168	1527599	1527767	TSSup400
chr5	4045930	4046425	496	8.16	7.88	8.4	-0.52	0.00106	0.00912	213.14	256.43	362.63	311.69	AT5G12470	-	RER4	protein_coding	Protein of unknown function (DUF3411)	495	1271	4046177	4047448	CDS
chr5	16812922	16814007	1086	9.07	8.79	9.3	-0.52	2.01e-05	0.00035	461.18	421.08	588.99	675.1	AT5G42030	-	ABIL4	protein_coding	ABL interactor-like protein 4	1085	169	16813464	16813295	TSSup400
chr5	23523638	23524960	1323	10.75	10.47	10.99	-0.52	9.31e-14	1e-11	1371.4	1468.37	2029.37	2038.25	AT5G58140	+	PHOT2,NPL1,AtPHOT2	protein_coding	phototropin 2	1322	475	23524299	23523824	5UTR
chr5	26129726	26130507	782	8.59	8.31	8.82	-0.52	9.77e-05	0.00129	318.58	315.81	442.59	464.3	AT5G65390	-	AGP7	protein_coding	arabinogalactan protein 7	781	569	26130116	26129547	TSSup1kTo400
chr1	22780164	22780911	748	9.78	9.5	10.01	-0.51	4.57e-08	1.63e-06	709.21	738.69	1080	986.79	AT1G61688	-	AT1G61688	protein_coding	Defensin-like (DEFL) family protein	180	851	22780537	22781388	intergenic	yes	yes
chr3	5035155	5035957	803	9.31	9.04	9.55	-0.51	1.98e-05	0.000347	469.52	581.23	720.75	773.4	AT3G14960	-	B3GALT13	protein_coding	Galactosyltransferase family protein	117	2558	5035556	5038114	intergenic	yes	yes
chr4	14116471	14119429	2959	11.85	11.57	12.08	-0.51	5.09e-18	9.22e-16	3213.84	2865.67	4268.2	4384.3	AT4G28560	-	RIC7	protein_coding	ROP-interactive CRIB motif-containing protein 7	1896	583	14117950	14117367	TSSup1kTo400	yes	yes
chr5	7832974	7833850	877	10.35	10.07	10.58	-0.51	7.8e-11	4.99e-09	1115.78	1031.1	1540.61	1524.8	AT5TE28350	+	ATREP10A	RC/Helitron	.	317	121	7833412	7833533	intergenic	yes	yes
chr1	9786955	9788142	1188	9.1	8.83	9.33	-0.51	1.35e-05	0.000249	477.87	431.87	658.81	632.43	.	.	.	.	.	.	.	9787548	.	intergenic	yes
chr2	13127794	13128296	503	7.75	7.47	7.98	-0.51	0.00388	0.0247	179.01	175.45	265.78	237.97	AT2G30810	-	GASA12	protein_coding	Gibberellin-regulated family protein	471	621	13128045	13128666	CDS	yes
chr3	6678150	6679519	1370	9.99	9.71	10.22	-0.51	9.35e-08	3.18e-06	866.99	807.07	1292.85	1096.72	AT3G19274	+	AT3G19274	protein_coding		1079	205	6678834	6678629	CDS	yes
chr1	2747674	2748371	698	8.88	8.6	9.11	-0.51	4.43e-05	0.000678	376.23	398.58	590.12	514.73	AT1G08630	-	THA1	protein_coding	threonine aldolase 1	697	55	2748022	2747967	TSSup400		yes
chr1	5402096	5402977	882	9.49	9.21	9.73	-0.51	1.38e-06	3.48e-05	601.51	583.93	911.07	782.45	AT1G05183	+	AT1G05183	atlncRNA		881	16	5402536	5402552	3UTR
chr2	657843	658430	588	8.33	8.05	8.56	-0.51	0.00125	0.0103	268.52	260.92	432.45	322.03	AT2TE02805	-	ATREP10D	RC/Helitron	.	587	2174	658136	660310	intergenic
chr3	6163930	6164801	872	8.59	8.32	8.82	-0.51	0.000192	0.00224	327.68	310.41	485.38	421.62	AT3G18010	-	WOX1	protein_coding	WUSCHEL related homeobox 1	523	912	6164365	6163453	TSSup1kTo400
chr4	1199830	1200535	706	8.96	8.68	9.19	-0.51	4.87e-05	0.000733	417.94	403.08	537.19	631.13	AT4G04285	+	AT4G04285	lncRNA		705	608	1200182	1200790	TSSup1kTo400
chr5	8151542	8151985	444	7.48	7.21	7.72	-0.51	0.00917	0.0472	141.84	153.86	198.21	222.45	AT5G24105	+	AGP41	protein_coding	arabinogalactan protein 41	443	143	8151763	8151906	TSSup400
chr5	26363138	26364158	1021	10.27	9.99	10.5	-0.51	6.4e-11	4.18e-09	1006.55	1027.5	1446.01	1452.38	AT5G65910	-	AT5G65910	protein_coding	BSD domain-containing protein	1020	160	26363648	26363488	TSSup400
chr1	27084727	27087012	2286	11.44	11.17	11.67	-0.5	0.0014	0.0113	2393.13	2224.15	2921.3	3592.8	AT1G71960	-	ABCG25,ATABCG25	protein_coding	ATP-binding casette family G25	2285	2379	27085869	27088248	CDS	yes	yes
chr1	8177715	8178426	712	8.3	8.03	8.53	-0.5	0.000908	0.008	278.38	245.63	352.49	386.7	AT1TE26320	+	ATLINE1_3A	LINE/L1	.	76	280	8178070	8178350	intergenic	yes
chr4	15897679	15898452	774	8.79	8.51	9.02	-0.5	6.61e-05	0.000936	358.02	373.39	543.94	492.75	AT4G32930	+	AT4G32930	protein_coding		669	718	15898065	15898783	TSSup1kTo400	yes
chr5	22691332	22692408	1077	9.78	9.51	10.01	-0.5	1.34e-07	4.29e-06	764.59	694.6	1012.43	1051.46	.	.	.	.	.	.	.	22691870	.	intergenic	yes
chr5	25045809	25047085	1277	9.47	9.2	9.7	-0.5	1.03e-06	2.66e-05	568.89	603.72	805.21	854.87	AT5G09060	+	AT5G09060	lncRNA		932	274	25046447	25046173	CDS	yes
chr4	4881229	4881921	693	8.5	8.23	8.73	-0.5	0.000325	0.00349	316.3	283.42	448.22	402.22	AT4TE20325	-	ATREP3	RC/Helitron	.	187	450	4881575	4882025	intergenic		yes
chr5	8413678	8414693	1016	8.86	8.59	9.09	-0.5	6.19e-05	0.000883	388.36	382.39	572.1	514.73	.	.	.	.	.	.	.	8414185	.	intergenic		yes
chr1	6642762	6643287	526	8.05	7.78	8.28	-0.5	0.00381	0.0244	246.52	192.54	284.92	337.55	AT1G05487	+	AT1G05487	lncRNA		525	38	6643024	6642986	CDS
chr1	13289107	13289681	575	8.58	8.31	8.81	-0.5	0.000333	0.00356	298.1	334.7	413.31	483.7	.	.	.	.	.	.	.	13289394	.	intergenic
chr1	29398980	29400300	1321	10.83	10.56	11.06	-0.5	3.23e-13	3.26e-11	1444.22	1564.65	2140.86	2122.31	AT1G78130	+	UNE2	protein_coding	Major facilitator superfamily protein	1161	499	29399640	29400139	TSSup1kTo400
chr4	14911051	14911723	673	9.2	8.92	9.43	-0.5	3.49e-05	0.00056	535.51	435.47	681.34	695.8	AT4G30520	-	SARK	protein_coding	Leucine-rich repeat protein kinase family protein	672	59	14911387	14911446	5UTR
chr5	2099224	2100134	911	8.68	8.41	8.91	-0.5	0.000158	0.00191	324.65	356.3	453.85	510.85	AT5G06790	-	AT5G06790	protein_coding		831	624	2099679	2099055	TSSup1kTo400
chr5	5606313	5607161	849	9.77	9.5	9.99	-0.5	1.77e-07	5.51e-06	703.91	742.28	974.14	1065.68	AT5G17040	-	UGT78D4	protein_coding	UDP-Glycosyltransferase superfamily protein	848	391	5606737	5607128	5UTR
chr5	7320099	7320541	443	7.69	7.41	7.92	-0.5	0.00808	0.0428	181.29	159.25	215.1	267.71	AT5G22090	-	AT5G22090	protein_coding	Protein of unknown function (DUF3049)	442	1423	7320320	7321743	CDS
chr3	6685519	6686685	1167	11.41	11.15	11.64	-0.49	4.07e-15	5.13e-13	2338.51	2194.46	3334.6	3040.56	AT3G03805	-	AT3G03805	lncRNA		816	767	6686102	6685335	TSSup1kTo400	yes	yes
chr1	6231217	6231757	541	7.81	7.54	8.03	-0.49	0.00513	0.0304	185.84	186.25	239.88	283.23	AT1TE20160	-	HELITRONY1E	RC/Helitron	.	234	36	6231487	6231451	intergenic	yes
chr2	177729	178275	547	8.26	7.99	8.48	-0.49	0.00166	0.0129	226.8	283.42	355.87	358.25	.	.	.	.	.	.	.	178002	.	intergenic	yes
chr2	12771578	12772160	583	7.71	7.44	7.93	-0.49	0.0067	0.0371	168.39	179.95	228.61	259.95	AT2G29960	-	CYP5,CYP19-4,ATCYP5	protein_coding	cyclophilin 5	90	1201	12771869	12770668	intergenic	yes
chr3	10856486	10857742	1257	8.7	8.44	8.93	-0.49	0.00017	0.00203	351.19	343.7	466.24	506.97	AT3G28857	-	PRE5	protein_coding	basic helix-loop-helix (bHLH) DNA-binding family protein	1256	327	10857114	10856787	TSSup400	yes
chr3	19197206	19197876	671	7.99	7.73	8.22	-0.49	0.00289	0.0197	228.31	195.24	293.93	301.34	AT3G51750	-	AT3G51750	protein_coding		670	185	19197541	19197356	3UTR	yes
chr2	9357493	9358658	1166	10.25	9.98	10.48	-0.49	3.48e-09	1.58e-07	1004.28	1022.1	1349.16	1498.94	AT2G21970	-	2025-09-02	protein_coding	stress enhanced protein 2	1165	108	9358075	9357967	TSSup400		yes
chr2	17829490	17830498	1009	9.18	8.91	9.41	-0.49	8.82e-06	0.000172	489.24	475.96	674.58	681.57	AT2G42850	+	CYP718	protein_coding	cytochrome P450, family 718	91	1413	17829994	17831407	intergenic		yes
chr4	1240895	1241666	772	9.97	9.7	10.19	-0.49	4.84e-08	1.71e-06	866.23	798.97	1200.5	1134.23	AT4G02780	-	ATCPS1,GA1,ABC33,CPS1,CPS	protein_coding	Terpenoid cyclases/Protein prenyltransferases superfamily protein	771	3542	1241280	1244822	CDS		yes
chr4	7311964	7313035	1072	11.2	10.93	11.43	-0.49	2.03e-15	2.67e-13	1926.64	1987.52	2842.46	2660.33	AT4G12310	-	CYP706A5	protein_coding	cytochrome P450, family 706, subfamily A, polypeptide 5	1071	185	7312499	7312684	CDS		yes
chr5	16562828	16564072	1245	10.66	10.39	10.88	-0.49	8.31e-12	6.28e-10	1310.72	1381.1	1845.8	1932.2	AT5G41380	-	AT5G41380	protein_coding	CCT motif family protein	1244	282	16563450	16563732	CDS		yes
chr5	26837834	26839465	1632	9.58	9.32	9.8	-0.49	2.2e-06	5.23e-05	596.2	679.3	870.53	916.95	AT5G67265	-	AT5G67265	protein_coding		88	1349	26838649	26839998	CDS		yes
chr1	11210779	11211653	875	8.06	7.8	8.29	-0.49	0.00181	0.0138	230.59	214.14	315.33	309.1	.	.	.	.	.	.	.	11211216	.	intergenic
chr1	20219168	20219849	682	8.81	8.54	9.03	-0.49	0.000144	0.00176	389.12	357.2	496.64	549.65	AT1G54160	-	NFYA5,NF-YA5	protein_coding	nuclear factor Y, subunit A5	681	56	20219508	20219452	TSSup400
chr1	28381224	28382497	1274	8.77	8.5	8.99	-0.49	0.000562	0.0054	392.91	330.2	456.1	561.29	AT1TE92860	-	ARNOLD2	DNA/MuDR	.	119	959	28381860	28382819	intergenic
chr2	7727179	7727831	653	9.04	8.78	9.26	-0.49	0.000129	0.00162	456.63	421.08	677.96	550.95	AT2G17780	-	MCA2	protein_coding	PLAC8 family protein	652	2	7727505	7727503	TSSup400
chr2	9036831	9038770	1940	11.93	11.66	12.15	-0.49	9.05e-21	2.13e-18	3137.99	3345.23	4477.67	4640.37	AT2G21060	-	ATGRP2B,GRP2B,ATCSP4	protein_coding	glycine-rich protein 2B	1939	18	9037800	9037782	TSSup400
chr4	5789268	5789844	577	7.92	7.66	8.15	-0.49	0.00447	0.0276	216.94	187.15	262.4	305.22	.	.	.	.	.	.	.	5789556	.	intergenic
chr4	12289901	12290624	724	8.54	8.27	8.76	-0.49	0.000303	0.00328	296.58	322.11	424.57	443.6	.	.	.	.	.	.	.	12290262	.	intergenic
chr5	1393748	1394287	540	8.37	8.11	8.6	-0.49	0.00152	0.012	307.2	243.83	416.68	359.54	AT5G04810	+	PPR4	protein_coding	pentatricopeptide (PPR) repeat-containing protein	249	4039	1394017	1389978	intergenic
chr5	5175369	5176334	966	8.97	8.71	9.19	-0.49	3.46e-05	0.000557	415.67	421.08	583.36	588.45	AT5G15850	-	ATCOL1,COL1,BBX2	protein_coding	CONSTANS-like 1	244	2046	5175851	5177897	CDS
chr5	9133010	9133755	746	10.26	9.99	10.48	-0.49	1.98e-07	6.1e-06	1009.59	1020.3	1584.53	1275.2	AT5TE33030	+	ATREP3	RC/Helitron	.	100	273	9133382	9133655	intergenic
chr5	17100352	17101439	1088	9.69	9.43	9.92	-0.49	3.06e-07	9.03e-06	703.91	675.7	992.16	940.23	AT5G42650	-	CYP74A,DDE2,AOS	protein_coding	allene oxide synthase	243	1300	17100895	17099595	intergenic
chr1	11067436	11068217	782	10.74	10.48	10.96	-0.48	5.81e-11	3.86e-09	1392.64	1466.57	2099.19	1893.4	AT1TE35725	-	ATREP15	RC/Helitron	.	222	168	11067826	11067658	intergenic	yes	yes
chr1	26668158	26668994	837	9.19	8.94	9.41	-0.48	3.16e-05	0.000514	488.49	491.26	728.63	633.72	AT1G70730	-	PGM2	protein_coding	Phosphoglucomutase/phosphomannomutase family protein	349	4590	26668576	26673166	intergenic	yes	yes
chr2	12940754	12941945	1192	11	10.74	11.22	-0.48	1.07e-13	1.13e-11	1759	1669.02	2362.71	2417.18	AT2G30370	-	CHAL,EPFL6,AtEPFL6	protein_coding	allergen-related	1191	1480	12941349	12942829	CDS	yes	yes
chr1	9830926	9832921	1996	10.87	10.61	11.09	-0.48	0.00365	0.0236	1617.92	1498.96	2421.27	1936.08	AT1G28140	-	AT1G28140	protein_coding		1046	2587	9831923	9834510	3UTR	yes
chr1	13140041	13140774	734	9.32	9.06	9.54	-0.48	2.34e-05	0.000398	524.89	542.54	685.84	799.26	.	.	.	.	.	.	.	13140407	.	intergenic	yes
chr2	17213434	17214136	703	8.71	8.45	8.93	-0.48	0.000378	0.00391	343.61	355.4	445.96	526.37	AT2G09240	-	AT2G09240	lncRNA		702	4	17213785	17213781	TSSup400	yes
chr3	1812523	1813110	588	8.4	8.14	8.62	-0.48	0.00177	0.0136	295.82	269.02	440.33	345.31	AT3G06020	+	FAF4	protein_coding	Protein of unknown function (DUF3049)	587	347	1812816	1813163	TSSup400	yes
chr3	4825270	4825860	591	8.27	8.01	8.49	-0.48	0.00379	0.0243	289	226.73	327.72	389.28	AT3G14430	-	AT3G14430	protein_coding		590	652	4825565	4824913	TSSup1kTo400	yes
chr3	19700531	19701257	727	9.52	9.26	9.74	-0.48	1.36e-06	3.43e-05	615.16	613.62	863.78	847.11	AT3TE80000	-	RathE1_cons	RathE1_cons	.	70	178	19700894	19701072	intergenic	yes
chr4	8711371	8712533	1163	9.58	9.32	9.8	-0.48	1.14e-06	2.93e-05	621.23	657.71	870.53	913.07	AT4G15250	-	BBX9	protein_coding	B-box type zinc finger protein with CCT domain	1155	426	8711952	8711526	TSSup1kTo400	yes
chr1	4262767	4263939	1173	10.23	9.97	10.45	-0.48	1.65e-09	7.92e-08	1005.8	1000.51	1380.69	1413.58	AT1G12500	-	AT1G12500	protein_coding	Nucleotide-sugar transporter family protein	790	1803	4263353	4265156	3UTR		yes
chr2	15206544	15207944	1401	11.57	11.31	11.79	-0.48	2.67e-17	4.26e-15	2506.15	2557.96	3662.32	3397.51	AT2G36270	-	AtABI5,ABI5,GIA1,DPBF1	protein_coding	Basic-leucine zipper (bZIP) transcription factor family protein	1400	392	15207244	15207636	CDS		yes
chr5	1750567	1751718	1152	10.22	9.96	10.44	-0.48	1.56e-09	7.53e-08	1002	991.51	1395.33	1382.54	AT5G05820	-	AT5G05820	protein_coding	Nucleotide-sugar transporter family protein	33	3219	1751142	1754361	intergenic		yes
chr1	8726745	8728902	2158	11.68	11.42	11.9	-0.48	3.68e-20	7.8e-18	2691.98	2772.09	3845.88	3777.74	AT1G24625	-	ZFP7	protein_coding	zinc finger protein 7	1467	611	8727823	8727212	TSSup1kTo400
chr1	22741249	22742004	756	9.45	9.19	9.67	-0.48	4.4e-06	9.26e-05	587.85	579.43	852.51	772.1	AT1G08403	+	AT1G08403	lncRNA		567	52	22741626	22741574	CDS
chr1	30338482	30339279	798	8.41	8.15	8.63	-0.48	0.00116	0.00976	301.13	266.32	367.13	424.2	.	.	.	.	.	.	.	30338880	.	intergenic
chr2	16884037	16884684	648	7.75	7.49	7.97	-0.48	0.00566	0.0325	185.84	172.75	253.39	248.31	AT2TE75990	+	ATREP10A	RC/Helitron	.	134	904	16884360	16883456	intergenic
chr3	2604465	2604996	532	7.83	7.57	8.05	-0.48	0.00649	0.0362	194.94	186.25	242.13	288.41	AT3G08570	-	AT3G08570	protein_coding	Phototropic-responsive NPH3 family protein	531	66	2604730	2604664	TSSup400
chr4	12147692	12148347	656	9.21	8.95	9.42	-0.48	5.26e-05	0.000776	449.04	538.94	699.35	675.1	AT4G23200	-	CRK12	protein_coding	cysteine-rich RLK (RECEPTOR-like protein kinase) 12	655	22	12148019	12148041	5UTR
chr5	899873	900660	788	9.35	9.1	9.57	-0.48	9.22e-06	0.000178	566.61	527.25	796.21	728.13	AT5G03555	-	NCS1,AtNCS1	protein_coding	permease, cytosine/purines, uracil, thiamine, allantoin family protein	787	32	900266	900298	5UTR
chr5	10029617	10030432	816	9.01	8.75	9.24	-0.48	6.66e-05	0.00094	443.73	417.48	645.3	560	AT5G28020	-	CYSD2,ATCYSD2	protein_coding	cysteine synthase D2	105	1302	10030024	10028722	3UTR
chr1	2175850	2177995	2146	11.2	10.95	11.41	-0.47	8.51e-15	9.87e-13	1940.29	2003.72	2773.77	2679.72	AT1G07100	+	AT1G07100	tRNA	pre-tRNA	1074	962	2176922	2177884	TSSup1kTo400	yes	yes
chr1	28292265	28294783	2519	11.77	11.52	11.98	-0.47	1.15e-14	1.32e-12	2895.26	2961.04	4309.87	3793.26	AT1G75390	+	AtbZIP44,bZIP44	protein_coding	basic leucine-zipper 44	743	1827	28293524	28291697	intergenic	yes	yes
chr5	19792947	19793900	954	8.99	8.74	9.21	-0.47	0.000174	0.00207	405.05	447.17	543.94	637.6	AT5G48820	-	KRP3,ICK6	protein_coding	inhibitor/interactor with cyclin-dependent kinase	953	1057	19793423	19794480	CDS	yes	yes
chr5	21126277	21127394	1118	8.66	8.41	8.87	-0.47	0.000471	0.00469	354.23	323.91	496.64	441.02	AT5G52030	+	AT5G52030	protein_coding	TraB family protein	310	1249	21126835	21128084	intergenic	yes	yes
chr1	6462354	6465878	3525	10.92	10.66	11.13	-0.47	9.89e-10	5e-08	1752.18	1486.37	2274.87	2221.9	AT1G18740	+	AT1G18740	protein_coding	Protein of unknown function (DUF793)	2628	268	6464116	6463848	5UTR	yes
chr3	7628716	7629654	939	9.3	9.04	9.52	-0.47	8.97e-06	0.000174	531.72	523.65	746.65	717.78	AT3G21670	-	AtNPF6.4,NPF6.4	protein_coding	Major facilitator superfamily protein	938	20	7629185	7629205	5UTR	yes
chr3	8189430	8190674	1245	9.25	9	9.46	-0.47	1.56e-05	0.00028	518.07	502.95	703.86	707.44	.	.	.	.	.	.	.	8190052	.	intergenic	yes
chr5	4274949	4277303	2355	10.51	10.26	10.73	-0.47	2.36e-10	1.33e-08	1177.98	1268.63	1723.05	1677.41	.	.	.	.	.	.	.	4276126	.	intergenic	yes
chr5	21725539	21726220	682	8.79	8.53	9	-0.47	0.000161	0.00194	373.95	366.19	520.29	504.39	AT5G53490	-	TL17	protein_coding	Tetratricopeptide repeat (TPR)-like superfamily protein	162	1178	21725879	21724701	3UTR	yes
chr5	23953751	23954575	825	10.52	10.26	10.73	-0.47	1.61e-10	9.41e-09	1229.56	1220.05	1649.85	1753.72	AT5G59390	+	AT5G59390	protein_coding	XH/XS domain-containing protein	824	162	23954163	23954325	TSSup400		yes
chr1	10043686	10044512	827	8.64	8.38	8.85	-0.47	0.000362	0.00378	310.99	355.4	462.86	463	AT1G28570	-	AT1G28570	protein_coding	SGNH hydrolase-type esterase superfamily protein	826	159	10044099	10044258	CDS
chr1	24766754	24767400	647	8.09	7.84	8.31	-0.47	0.00282	0.0193	236.66	222.24	331.1	302.63	AT1TE81340	-	ATREP3	RC/Helitron	.	24	299	24767077	24766778	intergenic
chr2	16775936	16776890	955	8.84	8.59	9.05	-0.47	0.000214	0.00246	402.01	367.99	555.2	508.27	AT2G40160	+	TBL30	protein_coding	Plant protein of unknown function (DUF828)	568	909	16776413	16777322	CDS
chr3	5076476	5077065	590	8.43	8.18	8.65	-0.47	0.000808	0.00726	279.89	300.51	395.29	406.1	AT3G15090	+	AT3G15090	protein_coding	GroES-like zinc-binding alcohol dehydrogenase family protein	589	147	5076770	5076623	5UTR
chr4	608981	609509	529	7.87	7.62	8.09	-0.47	0.00492	0.0295	200.25	192.54	275.91	267.71	AT4G01450	+	UMAMIT30	protein_coding	nodulin MtN21 /EamA-like transporter family protein	528	973	609245	608272	CDS
chr4	7968703	7969765	1063	9.39	9.13	9.61	-0.47	1.48e-05	0.000267	572.68	550.64	833.37	724.25	AT4G13720	-	AT4G13720	protein_coding	Inosine triphosphate pyrophosphatase family protein	1062	269	7969234	7968965	TSSup400
chr4	14011190	14012112	923	9.43	9.17	9.65	-0.47	2.2e-05	0.000379	590.13	565.04	876.16	728.13	AT4G28280	+	LLG3	protein_coding	LORELEI-LIKE-GPI ANCHORED PROTEIN 3	922	967	14011651	14010684	3UTR
chr5	3162763	3163544	782	8.35	8.09	8.56	-0.47	0.00156	0.0123	292.79	253.73	369.39	385.4	AT5G01655	+	AT5G01655	lncRNA		69	1322	3163153	3164475	intergenic
chr5	8697804	8698751	948	8.53	8.27	8.75	-0.47	0.000402	0.0041	308.72	310.41	441.46	419.03	AT5G25180	-	CYP71B14	protein_coding	cytochrome P450, family 71, subfamily B, polypeptide 14	304	1169	8698277	8697108	intergenic
chr5	16529958	16530578	621	8.34	8.08	8.55	-0.47	0.00104	0.00897	275.34	267.22	366.01	385.4	AT5G06145	-	AT5G06145	lncRNA		167	1143	16530268	16529125	CDS
chr5	22410683	22411444	762	9.17	8.92	9.38	-0.46	6.8e-05	0.000955	455.11	516.45	661.06	671.22	AT5G55250	-	IAMT1,AtIAMT1	protein_coding	IAA carboxylmethyltransferase 1	761	89	22411063	22410974	TSSup400	yes	yes
chr2	17645712	17646968	1257	10.57	10.32	10.78	-0.46	9.16e-11	5.78e-09	1272.04	1278.53	1764.71	1748.55	AT2G42365	-	AT2G42365	atlncRNA	other RNA	1256	342	17646340	17645998	TSSup400	yes
chr4	15817226	15817890	665	8.33	8.08	8.55	-0.46	0.00339	0.0223	279.13	263.62	324.34	424.2	.	.	.	.	.	.	.	15817558	.	intergenic	yes
chr1	16870970	16872096	1127	10.67	10.42	10.88	-0.46	2.06e-09	9.68e-08	1363.82	1382	2003.46	1764.07	AT1G44575	+	NPQ4,PSBS,CP22	protein_coding	Chlorophyll A-B binding family protein	1126	1313	16871533	16870220	5UTR		yes
chr3	18781949	18782937	989	9.96	9.71	10.17	-0.46	5.4e-07	1.52e-05	845.75	830.46	1227.53	1077.32	.	.	.	.	.	.	.	18782443	.	intergenic		yes
chr5	4450521	4451956	1436	11.83	11.59	12.04	-0.46	1.97e-15	2.64e-13	2920.3	3239.96	4288.47	4160.56	AT5G13790	-	AGL15	protein_coding	AGAMOUS-like 15	1435	280	4451238	4450958	TSSup400		yes
chr1	2925589	2929817	4229	11.61	11.36	11.82	-0.46	1.02e-15	1.41e-13	2670.74	2578.65	3467.49	3753.17	AT1G09070	+	(AT)SRC2,SRC2,AtSRC2	protein_coding	soybean gene regulated by cold-2	2606	202	2927703	2927501	5UTR
chr1	7523168	7523717	550	8.24	8	8.46	-0.46	0.00205	0.0152	239.69	270.82	364.88	337.55	.	.	.	.	.	.	.	7523442	.	intergenic
chr2	2291338	2291950	613	8.46	8.21	8.67	-0.46	0.00174	0.0134	298.1	295.11	457.23	359.54	AT2TE10555	+	ATREP10D	RC/Helitron	.	218	1495	2291644	2290149	intergenic
chr2	15443469	15445696	2228	10.92	10.67	11.13	-0.46	1.21e-10	7.33e-09	1647.5	1611.43	2109.32	2383.56	AT2G36830	+	GAMMA-TIP,GAMMA-TIP1,TIP1;1	protein_coding	gamma tonoplast intrinsic protein	1403	711	15444582	15445293	TSSup1kTo400
chr3	19206128	19206859	732	8.1	7.85	8.31	-0.46	0.00281	0.0193	230.59	231.23	313.08	322.03	AT3G51780	-	ATBAG4,BAG4	protein_coding	BCL-2-associated athanogene 4	92	2155	19206493	19208648	intergenic
chr4	7348840	7349721	882	10.05	9.8	10.27	-0.46	4.41e-08	1.59e-06	903.4	883.54	1203.88	1258.38	AT4G12420	-	SKU5	protein_coding	Cupredoxin superfamily protein	535	3855	7349280	7353135	3UTR
chr4	7376966	7377531	566	8.42	8.17	8.63	-0.46	0.000866	0.00768	288.24	287.92	397.54	395.75	AT4G12440	+	APT4	protein_coding	adenine phosphoribosyl transferase 4	565	1394	7377248	7375854	CDS
chr5	142472	143198	727	8.11	7.86	8.32	-0.46	0.00321	0.0214	241.21	223.14	314.2	323.33	AT5G00755	-	AT5G00755	snoRNA		648	202	142835	142633	TSSup400
chr5	5982915	5983790	876	9.29	9.04	9.5	-0.46	5.06e-05	0.000756	546.89	505.65	772.56	673.81	AT5G18080	+	SAUR24	protein_coding	SAUR-like auxin-responsive protein family	875	330	5983352	5983682	TSSup400
chr5	21451997	21453048	1052	10.14	9.9	10.35	-0.46	2.59e-08	9.85e-07	967.87	938.43	1289.47	1325.64	AT5G52900	-	MAKR6	protein_coding		607	1458	21452522	21453980	3UTR
chr5	26027648	26029015	1368	9.01	8.76	9.22	-0.46	8.69e-05	0.00117	448.28	418.38	586.74	607.85	.	.	.	.	.	.	.	26028331	.	intergenic
chr1	10565685	10566375	691	9.26	9.02	9.47	-0.45	5.53e-05	0.000808	548.41	486.76	712.87	702.26	AT1TE34165	+	ATREP10D	RC/Helitron	.	228	1154	10566030	10564876	intergenic	yes	yes
chr2	9258078	9259711	1634	10.97	10.72	11.17	-0.45	6.76e-11	4.39e-09	1765.07	1617.73	2251.22	2365.45	AT2G07445	-	AT2G07445	lncRNA		996	48	9258894	9258942	CDS	yes	yes
chr2	12107107	12110082	2976	12.07	11.82	12.28	-0.45	2.47e-17	4.12e-15	3745.56	3503.58	5110.58	4814.97	AT2TE52730	+	ATREP4	RC/Helitron	.	153	1844	12108594	12106750	intergenic	yes	yes
chr4	14358697	14359741	1045	10.23	9.99	10.44	-0.45	2.19e-08	8.57e-07	983.04	1052.69	1403.21	1379.95	AT4TE67890	-	ATREP4	RC/Helitron	.	29	493	14359219	14358726	intergenic	yes	yes
chr1	22316815	22319712	2898	10.33	10.09	10.54	-0.45	3.82e-08	1.4e-06	1107.44	1067.99	1405.47	1575.24	AT1G60590	-	AT1G60590	protein_coding	Pectin lyase-like superfamily protein	1255	1193	22318263	22317070	intergenic	yes
chr1	23022094	23023232	1139	9.34	9.09	9.55	-0.45	5.14e-05	0.000762	574.96	517.35	791.7	703.56	.	.	.	.	.	.	.	23022663	.	intergenic	yes
chr2	19157778	19159358	1581	10.46	10.22	10.66	-0.45	6.31e-09	2.72e-07	1202.25	1177.76	1557.5	1682.59	.	.	.	.	.	.	.	19158568	.	intergenic	yes
chr3	20611209	20612015	807	10.1	9.86	10.3	-0.45	2.82e-07	8.41e-06	917.81	937.53	1337.89	1191.13	AT3G55570	-	AT3G55570	protein_coding		462	941	20611612	20610671	TSSup1kTo400	yes
chr1	5963549	5964327	779	11.2	10.96	11.41	-0.45	7.04e-13	6.65e-11	1995.66	1993.82	2819.94	2613.77	AT1TE19280	+	VANDAL17	DNA/MuDR	.	353	36	5963938	5963974	intergenic		yes
chr5	17073325	17074071	747	9.32	9.08	9.53	-0.45	9.51e-05	0.00127	548.41	536.24	808.59	669.93	AT5G42630	-	KAN4,ATS	protein_coding	Homeodomain-like superfamily protein	399	2206	17073698	17075904	3UTR		yes
chr1	21138022	21138588	567	8.14	7.89	8.35	-0.45	0.00521	0.0307	263.96	211.44	329.97	320.74	AT1G56430	+	ATNAS4,NAS4	protein_coding	nicotianamine synthase 4	255	1471	21138305	21136834	intergenic
chr2	527854	528401	548	8.01	7.77	8.22	-0.45	0.00605	0.0342	231.35	205.14	316.45	279.35	AT2G02100	+	LCR69,PDF2.2	protein_coding	low-molecular-weight cysteine-rich 69	547	51	528127	528178	TSSup400
chr2	810970	811494	525	8.39	8.15	8.59	-0.45	0.00176	0.0135	297.34	269.02	398.67	373.76	AT2G04335	+	AT2G04335	lncRNA		18	862	811232	810370	intergenic
chr2	10515896	10516452	557	8.08	7.84	8.29	-0.45	0.00363	0.0235	229.07	227.63	305.19	319.45	AT2G24700	-	REM10	protein_coding	Transcriptional factor B3 family protein	515	763	10516174	10515411	TSSup1kTo400
chr2	16671942	16672688	747	9.12	8.87	9.33	-0.45	9.71e-05	0.00128	484.69	451.67	611.51	671.22	AT2G09090	-	AT2G09090	atlncRNA		746	128	16672315	16672443	3UTR
chr3	7396778	7398000	1223	10.2	9.96	10.41	-0.45	1.79e-08	7.21e-07	995.93	993.31	1373.93	1342.45	AT3G21100	+	AT3G21100	protein_coding	RNA-binding (RRM/RBD/RNP motifs) family protein	42	1569	7397389	7398958	intergenic
chr3	8282479	8283152	674	9.01	8.77	9.22	-0.45	0.000179	0.00211	411.88	460.67	578.85	611.73	AT3G23200	+	CASPL5B3	protein_coding	Uncharacterised protein family (UPF0497)	307	1478	8282815	8281337	intergenic
chr3	21309207	21310332	1126	10.28	10.04	10.49	-0.45	1.76e-06	4.27e-05	1115.78	988.81	1316.5	1563.6	AT3G57550	+	AGK2,GK-2	protein_coding	guanylate kinase	363	3161	21309769	21306608	intergenic
chr4	17492170	17493164	995	9.51	9.26	9.72	-0.45	8.33e-06	0.000164	584.82	644.21	842.38	840.65	AT4G37140	-	MEE69,ATMES20,MES20	protein_coding	alpha/beta-Hydrolases superfamily protein	994	139	17492667	17492806	CDS
chr5	24878265	24878903	639	8.89	8.65	9.1	-0.45	0.000508	0.00496	408.08	396.78	599.12	496.63	AT5G61950	+	AT5G61950	protein_coding	Ubiquitin carboxyl-terminal hydrolase-related protein	44	5532	24878584	24873052	3UTR
chr5	8003031	8006428	3398	11.73	11.49	11.93	-0.44	3.87e-18	7.17e-16	2902.09	2847.67	3919.09	3903.19	AT5G23730	+	EFO2,RUP2	protein_coding	Transducin/WD40 repeat-like superfamily protein	2332	367	8004729	8005096	TSSup400	yes	yes
chr5	25173520	25174267	748	8.57	8.33	8.78	-0.44	0.00188	0.0142	295.82	349.1	405.42	472.06	.	.	.	.	.	.	.	25173893	.	intergenic	yes	yes
chr1	8917994	8919282	1289	10.5	10.26	10.7	-0.44	3.03e-08	1.13e-06	1267.48	1191.25	1583.4	1743.37	AT1G25422	+	AT1G25422	protein_coding		1288	150	8918638	8918788	TSSup400	yes
chr1	18026897	18028406	1510	9.66	9.42	9.86	-0.44	3.9e-06	8.37e-05	684.94	689.2	922.34	937.64	AT1G48742	-	MIR157D	miRNA	MIR157D; miRNA	1134	620	18027651	18027031	TSSup1kTo400	yes
chr3	1678784	1680200	1417	10.7	10.46	10.9	-0.44	1.38e-10	8.09e-09	1399.47	1425.19	1914.5	1917.97	AT3G05690	-	NF-YA2,UNE8,ATHAP2B,AtNF-YA2,HAP2B	protein_coding	nuclear factor Y, subunit A2	1277	431	1679492	1679061	TSSup1kTo400	yes
chr5	18997137	18998060	924	9.62	9.38	9.82	-0.44	4.95e-06	0.000103	670.53	661.31	915.58	889.79	.	.	.	.	.	.	.	18997598	.	intergenic	yes
chr5	22046573	22047154	582	8.4	8.17	8.61	-0.44	0.00186	0.0141	295.06	279.82	405.42	373.76	AT5G54280	-	ATMYOS1,ATM2,ATM4	protein_coding	myosin 2	581	505	22046863	22046358	TSSup1kTo400	yes
chr2	423227	424166	940	9.41	9.18	9.62	-0.44	4.02e-05	0.000628	591.64	567.74	742.15	829.01	AT2G01913	-	AT2G01913	protein_coding		416	1053	423696	422643	intergenic		yes
chr3	18637027	18638024	998	9.35	9.11	9.55	-0.44	5.39e-05	0.000789	518.83	588.43	738.77	763.05	AT3G50280	+	AT3G50280	protein_coding	HXXXD-type acyl-transferase family protein	997	209	18637525	18637734	TSSup400		yes
chr3	20170117	20171168	1052	11.05	10.81	11.25	-0.44	1.09e-11	7.95e-10	1813.62	1767.99	2535.02	2339.59	AT3G54470	-	PYRE-F	protein_coding	uridine 5'-monophosphate synthase / UMP synthase (PYRE-F) (UMPS)	1051	322	20170642	20170320	TSSup400		yes
chr5	7190408	7191048	641	8.85	8.62	9.06	-0.44	0.00036	0.00375	403.53	381.49	521.42	543.19	AT5G21140	-	NSE1,emb1379	protein_coding	embryo defective 1379	288	1032	7190728	7189696	intergenic		yes
chr1	1310292	1311469	1178	10.14	9.9	10.35	-0.44	3.54e-07	1.02e-05	954.22	962.72	1225.28	1376.07	.	.	.	.	.	.	.	1310880	.	intergenic
chr1	11662060	11662808	749	9.77	9.53	9.97	-0.44	1.7e-05	0.000304	672.81	801.67	960.63	1046.28	AT1G32337	+	AT1G32337	protein_coding		62	620	11662434	11661814	intergenic
chr1	20164617	20165111	495	8.08	7.84	8.28	-0.44	0.00563	0.0324	226.8	233.03	291.68	331.09	AT1G54020	-	AT1G54020	protein_coding	GDSL-like Lipase/Acylhydrolase superfamily protein	133	1114	20164864	20163750	intergenic
chr2	12227596	12230010	2415	11.37	11.13	11.57	-0.44	6.21e-15	7.5e-13	2264.18	2219.66	3085.72	3008.22	AT2G28550	-	RAP2.7,TOE1	protein_coding	related to AP2.7	2028	179	12228803	12228624	TSSup400
chr2	14957049	14957595	547	8.27	8.04	8.47	-0.44	0.00253	0.0178	260.17	264.52	366.01	345.31	.	.	.	.	.	.	.	14957322	.	intergenic
chr3	7708778	7710554	1777	9.52	9.29	9.72	-0.44	2.92e-05	0.000482	645.5	602.82	797.33	893.67	AT3G21890	-	BBX31,miP1a	protein_coding	B-box type zinc finger family protein	1722	267	7709666	7709933	5UTR
chr3	18783677	18784696	1020	9.22	8.98	9.42	-0.44	6.18e-05	0.000883	490	522.75	677.96	695.8	AT3G50620	-	AT3G50620	protein_coding	P-loop containing nucleoside triphosphate hydrolases superfamily protein	37	2766	18784186	18786952	intergenic
chr3	18904681	18905476	796	9.65	9.41	9.86	-0.44	5.97e-06	0.000122	651.57	711.69	955	898.85	.	.	.	.	.	.	.	18905078	.	intergenic
chr4	7927452	7927967	516	8.62	8.38	8.82	-0.44	0.000884	0.00782	321.61	343.7	479.75	425.5	.	.	.	.	.	.	.	7927709	.	intergenic
chr4	16901074	16901633	560	8.67	8.43	8.87	-0.44	0.00102	0.00886	350.44	338.3	431.32	505.68	AT4G35620	+	CYCB2;2	protein_coding	Cyclin B2;2	559	242	16901353	16901595	TSSup400
chr5	1037830	1038448	619	7.89	7.65	8.1	-0.44	0.00887	0.0461	213.9	188.95	266.9	280.65	AT5G03870	-	AT5G03870	protein_coding	Glutaredoxin family protein	540	769	1038139	1037370	TSSup1kTo400
chr5	2995542	2996079	538	8.09	7.85	8.29	-0.44	0.00486	0.0292	232.11	229.43	305.19	319.45	AT5G09660	-	PMDH2	protein_coding	peroxisomal NAD-malate dehydrogenase 2	537	26	2995810	2995784	TSSup400
chr5	3856633	3858515	1883	12.39	12.15	12.6	-0.44	5.66e-20	1.17e-17	4657.3	4452.81	6077.96	6304.85	AT5G11950	+	MOBP2,LOG8	protein_coding	Putative lysine decarboxylase family protein	610	3187	3857574	3854387	intergenic
chr5	6457819	6458718	900	9.5	9.26	9.7	-0.44	3.45e-05	0.000556	584.82	641.51	779.31	889.79	AT5G19200	+	TSC10B	protein_coding	NAD(P)-binding Rossmann-fold superfamily protein	899	507	6458268	6458775	3UTR
chr5	16335651	16336448	798	8.11	7.87	8.31	-0.44	0.00412	0.0259	224.52	242.93	314.2	320.74	AT5G40800	-	AITR4	protein_coding		797	32	16336049	16336017	TSSup400
chr5	17986951	17987713	763	10.67	10.43	10.87	-0.44	8.41e-10	4.34e-08	1354.71	1409.89	1825.53	1912.8	AT5G06615	-	AT5G06615	lncRNA		557	129	17987332	17987461	CDS
chr5	24072800	24073656	857	10.08	9.84	10.28	-0.44	4.53e-07	1.3e-05	916.29	920.43	1306.36	1178.2	AT5G59750	+	RIBA3,AtRIBA3	protein_coding	DHBP synthase RibB-like alpha/beta domain;GTP cyclohydrolase II	856	34	24073228	24073194	5UTR
chr5	26578551	26579980	1430	8.53	8.29	8.73	-0.44	0.00198	0.0148	329.96	296.91	462.86	387.99	AT5G66600	-	AT5G66600	protein_coding	Protein of unknown function, DUF547	1429	491	26579265	26579756	CDS
chr1	593002	593738	737	9.34	9.11	9.54	-0.43	0.000211	0.00244	562.06	540.74	671.2	816.07	AT1G02720	+	AtGATL5,GATL5	protein_coding	galacturonosyltransferase 5	736	1689	593370	591681	3UTR	yes	yes
chr1	26482687	26483979	1293	9.78	9.55	9.98	-0.43	9.96e-06	0.000192	721.35	777.37	949.36	1072.15	AT1TE86710	+	ATREP10B	RC/Helitron	.	143	1454	26483333	26481879	intergenic	yes
chr2	10269990	10271678	1689	9.41	9.18	9.6	-0.43	3.04e-05	0.000498	574.96	581.23	796.21	760.46	.	.	.	.	.	.	.	10270834	.	intergenic	yes
chr2	11374116	11374899	784	9.74	9.51	9.94	-0.43	5.39e-06	0.000112	704.66	756.68	968.51	995.84	AT2TE49190	-	ATREP3	RC/Helitron	.	189	202	11374507	11374305	intergenic	yes
chr2	17504281	17505588	1308	10.6	10.36	10.8	-0.43	4.96e-09	2.18e-07	1266.73	1369.4	1739.94	1822.26	AT2G09320	-	AT2G09320	lncRNA		1038	2	17504934	17504932	TSSup400	yes
chr3	18092069	18093415	1347	9.48	9.25	9.68	-0.43	1.75e-05	0.00031	605.3	610.92	805.21	835.47	AT3G48790	+	AT3G48790	protein_coding	Pyridoxal phosphate (PLP)-dependent transferases superfamily protein	1149	524	18092742	18093266	3UTR	yes
chr3	20856965	20857693	729	8.61	8.38	8.81	-0.43	0.00128	0.0105	317.06	349.1	469.61	428.08	.	.	.	.	.	.	.	20857329	.	intergenic	yes
chr5	7318330	7318892	563	8.09	7.86	8.28	-0.43	0.0056	0.0323	232.87	230.33	316.45	306.51	AT5G22090	-	AT5G22090	protein_coding	Protein of unknown function (DUF3049)	562	3132	7318611	7321743	CDS	yes
chr5	18748872	18749651	780	8.03	7.8	8.23	-0.43	0.00776	0.0416	229.83	216.84	286.05	314.27	.	.	.	.	.	.	.	18749261	.	intergenic	yes
chr1	25683461	25685530	2070	10.48	10.25	10.68	-0.43	3.82e-09	1.71e-07	1191.63	1239.84	1643.09	1642.5	AT1G68480	-	JAG	protein_coding	C2H2 and C2HC zinc fingers superfamily protein	1217	1700	25684495	25686195	3UTR		yes
chr1	28325174	28325892	719	9.84	9.61	10.04	-0.43	2.9e-06	6.55e-05	813.89	744.08	1038.33	1065.68	AT1TE92705	-	ATREP10B	RC/Helitron	.	286	54	28325533	28325479	intergenic		yes
chr3	8240125	8241780	1656	10.53	10.3	10.73	-0.43	0.00562	0.0324	1260.66	1265.93	1884.09	1510.58	AT3G23130	+	SUP,FON1,FLO10	protein_coding	C2H2 and C2HC zinc fingers superfamily protein	525	1303	8240952	8242255	intergenic		yes
chr5	16764814	16765512	699	9.03	8.8	9.23	-0.43	0.000296	0.00322	417.94	475.06	596.87	606.56	AT5G41890	-	AT5G41890	protein_coding	GDSL-like Lipase/Acylhydrolase superfamily protein	698	1539	16765163	16766702	CDS		yes
chr1	9066162	9066936	775	8.37	8.14	8.57	-0.43	0.00485	0.0292	311.75	253.73	403.17	358.25	AT1G26210	+	ATSOFL1,SOFL1	protein_coding	SOB five-like 1	774	489	9066549	9067038	CDS
chr2	7405511	7406258	748	8.25	8.02	8.45	-0.43	0.00492	0.0295	280.65	238.43	344.61	354.37	AT2G17040	+	anac036,NAC036	protein_coding	NAC domain containing protein 36	348	1026	7405884	7406910	intergenic
chr2	7856711	7857347	637	8.65	8.42	8.85	-0.43	0.00114	0.0097	342.09	344.6	438.08	486.28	AT2G18080	+	EDA2	protein_coding	Serine carboxypeptidase S28 family protein	636	109	7857029	7857138	CDS
chr2	15507298	15508105	808	8.26	8.03	8.46	-0.43	0.00677	0.0374	291.27	230.33	364.88	337.55	AT2G36920	+	AT2G36920	protein_coding		308	1096	15507701	15508797	intergenic
chr2	19298605	19299404	800	10.37	10.14	10.57	-0.43	1.38e-07	4.41e-06	1189.36	1068.89	1564.26	1479.54	AT2G46970	-	PIL1	protein_coding	phytochrome interacting factor 3-like 1	253	1146	19299004	19297858	intergenic
chr3	8229455	8230414	960	8.3	8.07	8.5	-0.43	0.00333	0.0221	279.13	258.23	359.25	363.42	AT3G23120	-	AtRLP38,RLP38	protein_coding	receptor like protein 38	959	315	8229934	8229619	TSSup400
chr4	5643237	5643820	584	8.81	8.58	9.01	-0.43	0.000692	0.00639	367.12	397.68	543.94	486.28	AT4TE23640	-	BRODYAGA1A	DNA/MuDR	.	191	328	5643528	5643856	intergenic
chr4	8853897	8854806	910	8.69	8.46	8.89	-0.43	0.00117	0.00984	354.99	347.3	438.08	510.85	AT4G15490	-	UGT84A3	protein_coding	UDP-Glycosyltransferase superfamily protein	909	355	8854351	8854706	5UTR
chr5	4229141	4230283	1143	8.61	8.38	8.81	-0.43	0.00169	0.0131	326.16	340.1	491.01	407.39	.	.	.	.	.	.	.	4229712	.	intergenic
chr5	4545063	4546153	1091	9.46	9.23	9.65	-0.43	2.52e-05	0.000421	584.82	612.72	797.33	813.49	AT5G14080	-	AT5G14080	protein_coding	Tetratricopeptide repeat (TPR)-like superfamily protein	1090	192	4545608	4545416	TSSup400
chr5	5608870	5609907	1038	8.32	8.09	8.52	-0.43	0.00837	0.044	306.44	238.43	338.98	393.16	AT5G17050	-	UGT78D2	protein_coding	UDP-glucosyl transferase 78D2	1037	201	5609388	5609589	CDS
chr2	11139840	11141142	1303	9.54	9.32	9.74	-0.42	7.58e-05	0.00104	672.81	607.32	899.81	807.02	AT2G26170	+	MAX1,CYP711A1	protein_coding	cytochrome P450, family 711, subfamily A, polypeptide 1	1302	317	11140491	11140808	TSSup400	yes	yes
chr1	24010920	24011965	1046	10.58	10.36	10.77	-0.42	1.96e-08	7.83e-07	1351.68	1268.63	1706.15	1791.23	.	.	.	.	.	.	.	24011442	.	intergenic	yes
chr1	24059806	24061418	1613	9.65	9.43	9.85	-0.42	1.2e-05	0.000224	700.11	676.6	949.36	893.67	AT1G64780	-	AMT1;2,ATAMT1;2	protein_coding	ammonium transporter 1;2	779	2192	24060612	24062804	intergenic	yes
chr2	9719730	9720449	720	10.35	10.12	10.54	-0.42	2.58e-07	7.78e-06	1105.92	1121.07	1582.27	1400.65	AT2G22810	-	ACS4,ATACS4,ACC4	protein_coding	1-aminocyclopropane-1-carboxylate synthase 4	719	495	9720089	9719594	TSSup1kTo400	yes
chr2	11113814	11114886	1073	8.38	8.16	8.58	-0.42	0.00298	0.0202	268.52	302.31	397.54	368.59	AT2G26080	-	AtGLDP2,GLDP2	protein_coding	glycine decarboxylase P-protein 2	1072	59	11114350	11114291	TSSup400	yes
chr2	12585081	12585937	857	8.79	8.56	8.98	-0.42	0.00113	0.00963	397.46	359.9	484.25	528.96	AT2G29290	+	AT2G29290	protein_coding	NAD(P)-binding Rossmann-fold superfamily protein	856	346	12585509	12585855	TSSup400	yes
chr2	13813501	13814330	830	8.83	8.61	9.03	-0.42	0.000763	0.00695	398.98	383.29	536.06	506.97	AT2G32540	+	ATCSLB04,CSLB04,ATCSLB4	protein_coding	cellulose synthase-like B4	788	627	13813915	13814542	TSSup1kTo400	yes
chr2	15564197	15566019	1823	9.32	9.09	9.52	-0.42	0.000453	0.00453	519.59	573.13	816.48	649.24	AT2G08850	+	AT2G08850	lncRNA		664	1247	15565108	15566355	intergenic	yes
chr2	16082036	16082910	875	9.13	8.9	9.32	-0.42	0.000336	0.00359	509.72	448.97	637.41	644.07	AT2G38400	+	AGT3	protein_coding	alanine:glyoxylate aminotransferase 3	266	1171	16082473	16083644	intergenic	yes
chr3	10523812	10524571	760	8.72	8.5	8.92	-0.42	0.000965	0.00841	357.26	367.09	476.37	491.46	AT3G28220	+	AT3G28220	protein_coding	TRAF-like family protein	759	11	10524191	10524180	5UTR	yes
chr3	16743280	16743980	701	8.15	7.92	8.35	-0.42	0.00618	0.0347	222.25	262.72	327.72	323.33	.	.	.	.	.	.	.	16743630	.	intergenic	yes
chr4	8323471	8324280	810	9.91	9.68	10.1	-0.42	2.4e-06	5.62e-05	830.58	809.76	1140.81	1056.63	.	.	.	.	.	.	.	8323875	.	intergenic	yes
chr4	14557823	14558947	1125	9.25	9.03	9.45	-0.42	0.000197	0.0023	525.65	518.25	649.8	750.12	AT4G29730	-	NFC5,MSI5	protein_coding	nucleosome/chromatin assembly factor group C5	21	4216	14558385	14562601	intergenic	yes
chr5	7324478	7325648	1171	9.58	9.36	9.78	-0.42	9.21e-05	0.00123	598.47	711.69	836.75	922.13	AT5TE26475	-	HELITRONY1C	RC/Helitron	.	16	569	7325063	7324494	intergenic	yes
chr5	8376331	8376947	617	8.12	7.9	8.32	-0.42	0.0098	0.0499	239.69	236.63	359.25	278.06	AT5TE30300	-	BRODYAGA2	DNA/MuDR	.	213	847	8376639	8377486	intergenic	yes
chr5	26018354	26019985	1632	9.23	9	9.42	-0.42	0.000156	0.00189	490	536.24	667.82	706.14	AT5G65140	-	TPPJ	protein_coding	Haloacid dehalogenase-like hydrolase (HAD) superfamily protein	529	3211	26019169	26022380	intergenic	yes
chr2	12094194	12095019	826	10.88	10.66	11.08	-0.42	1.87e-10	1.07e-08	1600.47	1629.43	2121.71	2194.74	AT2G28320	+	AT2G28320	protein_coding	Pleckstrin homology (PH) and lipid-binding START domains-containing protein	825	14	12094606	12094620	TSSup400		yes
chr4	8447843	8448633	791	9.67	9.44	9.86	-0.42	6.01e-05	0.000864	635.64	756.68	940.36	916.95	AT4G14730	+	AtLFG1,LFG1	protein_coding	Bax inhibitor-1 family protein	790	127	8448238	8448365	TSSup400		yes
chr4	16138237	16139569	1333	10.71	10.49	10.91	-0.42	8.2e-10	4.27e-08	1419.19	1454.88	1919	1927.02	AT4G33580	+	ATBCA5,BCA5	protein_coding	beta carbonic anhydrase 5	1332	653	16138903	16138250	CDS		yes
chr5	16527780	16529531	1752	9.09	8.86	9.28	-0.42	0.000394	0.00404	439.94	491.26	599.12	644.07	AT5G41315	+	GL3,MYC6.2	protein_coding	basic helix-loop-helix (bHLH) DNA-binding superfamily protein	1442	434	16528655	16529089	CDS		yes
chr5	24327457	24328093	637	8.81	8.58	9	-0.42	0.000801	0.00722	359.54	405.78	506.78	519.91	AT5G60490	-	FLA12,AtFLA12	protein_coding	FASCICLIN-like arabinogalactan-protein 12	370	948	24327775	24326827	TSSup1kTo400		yes
chr1	23319961	23321122	1162	9.35	9.13	9.55	-0.42	0.000118	0.0015	590.89	527.25	723	777.28	AT1G62960	-	ACS10	protein_coding	ACC synthase 10	1161	114	23320541	23320427	TSSup400
chr2	10591323	10592169	847	8.72	8.49	8.91	-0.42	0.00148	0.0118	383.81	334.7	504.53	459.12	AT2G08070	-	AT2G08070	lncRNA		843	176	10591746	10591570	TSSup400
chr2	12813326	12815807	2482	10.58	10.36	10.78	-0.42	8.68e-08	2.96e-06	1313	1311.82	1643.09	1863.65	AT2G30020	+	AP2C1	protein_coding	Protein phosphatase 2C family protein	2481	296	12814566	12814270	CDS
chr2	15684125	15685477	1353	9	8.78	9.2	-0.42	0.000341	0.00362	448.28	430.08	586.74	587.16	AT2G37370	+	AT2G37370	protein_coding		593	5695	15684801	15679106	intergenic
chr2	17991234	17992327	1094	8.75	8.52	8.94	-0.42	0.00134	0.011	368.64	367.99	457.23	527.67	AT2G43290	-	MSS3,AtCML5	protein_coding	Calcium-binding EF-hand family protein	1093	267	17991780	17992047	CDS
chr3	1677788	1678365	578	8.13	7.9	8.32	-0.42	0.00792	0.0423	238.17	239.33	291.68	347.9	AT3G05690	-	NF-YA2,UNE8,ATHAP2B,AtNF-YA2,HAP2B	protein_coding	nuclear factor Y, subunit A2	577	985	1678076	1679061	CDS
chr3	4132098	4132630	533	8.53	8.31	8.72	-0.42	0.00203	0.0151	328.44	304.11	429.07	416.44	AT3G12940	-	AT3G12940	protein_coding	2-oxoglutarate (2OG) and Fe(II)-dependent oxygenase superfamily protein	532	103	4132364	4132467	5UTR
chr3	18521800	18522940	1141	9.94	9.72	10.14	-0.42	6.33e-06	0.000128	826.79	855.65	1201.63	1047.58	AT3G49950	+	SCL32	protein_coding	GRAS family transcription factor	1140	95	18522370	18522465	TSSup400
chr3	23422220	23424267	2048	10.74	10.51	10.93	-0.42	1.56e-09	7.53e-08	1495.8	1424.29	1971.93	1929.61	AT3G63440	+	CKX6,ATCKX6,ATCKX7	protein_coding	cytokinin oxidase/dehydrogenase 6	1111	913	23423243	23424156	CDS
chr4	8437850	8438489	640	8.24	8.01	8.43	-0.42	0.00444	0.0274	261.69	254.63	335.6	355.66	.	.	.	.	.	.	.	8438169	.	intergenic
chr4	14547379	14548191	813	9.15	8.92	9.34	-0.42	0.000383	0.00395	449.04	521.85	631.78	664.76	AT4G29710	-	AT4G29710	protein_coding	Alkaline-phosphatase-like family protein	812	191	14547785	14547594	TSSup400
chr5	19807627	19808763	1137	9.34	9.11	9.53	-0.42	0.000134	0.00167	533.24	574.03	783.82	695.8	AT5G48850	-	ATSDI1,SDI1	protein_coding	Tetratricopeptide repeat (TPR)-like superfamily protein	1136	342	19808195	19807853	TSSup400
chr5	20088431	20089745	1315	8.88	8.66	9.08	-0.42	0.000599	0.00569	395.19	412.98	563.09	517.32	AT5G49520	+	WRKY48,ATWRKY48	protein_coding	WRKY DNA-binding protein 48	98	1559	20089088	20090647	intergenic
chr5	23784231	23785914	1684	11.66	11.43	11.85	-0.42	1.74e-14	1.97e-12	2667.71	2844.97	3634.16	3758.34	AT5G58900	-	AT5G58900	protein_coding	Homeodomain-like transcriptional regulator	1683	440	23785072	23785512	5UTR
chr1	11421353	11422261	909	10.46	10.24	10.65	-0.41	3.29e-08	1.21e-06	1211.35	1203.85	1569.89	1645.08	AT1G31830	-	PUT2,AtPUT2,PQR2	protein_coding	Amino acid permease family protein	608	846	11421807	11420961	TSSup1kTo400	yes	yes
chr2	15007496	15010821	3326	11.36	11.14	11.56	-0.41	6.17e-13	6.03e-11	2238.39	2287.14	2959.59	3058.66	AT2G35710	-	PGSIP7	protein_coding	Nucleotide-diphospho-sugar transferases superfamily protein	115	5126	15009158	15014284	intergenic	yes	yes
chr4	1234939	1235841	903	10.08	9.86	10.28	-0.41	1.43e-06	3.59e-05	914.77	950.12	1288.34	1189.84	.	.	.	.	.	.	.	1235390	.	intergenic	yes	yes
chr4	9390661	9392276	1616	10.18	9.96	10.37	-0.41	1.48e-06	3.7e-05	1013.38	975.32	1403.21	1245.45	AT4G16680	-	AT4G16680	protein_coding	P-loop containing nucleoside triphosphate hydrolases superfamily protein	1615	258	9391468	9391726	5UTR	yes	yes
chr5	8528900	8530080	1181	10.69	10.47	10.88	-0.41	3.61e-09	1.63e-07	1443.46	1389.2	1868.32	1898.57	AT5G24830	+	AT5G24830	protein_coding	Tetratricopeptide repeat (TPR)-like superfamily protein	166	1424	8529490	8530914	intergenic	yes	yes
chr1	7699933	7700661	729	9.15	8.93	9.33	-0.41	0.000574	0.00549	450.56	523.65	625.03	666.05	.	.	.	.	.	.	.	7700297	.	intergenic	yes
chr1	13359591	13360356	766	8.39	8.17	8.58	-0.41	0.00748	0.0404	248.79	327.5	378.39	387.99	.	.	.	.	.	.	.	13359973	.	intergenic	yes
chr2	17308386	17309875	1490	9.21	8.99	9.4	-0.41	0.000494	0.00484	508.97	508.35	734.27	614.32	AT2G41500	-	AtPRP4,EMB2776,AtSAP60,LIS	protein_coding	WD-40 repeat family protein / small nuclear ribonucleoprotein Prp4p-related	40	1704	17309130	17307426	intergenic	yes
chr3	16292073	16293585	1513	9.45	9.23	9.64	-0.41	0.000311	0.00336	645.5	558.74	857.02	741.06	AT3G44735	-	PSK1,PSK3,ATPSK3	protein_coding	PHYTOSULFOKINE 3 PRECURSOR	1391	365	16292829	16292464	TSSup400	yes
chr3	20138829	20140040	1212	8.76	8.54	8.95	-0.41	0.00194	0.0146	342.85	400.38	469.61	518.61	AT3G54390	-	AT3G54390	protein_coding	sequence-specific DNA binding transcription factors	1211	190	20139434	20139244	TSSup400	yes
chr5	24238788	24240423	1636	10.64	10.42	10.83	-0.41	8.35e-09	3.54e-07	1392.64	1343.31	1851.43	1782.17	AT5G60200	+	DOF5.3,TMO6	protein_coding	TARGET OF MONOPTEROS 6	614	1204	24239605	24240809	intergenic	yes
chr5	24506974	24507704	731	8.39	8.17	8.58	-0.41	0.0037	0.0239	295.06	280.72	385.15	378.94	AT5G60910	-	FUL,AGL8	protein_coding	AGAMOUS-like 8	295	1070	24507339	24506269	intergenic	yes
chr1	26171527	26172193	667	8.29	8.07	8.49	-0.41	0.00725	0.0394	271.55	266.32	319.83	397.04	AT1G69580	+	AT1G69580	protein_coding	Homeodomain-like superfamily protein	666	5	26171860	26171855	5UTR		yes
chr1	29183305	29184112	808	8.32	8.1	8.51	-0.41	0.00695	0.0382	276.86	273.52	328.84	402.22	AT1G77655	-	AT1G77655	protein_coding		807	536	29183708	29183172	TSSup1kTo400		yes
chr5	14765123	14765840	718	8.49	8.27	8.68	-0.41	0.00354	0.0231	319.34	299.61	389.66	430.67	AT5G05475	+	AT5G05475	lncRNA		106	611	14765481	14764870	intergenic		yes
chr1	8137615	8138587	973	8.81	8.59	9	-0.41	0.00146	0.0116	383.81	388.69	475.25	550.95	AT1G22990	+	HIPP22	protein_coding	Heavy metal transport/detoxification superfamily protein	474	1012	8138101	8139113	intergenic
chr2	965908	966714	807	8.24	8.03	8.43	-0.41	0.00577	0.0329	267.76	253.73	352.49	338.85	AT2G03200	-	AT2G03200	protein_coding	Eukaryotic aspartyl protease family protein	325	1737	966311	968048	intergenic
chr2	5542521	5543179	659	8.43	8.21	8.62	-0.41	0.0043	0.0268	300.37	293.31	429.07	359.54	.	.	.	.	.	.	.	5542850	.	intergenic
chr2	11987294	11988904	1611	9.91	9.69	10.1	-0.41	4.71e-05	0.000712	898.84	758.48	1049.59	1152.33	AT2G28130	+	AT2G28130	protein_coding		1547	258	11988099	11988357	TSSup400
chr3	1373170	1374098	929	10.32	10.1	10.51	-0.41	1.42e-07	4.46e-06	1077.85	1111.18	1420.11	1492.47	AT3G04960	+	AT3G04960	protein_coding	Domain of unknown function (DUF3444)	928	53	1373634	1373687	TSSup400
chr3	8734230	8735154	925	9.55	9.33	9.74	-0.41	0.000281	0.00308	674.32	612.72	938.1	768.22	AT3G24170	-	ATGR1,GR1	protein_coding	glutathione-disulfide reductase	924	68	8734692	8734624	3UTR
chr3	9330505	9331458	954	9.4	9.18	9.58	-0.41	9.58e-05	0.00127	569.65	589.33	746.65	788.92	AT3TE38970	-	ATTIRTA1	DNA/Tc1	.	182	544	9330981	9331525	intergenic
chr3	19568767	19571267	2501	10.2	9.98	10.39	-0.41	1.38e-06	3.47e-05	1060.41	954.62	1311.99	1368.31	AT3G52800	+	SAP6	protein_coding	A20/AN1-like zinc finger family protein	1943	762	19570017	19569255	CDS
chr3	23046333	23046950	618	8.28	8.06	8.48	-0.41	0.00454	0.0279	271.55	263.62	368.26	344.02	AT3G62270	-	BOR2	protein_coding	HCO3- transporter family	617	488	23046641	23046153	TSSup1kTo400
chr4	159415	160029	615	8.67	8.45	8.87	-0.41	0.00162	0.0127	329.96	370.69	477.5	455.24	AT4G00360	+	ATT1,CYP86A2	protein_coding	cytochrome P450, family 86, subfamily A, polypeptide 2	387	920	159722	160642	TSSup1kTo400
chr4	15415466	15416382	917	8.74	8.52	8.93	-0.41	0.00267	0.0185	354.23	379.69	440.33	532.84	AT4G31877	-	MIR156C	miRNA	MIR156C; miRNA	916	403	15415924	15415521	TSSup1kTo400
chr4	17532223	17532890	668	8.47	8.25	8.66	-0.41	0.00438	0.0271	326.92	282.52	416.68	390.58	.	.	.	.	.	.	.	17532556	.	intergenic
chr5	23846830	23847426	597	8.54	8.32	8.73	-0.41	0.00238	0.0169	313.27	327.5	422.32	426.79	AT5G59080	-	AT5G59080	protein_coding		596	2023	23847128	23849151	3UTR
chr1	2530085	2530769	685	9.4	9.18	9.58	-0.4	0.000168	0.00202	552.96	610.02	746.65	787.62	AT1G08100	-	ACH2,ATNRT2.2,NRT2.2,NRT2;2AT	protein_coding	nitrate transporter 2.2	35	1307	2530427	2529120	intergenic	yes	yes
chr1	25617173	25618552	1380	11.34	11.12	11.52	-0.4	2.62e-12	2.22e-10	2222.46	2238.55	2922.42	2952.61	AT1G08983	-	AT1G08983	lncRNA		1210	20	25617862	25617842	TSSup400	yes	yes
chr4	14765355	14767268	1914	10.87	10.66	11.06	-0.4	2.9e-08	1.09e-06	1531.45	1706.8	2190.41	2078.34	.	.	.	.	.	.	.	14766311	.	intergenic	yes	yes
chr5	2433464	2434365	902	10.67	10.46	10.86	-0.4	1.25e-07	4.05e-06	1379.75	1431.48	1962.92	1744.67	.	.	.	.	.	.	.	2433914	.	intergenic	yes	yes
chr1	7368786	7369487	702	8.53	8.31	8.71	-0.4	0.00475	0.0288	330.71	305.91	389.66	448.78	.	.	.	.	.	.	.	7369136	.	intergenic	yes
chr2	8851781	8854348	2568	10.65	10.44	10.84	-0.4	2.34e-08	9.02e-07	1378.23	1400.89	1775.98	1886.93	AT2G20562	-	TAX2	protein_coding		254	2029	8853064	8851035	intergenic	yes
chr2	17477227	17477947	721	8.37	8.16	8.56	-0.4	0.00689	0.0379	308.72	263.62	386.28	367.3	AT2G41880	+	AGK1,GK-1	protein_coding	guanylate kinase 1	84	3061	17477587	17474526	3UTR	yes
chr3	7711422	7712309	888	9.15	8.93	9.33	-0.4	0.000485	0.00479	460.42	517.35	646.42	642.77	.	.	.	.	.	.	.	7711865	.	intergenic	yes
chr3	9864796	9866572	1777	11.21	10.99	11.4	-0.4	3.23e-11	2.23e-09	2089.72	1990.22	2678.04	2710.76	.	.	.	.	.	.	.	9865684	.	intergenic	yes
chr5	18516807	18517754	948	10.14	9.93	10.33	-0.4	9.33e-07	2.44e-05	980.01	965.42	1301.86	1264.85	AT5G45650	-	SBT5.6	protein_coding	subtilase family protein	947	1692	18517280	18518972	CDS	yes
chr5	22991359	22992396	1038	8.56	8.35	8.75	-0.4	0.00285	0.0195	329.96	322.11	442.59	416.44	AT5G56860	-	GNC,GATA21	protein_coding	GATA type zinc finger transcription factor family protein	1037	347	22991877	22991530	TSSup400	yes
chr1	14173128	14173761	634	9.01	8.8	9.2	-0.4	0.000753	0.00688	449.8	439.07	559.71	613.03	.	.	.	.	.	.	.	14173444	.	intergenic		yes
chr4	12771856	12773106	1251	10.14	9.92	10.32	-0.4	1.25e-06	3.19e-05	967.87	972.62	1241.04	1323.05	AT4G24780	-	PLL19	protein_coding	Pectin lyase-like superfamily protein	1250	2	12772481	12772479	TSSup400		yes
chr5	15305600	15308078	2479	10.2	9.98	10.39	-0.4	1.59e-06	3.92e-05	1038.41	985.21	1398.71	1276.49	AT5G38300	+	AT5G38300	protein_coding		1408	993	15306839	15305846	3UTR		yes
chr5	21061179	21062820	1642	10.84	10.63	11.03	-0.4	5.15e-08	1.81e-06	1486.7	1672.61	2144.24	2026.61	AT5G07845	+	AT5G07845	lncRNA		1370	203	21061999	21062202	CDS		yes
chr5	21615213	21616091	879	9.1	8.88	9.28	-0.4	0.000492	0.00482	453.59	489.46	602.5	644.07	.	.	.	.	.	.	.	21615652	.	intergenic		yes
chr1	4903677	4905885	2209	10.72	10.51	10.91	-0.4	1.16e-07	3.79e-06	1448.77	1470.17	2048.51	1800.28	AT1G05073	-	AT1G05073	lncRNA		626	1478	4904781	4903303	intergenic
chr1	6494293	6495124	832	8.74	8.52	8.92	-0.4	0.0031	0.0208	351.19	385.09	445.96	522.49	AT1G18830	+	SEC31A	protein_coding	Transducin/WD40 repeat-like superfamily protein	341	5476	6494708	6489232	intergenic
chr1	9065270	9065858	589	8.78	8.56	8.96	-0.4	0.00209	0.0155	404.29	352.7	507.9	490.16	AT1G26200	-	AT1G26200	protein_coding	TRAM, LAG1 and CLN8 (TLC) lipid-sensing domain containing protein	588	244	9065564	9065320	TSSup400
chr1	27288402	27289399	998	8.44	8.23	8.63	-0.4	0.00411	0.0258	303.41	296.91	381.77	409.98	AT1G72480	-	AT1G72480	protein_coding	Lung seven transmembrane receptor family protein	997	378	27288900	27288522	3UTR
chr1	29186360	29187135	776	8.6	8.38	8.79	-0.4	0.00834	0.0438	348.92	319.41	377.27	505.68	AT1G77660	-	AT1G77660	protein_coding	Histone H3 K4-specific methyltransferase SET7/9 family protein	775	1185	29186747	29187932	CDS
chr2	16049857	16053251	3395	10.65	10.44	10.84	-0.4	3.23e-07	9.48e-06	1445.74	1323.52	1728.68	1934.78	AT2G08945	-	AT2G08945	lncRNA		1205	179	16051554	16051733	CDS
chr2	17029091	17029882	792	8.54	8.33	8.73	-0.4	0.00279	0.0192	325.4	316.71	426.82	420.32	AT2G40805	+	MIR319C	miRNA	MIR319C; miRNA	791	214	17029486	17029700	TSSup400
chr2	17226142	17227283	1142	8.57	8.36	8.76	-0.4	0.00311	0.0209	307.96	348.2	454.97	412.56	AT2G41330	+	AT2G41330	protein_coding	Glutaredoxin family protein	1141	235	17226712	17226947	TSSup400
chr3	648601	650817	2217	9.69	9.48	9.87	-0.4	6.17e-05	0.000883	744.11	679.3	976.39	896.26	AT3G02910	+	AT3G02910	protein_coding	AIG2-like (avirulence induced gene) family protein	2004	104	649709	649813	TSSup400
chr3	5862008	5864122	2115	10.61	10.39	10.79	-0.4	2.27e-08	8.83e-07	1371.4	1318.12	1763.59	1782.17	AT3G17185	+	sORF24,ATTAS3,TASIR-ARF,TAS3	otherRNA	TAS3/TASIR-ARF (TRANS-ACTING SIRNA3); other RNA	429	1575	5863065	5861490	intergenic
chr3	8511565	8512251	687	9.52	9.31	9.71	-0.4	9.78e-05	0.00129	652.33	617.22	799.58	875.57	AT3G04585	-	AT3G04585	lncRNA		686	74	8511908	8511982	CDS
chr3	11009238	11010054	817	9.34	9.13	9.53	-0.4	0.000176	0.00209	567.37	550.64	707.24	770.81	AT3G29020	-	AtMYB110,MYB110	protein_coding	myb domain protein 110	816	190	11009646	11009456	TSSup400
chr3	16926911	16928167	1257	9.02	8.8	9.21	-0.4	0.00277	0.0191	493.8	399.48	645.3	536.72	AT3G46090	-	ZAT7	protein_coding	C2H2 and C2HC zinc fingers superfamily protein	972	656	16927539	16926883	TSSup1kTo400
chr3	19268966	19270909	1944	10.93	10.72	11.12	-0.4	5.23e-10	2.86e-08	1711.22	1660.02	2225.32	2224.48	AT3G51920	-	CML9,ATCML9,CAM9	protein_coding	calmodulin 9	1692	279	19269937	19269658	TSSup400
chr4	14870383	14871106	724	8.15	7.94	8.34	-0.4	0.0093	0.0477	257.14	234.83	329.97	318.15	AT4G30410	-	IBL1	protein_coding	sequence-specific DNA binding transcription factors	123	1523	14870744	14872267	intergenic
chr5	5146198	5147909	1712	9.14	8.93	9.32	-0.4	0.00229	0.0165	464.21	509.25	559.71	722.96	AT5G15780	-	AT5G15780	protein_coding	Pollen Ole e 1 allergen and extensin family protein	1260	595	5147053	5146458	TSSup1kTo400
chr5	21361870	21362762	893	11.28	11.07	11.47	-0.4	1.68e-11	1.21e-09	2085.93	2203.46	2871.74	2794.83	AT5G52660	-	RVE6	protein_coding	Homeodomain-like superfamily protein	892	43	21362316	21362273	TSSup400
chr1	7832246	7833369	1124	10.6	10.39	10.78	-0.39	3.31e-07	9.62e-06	1319.82	1364	1853.68	1659.31	AT1TE25205	+	ATREP3	RC/Helitron	.	212	166	7832807	7832973	intergenic	yes
chr1	27777565	27778683	1119	9.22	9.02	9.4	-0.39	0.000383	0.00395	528.69	506.55	674.58	680.28	AT1G73870	+	BBX16,COL7	protein_coding	B-box type zinc finger protein with CCT domain	700	859	27778124	27778983	TSSup1kTo400	yes
chr1	28343486	28344214	729	8.68	8.48	8.87	-0.39	0.00277	0.0191	364.85	348.2	485.38	447.48	AT1G09567	+	AT1G09567	lncRNA		545	22	28343850	28343828	CDS	yes
chr2	13609772	13610789	1018	9.03	8.82	9.21	-0.39	0.000928	0.00815	439.18	465.16	578.85	602.68	AT2G31981	+	AT2G31981	protein_coding		322	300	13610280	13609980	TSSup400	yes
chr3	8103949	8104877	929	10.63	10.42	10.81	-0.39	2.71e-08	1.02e-06	1347.13	1393.7	1781.61	1815.8	AT3G04325	-	AT3G04325	lncRNA		751	236	8104413	8104649	CDS	yes
chr3	20378009	20379573	1565	11.49	11.29	11.68	-0.39	3.99e-12	3.24e-10	2459.12	2538.16	3351.49	3190.58	.	.	.	.	.	.	.	20378791	.	intergenic	yes
chr5	5885624	5886173	550	8.47	8.26	8.65	-0.39	0.005	0.0298	315.54	298.71	405.42	397.04	AT5G17810	-	WOX12	protein_coding	WUSCHEL related homeobox 12	146	1128	5885898	5884770	intergenic	yes
chr3	1314697	1315902	1206	9.55	9.34	9.73	-0.39	0.000273	0.00302	681.91	614.52	790.57	913.07	AT3G04800	-	TIM23-3,ATTIM23-3	protein_coding	translocase inner membrane subunit 23-3	1205	254	1315299	1315045	TSSup400		yes
chr4	18455074	18455891	818	10.09	9.88	10.27	-0.39	2.56e-06	5.94e-05	943.6	940.23	1251.18	1215.71	.	.	.	.	.	.	.	18455482	.	intergenic		yes
chr5	7723098	7723764	667	9.22	9.01	9.4	-0.39	0.000433	0.00437	491.52	538.94	665.57	685.45	.	.	.	.	.	.	.	7723431	.	intergenic		yes
chr1	1358105	1359078	974	9.36	9.16	9.54	-0.39	0.000333	0.00356	583.3	557.84	709.49	782.45	AT1G04820	-	TOR2,TUA4	protein_coding	tubulin alpha-4 chain	973	44	1358591	1358547	3UTR
chr1	10818937	10819762	826	9.15	8.94	9.33	-0.39	0.000862	0.00765	488.49	492.16	596.87	688.04	AT1G30540	-	GNK	protein_coding	Actin-like ATPase superfamily protein	825	70	10819349	10819419	5UTR
chr1	16932990	16934062	1073	9.18	8.97	9.36	-0.39	0.000457	0.00456	506.69	497.56	634.04	684.16	AT1G44830	+	ERF014,AtERF014	protein_coding	Integrase-type DNA-binding superfamily protein	1072	172	16933526	16933698	TSSup400
chr1	22199365	22200614	1250	9.05	8.84	9.23	-0.39	0.000987	0.00859	474.07	441.77	637.41	565.17	AT1G60190	+	AtPUB19,PUB19	protein_coding	ARM repeat superfamily protein	1249	1724	22199989	22198265	CDS
chr2	14223859	14224657	799	8.97	8.77	9.16	-0.39	0.00136	0.0111	404.29	466.06	568.72	571.64	AT2G33590	+	CRL1,AtCRL1	protein_coding	NAD(P)-binding Rossmann-fold superfamily protein	798	9	14224258	14224267	TSSup400
chr3	9755450	9756459	1010	8.75	8.54	8.93	-0.39	0.00223	0.0162	364.09	380.59	509.03	465.59	AT3G26570	+	ORF02,PHT2;1	protein_coding	phosphate transporter 2;1	1009	52	9755954	9756006	TSSup400
chr3	16075360	16076369	1010	10.35	10.14	10.53	-0.39	8.3e-07	2.21e-05	1127.16	1123.77	1546.24	1407.11	AT3G44450	-	BIC2	protein_coding		569	935	16075864	16074929	TSSup1kTo400
chr4	9559682	9560316	635	8.22	8.01	8.4	-0.39	0.00915	0.0471	265.48	251.03	354.74	322.03	AT4G16990	+	RLM3	protein_coding	disease resistance protein (TIR-NBS class), putative	634	1429	9559999	9558570	5UTR
chr4	14258681	14259488	808	9.82	9.61	10	-0.39	2.37e-05	0.000402	814.65	745.88	1006.8	1044.99	AT4G28890	-	ATL42	protein_coding	RING/U-box superfamily protein	284	1119	14259084	14257965	intergenic
chr4	17033161	17034382	1222	8.77	8.57	8.96	-0.39	0.00592	0.0336	427.8	331.1	505.65	487.58	AT4G35985	-	P85	protein_coding	Senescence/dehydration-associated protein-related	1221	473	17033771	17034244	CDS
chr5	8180800	8181463	664	8.52	8.31	8.7	-0.39	0.00374	0.0241	304.92	328.4	407.68	424.2	AT5G24155	-	AT5G24155	protein_coding	FAD/NAD(P)-binding oxidoreductase family protein	663	24	8181131	8181107	TSSup400
chr5	17713998	17714636	639	8.74	8.54	8.93	-0.39	0.00265	0.0185	388.36	354.5	510.16	463	AT5G44030	+	CESA4,NWS2,IRX5	protein_coding	cellulose synthase A4	638	72	17714317	17714389	3UTR
chr3	1712729	1713742	1014	10.38	10.18	10.56	-0.38	6.7e-07	1.84e-05	1128.68	1184.06	1494.43	1514.46	AT3G05770	-	AT3G05770	protein_coding		496	1010	1713235	1712225	intergenic	yes	yes
chr1	983217	984877	1661	9.85	9.65	10.03	-0.38	9.93e-05	0.0013	851.06	756.68	1090.14	995.84	AT1G03870	-	FLA9	protein_coding	FASCICLIN-like arabinoogalactan 9	1327	503	984047	983544	TSSup1kTo400	yes
chr1	10228510	10230064	1555	10.13	9.93	10.31	-0.38	3.85e-06	8.32e-05	971.66	978.02	1243.3	1292.01	AT1G29270	+	AT1G29270	protein_coding		1257	520	10229287	10229807	TSSup1kTo400	yes
chr1	21063500	21064289	790	8.65	8.45	8.83	-0.38	0.00803	0.0427	342.85	355.4	518.04	391.87	AT1G56250	-	VBF,PP2-B14,AtPP2-B14	protein_coding	phloem protein 2-B14	547	847	21063894	21063047	TSSup1kTo400	yes
chr2	14191341	14192508	1168	8.92	8.71	9.09	-0.38	0.00196	0.0148	429.32	410.28	518.04	575.52	AT2G08590	+	AT2G08590	lncRNA		297	498	14191924	14191426	intergenic	yes
chr3	18762873	18765124	2252	10.16	9.95	10.34	-0.38	0.000117	0.0015	1042.2	940.23	1426.86	1157.51	AT3G50560	-	AT3G50560	protein_coding	NAD(P)-binding Rossmann-fold superfamily protein	2183	58	18763998	18764056	5UTR	yes
chr2	12232429	12233352	924	11.53	11.32	11.71	-0.38	4.6e-12	3.67e-10	2504.63	2614.64	3404.42	3275.94	.	.	.	.	.	.	.	12232890	.	intergenic		yes
chr5	1022460	1023895	1436	10.15	9.95	10.33	-0.38	2.83e-06	6.44e-05	970.15	1003.21	1288.34	1280.37	.	.	.	.	.	.	.	1023177	.	intergenic		yes
chr5	15151300	15152169	870	10.14	9.94	10.32	-0.38	2.84e-06	6.44e-05	954.22	1009.51	1280.46	1282.96	AT5TE54810	-	HELITRONY3	RC/Helitron	.	637	386	15151734	15152120	intergenic		yes
chr1	1426296	1426870	575	8.34	8.14	8.52	-0.38	0.00809	0.0429	289	275.32	379.52	354.37	AT1G05000	+	PFA-DSP1,AtPFA-DSP1	protein_coding	Phosphotyrosine protein phosphatases superfamily protein	574	1045	1426583	1425538	3UTR
chr1	9388707	9389299	593	8.82	8.62	9	-0.38	0.00197	0.0148	391.4	395.89	527.05	497.92	AT1G27040	-	NPF4.5,AtNPF4.5	protein_coding	Major facilitator superfamily protein	592	1039	9389003	9390042	CDS
chr1	9762017	9763595	1579	9.64	9.44	9.82	-0.38	7.37e-05	0.00102	677.36	712.59	897.56	910.49	AT1G28010	+	ABCB14,ATABCB14,MDR12,PGP14	protein_coding	P-glycoprotein 14	1385	404	9762806	9763210	TSSup1kTo400
chr1	20186709	20187386	678	9.01	8.81	9.19	-0.38	0.0013	0.0107	463.45	432.77	576.6	588.45	AT1G54080	-	UBP1A	protein_coding	oligouridylate-binding protein 1A	677	49	20187047	20187096	5UTR
chr1	24518204	24519269	1066	8.76	8.55	8.94	-0.38	0.00281	0.0193	358.78	393.19	474.12	505.68	AT1G65900	-	AT1G65900	protein_coding		1065	135	24518736	24518601	TSSup400
chr1	26364441	26366708	2268	10.02	9.82	10.2	-0.38	8.66e-06	0.000169	922.36	888.94	1184.74	1167.85	AT1G70000	-	MYBD	protein_coding	myb-like transcription factor family protein	1437	696	26365574	26364878	TSSup1kTo400
chr2	10325949	10327320	1372	9.05	8.84	9.22	-0.38	0.00156	0.0123	469.52	449.87	636.29	557.41	AT2G24270	-	ALDH11A3	protein_coding	aldehyde dehydrogenase 11A3	403	3414	10326634	10330048	intergenic
chr3	1337728	1338459	732	8.45	8.25	8.63	-0.38	0.00976	0.0497	305.68	304.11	355.87	437.14	AT3G04855	-	AT3G04855	protein_coding		674	20	1338093	1338113	5UTR
chr3	16598477	16599562	1086	8.86	8.66	9.04	-0.38	0.00477	0.0288	450.56	359	532.68	521.2	AT3G45260	-	BIB	protein_coding	C2H2-like zinc finger protein	1085	208	16599019	16598811	TSSup400
chr4	9720163	9721397	1235	9.49	9.29	9.66	-0.38	0.000263	0.00294	600.75	647.81	780.44	840.65	AT4G17410	+	PQT3	protein_coding	DWNN domain, a CCHC-type zinc finger	1234	5020	9720780	9715760	CDS
chr5	990050	991685	1636	9.63	9.43	9.81	-0.38	9.74e-05	0.00129	687.98	693.7	866.03	929.89	AT5G03760	-	ATCSLA09,ATCSLA9,CSLA9,CSLA09,RAT4	protein_coding	Nucleotide-diphospho-sugar transferases superfamily protein	1580	237	990867	990630	TSSup400
chr5	6493302	6495672	2371	10.65	10.44	10.82	-0.38	1.53e-07	4.77e-06	1415.4	1372.1	1755.71	1866.24	AT5G19290	+	MAGL16	protein_coding	alpha/beta-Hydrolases superfamily protein	2091	662	6494487	6493825	CDS
chr5	21023432	21024303	872	8.58	8.38	8.76	-0.38	0.00455	0.0279	326.92	340.1	459.48	408.68	AT5G07805	-	AT5G07805	lncRNA		565	378	21023867	21024245	CDS
chr1	4081190	4083051	1862	11.59	11.4	11.77	-0.37	4.42e-12	3.56e-10	2678.33	2727.11	3492.27	3469.93	AT1G12070	-	AT1G12070	protein_coding	Immunoglobulin E-set superfamily protein	46	1884	4082120	4080236	intergenic	yes	yes
chr2	15446811	15448545	1735	9.72	9.52	9.9	-0.37	7.58e-05	0.00104	709.21	762.98	953.87	951.87	.	.	.	.	.	.	.	15447678	.	intergenic	yes	yes
chr1	2680104	2681448	1345	9.28	9.09	9.46	-0.37	0.000612	0.00577	549.93	539.84	715.12	689.33	.	.	.	.	.	.	.	2680776	.	intergenic	yes
chr1	18029653	18031793	2141	9.3	9.1	9.47	-0.37	0.000488	0.0048	542.34	556.94	712.87	707.44	AT1G48745	+	AT1G48745	protein_coding		1890	20	18030723	18030703	5UTR	yes
chr2	12829021	12830394	1374	9.06	8.86	9.23	-0.37	0.00136	0.011	459.66	469.66	635.16	569.05	.	.	.	.	.	.	.	12829707	.	intergenic	yes
chr2	15519553	15521251	1699	9.15	8.95	9.32	-0.37	0.00109	0.00932	487.73	504.75	667.82	613.03	.	.	.	.	.	.	.	15520402	.	intergenic	yes
chr2	16390925	16392508	1584	11.83	11.64	12.01	-0.37	3.92e-12	3.22e-10	3181.98	3197.67	4253.56	3971.73	AT2G39250	-	SNZ	protein_coding	Integrase-type DNA-binding superfamily protein	1251	540	16391716	16391176	TSSup1kTo400	yes
chr2	17506228	17507109	882	9.75	9.56	9.92	-0.37	8.32e-05	0.00113	773.69	731.49	989.91	951.87	AT2G41940	+	ZFP8	protein_coding	zinc finger protein 8	767	674	17506668	17507342	TSSup1kTo400	yes
chr2	19364089	19365408	1320	10.19	10	10.37	-0.37	1.28e-05	0.000236	1021.72	1019.4	1398.71	1240.28	.	.	.	.	.	.	.	19364748	.	intergenic	yes
chr3	19547615	19548633	1019	8.92	8.73	9.1	-0.37	0.00251	0.0177	411.12	436.37	584.48	512.15	AT3G52748	+	sORF4	otherRNA	other RNA	662	847	19548124	19548971	CDS	yes
chr4	2595308	2596215	908	9.24	9.04	9.42	-0.37	0.000763	0.00695	529.45	526.35	653.18	712.61	.	.	.	.	.	.	.	2595761	.	intergenic	yes
chr5	24489707	24491340	1634	10.12	9.92	10.29	-0.37	9.9e-05	0.0013	892.78	1047.3	1186.99	1319.17	AT5G60880	-	BASL	protein_coding	breaking of asymmetry in the stomatal lineage	1129	687	24490523	24489836	TSSup1kTo400	yes
chr5	26187306	26188080	775	8.62	8.42	8.79	-0.37	0.00579	0.033	316.3	369.79	448.22	439.72	AT5G65510	+	AIL7,PLT7	protein_coding	AINTEGUMENTA-like 7	774	2101	26187693	26185592	CDS	yes
chr5	26802551	26810342	7792	13.21	13.01	13.38	-0.37	4.72e-15	5.78e-13	8291.37	8210.12	10456.5	10907.7	AT5G09825	-	AT5G09825	lncRNA		1385	584	26806446	26805862	TSSup1kTo400	yes
chr2	17357159	17359038	1880	11.85	11.65	12.02	-0.37	1.06e-12	9.44e-11	3159.99	3250.76	4274.96	4029.93	AT2G41630	-	TFIIB1,TFIIB,AtTFIIB1	protein_coding	transcription factor IIB	1463	476	17358098	17357622	TSSup1kTo400		yes
chr3	6145104	6146399	1296	9.71	9.52	9.89	-0.37	0.000101	0.00132	728.94	735.99	908.82	984.2	AT3G17950	+	Y-3	protein_coding		1295	263	6145751	6146014	TSSup400		yes
chr3	9486107	9487915	1809	10.82	10.63	11	-0.37	5.62e-08	1.96e-06	1579.99	1579.94	2117.21	1969.7	AT3G25905	-	CLE27	protein_coding	CLAVATA3/ESR-RELATED 27	1748	87	9487011	9486924	TSSup400		yes
chr3	17383815	17384675	861	9.63	9.43	9.8	-0.37	0.00017	0.00203	716.04	664.91	878.42	904.02	AT3G07665	+	AT3G07665	lncRNA		860	47	17384245	17384292	TSSup400		yes
chr4	1066301	1067493	1193	10.05	9.86	10.23	-0.37	2.29e-05	0.000393	967.11	885.34	1172.35	1222.17	AT4G02420	-	LecRK-IV.4	protein_coding	Concanavalin A-like lectin protein kinase family protein	1192	326	1066897	1066571	TSSup400		yes
chr4	7055320	7056286	967	10.32	10.12	10.49	-0.37	5.57e-06	0.000115	1065.72	1162.46	1395.33	1483.42	AT4G11680	-	AT4G11680	protein_coding	Zinc finger, C3HC4 type (RING finger) family protein	966	63	7055803	7055740	TSSup400		yes
chr1	7065158	7065899	742	9.27	9.07	9.44	-0.37	0.000702	0.00647	549.17	528.15	683.59	704.85	AT1G20380	+	POQR	protein_coding	Prolyl oligopeptidase family protein	84	4087	7065528	7061441	intergenic
chr3	2356472	2357986	1515	10.03	9.83	10.2	-0.37	1.45e-05	0.000262	926.15	891.64	1149.82	1201.48	AT3G07360	+	PUB9,ATPUB9	protein_coding	plant U-box 9	412	2590	2357229	2354639	intergenic
chr3	6181601	6183460	1860	10.93	10.74	11.11	-0.37	1.15e-08	4.68e-07	1730.94	1680.71	2226.45	2179.22	AT3G18060	+	AIP1-2	protein_coding	transducin family protein / WD-40 repeat family protein	849	1081	6182530	6183611	CDS
chr4	6752692	6753385	694	8.55	8.35	8.73	-0.37	0.0058	0.033	341.33	312.21	420.06	426.79	.	.	.	.	.	.	.	6753038	.	intergenic
chr4	7715474	7716229	756	8.65	8.45	8.82	-0.37	0.00533	0.0312	339.06	361.69	430.2	474.64	.	.	.	.	.	.	.	7715851	.	intergenic
chr4	9834442	9837022	2581	11.23	11.03	11.4	-0.37	1.94e-09	9.15e-08	2161.02	2026.21	2681.42	2722.4	AT4G17670	-	AT4G17670	protein_coding	Protein of unknown function (DUF581)	1417	873	9835732	9834859	TSSup1kTo400
chr4	16344173	16345846	1674	12.14	11.94	12.31	-0.37	3.34e-13	3.34e-11	3937.47	3905.77	4894.35	5255.98	AT4G34131	-	UGT73B3	protein_coding	UDP-glucosyl transferase 73B3	1645	191	16345009	16344818	TSSup400
chr5	6470992	6472029	1038	9.12	8.92	9.29	-0.37	0.00251	0.0177	529.45	439.07	635.16	616.91	AT5G19250	+	AT5G19250	protein_coding	Glycoprotein membrane precursor GPI-anchored	1037	316	6471510	6471826	3UTR
chr5	25258880	25259601	722	9.19	8.99	9.36	-0.37	0.000877	0.00776	490.76	527.25	659.94	654.41	AT5G62940	-	HCA2,DOF5.6	protein_coding	Dof-type zinc finger DNA-binding family protein	721	536	25259240	25258704	TSSup1kTo400
chr1	19581621	19583143	1523	10.29	10.1	10.46	-0.36	2.72e-06	6.28e-05	1086.2	1107.58	1406.59	1416.17	AT1G52565	-	AT1G52565	protein_coding		356	1405	19582382	19580977	intergenic	yes	yes
chr1	20234090	20234695	606	8.54	8.35	8.71	-0.36	0.00801	0.0427	336.78	317.61	420.06	417.74	AT1G54200	+	BG3	protein_coding		231	1072	20234392	20235464	intergenic	yes	yes
chr3	10310634	10313407	2774	11.59	11.4	11.76	-0.36	8.05e-10	4.22e-08	2683.64	2719.91	3651.06	3294.04	.	.	.	.	.	.	.	10312020	.	intergenic	yes	yes
chr5	10356357	10357159	803	10.84	10.64	11.01	-0.36	4.33e-08	1.57e-06	1583.79	1618.63	2032.74	2086.1	.	.	.	.	.	.	.	10356758	.	intergenic	yes	yes
chr1	17762754	17765452	2699	10.08	9.89	10.25	-0.36	3.73e-05	0.000589	995.93	901.54	1257.94	1182.08	AT1G07467	+	AT1G07467	lncRNA		616	1274	17764103	17762829	intergenic	yes
chr1	18679721	18681700	1980	11.35	11.16	11.52	-0.36	8.43e-10	4.34e-08	2305.9	2256.54	3017.02	2841.39	AT1G50420	-	SCL3,SCL-3	protein_coding	scarecrow-like 3	1579	410	18680710	18680300	TSSup1kTo400	yes
chr1	29327007	29328539	1533	8.99	8.8	9.16	-0.36	0.00227	0.0164	464.97	426.48	564.21	583.28	AT1G78000	+	SULTR1;2,SEL1	protein_coding	sulfate transporter 1;2	1532	259	29327773	29327514	5UTR	yes
chr3	18478180	18479598	1419	10.58	10.39	10.75	-0.36	6.89e-07	1.88e-05	1328.17	1353.21	1768.09	1670.95	.	.	.	.	.	.	.	18478889	.	intergenic	yes
chr3	19431928	19432786	859	8.89	8.7	9.06	-0.36	0.00301	0.0204	414.15	418.38	563.09	506.97	AT3G52430	+	ATPAD4,PAD4	protein_coding	alpha/beta-Hydrolases superfamily protein	858	1263	19432357	19431094	CDS	yes
chr5	3048119	3049829	1711	10.43	10.24	10.59	-0.36	2.1e-06	5.02e-05	1212.11	1199.35	1511.33	1577.83	.	.	.	.	.	.	.	3048974	.	intergenic	yes
chr5	4739618	4742805	3188	11.19	11	11.36	-0.36	1.53e-09	7.46e-08	2009.32	2087.39	2627.36	2638.34	AT5G14700	-	AT5G14700	protein_coding	NAD(P)-binding Rossmann-fold superfamily protein	2568	2328	4741211	4743539	CDS	yes
chr5	8373725	8374345	621	8.65	8.46	8.82	-0.36	0.00606	0.0342	334.51	369.79	441.46	463	AT5G24520	-	TTG1,ATTTG1,URM23,TTG	protein_coding	Transducin/WD40 repeat-like superfamily protein	122	1188	8374035	8372847	intergenic	yes
chr1	9188458	9189234	777	9.43	9.24	9.6	-0.36	0.000493	0.00483	617.43	589.33	754.54	795.38	AT1G26590	+	AT1G26590	protein_coding	C2H2-like zinc finger protein	776	98	9188846	9188944	TSSup400		yes
chr1	26100123	26101459	1337	9.06	8.87	9.23	-0.36	0.00407	0.0257	505.17	430.97	566.47	635.01	AT1G69440	-	ZIP,AGO7	protein_coding	Argonaute family protein	53	4537	26100791	26105328	intergenic		yes
chr2	19070704	19071448	745	9.51	9.32	9.68	-0.36	0.000292	0.00318	654.6	621.72	809.72	832.89	AT2G46455	-	AT2G46455	protein_coding	OxaA/YidC-like membrane insertion protein	744	7	19071076	19071083	5UTR		yes
chr1	18454357	18455129	773	8.86	8.66	9.02	-0.36	0.00388	0.0247	420.98	390.49	545.07	496.63	AT1G49850	-	RHY1A	protein_coding	RING/U-box superfamily protein	286	1876	18454743	18456619	intergenic
chr1	29715808	29716933	1126	10.16	9.97	10.32	-0.36	1.37e-05	0.000251	998.21	1001.41	1326.63	1236.4	AT1G78995	-	AT1G78995	protein_coding		1125	115	29716370	29716255	3UTR
chr3	8108875	8109875	1001	9.75	9.56	9.92	-0.36	8.77e-05	0.00118	734.25	772.88	974.14	963.51	.	.	.	.	.	.	.	8109375	.	intergenic
chr3	22859139	22860183	1045	10.94	10.75	11.11	-0.36	2.24e-08	8.75e-07	1731.7	1720.3	2179.15	2250.35	AT3G61750	-	AT3G61750	protein_coding	Cytochrome b561/ferric reductase transmembrane with DOMON related domain	1044	8	22859661	22859669	5UTR
chr3	23338709	23339602	894	8.81	8.62	8.99	-0.36	0.00556	0.0322	402.77	385.09	463.98	549.65	AT3G63180	-	ATTKL,TKL	protein_coding	TIC-like	893	1185	23339155	23340340	CDS
chr5	5662250	5663138	889	8.75	8.55	8.92	-0.36	0.00498	0.0297	394.43	356.3	468.49	497.92	AT5G17230	-	PSY	protein_coding	PHYTOENE SYNTHASE	888	303	5662694	5662997	5UTR
chr5	15606557	15607825	1269	8.75	8.56	8.92	-0.36	0.0046	0.0281	367.88	385.99	502.27	464.3	AT5G38980	+	AT5G38980	protein_coding		852	509	15607191	15606682	3UTR
chr5	25721219	25723057	1839	9.63	9.44	9.8	-0.36	0.00041	0.00417	711.49	681.1	834.49	953.16	AT5G64310	+	AGP1,ATAGP1	protein_coding	arabinogalactan protein 1	1459	406	25722138	25721732	CDS
chr1	3099915	3101987	2073	12.48	12.29	12.64	-0.35	4.02e-14	4.43e-12	4944.02	5078.13	6289.68	6514.37	AT1G09570	-	FRE1,FHY2,HY8,PHYA	protein_coding	phytochrome A	1904	132	3100951	3100819	TSSup400	yes	yes
chr1	3570460	3572498	2039	11.73	11.54	11.9	-0.35	1.34e-10	7.93e-09	2885.4	3076.21	3907.82	3713.07	AT1G10740	-	AT1G10740	protein_coding	alpha/beta-Hydrolases superfamily protein	1593	426	3571479	3571053	TSSup1kTo400	yes	yes
chr2	14330711	14332690	1980	11.96	11.78	12.12	-0.35	3.2e-12	2.66e-10	3493.74	3521.58	4561.01	4364.9	AT2TE63430	-	ATREP10D	RC/Helitron	.	209	1562	14331700	14333262	intergenic	yes	yes
chr1	17218821	17220257	1437	9.88	9.7	10.05	-0.35	0.000271	0.00301	807.82	851.15	978.65	1140.69	.	.	.	.	.	.	.	17219539	.	intergenic	yes
chr1	23394521	23395700	1180	9.16	8.97	9.32	-0.35	0.0016	0.0125	514.28	490.36	639.67	642.77	AT1TE77055	+	ATREP15	RC/Helitron	.	114	2042	23395110	23393068	intergenic	yes
chr1	29227295	29230041	2747	11.14	10.95	11.3	-0.35	3.25e-08	1.2e-06	2024.49	1942.54	2593.58	2452.1	AT1G77750	-	RPS13	protein_coding	Ribosomal protein S13/S18 family	52	3059	29228668	29231727	intergenic	yes
chr4	619327	621442	2116	10.3	10.12	10.47	-0.35	8.48e-06	0.000166	1148.4	1071.59	1431.37	1405.82	AT4G01460	+	BHLH57	protein_coding	basic helix-loop-helix (bHLH) DNA-binding superfamily protein	1752	306	620384	620690	TSSup400	yes
chr4	2447428	2448695	1268	10.5	10.31	10.66	-0.35	2.78e-06	6.37e-05	1221.97	1311.82	1659.98	1580.42	AT4G04995	-	AT4G04995	lncRNA		694	169	2448061	2448230	CDS	yes
chr4	6863628	6866517	2890	10.03	9.84	10.19	-0.35	6.95e-05	0.00097	945.87	891.64	1127.3	1213.12	AT4G11280	+	ATACS6,ACS6	protein_coding	1-aminocyclopropane-1-carboxylic acid (acc) synthase 6	2488	1094	6865072	6863978	CDS	yes
chr4	8351904	8353380	1477	9.35	9.17	9.52	-0.35	0.000773	0.00702	584.82	565.04	747.78	720.37	AT4G06200	+	AT4G06200	lncRNA		731	312	8352642	8352330	intergenic	yes
chr4	14814170	14816149	1980	10.66	10.48	10.82	-0.35	1.63e-06	3.99e-05	1394.16	1453.08	1870.58	1745.96	.	.	.	.	.	.	.	14815159	.	intergenic	yes
chr5	4265578	4267743	2166	10.32	10.13	10.48	-0.35	2.52e-05	0.000421	1078.61	1162.46	1509.07	1350.21	AT5G02085	-	AT5G02085	lncRNA		1275	751	4266660	4265909	TSSup1kTo400	yes
chr5	25793636	25794667	1032	9	8.82	9.17	-0.35	0.00279	0.0192	452.84	448.07	603.63	547.07	AT5G09205	+	AT5G09205	lncRNA		1031	293	25794151	25794444	TSSup400	yes
chr1	7111359	7112047	689	9.16	8.97	9.33	-0.35	0.002	0.015	505.17	501.15	609.26	675.1	AT1G20540	+	AT1G20540	protein_coding	Transducin/WD40 repeat-like superfamily protein	437	907	7111703	7112610	TSSup1kTo400		yes
chr1	10065237	10065911	675	9.46	9.27	9.62	-0.35	0.000609	0.00575	630.33	604.62	800.71	772.1	AT1TE32465	-	ATREP11	RC/Helitron	.	199	138	10065574	10065436	intergenic		yes
chr4	11180226	11181305	1080	9.93	9.75	10.09	-0.35	7.1e-05	0.00099	841.2	876.35	1103.65	1079.91	AT4G20880	-	AT4G20880	protein_coding	ethylene-responsive nuclear protein / ethylene-regulated nuclear protein (ERT2)	1079	284	11180765	11181049	5UTR		yes
chr4	14263359	14264139	781	9.81	9.63	9.97	-0.35	0.000207	0.0024	809.34	771.08	964.01	1046.28	AT4G28910	-	NINJA	protein_coding	novel interactor of JAZ	106	3037	14263749	14266786	intergenic		yes
chr1	6682184	6684875	2692	12.28	12.09	12.44	-0.35	6.9e-13	6.64e-11	4284.11	4450.11	5708.58	5440.93	AT1G19330	-	AT1G19330	protein_coding		2375	30	6683529	6683559	5UTR
chr2	1188301	1189181	881	9.58	9.4	9.75	-0.35	0.00121	0.0101	647.02	701.8	783.82	937.64	AT2G03890	+	ATPI4K,UBDK,PI4K	protein_coding	phosphoinositide 4-kinase gamma 7	380	3284	1188741	1185457	intergenic
chr2	9438385	9440194	1810	9.29	9.11	9.46	-0.35	0.00168	0.0131	584.82	520.05	703.86	702.26	AT2TE40115	+	HELITRONY1D	RC/Helitron	.	124	1062	9439289	9438227	intergenic
chr2	15333236	15333931	696	8.63	8.45	8.8	-0.35	0.00751	0.0405	350.44	347.3	434.7	453.95	AT2G36560	-	AT2G36560	protein_coding	AT hook motif DNA-binding family protein	211	1136	15333583	15332447	intergenic
chr3	9870109	9870815	707	9.64	9.45	9.81	-0.35	0.00114	0.0097	686.46	716.19	806.34	982.91	AT3G26810	+	AFB2	protein_coding	auxin signaling F-box 2	673	2811	9870462	9867651	CDS
chr4	1343069	1343786	718	9.04	8.85	9.2	-0.35	0.00302	0.0204	478.63	444.47	618.27	560	AT4G03050	+	AOP3	protein_coding	2-oxoglutarate (2OG) and Fe(II)-dependent oxygenase superfamily protein	717	417	1343427	1343844	TSSup1kTo400
chr4	2623263	2624139	877	8.63	8.44	8.79	-0.35	0.00831	0.0437	367.12	326.61	440.33	446.19	AT4TE12280	+	HELITRONY3	RC/Helitron	.	111	352	2623701	2623349	intergenic
chr4	13903736	13904769	1034	8.67	8.48	8.84	-0.35	0.00844	0.0442	365.61	350.9	492.14	421.62	AT4G27940	+	ATMTM1,MTM1	protein_coding	manganese tracking factor for mitochondrial SOD2	1033	12	13904252	13904264	TSSup400
chr5	392675	393406	732	9.73	9.55	9.89	-0.35	0.000791	0.00714	785.07	708.99	881.79	1017.83	.	.	.	.	.	.	.	393040	.	intergenic
chr5	3467841	3469455	1615	10.73	10.54	10.9	-0.35	2.76e-07	8.25e-06	1498.07	1487.27	1949.41	1863.65	AT5G10970	+	AT5G10970	protein_coding	C2H2 and C2HC zinc fingers superfamily protein	1188	619	3468648	3469267	CDS
chr5	23306338	23308727	2390	9.96	9.77	10.12	-0.35	0.000265	0.00295	939.05	809.76	1076.62	1153.63	AT5G57550	-	XTH25,XTR3	protein_coding	xyloglucan endotransglucosylase/hydrolase 25	1102	1092	23307532	23306440	CDS
chr5	23796011	23797518	1508	10.04	9.85	10.2	-0.35	5.25e-05	0.000775	958.77	884.44	1153.2	1201.48	AT5G58930	-	OPL4	protein_coding	Protein of unknown function (DUF740)	1450	303	23796764	23796461	TSSup400
chr5	26883195	26884803	1609	9.7	9.51	9.86	-0.35	0.000277	0.00305	713.77	748.58	895.31	967.39	AT5G67380	-	CKA1,ATCKA1	protein_coding	casein kinase alpha 1	1608	80	26883999	26884079	5UTR
chr1	8304777	8306400	1624	9.56	9.38	9.72	-0.34	0.0018	0.0138	658.39	673.9	761.29	928.59	AT1G05813	-	AT1G05813	otherRNA		484	527	8305588	8306115	intergenic	yes	yes
chr3	5552435	5553498	1064	9.53	9.35	9.7	-0.34	0.00165	0.0128	704.66	601.93	872.78	786.33	AT3G03285	+	AT3G03285	lncRNA		679	275	5552966	5552691	CDS	yes	yes
chr1	22758627	22759669	1043	9.36	9.18	9.52	-0.34	0.00308	0.0207	532.48	629.82	782.69	689.33	.	.	.	.	.	.	.	22759148	.	intergenic	yes
chr2	9577252	9578903	1652	10.66	10.48	10.83	-0.34	7.38e-06	0.000146	1507.18	1355.91	1876.21	1755.01	AT2G22530	-	AT2G22530	protein_coding	Alkaline-phosphatase-like family protein	1364	461	9578077	9577616	TSSup1kTo400	yes
chr2	10726170	10727702	1533	10.08	9.9	10.24	-0.34	4.73e-05	0.000713	980.76	932.13	1216.27	1206.65	AT2G25180	-	ARR12,RR12,AtARR12	protein_coding	response regulator 12	1532	336	10726936	10727272	CDS	yes
chr2	16604810	16607164	2355	10.53	10.35	10.69	-0.34	3.65e-06	7.95e-05	1327.41	1280.33	1634.08	1661.89	.	.	.	.	.	.	.	16605987	.	intergenic	yes
chr3	8167098	8169555	2458	11.22	11.04	11.38	-0.34	9.9e-09	4.12e-07	2128.4	2087.39	2667.91	2660.33	AT3TE34225	+	ATREP10D	RC/Helitron	.	2457	10483	8168326	8157843	intergenic	yes
chr3	20142638	20143507	870	8.86	8.69	9.02	-0.34	0.00566	0.0325	422.49	401.28	523.67	517.32	AT3G54400	-	AT3G54400	protein_coding	Eukaryotic aspartyl protease family protein	869	309	20143072	20142763	TSSup400	yes
chr1	29406543	29407258	716	9.09	8.91	9.25	-0.34	0.00797	0.0425	421.74	539.84	625.03	592.33	AT1G78160	+	PUM7,APUM7	protein_coding	pumilio 7	651	707	29406900	29407607	TSSup1kTo400		yes
chr2	17900761	17901581	821	9.31	9.13	9.47	-0.34	0.00266	0.0185	568.13	553.34	764.67	651.82	AT2G43050	+	ATPMEPCRD	protein_coding	Plant invertase/pectin methylesterase inhibitor superfamily	212	1198	17901171	17902369	intergenic		yes
chr3	7807671	7809022	1352	10.14	9.97	10.3	-0.34	5.1e-05	0.000759	986.07	1013.11	1223.03	1299.77	AT3G22142	-	AT3G22142	protein_coding	Bifunctional inhibitor/lipid-transfer protein/seed storage 2S albumin superfamily protein	1351	300	7808346	7808046	TSSup400		yes
chr4	9885993	9886668	676	9.3	9.12	9.47	-0.34	0.00227	0.0164	566.61	547.94	763.55	650.53	.	.	.	.	.	.	.	9886330	.	intergenic		yes
chr4	10596560	10598173	1614	10.5	10.32	10.67	-0.34	3.13e-06	6.98e-05	1296.31	1261.43	1589.03	1659.31	.	.	.	.	.	.	.	10597366	.	intergenic		yes
chr1	6418431	6419972	1542	9.83	9.65	9.99	-0.34	0.00013	0.00162	809.34	792.67	1023.69	1008.78	AT1G18640	-	PSP1,PSP	protein_coding	3-phosphoserine phosphatase	1262	508	6419201	6418693	3UTR
chr1	7365937	7366947	1011	8.71	8.53	8.87	-0.34	0.00818	0.0432	358.02	380.59	488.76	446.19	AT1G21050	+	AT1G21050	protein_coding	Protein of unknown function, DUF617	1010	147	7366442	7366589	TSSup400
chr1	9757914	9758833	920	9.59	9.41	9.75	-0.34	0.000637	0.00597	648.53	710.79	866.03	852.29	AT1G28000	-	AT1G28000	protein_coding	Pentatricopeptide repeat (PPR) superfamily protein	919	410	9758373	9757963	TSSup1kTo400
chr1	19974145	19975417	1273	9.21	9.03	9.37	-0.34	0.0022	0.016	532.48	511.05	634.04	689.33	AT1G53510	-	ATMPK18,MPK18	protein_coding	mitogen-activated protein kinase 18	1248	388	19974781	19974393	TSSup400
chr1	27761987	27763688	1702	11.01	10.83	11.17	-0.34	8.37e-08	2.87e-06	1821.96	1817.47	2349.2	2254.23	AT1G09417	-	AT1G09417	lncRNA		1269	581	27762837	27762256	TSSup1kTo400
chr1	27981932	27983678	1747	9.34	9.15	9.5	-0.34	0.00214	0.0157	603.78	536.24	755.66	689.33	AT1G74450	+	AT1G74450	protein_coding	Protein of unknown function (DUF793)	1746	353	27982805	27982452	CDS
chr2	16530713	16531919	1207	11.28	11.1	11.44	-0.34	2.53e-09	1.16e-07	2205.77	2184.57	2779.4	2792.24	AT2G39660	+	BIK1	protein_coding	botrytis-induced kinase1	1206	210	16531316	16531526	TSSup400
chr3	333125	335120	1996	9.35	9.17	9.51	-0.34	0.00142	0.0114	589.37	563.24	713.99	742.36	AT3G02000	-	ROXY1	protein_coding	Thioredoxin superfamily protein	947	1050	334122	333072	intergenic
chr4	16396021	16397000	980	9.16	8.98	9.32	-0.34	0.00239	0.017	524.89	484.06	648.68	631.13	AT4G34260	+	AXY8,FUC95A	protein_coding	1,2-alpha-L-fucosidases	6	1484	16396510	16397994	3UTR
chr5	8415875	8417668	1794	9.84	9.66	10	-0.34	0.000179	0.00211	832.09	789.07	1051.85	1001.02	AT5G24590	-	ANAC91,ANAC091,TIP	protein_coding	TCV-interacting protein	1294	2305	8416771	8419076	3UTR
chr5	18376567	18377967	1401	9.25	9.07	9.41	-0.34	0.0023	0.0166	546.89	529.95	724.13	638.89	.	.	.	.	.	.	.	18377267	.	intergenic
chr1	20955130	20957312	2183	12.11	11.93	12.27	-0.33	5.35e-12	4.2e-10	3954.92	3872.48	4862.82	4996.03	AT1G56030	-	PUB57	protein_coding	RING/U-box superfamily protein	215	2329	20956221	20958550	intergenic	yes	yes
chr1	27031363	27033544	2182	10.66	10.49	10.82	-0.33	2.2e-06	5.23e-05	1436.63	1438.68	1803	1805.45	AT1G71866	-	EPFL7	protein_coding		1098	992	27032453	27031461	3UTR	yes	yes
chr5	22048670	22050866	2197	10.82	10.64	10.97	-0.33	5.75e-07	1.61e-05	1564.82	1627.63	2018.1	2005.91	AT5G54290	+	CcdA	protein_coding	cytochrome c biogenesis protein family	833	1265	22049768	22051033	intergenic	yes	yes
chr1	8193226	8195006	1781	10.1	9.93	10.26	-0.33	0.000252	0.00284	1025.52	923.13	1173.47	1271.32	AT1G23100	+	AT1G23100	protein_coding	GroES-like family protein	231	1659	8194116	8195775	intergenic	yes
chr2	16699699	16703560	3862	11.29	11.11	11.44	-0.33	1.03e-06	2.68e-05	2299.07	2124.28	2628.49	2942.27	AT2G40000	-	ATHSPRO2,HSPRO2	protein_coding	ortholog of sugar beet HS1 PRO-1 2	2847	707	16701629	16702336	CDS	yes
chr2	18907498	18910876	3379	12.19	12.02	12.35	-0.33	5.1e-12	4.03e-10	4220.4	4077.62	5272.75	5168.04	AT2G45960	+	TMP-A,ATHH2,PIP1B,PIP1;2	protein_coding	plasma membrane intrinsic protein 1B	1796	893	18909187	18910080	TSSup1kTo400	yes
chr3	20753	22023	1271	8.83	8.66	8.99	-0.33	0.00865	0.0451	391.4	416.58	477.5	540.6	AT3G01070	+	AtENODL16,ENODL16	protein_coding	early nodulin-like protein 16	53	1980	21388	19408	intergenic	yes
chr3	2774590	2775527	938	9.9	9.72	10.05	-0.33	0.000304	0.00328	804.79	883.54	1030.45	1094.13	.	.	.	.	.	.	.	2775058	.	intergenic	yes
chr3	3314542	3316104	1563	9.47	9.29	9.63	-0.33	0.00161	0.0126	661.43	594.73	774.81	805.73	AT3G10600	+	CAT7	protein_coding	cationic amino acid transporter 7	1562	1371	3315323	3313952	CDS	yes
chr3	7597112	7599949	2838	10.6	10.42	10.75	-0.33	7.38e-06	0.000146	1379.75	1359.51	1812.01	1642.5	AT3G21570	-	AT3G21570	protein_coding		168	2390	7598530	7600920	intergenic	yes
chr3	8185678	8187912	2235	10.42	10.24	10.58	-0.33	1.34e-05	0.000246	1205.29	1220.05	1577.77	1474.37	AT3G04375	-	AT3G04375	lncRNA		434	1683	8186795	8185112	intergenic	yes
chr3	11787110	11788210	1101	11.1	10.93	11.26	-0.33	8.21e-07	2.2e-05	1937.26	1964.13	2591.33	2315.01	.	.	.	.	.	.	.	11787660	.	intergenic	yes
chr5	7227835	7229816	1982	11.53	11.35	11.68	-0.33	1.13e-08	4.65e-07	2720.05	2512.07	3281.67	3295.34	AT5G21482	+	CKX7,ATCKX5	protein_coding	cytokinin oxidase 7	1981	2220	7228825	7226605	CDS	yes
chr5	20085806	20087963	2158	9.52	9.35	9.68	-0.33	0.00112	0.00958	650.81	656.81	851.39	787.62	.	.	.	.	.	.	.	20086884	.	intergenic	yes
chr5	22358826	22360851	2026	9.85	9.68	10.01	-0.33	0.000643	0.006	837.4	803.47	1104.78	954.46	AT5G55090	-	MAPKKK15	protein_coding	mitogen-activated protein kinase kinase kinase 15	587	1425	22359838	22358413	intergenic	yes
chr1	7765058	7766251	1194	9.14	8.96	9.29	-0.33	0.00493	0.0295	515.03	483.16	591.24	662.17	.	.	.	.	.	.	.	7765654	.	intergenic		yes
chr1	19435545	19436652	1108	9.12	8.95	9.27	-0.33	0.00415	0.026	508.97	476.86	611.51	624.67	AT1G52190	+	NRT1.11,NPF1.2,AtNPF1.2	protein_coding	Major facilitator superfamily protein	1107	1619	19436098	19434479	CDS		yes
chr3	6012299	6013143	845	9.51	9.34	9.67	-0.33	0.000948	0.00829	662.95	628.92	813.1	812.19	AT3G03495	-	AT3G03495	lncRNA		717	705	6012721	6012016	TSSup1kTo400		yes
chr3	19695284	19697191	1908	11.09	10.92	11.25	-0.33	4.01e-07	1.16e-05	1941.81	1924.54	2538.4	2320.19	AT3G53140	+	NANMT	protein_coding	O-methyltransferase family protein	1907	595	19696237	19695642	3UTR		yes
chr1	10648616	10649558	943	9.34	9.17	9.49	-0.33	0.00519	0.0306	574.2	574.03	647.55	791.5	AT1G30250	-	AT1G30250	protein_coding		34	1437	10649087	10647650	intergenic
chr1	21016225	21017542	1318	9.17	9	9.32	-0.33	0.00329	0.0218	525.65	494.86	635.16	646.65	AT1G56150	+	SAUR71	protein_coding	SAUR-like auxin-responsive protein family	1232	427	21016883	21017310	TSSup1kTo400
chr1	21191953	21192794	842	10.69	10.52	10.85	-0.33	3.7e-06	8.04e-05	1413.88	1514.26	1869.45	1809.33	AT1G56555	-	AT1G56555	protein_coding		841	156	21192373	21192217	5UTR
chr1	29807931	29809926	1996	9.79	9.62	9.95	-0.33	0.000264	0.00295	800.24	768.38	1009.05	968.68	AT1TE97500	+	ATREP2	RC/Helitron	.	86	912	29808928	29809840	intergenic
chr2	1966305	1967024	720	9.02	8.84	9.17	-0.33	0.00607	0.0342	440.7	476.86	547.32	605.27	AT2G05380	+	GRP3S	protein_coding	glycine-rich protein 3 short isoform	719	55	1966664	1966609	5UTR
chr2	15631543	15633233	1691	9.52	9.35	9.67	-0.33	0.00211	0.0155	643.98	657.71	888.55	746.24	.	.	.	.	.	.	.	15632388	.	intergenic
chr3	8464806	8466101	1296	9.09	8.92	9.25	-0.33	0.00615	0.0346	518.83	449.87	603.63	611.73	AT3G04535	-	AT3G04535	otherRNA		995	652	8465453	8464801	TSSup1kTo400
chr3	16556787	16558070	1284	9.8	9.63	9.96	-0.33	0.000346	0.00367	805.55	773.78	965.13	1020.42	AT3G45210	-	AT3G45210	protein_coding	Protein of unknown function, DUF584	1283	741	16557428	16558169	3UTR
chr3	19120496	19121647	1152	11.28	11.11	11.43	-0.33	2.14e-07	6.52e-06	2274.8	2139.58	2869.49	2664.2	AT3G51550	-	FER	protein_coding	Malectin/receptor-like protein kinase family protein	1151	122	19121071	19120949	TSSup400
chr4	5738607	5742433	3827	11.33	11.16	11.48	-0.33	4.55e-07	1.3e-05	2394.64	2168.37	2953.95	2770.26	AT4G08950	+	EXO	protein_coding	Phosphate-responsive 1 family protein	2373	302	5740520	5740218	CDS
chr4	8826920	8828114	1195	9.08	8.91	9.23	-0.33	0.00554	0.0321	505.17	456.17	617.14	587.16	AT4G15430	+	AT4G15430	protein_coding	ERD (early-responsive to dehydration stress) family protein	1194	82	8827517	8827599	TSSup400
chr4	14156240	14157292	1053	8.8	8.62	8.96	-0.33	0.00727	0.0395	402.77	385.09	500.02	492.75	AT4G28680	+	AtTYDC,TYRDC,TYRDC1,TYDC	protein_coding	L-tyrosine decarboxylase	1052	1703	14156766	14155063	CDS
chr4	16495385	16496036	652	9.37	9.2	9.53	-0.33	0.00209	0.0155	549.93	622.62	724.13	752.7	AT4G34520	+	FAE1,KCS18	protein_coding	3-ketoacyl-CoA synthase 18	457	1506	16495710	16494204	CDS
chr5	2451756	2452521	766	10.11	9.94	10.27	-0.33	0.000117	0.0015	945.11	1015.81	1192.62	1270.02	AT5G07710	+	NEN1	protein_coding	Polynucleotidyl transferase, ribonuclease H-like superfamily protein	497	886	2452138	2453024	TSSup1kTo400
chr1	27178951	27182785	3835	11.97	11.8	12.12	-0.32	8.4e-11	5.33e-09	3613.58	3528.78	4492.31	4415.34	AT1G72210	+	bHLH96,bHLH096	protein_coding	basic helix-loop-helix (bHLH) DNA-binding superfamily protein	3505	1411	27180868	27179457	CDS	yes	yes
chr2	17622082	17623312	1231	9.78	9.61	9.93	-0.32	0.00118	0.00994	835.13	727.89	964.01	985.5	AT2G42300	+	BHLH48	protein_coding	basic helix-loop-helix (bHLH) DNA-binding superfamily protein	1230	1803	17622697	17620894	3UTR	yes	yes
chr5	10649520	10650287	768	9.45	9.28	9.6	-0.32	0.00165	0.0128	625.02	616.32	806.34	746.24	AT5G28640	-	GIF,AN3,GIF1,ATGIF1	protein_coding	SSXT family protein	767	163	10649903	10650066	5UTR	yes	yes
chr1	26298454	26300808	2355	10.25	10.08	10.4	-0.32	5.15e-05	0.000762	1070.27	1100.38	1362.67	1343.74	AT1G69850	-	NRT1:2,NTL1,AtNPF4.6,AIT1,ATNRT1:2,NPF4.6,NRT1.2	protein_coding	nitrate transporter 1:2	2354	1053	26299631	26300684	CDS	yes
chr2	17443275	17445580	2306	11.17	11	11.32	-0.32	2.26e-06	5.34e-05	1992.63	2098.19	2718.58	2401.66	.	.	.	.	.	.	.	17444427	.	intergenic	yes
chr5	25112834	25114480	1647	9.61	9.45	9.77	-0.32	0.00197	0.0148	716.04	678.4	935.85	804.43	AT5G62570	+	CBP60a	protein_coding	Calmodulin binding protein-like	1533	290	25113657	25113947	TSSup400	yes
chr1	6916279	6917185	907	10.75	10.58	10.9	-0.32	2.85e-06	6.45e-05	1558	1510.66	1956.16	1877.88	AT1G19920	-	APS2,ASA1,ATPS2	protein_coding	Pseudouridine synthase/archaeosine transglycosylase-like family protein	906	91	6916732	6916823	5UTR		yes
chr1	9391225	9392043	819	8.9	8.73	9.05	-0.32	0.00898	0.0465	412.63	433.67	501.15	557.41	AT1G27045	+	HB54,ATHB54	protein_coding	Homeobox-leucine zipper protein family	818	26	9391634	9391608	5UTR		yes
chr3	4582117	4583457	1341	10.07	9.9	10.22	-0.32	0.000138	0.00171	977.73	935.73	1184.74	1204.07	AT3G13898	+	AT3G13898	protein_coding		1143	527	4582787	4583314	TSSup1kTo400		yes
chr1	26510083	26510789	707	9.14	8.98	9.29	-0.32	0.00492	0.0295	490	516.45	656.56	598.8	AT1TE86795	-	ATREP2	RC/Helitron	.	124	788	26510436	26511224	intergenic
chr2	10753425	10755202	1778	9.27	9.1	9.42	-0.32	0.0039	0.0248	571.16	529.95	676.83	693.21	AT2G25250	+	AT2G25250	protein_coding		1510	712	10754313	10753601	CDS
chr2	12898003	12899520	1518	9.84	9.67	9.99	-0.32	0.000359	0.00375	830.58	801.67	1023.69	1013.95	AT2G30230	+	AT2G30230	protein_coding		169	1708	12898761	12897053	intergenic
chr2	13004369	13009183	4815	12.1	11.93	12.25	-0.32	9.28e-12	6.96e-10	3878.3	3906.67	4898.86	4843.42	AT2G08395	+	AT2G08395	lncRNA		1284	1019	13006776	13007795	intergenic
chr2	13178169	13179129	961	9.91	9.74	10.06	-0.32	0.00185	0.014	851.06	855.65	949.36	1187.25	AT2G30970	+	ASP1	protein_coding	aspartate aminotransferase 1	960	179	13178649	13178828	TSSup400
chr3	5692531	5695442	2912	11.3	11.13	11.46	-0.32	1.14e-07	3.74e-06	2299.07	2190.86	2902.15	2717.23	AT3G16720	+	ATL2,TL2	protein_coding	TOXICOS EN LEVADURA 2	1650	1380	5693986	5692606	3UTR
chr3	18628770	18629874	1105	9.75	9.58	9.91	-0.32	0.000684	0.00634	801	733.29	941.48	979.03	AT3G50240	-	KICP-02	protein_coding	ATP binding microtubule motor family protein	1104	408	18629322	18628914	TSSup1kTo400
chr5	2855672	2856952	1281	9.61	9.44	9.76	-0.32	0.000837	0.00744	680.39	708.09	860.4	875.57	AT5G08770	-	AT5G08770	protein_coding		1280	255	2856312	2856567	CDS
chr2	12076411	12079560	3150	12.57	12.41	12.72	-0.31	3.42e-10	1.91e-08	5280.05	5587.38	6941.74	6566.1	.	.	.	.	.	.	.	12077985	.	intergenic	yes	yes
chr5	17548733	17550689	1957	12.68	12.52	12.82	-0.31	9.78e-12	7.27e-10	5813.29	5911.28	7319.01	7181.71	AT5G43700	+	ATAUX2-11,IAA4	protein_coding	AUX/IAA transcriptional regulator family protein	1511	467	17549711	17550178	TSSup1kTo400	yes	yes
chr1	1158852	1159687	836	10.02	9.86	10.16	-0.31	0.0004	0.00409	900.36	951.92	1183.61	1107.07	AT1G04320	+	AT1G04320	tRNA	pre-tRNA	241	247	1159269	1159022	intergenic	yes
chr1	26462717	26464505	1789	9.79	9.63	9.93	-0.31	0.00109	0.00932	823.75	756.68	957.25	999.72	AT1G70270	+	AT1G70270	protein_coding		1280	614	26463611	26464225	TSSup1kTo400	yes
chr2	4311242	4313080	1839	9.61	9.44	9.75	-0.31	0.00219	0.016	709.21	684.7	916.71	809.61	AT2G10940	-	AT2G10940	protein_coding	Bifunctional inhibitor/lipid-transfer protein/seed storage 2S albumin superfamily protein	1838	1	4312161	4312162	5UTR	yes
chr2	10944815	10945552	738	9.04	8.88	9.19	-0.31	0.00705	0.0385	475.59	465.16	593.49	572.93	AT2TE47100	-	HELITRONY3	RC/Helitron	.	120	458	10945183	10945641	intergenic	yes
chr2	18689495	18691220	1726	9.57	9.4	9.71	-0.31	0.0018	0.0138	665.22	690.1	864.9	812.19	AT2G45340	+	AT2G45340	protein_coding	Leucine-rich repeat protein kinase family protein	557	1306	18690357	18691663	intergenic	yes
chr3	18373634	18374660	1027	9.94	9.78	10.09	-0.31	0.000453	0.00453	901.88	859.25	1098.02	1079.91	AT3G49570	-	LSU3	protein_coding	response to low sulfur 3	513	1000	18374147	18373147	TSSup1kTo400	yes
chr3	19747865	19750131	2267	10.81	10.65	10.95	-0.31	8.94e-06	0.000173	1567.86	1634.83	2060.9	1907.62	AT3G53260	-	ATPAL2,PAL2	protein_coding	phenylalanine ammonia-lyase 2	249	1884	19748998	19747114	intergenic	yes
chr4	8387540	8388341	802	9.66	9.5	9.81	-0.31	0.00199	0.0149	681.15	765.68	934.72	858.75	AT4TE37200	+	BRODYAGA1A	DNA/MuDR	.	89	312	8387940	8388252	intergenic	yes
chr5	21037868	21038990	1123	9.5	9.33	9.64	-0.31	0.00214	0.0157	662.19	627.12	783.82	816.07	AT5G51790	+	AT5G51790	protein_coding	basic helix-loop-helix (bHLH) DNA-binding superfamily protein	458	1103	21038429	21039532	intergenic	yes
chr5	26332890	26334228	1339	9.35	9.18	9.5	-0.31	0.003	0.0204	581.03	582.13	748.91	695.8	AT5G65800	-	ETO2,CIN5,ACS5,ATACS5	protein_coding	ACC synthase 5	922	747	26333559	26332812	TSSup1kTo400	yes
chr1	19335262	19336527	1266	9.98	9.81	10.12	-0.31	0.000349	0.00368	902.64	894.34	1077.75	1153.63	AT1G52000	-	JAL5	protein_coding	Mannose-binding lectin superfamily protein	1265	241	19335894	19336135	CDS		yes
chr3	12456381	12457524	1144	9.26	9.09	9.4	-0.31	0.00834	0.0438	593.16	500.25	690.34	663.46	AT3TE51440	+	ATMU9	DNA/MuDR	.	135	437	12456952	12457389	intergenic		yes
chr4	8441651	8442702	1052	8.95	8.79	9.1	-0.31	0.0091	0.0469	448.28	438.17	552.95	544.48	.	.	.	.	.	.	.	8442176	.	intergenic		yes
chr4	14394336	14395577	1242	12.17	12.01	12.31	-0.31	1.12e-10	6.87e-09	4052.01	4173.89	5056.52	5124.07	AT4G29190	-	TZF3,OZF2,AtTZF3,AtOZF2,AtC3H49	protein_coding	Zinc finger C-x8-C-x5-C-x3-H type family protein	45	1575	14394956	14393381	intergenic		yes
chr5	17362471	17364255	1785	11.75	11.59	11.9	-0.31	1.69e-09	8.03e-08	3131.16	3018.62	3804.22	3826.88	AT5G43270	-	SPL2	protein_coding	squamosa promoter binding protein-like 2	1784	517	17363363	17363880	5UTR		yes
chr1	7830167	7831012	846	10.1	9.94	10.25	-0.31	0.000531	0.00515	1034.62	932.13	1277.08	1161.39	AT1G22180	-	AT1G22180	protein_coding	Sec14p-like phosphatidylinositol transfer family protein	845	165	7830589	7830424	TSSup400
chr2	226201	227757	1557	9.4	9.24	9.55	-0.31	0.00328	0.0218	606.81	601.93	717.37	779.86	AT2G01500	-	WOX6,PFS2,HOS9	protein_coding	Homeodomain-like superfamily protein	1033	745	226979	226234	TSSup1kTo400
chr2	13371310	13372905	1596	10.06	9.89	10.2	-0.31	0.000347	0.00367	936.77	964.52	1234.29	1121.29	AT2G31360	-	ADS2,AtADS2	protein_coding	16:0delta9 desaturase 2	1248	1911	13372107	13374018	3UTR
chr2	18675738	18676354	617	9.27	9.11	9.42	-0.31	0.00389	0.0248	535.51	568.63	709.49	662.17	AT2G45300	+	AT2G45300	protein_coding	RNA 3'-terminal phosphate cyclase/enolpyruvate transferase, alpha/beta	44	1264	18676046	18677310	3UTR
chr3	17555241	17556392	1152	9.53	9.36	9.67	-0.31	0.00162	0.0127	666.74	648.71	805.21	829.01	AT3TE71110	+	ATREP10A	RC/Helitron	.	16	1311	17555816	17554505	intergenic
chr3	22906045	22907843	1799	10.12	9.95	10.26	-0.31	0.000573	0.00549	914.77	1065.29	1217.39	1238.98	AT3G61880	-	CYP78A9	protein_coding	cytochrome p450 78a9	1798	1014	22906944	22907958	CDS
chr4	12835741	12837662	1922	10.25	10.08	10.4	-0.31	8.91e-05	0.0012	1073.3	1095.88	1306.36	1391.59	AT4G24972	+	TPD1	protein_coding	tapetum determinant 1	1310	651	12836701	12837352	TSSup1kTo400
chr4	13638961	13640126	1166	9.72	9.56	9.87	-0.31	0.00115	0.00975	772.93	738.69	909.95	960.92	AT4G27240	+	AT4G27240	protein_coding	zinc finger (C2H2 type) family protein	1165	97	13639543	13639640	TSSup400
chr5	14598148	14598904	757	9.31	9.15	9.46	-0.31	0.00551	0.032	561.3	577.63	662.19	744.94	AT5G36960	+	AT5G36960	protein_coding		756	80	14598526	14598606	TSSup400
chr5	19301703	19302941	1239	9.55	9.39	9.7	-0.31	0.00207	0.0154	663.7	673.9	787.2	874.27	AT5G47610	-	ATL79	protein_coding	RING/U-box superfamily protein	1238	205	19302322	19302117	3UTR
chr5	23217879	23218667	789	9.98	9.81	10.13	-0.31	0.000827	0.00737	925.39	870.95	1039.46	1195.01	AT5G57330	+	AT5G57330	protein_coding	Galactose mutarotase-like superfamily protein	788	188	23218273	23218085	5UTR
chr5	24476520	24477652	1133	10.75	10.59	10.9	-0.31	8.71e-06	0.00017	1498.83	1585.34	1944.9	1874	AT5TE88080	-	ATREP11	RC/Helitron	.	157	338	24477086	24476748	intergenic
chr1	7821571	7823425	1855	10.11	9.95	10.25	-0.3	0.000291	0.00318	1002.76	978.02	1227.53	1207.95	AT1G22160	+	AT1G22160	protein_coding	Protein of unknown function (DUF581)	1360	567	7822498	7823065	TSSup1kTo400	yes	yes
chr1	10794795	10795779	985	9.45	9.29	9.59	-0.3	0.0059	0.0334	655.36	597.43	726.38	814.78	.	.	.	.	.	.	.	10795287	.	intergenic	yes	yes
chr1	29694959	29695890	932	10.26	10.1	10.4	-0.3	0.000622	0.00584	1043.72	1148.07	1451.64	1254.5	AT1G78960	+	ATLUP2,LUP2	protein_coding	lupeol synthase 2	497	969	29695424	29696393	TSSup1kTo400	yes	yes
chr1	5070122	5071422	1301	10.56	10.4	10.7	-0.3	3.51e-05	0.000561	1330.44	1381.1	1702.78	1634.74	.	.	.	.	.	.	.	5070772	.	intergenic	yes
chr1	9325033	9326552	1520	10.32	10.16	10.46	-0.3	0.000477	0.00473	1092.27	1194.85	1511.33	1311.41	AT1G06037	+	AT1G06037	lncRNA		226	778	9325792	9325014	intergenic	yes
chr2	1136405	1137612	1208	10.49	10.34	10.64	-0.3	0.0006	0.00569	1364.57	1220.95	1714.04	1467.9	AT2G03730	-	ACR5	protein_coding	ACT domain repeat 5	41	3196	1137008	1140204	intergenic	yes
chr2	7303122	7304200	1079	9.19	9.04	9.33	-0.3	0.00749	0.0404	529.45	520.05	674.58	615.61	AT2G16850	+	PIP3B,PIP2;8	protein_coding	plasma membrane intrinsic protein 2;8	387	2328	7303661	7301333	intergenic	yes
chr2	15093032	15094245	1214	9.21	9.05	9.35	-0.3	0.00731	0.0397	522.62	537.14	619.4	686.74	AT2G35940	-	BLH1,EDA29	protein_coding	BEL1-like homeodomain 1	383	1223	15093638	15092415	intergenic	yes
chr4	14195591	14199254	3664	10.65	10.5	10.8	-0.3	5.22e-05	0.000772	1396.43	1498.96	1728.68	1824.85	AT4G28730	+	GrxC5	protein_coding	Glutaredoxin family protein	1212	1620	14197422	14199042	intergenic	yes
chr4	17404151	17405685	1535	11.23	11.07	11.38	-0.3	8.56e-07	2.27e-05	2198.19	2112.59	2745.61	2573.67	AT4G36925	+	AT4G36925	protein_coding		299	1175	17404918	17403743	intergenic		yes
chr5	18374299	18375070	772	9.8	9.65	9.95	-0.3	0.00125	0.0103	773.69	831.36	1005.67	966.1	.	.	.	.	.	.	.	18374684	.	intergenic		yes
chr1	59645	62236	2592	10.28	10.12	10.42	-0.3	0.000138	0.00171	1105.92	1115.68	1323.25	1421.34	AT1G01120	-	KCS1	protein_coding	3-ketoacyl-CoA synthase 1	570	1725	60940	59215	intergenic
chr1	3167666	3168588	923	9.45	9.3	9.6	-0.3	0.00363	0.0235	608.33	650.51	757.92	790.21	AT1G09780	-	iPGAM1	protein_coding	Phosphoglycerate mutase, 2,3-bisphosphoglycerate-independent	922	203	3168127	3167924	TSSup400
chr1	5066844	5067877	1034	10.51	10.36	10.66	-0.3	5.54e-05	0.000809	1272.79	1350.51	1645.34	1583	AT1G14720	-	EXGT-A2,XTR2,ATXTH28,XTH28	protein_coding	xyloglucan endotransglucosylase/hydrolase 28	1033	1317	5067360	5068677	CDS
chr1	10178469	10179288	820	9.45	9.29	9.59	-0.3	0.00495	0.0296	644.74	607.32	829.99	715.2	AT1G29140	+	AT1G29140	protein_coding	Pollen Ole e 1 allergen and extensin family protein	819	23	10178878	10178901	TSSup400
chr1	11296991	11297913	923	9.39	9.23	9.53	-0.3	0.00575	0.0328	575.72	622.62	797.33	682.86	AT1G31550	-	AT1G31550	protein_coding	GDSL-like Lipase/Acylhydrolase superfamily protein	922	73	11297452	11297379	TSSup400
chr1	13029376	13030464	1089	10.2	10.05	10.34	-0.3	0.000272	0.00301	1029.31	1084.19	1324.38	1268.73	AT1TE42500	-	ATLINE1A	LINE/L1	.	191	548	13029920	13030468	intergenic
chr1	20910878	20912326	1449	9.68	9.52	9.82	-0.3	0.00177	0.0136	721.35	751.28	880.67	929.89	AT1G55920	+	SERAT2;1,SAT1,SAT5,AtSAT1,ATSERAT2;1	protein_coding	serine acetyltransferase 2;1	1211	513	20911602	20912115	CDS
chr1	28967677	28969420	1744	9.17	9.01	9.31	-0.3	0.00633	0.0354	512.76	517.35	623.9	646.65	AT1G77100	-	PER13	protein_coding	Peroxidase superfamily protein	338	1533	28968548	28967015	intergenic
chr2	15590414	15591490	1077	9.36	9.21	9.5	-0.3	0.0046	0.0281	587.85	593.83	704.98	747.53	AT2G37100	+	AT2G37100	protein_coding	protamine P1 family protein	1076	212	15590952	15590740	5UTR
chr2	18464589	18466980	2392	10.62	10.47	10.76	-0.3	0.000118	0.0015	1328.17	1503.46	1752.33	1723.97	AT2G09545	-	AT2G09545	lncRNA		1026	607	18465784	18466391	intergenic
chr2	19064915	19065874	960	10.25	10.1	10.4	-0.3	0.000272	0.00301	1141.57	1049.1	1376.18	1319.17	AT2G46450	+	ATCNGC12,CNGC12	protein_coding	cyclic nucleotide-gated channel 12	959	141	19065394	19065535	TSSup400
chr4	16160025	16160923	899	9.17	9.01	9.31	-0.3	0.00661	0.0367	514.28	520.05	644.17	628.55	AT4G33640	-	AT4G33640	protein_coding		898	15	16160474	16160489	5UTR
chr4	17694483	17695689	1207	9.4	9.24	9.54	-0.3	0.00408	0.0257	621.99	585.73	721.88	768.22	AT4G37660	+	AT4G37660	protein_coding	Ribosomal protein L12/ ATP-dependent Clp protease adaptor protein ClpS family protein	1194	409	17695086	17695495	TSSup1kTo400
chr5	1930136	1932815	2680	10.23	10.08	10.38	-0.3	0.000252	0.00284	1083.16	1078.79	1277.08	1381.25	AT5G01255	+	AT5G01255	atlncRNA		1281	184	1931475	1931291	CDS
chr5	1992872	1995203	2332	9.92	9.76	10.06	-0.3	0.000814	0.00729	868.5	861.05	1015.81	1118.71	AT5G06530	-	AtABCG22,ABCG22	protein_coding	ABC-2 type transporter family protein	2331	924	1994037	1994961	CDS
chr5	6413712	6416291	2580	10.53	10.37	10.67	-0.3	4.6e-05	0.000698	1367.61	1280.33	1659.98	1608.87	AT5G19120	+	AT5G19120	protein_coding	Eukaryotic aspartyl protease family protein	2195	514	6415001	6414487	CDS
chr3	4803411	4804516	1106	10.6	10.44	10.74	-0.29	8.8e-05	0.00118	1336.51	1450.38	1762.46	1654.13	AT3G14380	-	CASPL2A2	protein_coding	Uncharacterised protein family (UPF0497)	1105	505	4803963	4804468	5UTR	yes	yes
chr3	7988963	7989857	895	9.33	9.18	9.46	-0.29	0.00876	0.0456	564.34	592.93	664.44	748.82	.	.	.	.	.	.	.	7989410	.	intergenic	yes	yes
chr3	20673369	20674599	1231	10.4	10.25	10.53	-0.29	0.000399	0.00409	1225.77	1204.75	1576.64	1389.01	AT3G55710	+	UGT76F2	protein_coding	UDP-Glycosyltransferase superfamily protein	1230	421	20673984	20673563	CDS	yes	yes
chr4	6439360	6440754	1395	9.77	9.62	9.91	-0.29	0.00243	0.0172	824.51	744.98	968.51	949.28	.	.	.	.	.	.	.	6440057	.	intergenic	yes	yes
chr4	10721706	10723415	1710	11.4	11.25	11.54	-0.29	8.31e-07	2.21e-05	2401.47	2468.88	3060.94	2877.6	AT4TE49110	+	HELITRONY3	RC/Helitron	.	128	1469	10722560	10721091	intergenic	yes	yes
chr5	3443740	3445864	2125	11.86	11.71	11.99	-0.29	1.88e-08	7.53e-07	3269.97	3410.91	4050.85	4093.31	AT5G10930	-	CIPK5,SnRK3.24	protein_coding	CBL-interacting protein kinase 5	836	2476	3444802	3447278	intergenic	yes	yes
chr5	5153462	5155653	2192	11.04	10.89	11.18	-0.29	2.32e-06	5.45e-05	1881.13	1905.65	2331.18	2307.25	AT5G15800	-	SEP1,AGL2	protein_coding	K-box region and MADS-box transcription factor family protein	1791	304	5154557	5154253	TSSup400	yes	yes
chr1	17698399	17700295	1897	9.57	9.42	9.71	-0.29	0.0048	0.0289	637.16	733.29	853.64	822.54	AT1G47990	+	ATGA2OX4,GA2OX4	protein_coding	gibberellin 2-oxidase 4	1896	750	17699347	17698597	CDS	yes
chr1	25742096	25743334	1239	9.57	9.42	9.71	-0.29	0.00308	0.0207	689.49	678.4	827.74	843.23	.	.	.	.	.	.	.	25742715	.	intergenic	yes
chr2	7629934	7630942	1009	9.76	9.6	9.89	-0.29	0.00203	0.0151	744.87	810.66	930.22	973.86	AT2G17540	-	AT2G17540	protein_coding		582	1488	7630438	7631926	3UTR	yes
chr3	4714267	4715568	1302	9.5	9.35	9.64	-0.29	0.00391	0.0249	653.84	654.11	780.44	817.37	AT3G14200	-	AT3G14200	protein_coding	Chaperone DnaJ-domain superfamily protein	1301	219	4714917	4714698	TSSup400	yes
chr4	16595348	16597094	1747	10.1	9.95	10.23	-0.29	0.000569	0.00547	970.9	1004.11	1226.4	1180.79	AT4G34800	+	SAUR4	protein_coding	SAUR-like auxin-responsive protein family	1455	418	16596221	16596639	TSSup1kTo400	yes
chr5	24531564	24533531	1968	10.36	10.2	10.49	-0.29	0.000125	0.00158	1177.98	1177.76	1462.9	1421.34	AT5G60966	+	AT5G60966	tRNA	pre-tRNA	174	881	24532547	24531666	intergenic	yes
chr5	26729615	26731116	1502	9.89	9.74	10.03	-0.29	0.0027	0.0187	904.15	806.17	988.78	1105.77	AT5G66940	-	ATDOF5.8	protein_coding	Dof-type zinc finger DNA-binding family protein	100	1650	26730365	26728715	intergenic	yes
chr1	652444	653893	1450	10.7	10.55	10.83	-0.29	3.88e-05	0.000609	1511.73	1479.17	1873.95	1777	AT1G02890	-	AT1G02890	protein_coding	AAA-type ATPase family protein	557	1167	653168	652001	intergenic		yes
chr1	17268082	17269010	929	10.99	10.83	11.13	-0.29	3.3e-06	7.3e-05	1793.9	1848.96	2235.46	2232.24	AT1TE57235	+	SIMPLEHAT1	DNA/HAT	.	98	1491	17268546	17267055	intergenic		yes
chr3	2744936	2746541	1606	10.36	10.21	10.49	-0.29	0.000177	0.00209	1162.81	1203.85	1453.89	1431.69	AT3G09000	+	BPP2	protein_coding	proline-rich family protein	1605	205	2745738	2745533	5UTR		yes
chr3	8324414	8326183	1770	9.76	9.61	9.9	-0.29	0.00358	0.0232	769.14	798.07	889.68	1021.71	AT3G23290	+	LSH4	protein_coding	Protein of unknown function (DUF640)	556	1329	8325298	8326627	intergenic		yes
chr5	15871077	15872197	1121	10.12	9.97	10.26	-0.29	0.000512	0.00499	1011.86	991.51	1286.09	1170.44	AT5G39635	-	MIR169C	miRNA	MIR169C; miRNA	923	637	15871637	15871000	TSSup1kTo400		yes
chr1	20597241	20599895	2655	11.04	10.89	11.18	-0.29	2.03e-05	0.000353	1858.37	1934.44	2425.78	2199.91	AT1G55210	-	DIR20	protein_coding	Disease resistance-responsive (dirigent-like protein) family protein	2035	200	20598568	20598768	CDS
chr1	27294131	27294865	735	9.96	9.81	10.09	-0.29	0.00108	0.00929	871.54	917.73	1056.35	1130.35	.	.	.	.	.	.	.	27294498	.	intergenic
chr2	11548288	11549125	838	10.62	10.47	10.76	-0.29	5.02e-05	0.000753	1445.74	1391	1707.28	1760.19	AT2G27050	+	AtEIL1,EIL1	protein_coding	ETHYLENE-INSENSITIVE3-like 1	5	3051	11548706	11545655	intergenic
chr3	3741263	3742111	849	9.8	9.65	9.94	-0.29	0.00139	0.0112	789.62	816.06	961.75	1003.6	AT3G11850	-	AT3G11850	protein_coding	Protein of unknown function, DUF593	848	66	3741687	3741753	5UTR
chr3	17699606	17701196	1591	9.49	9.34	9.63	-0.29	0.0051	0.0303	665.98	634.32	766.92	818.66	AT3G47960	-	GTR1,AtNPF2.10,NPF2.10	protein_coding	Major facilitator superfamily protein	1590	522	17700401	17700923	CDS
chr3	19534693	19536644	1952	9.88	9.72	10.02	-0.29	0.00104	0.00896	819.2	871.85	1027.07	1044.99	AT3G52710	+	AT3G52710	protein_coding		1325	1084	19535668	19534584	3UTR
chr3	22186202	22187825	1624	9.99	9.84	10.13	-0.29	0.00212	0.0156	926.15	900.64	1029.32	1205.36	AT3G60075	-	AT3G60075	tRNA	pre-tRNA	991	97	22187013	22186916	TSSup400
chr3	23153320	23154701	1382	9.85	9.7	9.99	-0.29	0.00219	0.016	878.36	780.07	1033.83	994.55	AT3G62600	-	ERDJ3B,ATERDJ3B	protein_coding	DNAJ heat shock family protein	1329	361	23154010	23153649	TSSup400
chr5	10455028	10455972	945	9.31	9.16	9.45	-0.29	0.00887	0.0461	602.26	542.54	701.61	694.5	AT5G28490	-	OBO2,LSH1	protein_coding	Protein of unknown function (DUF640)	944	181	10455500	10455681	5UTR
chr2	7660079	7661062	984	11.33	11.18	11.46	-0.28	2.01e-06	4.83e-05	2297.55	2342.92	2737.73	2898.29	AT2TE31555	-	ATLINE1_5	LINE/L1	.	37	454	7660570	7660116	intergenic	yes	yes
chr2	9783883	9787477	3595	11.91	11.77	12.05	-0.28	1.15e-08	4.68e-07	3477.81	3490.99	4247.93	4209.7	AT2G22990	+	SCPL8,SNG1	protein_coding	sinapoylglucose 1	2391	406	9785680	9786086	TSSup1kTo400	yes	yes
chr4	14631595	14632927	1333	9.44	9.29	9.57	-0.28	0.00704	0.0385	642.47	610.02	777.06	741.06	AT4G29910	-	ATORC5,EMB2798,ORC5	protein_coding	origin recognition complex protein 5	209	1457	14632261	14630804	intergenic	yes	yes
chr4	17395266	17399386	4121	13.29	13.14	13.42	-0.28	1.66e-09	7.92e-08	9046.85	8986.59	10834.9	11077.1	AT4G09445	-	AT4G09445	lncRNA		1200	884	17397326	17396442	TSSup1kTo400	yes	yes
chr4	18360940	18362792	1853	10.3	10.15	10.43	-0.28	0.000676	0.00627	1127.92	1139.97	1468.53	1290.72	AT4G39480	+	CYP96A9	protein_coding	cytochrome P450, family 96, subfamily A, polypeptide 9	1535	391	18361866	18362257	TSSup400	yes	yes
chr1	4457102	4459563	2462	10.8	10.65	10.93	-0.28	0.000458	0.00456	1665.71	1550.25	2114.95	1793.81	AT1G13080	+	CYP71B2	protein_coding	cytochrome P450, family 71, subfamily B, polypeptide 2	1562	669	4458332	4459001	TSSup1kTo400	yes
chr1	6859991	6863465	3475	11.43	11.29	11.57	-0.28	6.57e-07	1.82e-05	2444.71	2553.46	3064.32	3004.34	AT1G19835	-	TCS1	protein_coding	Plant protein of unknown function (DUF869)	1572	1165	6861728	6860563	intergenic	yes
chr1	26580106	26581706	1601	10.32	10.17	10.45	-0.28	0.000274	0.00303	1163.57	1141.77	1389.7	1410.99	AT1G70510	+	ATK1,KNAT2	protein_coding	KNOTTED-like from Arabidopsis thaliana 2	1600	4421	26580906	26576485	CDS	yes
chr2	7149970	7151072	1103	9.65	9.5	9.78	-0.28	0.0038	0.0244	735	711.69	908.82	847.11	AT2G16500	-	ADC1,SPE1,ARGDC,ARGDC1,AtADC1	protein_coding	arginine decarboxylase 1	559	2909	7150521	7153430	3UTR	yes
chr4	12994245	12995416	1172	9.9	9.76	10.03	-0.28	0.0024	0.017	874.57	857.45	1105.9	991.96	.	.	.	.	.	.	.	12994830	.	intergenic	yes
chr4	17114685	17116036	1352	11.31	11.16	11.44	-0.28	1.72e-05	0.000307	2274.8	2310.53	2965.22	2609.89	AT4G36160	-	ANAC076,VND2,NAC076	protein_coding	NAC domain containing protein 76	456	1219	17115360	17114141	CDS	yes
chr1	2351409	2352335	927	10.47	10.32	10.6	-0.28	0.000164	0.00197	1257.62	1299.22	1568.76	1532.56	AT1G07630	+	PLL5	protein_coding	pol-like 5	390	2958	2351872	2348914	intergenic		yes
chr1	4548392	4549250	859	10.39	10.24	10.53	-0.28	0.000235	0.00268	1181.77	1244.34	1519.21	1434.27	AT1G13280	+	AOC4	protein_coding	allene oxide cyclase 4	502	1434	4548821	4547387	3UTR		yes
chr1	19417314	19418458	1145	9.84	9.7	9.98	-0.28	0.00237	0.0169	801	862.85	1022.57	991.96	AT1G52155	+	AT1G52155	protein_coding		1144	453	19417886	19417433	CDS		yes
chr1	24760246	24761131	886	10.93	10.78	11.06	-0.28	2.56e-05	0.000427	1746.11	1768.89	2212.93	2055.06	.	.	.	.	.	.	.	24760688	.	intergenic		yes
chr1	24882818	24884793	1976	9.79	9.64	9.93	-0.28	0.00277	0.0191	767.62	831.36	1019.19	927.3	AT1G66725	+	MIR163	miRNA	MIR163; miRNA	1331	260	24883805	24884065	TSSup400		yes
chr1	27947011	27948544	1534	10.47	10.32	10.6	-0.28	0.000225	0.00257	1242.45	1317.22	1576.64	1524.8	AT1G74330	-	AT1G74330	protein_coding	Protein kinase superfamily protein	1533	109	27947777	27947886	5UTR		yes
chr2	16745203	16748220	3018	11.32	11.17	11.45	-0.28	1.55e-06	3.84e-05	2243.7	2359.11	2831.2	2765.08	AT2G40100	+	LHCB4.3	protein_coding	light harvesting complex photosystem II	2221	1084	16746711	16745627	CDS		yes
chr4	929487	930240	754	9.8	9.66	9.94	-0.28	0.00223	0.0162	787.34	827.76	1014.68	947.99	AT4G02100	+	AT4G02100	protein_coding	Heat shock protein DnaJ with tetratricopeptide repeat	753	5	929863	929868	TSSup400		yes
chr4	12672630	12674466	1837	10.2	10.05	10.33	-0.28	0.000435	0.00438	1053.58	1070.69	1270.32	1312.7	AT4G24540	-	AGL24	protein_coding	AGAMOUS-like 24	1836	558	12673548	12674106	CDS		yes
chr1	7499631	7501196	1566	10.16	10.01	10.29	-0.28	0.00155	0.0122	997.45	1066.19	1325.51	1173.03	AT1G21430	+	YUC11	protein_coding	Flavin-binding monooxygenase family protein	1352	431	7500413	7500844	TSSup1kTo400
chr1	22866667	22871538	4872	11.23	11.08	11.37	-0.28	2.81e-06	6.41e-05	2169.36	2171.97	2568.8	2709.47	AT1G08443	+	AT1G08443	lncRNA		874	1787	22869102	22867315	CDS
chr3	589330	590722	1393	9.73	9.59	9.87	-0.28	0.00268	0.0186	745.62	793.57	933.6	935.06	AT3G02730	-	ATF1,TRXF1	protein_coding	thioredoxin F-type 1	1363	333	590026	589693	TSSup400
chr3	6782971	6784249	1279	10.78	10.63	10.91	-0.28	4.24e-05	0.000655	1608.82	1567.34	1947.15	1899.86	AT3G03825	-	AT3G03825	lncRNA		884	73	6783610	6783683	CDS
chr3	10589373	10590985	1613	9.62	9.47	9.75	-0.28	0.00328	0.0218	706.18	708.09	889.68	832.89	AT3G28340	-	GATL10,GolS8	protein_coding	galacturonosyltransferase-like 10	1612	506	10590179	10590685	CDS
chr4	1379252	1380144	893	10.07	9.92	10.21	-0.28	0.00113	0.00964	1013.38	930.33	1190.37	1170.44	AT4G03110	-	AtBRN1,RBP-DR1,BRN1,AtRBP-DR1	protein_coding	RNA-binding protein-defense related 1	892	49	1379698	1379747	5UTR
chr5	1984304	1985436	1133	9.75	9.6	9.88	-0.28	0.00269	0.0187	794.93	758.48	978.65	910.49	AT5G06510	+	NF-YA10	protein_coding	nuclear factor Y, subunit A10	1132	48	1984870	1984822	5UTR
chr5	6828649	6829605	957	9.69	9.54	9.82	-0.28	0.0029	0.0197	760.79	727.89	906.57	902.73	AT5G20240	+	PI	protein_coding	K-box region and MADS-box transcription factor family protein	956	224	6829127	6828903	5UTR
chr5	19079298	19080448	1151	10.9	10.76	11.04	-0.28	2.01e-05	0.00035	1757.49	1702.31	2128.47	2069.29	AT5G47010	+	UPF1,LBA1,ATUPF1	protein_coding	RNA helicase, putative	155	8050	19079873	19071823	intergenic
chr5	23668538	23671134	2597	11.41	11.26	11.55	-0.28	9.35e-07	2.44e-05	2394.64	2521.97	3042.92	2937.09	AT5G58560	+	FOLK	protein_coding	Phosphatidate cytidylyltransferase family protein	1868	430	23669836	23670266	TSSup1kTo400
chr5	25233951	25237501	3551	10.97	10.82	11.1	-0.28	1.74e-05	0.000308	1859.13	1767.09	2214.06	2184.39	AT5G62880	+	ATRAC10,ATROP11,RAC10,ROP11,ARAC10	protein_coding	RAC-like 10	1557	1218	25235726	25236944	intergenic
chr5	26137948	26140444	2497	10.88	10.73	11.01	-0.28	3.71e-05	0.000587	1652.05	1742.79	2117.21	2002.03	AT5G09365	-	AT5G09365	lncRNA		1425	382	26139196	26138814	TSSup400
chr1	24441697	24444085	2389	10.83	10.69	10.96	-0.27	0.000357	0.00374	1699.84	1614.13	2125.09	1862.36	AT1G65730	+	YSL7	protein_coding	YELLOW STRIPE like 7	2388	504	24442891	24442387	CDS	yes	yes
chr5	16337136	16338131	996	10.43	10.28	10.55	-0.27	0.000378	0.00391	1222.73	1271.33	1467.4	1540.32	AT5TE59005	-	HELITRONY3A	RC/Helitron	.	87	410	16337633	16337223	intergenic	yes	yes
chr1	1495985	1497199	1215	9.69	9.55	9.82	-0.27	0.00599	0.0339	706.18	796.27	931.35	880.74	AT1G04337	+	AT1G04337	lncRNA		1117	142	1496592	1496734	TSSup400	yes
chr1	6266148	6269885	3738	11.02	10.88	11.15	-0.27	2.8e-05	0.000463	1923.6	1837.27	2325.55	2212.84	AT1G18210	-	CML27	protein_coding	Calcium-binding EF-hand family protein	3277	923	6268016	6268939	3UTR	yes
chr1	18951675	18952860	1186	10	9.86	10.13	-0.27	0.00341	0.0224	902.64	950.12	1039.46	1198.89	AT1G51160	+	AT1G51160	protein_coding	SNARE-like superfamily protein	216	2736	18952267	18949531	intergenic	yes
chr1	26210356	26212227	1872	10.35	10.21	10.48	-0.27	0.00035	0.00368	1186.32	1175.06	1406.59	1448.5	.	.	.	.	.	.	.	26211291	.	intergenic	yes
chr1	29755524	29757244	1721	9.83	9.69	9.96	-0.27	0.00483	0.0291	788.86	868.25	1038.33	953.16	AT1G79103	+	AT1G79103	protein_coding		464	1849	29756384	29754535	intergenic	yes
chr3	5598451	5599906	1456	9.9	9.76	10.03	-0.27	0.00225	0.0163	873.81	861.95	1034.95	1055.34	AT3G16470	-	JR1,JAL35,AtJAC1	protein_coding	Mannose-binding lectin superfamily protein	1455	46	5599178	5599224	CDS	yes
chr3	18566627	18568429	1803	9.85	9.7	9.98	-0.27	0.00218	0.0159	813.89	854.75	1015.81	1002.31	AT3G50070	-	CYCD3;3	protein_coding	CYCLIN D3;3	1207	694	18567528	18566834	TSSup1kTo400	yes
chr3	18881704	18884092	2389	10.4	10.25	10.53	-0.27	0.00035	0.00368	1250.8	1188.55	1467.4	1480.83	AT3G50800	-	AT3G50800	protein_coding		1922	135	18882898	18883033	CDS	yes
chr4	15395706	15397580	1875	9.89	9.75	10.02	-0.27	0.00306	0.0206	843.47	872.75	985.4	1086.37	AT4TE73400	+	BRODYAGA1	DNA/MuDR	.	108	829	15396643	15397472	intergenic	yes
chr5	881959	883722	1764	10.14	10	10.27	-0.27	0.00132	0.0108	1061.17	990.61	1260.19	1211.83	AT5G03520	+	RAB8C,RAB-E1D,ATRAB-E1D,ATRABE1D,ATRAB8C	protein_coding	RAB GTPase homolog 8C	1412	470	882840	883310	TSSup1kTo400	yes
chr5	6669833	6671959	2127	10.16	10.01	10.28	-0.27	0.00219	0.016	1099.09	969.92	1271.45	1222.17	AT5G19730	+	PME53	protein_coding	Pectin lyase-like superfamily protein	2126	622	6670896	6670274	CDS	yes
chr5	20898513	20902099	3587	11.29	11.14	11.42	-0.27	3.45e-06	7.61e-05	2264.18	2263.74	2798.54	2669.38	AT5G51460	+	ATTPPA,TPPA	protein_coding	Haloacid dehalogenase-like hydrolase (HAD) superfamily protein	2241	552	20900306	20900858	TSSup1kTo400	yes
chr5	25877467	25879865	2399	10.37	10.23	10.5	-0.27	0.000684	0.00634	1241.69	1159.76	1403.21	1493.77	.	.	.	.	.	.	.	25878666	.	intergenic	yes
chr1	25029489	25030300	812	10.05	9.91	10.18	-0.27	0.00144	0.0115	949.67	973.52	1163.34	1149.75	AT1G67050	-	AT1G67050	protein_coding		811	37	25029894	25029857	TSSup400		yes
chr3	9286030	9287350	1321	9.79	9.65	9.92	-0.27	0.00395	0.0251	805.55	804.37	932.47	1004.9	AT3G25570	-	SAMDC3	protein_coding	Adenosylmethionine decarboxylase family protein	173	2648	9286690	9289338	intergenic		yes
chr3	19322605	19324772	2168	11.75	11.6	11.88	-0.27	9.77e-06	0.000188	3045.45	3184.18	4010.31	3517.79	AT3G08230	-	AT3G08230	atlncRNA		1202	142	19323688	19323546	3UTR		yes
chr4	10511751	10513374	1624	9.74	9.6	9.87	-0.27	0.00478	0.0289	735	814.26	931.35	935.06	AT4TE48050	-	ATREP10D	RC/Helitron	.	1623	1532	10512562	10514094	intergenic		yes
chr4	17000293	17002853	2561	10.58	10.44	10.7	-0.27	0.000652	0.00607	1315.27	1456.68	1600.29	1736.91	AT4G35890	+	LARP1c,AtLARP1c	protein_coding	winged-helix DNA-binding transcription factor family protein	603	4483	17001573	16997090	intergenic		yes
chr4	17216319	17218273	1955	10.12	9.98	10.25	-0.27	0.00143	0.0115	1041.45	978.02	1218.52	1210.53	AT4G09315	-	AT4G09315	lncRNA		1186	105	17217296	17217401	CDS		yes
chr5	2123301	2125707	2407	10.78	10.64	10.91	-0.27	8.26e-05	0.00113	1572.41	1625.83	1880.71	1974.87	AT5G06839	+	bZIP65,TGA10	protein_coding	bZIP transcription factor family protein	2406	4033	2124504	2120471	CDS		yes
chr5	19133398	19134178	781	10.02	9.87	10.15	-0.27	0.00148	0.0118	904.91	969.92	1157.71	1109.65	AT5G47110	-	LIL3:2	protein_coding	Chlorophyll A-B binding family protein	193	1626	19133788	19135414	intergenic		yes
chr1	9647334	9651542	4209	10.75	10.61	10.88	-0.27	0.000184	0.00217	1630.81	1502.56	1930.26	1844.25	AT1G27730	-	STZ,ZAT10	protein_coding	salt tolerance zinc finger	2303	115	9649438	9649323	TSSup400
chr1	22596176	22597316	1141	9.82	9.68	9.95	-0.27	0.0038	0.0244	835.13	807.97	958.37	1016.54	AT1G61260	-	AT1G61260	protein_coding	Protein of unknown function (DUF761)	162	1408	22596746	22595338	intergenic
chr2	7125253	7126300	1048	9.41	9.26	9.54	-0.27	0.00805	0.0427	603.78	625.32	766.92	719.08	AT2G06635	+	AT2G06635	lncRNA		620	113	7125776	7125663	CDS
chr2	17129926	17130967	1042	9.99	9.85	10.12	-0.27	0.00175	0.0135	931.46	916.83	1116.04	1107.07	AT2G09215	-	AT2G09215	otherRNA		955	87	17130446	17130359	3UTR
chr2	17202357	17203877	1521	9.66	9.52	9.79	-0.27	0.00615	0.0346	769.14	696.4	878.42	888.5	AT2G41250	-	AT2G41250	protein_coding	Haloacid dehalogenase-like hydrolase (HAD) superfamily protein	1491	269	17203117	17202848	TSSup400
chr3	18862899	18864082	1184	9.62	9.48	9.75	-0.27	0.00579	0.033	679.63	744.98	835.62	887.21	AT3G50750	-	BEH1	protein_coding	BES1/BZR1 homolog 1	1183	93	18863490	18863397	TSSup400
chr4	9419915	9422842	2928	11.53	11.39	11.66	-0.27	6.22e-07	1.73e-05	2647.99	2732.51	3271.54	3215.15	AT4G16750	-	ERF039	protein_coding	Integrase-type DNA-binding superfamily protein	2192	479	9421378	9421857	CDS
chr5	8560888	8561914	1027	9.44	9.3	9.58	-0.27	0.00697	0.0383	619.71	642.41	762.42	763.05	AT5TE30980	+	BRODYAGA2	DNA/MuDR	.	544	766	8561401	8560635	intergenic
chr5	15423136	15424195	1060	10.71	10.57	10.84	-0.27	0.000144	0.00176	1468.49	1563.75	1783.86	1875.29	AT5G38530	+	TSBtype2	protein_coding	tryptophan synthase beta type 2	1059	314	15423665	15423979	TSSup400
chr1	17504120	17505280	1161	9.92	9.79	10.05	-0.26	0.00312	0.021	857.88	909.64	1045.09	1072.15	AT1G47610	+	AT1G47610	protein_coding	Transducin/WD40 repeat-like superfamily protein	1160	13	17504700	17504713	TSSup400	yes	yes
chr1	23619604	23620496	893	10.46	10.32	10.58	-0.26	0.00247	0.0175	1213.63	1344.21	1420.11	1648.96	AT1G63690	+	SPPL2,ATSPPL2	protein_coding	SIGNAL PEPTIDE PEPTIDASE-LIKE 2	892	2039	23620050	23618011	CDS	yes	yes
chr4	305003	307793	2791	10.95	10.81	11.07	-0.26	5.83e-05	0.000841	1761.28	1829.17	2118.33	2183.1	AT4G00730	-	AHDP,ANL2	protein_coding	Homeobox-leucine zipper family protein / lipid-binding START domain-containing protein	609	1786	306398	304612	intergenic	yes	yes
chr1	12026381	12027398	1018	9.77	9.63	9.9	-0.26	0.00516	0.0305	786.58	802.57	912.2	994.55	AT1G33170	+	AT1G33170	protein_coding	S-adenosyl-L-methionine-dependent methyltransferases superfamily protein	1017	46	12026889	12026935	TSSup400	yes
chr1	25887011	25888641	1631	10.44	10.3	10.56	-0.26	0.000647	0.00603	1272.79	1256.93	1473.04	1550.67	AT1G68870	+	ATSOFL2,SOFL2	protein_coding	SOB five-like 2	568	1247	25887826	25889073	CDS	yes
chr2	8429394	8430899	1506	11.39	11.25	11.51	-0.26	4.58e-06	9.6e-05	2468.98	2402.3	2951.7	2880.19	AT2G19460	+	AT2G19460	protein_coding	Protein of unknown function (DUF3511)	537	1216	8430146	8431362	intergenic	yes
chr2	10297459	10298966	1508	10.31	10.18	10.44	-0.26	0.000804	0.00723	1186.32	1127.37	1368.3	1409.7	AT2G07975	+	AT2G07975	otherRNA		1023	367	10298212	10297845	CDS	yes
chr3	4126762	4128684	1923	11.52	11.39	11.65	-0.26	3.06e-06	6.87e-05	2742.8	2619.14	3251.26	3164.71	AT3G12930	+	DG238	protein_coding	Lojap-related protein	1351	610	4127723	4128333	TSSup1kTo400	yes
chr3	6345116	6347989	2874	11.62	11.48	11.74	-0.26	1.09e-06	2.8e-05	2842.93	2878.26	3499.02	3352.24	AT3G03685	-	AT3G03685	lncRNA		104	2332	6346552	6344220	intergenic	yes
chr3	6435348	6438974	3627	10.49	10.35	10.62	-0.26	0.00154	0.0122	1394.92	1223.64	1513.58	1630.86	AT3G18710	-	ATPUB29,PUB29	protein_coding	plant U-box 29	1698	1115	6437161	6436046	intergenic	yes
chr5	4085108	4086660	1553	9.92	9.79	10.04	-0.26	0.00374	0.0241	912.5	852.95	1043.96	1068.27	AT5G12930	-	AT5G12930	protein_coding		1268	508	4085884	4085376	TSSup1kTo400	yes
chr1	7929765	7931040	1276	12.1	11.96	12.23	-0.26	5.18e-08	1.82e-06	4038.35	3953.45	4872.96	4721.85	AT1G22460	-	AT1G22460	protein_coding	O-fucosyltransferase family protein	1275	255	7930402	7930657	5UTR		yes
chr1	17451020	17452055	1036	9.91	9.77	10.03	-0.26	0.00284	0.0194	857.13	892.54	1057.48	1039.82	AT1G47530	+	DTX33	protein_coding	MATE efflux family protein	1035	15	17451537	17451552	TSSup400		yes
chr1	29527076	29528170	1095	10.57	10.43	10.69	-0.26	0.000291	0.00318	1382.02	1385.6	1671.24	1638.62	AT1G78490	+	CYP708A3	protein_coding	cytochrome P450, family 708, subfamily A, polypeptide 3	1094	763	29527623	29526860	5UTR		yes
chr2	15874659	15876997	2339	11.47	11.34	11.6	-0.26	5.7e-06	0.000117	2661.64	2518.37	3084.59	3103.93	AT2G37940	+	AtIPCS2,ERH1	protein_coding	Arabidopsis Inositol phosphorylceramide synthase 2	1281	888	15875828	15876716	TSSup1kTo400		yes
chr3	1795933	1797044	1112	10.25	10.11	10.38	-0.26	0.000976	0.0085	1118.06	1097.68	1299.6	1357.97	AT3G05980	+	AT3G05980	protein_coding		560	1344	1796488	1795144	3UTR		yes
chr3	5221781	5222503	723	9.89	9.76	10.02	-0.26	0.00858	0.0449	836.65	896.14	953.87	1117.41	.	.	.	.	.	.	.	5222142	.	intergenic		yes
chr3	9958641	9961096	2456	11.2	11.07	11.33	-0.26	3.14e-05	0.000511	2195.91	2101.79	2653.27	2489.61	AT3G27010	-	PCF1,ATTCP20,AT-TCP20,TCP20	protein_coding	TEOSINTE BRANCHED 1, cycloidea, PCF (TCP)-domain family protein 20	1304	923	9959868	9958945	TSSup1kTo400		yes
chr2	998975	999777	803	10.65	10.51	10.77	-0.26	0.000258	0.0029	1455.6	1461.18	1690.39	1808.04	AT2G03290	+	AT2G03290	protein_coding	emp24/gp25L/p24 family/GOLD family protein	802	29	999376	999405	TSSup400
chr2	12966120	12967677	1558	10.35	10.22	10.48	-0.26	0.00104	0.00896	1187.08	1193.05	1366.05	1482.13	AT2G30424	-	TCL2	protein_coding	Homeodomain-like superfamily protein	603	1175	12966898	12965723	intergenic
chr2	16688587	16690446	1860	9.78	9.64	9.9	-0.26	0.00602	0.034	820.72	777.37	913.33	1003.6	AT2G39980	-	AT2G39980	protein_coding	HXXXD-type acyl-transferase family protein	1859	666	16689516	16690182	CDS
chr2	18998439	19000846	2408	10.69	10.56	10.81	-0.26	0.000324	0.00349	1537.52	1474.67	1750.07	1846.84	AT2G46270	+	GBF3	protein_coding	G-box binding factor 3	1667	537	18999642	19000179	TSSup1kTo400
chr3	980263	981588	1326	10.97	10.84	11.09	-0.26	6.1e-05	0.000876	1794.65	1862.46	2156.62	2215.43	AT3G03840	+	SAUR27	protein_coding	SAUR-like auxin-responsive protein family	1325	146	980925	981071	TSSup400
chr3	19930312	19931163	852	10.06	9.93	10.19	-0.26	0.00471	0.0286	995.18	952.82	1260.19	1073.44	AT3G53800	+	Fes1B	protein_coding	Fes1B	851	60	19930737	19930797	TSSup400
chr4	7784794	7786397	1604	9.61	9.47	9.73	-0.26	0.00815	0.0431	700.87	718.89	871.66	823.83	AT4G13395	-	RTFL12,DVL10	protein_coding	ROTUNDIFOLIA like 12	970	566	7785595	7786161	3UTR
chr4	11155191	11156518	1328	9.54	9.41	9.66	-0.26	0.00894	0.0464	670.53	687.4	804.09	818.66	AT4G20830	+	AtBBE19,AtBBE20	protein_coding	FAD-binding Berberine family protein	1327	402	11155854	11155452	CDS
chr1	7514674	7516259	1586	10.61	10.48	10.73	-0.25	0.000809	0.00726	1389.61	1468.37	1761.34	1630.86	AT1G21470	-	AT1G21470	protein_coding		251	2171	7515466	7517637	intergenic	yes	yes
chr4	459075	463875	4801	12.12	11.99	12.24	-0.25	5.72e-07	1.6e-05	3997.39	4112.71	4986.7	4680.46	AT4G01060	+	ETC3,CPL3	protein_coding	CAPRICE-like MYB3	1852	1081	461475	460394	intergenic	yes	yes
chr1	8075088	8076837	1750	10.77	10.64	10.89	-0.25	0.000596	0.00567	1515.52	1668.12	1942.65	1840.37	AT1G22830	+	PCMP-E24	protein_coding	Tetratricopeptide repeat (TPR)-like superfamily protein	1749	33	8075962	8075995	TSSup400	yes
chr3	10022360	10024213	1854	9.92	9.78	10.03	-0.25	0.00519	0.0306	871.54	892.54	1096.89	1001.02	AT3G27170	+	ATCLC-B,CLC-B	protein_coding	chloride channel B	1283	644	10023286	10023930	TSSup1kTo400	yes
chr3	20356567	20358820	2254	10.77	10.64	10.89	-0.25	0.000204	0.00236	1623.23	1572.74	1907.74	1895.98	.	.	.	.	.	.	.	20357693	.	intergenic	yes
chr3	20739145	20740018	874	10.74	10.61	10.86	-0.25	0.000245	0.00277	1532.21	1584.44	1813.14	1905.04	AT3G55890	+	AT3G55890	protein_coding	Yippee family putative zinc-binding protein	409	1028	20739581	20740609	intergenic	yes
chr4	11632595	11633432	838	9.87	9.74	9.99	-0.25	0.0084	0.0441	835.13	873.65	1082.25	946.7	.	.	.	.	.	.	.	11633013	.	intergenic	yes
chr5	6408867	6410341	1475	10.87	10.74	10.99	-0.25	0.000297	0.00323	1722.6	1704.11	2110.45	1951.59	AT5G19100	-	AT5G19100	protein_coding	Eukaryotic aspartyl protease family protein	1474	62	6409604	6409666	5UTR	yes
chr5	8686396	8687621	1226	10.35	10.22	10.47	-0.25	0.00129	0.0106	1195.43	1189.45	1404.34	1422.63	AT5G25160	+	ZFP3	protein_coding	zinc finger protein 3	1225	179	8687008	8687187	TSSup400	yes
chr2	893210	893999	790	10.58	10.45	10.7	-0.25	0.00124	0.0103	1346.37	1459.38	1604.8	1721.39	AT2G03040	-	AT2G03040	protein_coding	emp24/gp25L/p24 family/GOLD family protein	789	16	893604	893588	TSSup400		yes
chr2	12261480	12262300	821	9.99	9.86	10.11	-0.25	0.00337	0.0222	933.74	924.93	1102.52	1107.07	AT2G28610	+	PRS1,WOX3,PRS	protein_coding	Homeodomain-like superfamily protein	820	122	12261890	12262012	TSSup400		yes
chr2	12774241	12775008	768	10.38	10.25	10.5	-0.25	0.00157	0.0123	1177.98	1262.33	1478.67	1414.87	AT2G08355	-	AT2G08355	lncRNA		531	150	12774624	12774774	CDS		yes
chr4	1357949	1358887	939	10.01	9.88	10.13	-0.25	0.00652	0.0363	954.97	930.33	1201.63	1038.52	AT4G03070	+	AOP1,AOP,AOP1.1	protein_coding	2-oxoglutarate (2OG) and Fe(II)-dependent oxygenase superfamily protein	938	152	1358418	1358266	5UTR		yes
chr4	15789400	15790549	1150	10.53	10.39	10.65	-0.25	0.00139	0.0112	1278.1	1413.49	1662.23	1540.32	AT4G32730	+	MYB3R1,MYB3R-1,ATMYB3R-1,ATMYB3R1,PC-MYB1	protein_coding	Homeodomain-like protein	1149	158	15789974	15790132	3UTR		yes
chr1	6578911	6580432	1522	10.24	10.12	10.36	-0.25	0.00176	0.0136	1098.33	1120.17	1314.25	1316.58	AT1G19050	-	ARR7	protein_coding	response regulator 7	1403	357	6579671	6579314	TSSup400
chr1	20205973	20207299	1327	9.89	9.76	10.01	-0.25	0.00922	0.0474	810.86	923.13	985.4	1077.32	AT1G54120	+	AT1G54120	protein_coding		1326	293	20206636	20206929	TSSup400
chr1	27645007	27647401	2395	10.05	9.92	10.17	-0.25	0.00793	0.0424	1006.55	933.93	1070.99	1233.81	AT1G73540	-	NUDT21,atnudt21	protein_coding	nudix hydrolase homolog 21	1850	539	27646204	27646743	CDS
chr1	29593231	29593991	761	10.16	10.03	10.29	-0.25	0.00795	0.0424	1105.92	987.91	1354.79	1140.69	AT1G78680	+	ATGGH2,GGH2	protein_coding	gamma-glutamyl hydrolase 2	760	144	29593611	29593755	TSSup400
chr2	9465497	9466755	1259	9.7	9.57	9.82	-0.25	0.00724	0.0394	760.79	760.28	933.6	878.15	AT2G22290	+	ATRAB6,RAB-H1D,RABH1d,ATRABH1D,ATRAB-H1D	protein_coding	RAB GTPase homolog H1D	1258	262	9466126	9466388	TSSup400
chr2	11810188	11811838	1651	10.01	9.87	10.13	-0.25	0.00356	0.0231	957.25	920.43	1141.94	1091.55	AT2G27690	+	CYP94C1	protein_coding	cytochrome P450, family 94, subfamily C, polypeptide 1	1092	1735	11811013	11809278	3UTR
chr2	15883308	15884590	1283	10.24	10.11	10.35	-0.25	0.00192	0.0144	1120.33	1088.68	1314.25	1304.94	AT2G37950	-	AT2G37950	protein_coding	RING/FYVE/PHD zinc finger superfamily protein	1282	64	15883949	15884013	5UTR
chr2	17260167	17263665	3499	10.56	10.43	10.68	-0.25	0.000491	0.00482	1397.95	1369.4	1630.7	1660.6	AT2G09265	+	AT2G09265	lncRNA		1078	1019	17261916	17260897	3UTR
chr3	6088698	6094487	5790	11.05	10.92	11.17	-0.25	0.00012	0.00153	2013.11	1859.76	2340.19	2274.92	AT3G03535	+	AT3G03535	atlncRNA		1597	1	6091592	6091591	CDS
chr4	14551503	14553385	1883	10.33	10.2	10.45	-0.25	0.00202	0.015	1130.19	1216.45	1457.27	1334.69	AT4G29720	-	AtPAO5,PAO5	protein_coding	polyamine oxidase 5	175	2832	14552444	14555276	intergenic
chr1	29562500	29564318	1819	10.27	10.14	10.39	-0.24	0.00254	0.0178	1108.95	1155.26	1292.85	1387.71	AT1G78590	+	ATNADK-3,NADK3	protein_coding	NAD(H) kinase 3	1078	831	29563409	29564240	TSSup1kTo400	yes	yes
chr2	9326019	9327462	1444	9.95	9.82	10.06	-0.24	0.00808	0.0428	866.23	946.53	1099.15	1037.23	AT2G21880	-	ATRAB7A,RAB7A,ATRABG2	protein_coding	RAB GTPase homolog 7A	1407	314	9326740	9326426	TSSup400	yes	yes
chr2	9791628	9793225	1598	10.42	10.3	10.54	-0.24	0.00407	0.0257	1269	1246.14	1379.56	1588.18	AT2G07855	-	AT2G07855	lncRNA		1295	240	9792426	9792186	CDS	yes	yes
chr1	3440650	3442982	2333	10.87	10.74	10.98	-0.24	0.000287	0.00315	1713.49	1705	1958.42	2092.56	AT1G10460	-	GLP7	protein_coding	germin-like protein 7	709	1457	3441816	3440359	intergenic	yes
chr3	4830892	4834064	3173	10.07	9.94	10.18	-0.24	0.00817	0.0432	1049.79	918.63	1140.81	1185.96	AT3G14440	-	SIS7,STO1,NCED3,ATNCED3	protein_coding	nine-cis-epoxycarotenoid dioxygenase 3	2779	1537	4832478	4834015	CDS	yes
chr3	7795515	7798454	2940	10.89	10.77	11.01	-0.24	0.000276	0.00304	1724.87	1766.19	2012.47	2111.96	AT3G22120	-	CWLP	protein_coding	cell wall-plasma membrane linker protein	1945	524	7796984	7796460	TSSup1kTo400	yes
chr4	13812361	13816787	4427	10.76	10.63	10.87	-0.24	0.000377	0.00391	1577.72	1600.64	1909.99	1845.54	AT4G27657	+	AT4G27657	protein_coding		1340	1586	13814574	13812988	intergenic	yes
chr1	7963452	7964496	1045	10.06	9.93	10.18	-0.24	0.00472	0.0286	1011.86	943.83	1130.68	1185.96	AT1G22540	+	NPF5.10	protein_coding	Major facilitator superfamily protein	1044	162	7963974	7963812	5UTR		yes
chr1	19782173	19783797	1625	11.15	11.02	11.26	-0.24	8.78e-05	0.00118	2039.66	2120.68	2506.86	2409.42	AT1G53090	+	SPA4	protein_coding	SPA1-related 4	1613	199	19782985	19783184	TSSup400		yes
chr2	17809424	17811014	1591	10.14	10.02	10.26	-0.24	0.00347	0.0227	1061.17	1009.51	1207.26	1241.57	AT2G42800	-	RLP29,AtRLP29	protein_coding	receptor like protein 29	1590	46	17810219	17810265	5UTR		yes
chr4	629215	630957	1743	10.31	10.18	10.43	-0.24	0.0041	0.0258	1116.54	1211.05	1455.02	1295.89	AT4G03875	-	AT4G03875	lncRNA		379	709	630086	630795	intergenic		yes
chr1	5531607	5532439	833	10.6	10.47	10.71	-0.24	0.00156	0.0123	1448.01	1394.6	1751.2	1597.23	AT1G16150	+	WAKL4	protein_coding	wall associated kinase-like 4	832	274	5532023	5532297	TSSup400
chr1	22799031	22800497	1467	10.43	10.3	10.55	-0.24	0.00335	0.0221	1174.95	1352.31	1471.91	1518.34	AT1G61740	-	AT1G61740	protein_coding	Sulfite exporter TauE/SafE family protein	1466	1652	22799764	22801416	CDS
chr2	9841692	9844757	3066	10.73	10.61	10.84	-0.24	0.00123	0.0102	1520.07	1596.14	1748.95	1923.14	AT2G23130	+	ATAGP17,AGP17	protein_coding	arabinogalactan protein 17	1624	909	9843224	9844133	TSSup1kTo400
chr2	13627914	13628928	1015	9.81	9.68	9.92	-0.24	0.00872	0.0455	816.17	825.96	1018.06	924.71	AT2G32010	+	CVL1	protein_coding	CVP2 like 1	1014	3671	13628421	13624750	CDS
chr2	15287285	15288814	1530	11.29	11.16	11.4	-0.24	6.83e-05	0.000958	2278.59	2303.33	2823.32	2599.54	AT2G36420	+	TRM27	protein_coding		1529	1929	15288049	15286120	CDS
chr3	23161567	23164356	2790	10.89	10.76	11.01	-0.24	0.000244	0.00277	1781	1697.81	2048.51	2067.99	AT3G62630	-	AT3G62630	protein_coding	Protein of unknown function (DUF1645)	610	2426	23162961	23165387	intergenic
chr4	18159604	18161637	2034	10.58	10.45	10.69	-0.24	0.00216	0.0158	1428.29	1375.7	1750.07	1554.55	AT4G38960	+	BBX19	protein_coding	B-box type zinc finger family protein	1735	282	18160620	18160902	TSSup400
chr5	1279309	1280092	784	9.77	9.64	9.88	-0.24	0.0086	0.045	795.69	801.67	955	931.18	AT5G04490	+	VTE5	protein_coding	vitamin E pathway gene 5	783	124	1279700	1279576	5UTR
chr5	23997225	24000622	3398	11.71	11.58	11.82	-0.24	3.55e-06	7.79e-05	3024.97	3111.3	3638.67	3604.44	AT5G59540	-	AT5G59540	protein_coding	2-oxoglutarate (2OG) and Fe(II)-dependent oxygenase superfamily protein	1596	1102	23998923	23997821	CDS
chr1	2125806	2126666	861	10.44	10.32	10.54	-0.23	0.00671	0.0371	1286.45	1266.83	1609.3	1376.07	AT1G06920	-	ATOFP4,OFP4	protein_coding	ovate family protein 4	860	334	2126236	2125902	TSSup400	yes	yes
chr1	24135790	24137342	1553	10.61	10.49	10.72	-0.23	0.00111	0.00948	1422.98	1455.78	1665.61	1713.63	AT1G64970	-	VTE4,TMT1,G-TMT	protein_coding	gamma-tocopherol methyltransferase	1319	457	24136566	24136109	TSSup1kTo400	yes	yes
chr2	9456458	9457769	1312	11.45	11.33	11.56	-0.23	0.000124	0.00156	2513.73	2625.44	3134.14	2886.65	AT2TE40205	+	HELITRONY1B	RC/Helitron	.	175	538	9457113	9456575	intergenic	yes	yes
chr2	14733178	14736188	3011	11.25	11.13	11.37	-0.23	0.000143	0.00176	2249.77	2239.45	2538.4	2743.1	AT2G34925	+	CLE42	protein_coding	CLAVATA3/ESR-RELATED 42	1536	709	14734683	14733974	3UTR	yes	yes
chr2	19103877	19104747	871	10.35	10.23	10.46	-0.23	0.0033	0.0219	1146.12	1252.44	1382.94	1439.45	AT2G46530	+	ARF11	protein_coding	auxin response factor 11	870	319	19104312	19104631	TSSup400	yes	yes
chr1	2988172	2992391	4220	12.16	12.05	12.27	-0.23	3.21e-06	7.13e-05	4134.68	4327.74	4925.89	4974.04	AT1G09250	+	AIF4	protein_coding	basic helix-loop-helix (bHLH) DNA-binding superfamily protein	2255	1141	2990281	2989140	3UTR	yes
chr1	26051237	26053488	2252	11.07	10.95	11.17	-0.23	0.00039	0.00401	1909.95	2041.51	2297.4	2325.36	AT1G69295	-	PDCB4	protein_coding	plasmodesmata callose-binding protein 4	2251	359	26052362	26052721	5UTR	yes
chr2	7186859	7188748	1890	10	9.88	10.11	-0.23	0.0072	0.0392	951.94	936.63	1100.27	1112.24	AT2G16580	-	SAUR8	protein_coding	SAUR-like auxin-responsive protein family	1150	794	7187803	7187009	TSSup1kTo400	yes
chr3	1359514	1361044	1531	10.89	10.77	11	-0.23	0.00153	0.0121	1777.21	1712.2	2190.41	1911.5	AT3G04920	+	RPS24A	protein_coding	Ribosomal protein S24e family protein	1208	557	1360279	1360836	TSSup1kTo400	yes
chr3	20774969	20779306	4338	11.43	11.31	11.54	-0.23	7.34e-05	0.00102	2625.23	2438.29	2986.61	2965.54	AT3G55980	+	ATSZF1,SZF1	protein_coding	salt-inducible zinc finger 1	3733	918	20777137	20776219	CDS	yes
chr4	16581573	16584126	2554	11.61	11.49	11.73	-0.23	1.57e-05	0.000281	2883.13	2880.96	3485.51	3292.75	AT4G34760	-	SAUR50	protein_coding	SAUR-like auxin-responsive protein family	1893	226	16582849	16583075	5UTR	yes
chr5	1608013	1610311	2299	10.52	10.4	10.63	-0.23	0.00282	0.0193	1391.12	1312.72	1532.72	1632.15	AT5G05440	+	PYL5,RCAR8,AtPYL5	protein_coding	Polyketide cyclase/dehydrase and lipid transport superfamily protein	2298	175	1609162	1608987	5UTR	yes
chr5	5177084	5178681	1598	10.48	10.36	10.59	-0.23	0.00134	0.0109	1306.17	1319.02	1541.73	1546.79	AT5G15850	-	ATCOL1,COL1,BBX2	protein_coding	CONSTANS-like 1	1597	15	5177882	5177897	5UTR	yes
chr5	23823853	23824974	1122	9.98	9.85	10.09	-0.23	0.00846	0.0443	963.32	887.14	1073.24	1103.19	AT5G59010	-	BSK5	protein_coding	Protein kinase protein with tetratricopeptide repeat domain	464	1096	23824413	23823317	intergenic	yes
chr1	29513993	29517491	3499	12.12	12.01	12.24	-0.23	1.74e-06	4.24e-05	4072.49	4151.39	4892.1	4750.3	AT1G78450	-	AT1G78450	protein_coding	SOUL heme-binding family protein	503	2286	29515742	29518028	intergenic		yes
chr5	2290304	2293692	3389	11.09	10.97	11.2	-0.23	0.000178	0.00211	2044.97	1973.13	2375.1	2343.47	AT5G01385	-	AT5G01385	lncRNA		1260	574	2291998	2292572	intergenic		yes
chr1	24974468	24976502	2035	10.26	10.14	10.37	-0.23	0.00472	0.0286	1151.43	1106.68	1385.19	1264.85	AT1G66940	-	AT1G66940	protein_coding	protein kinase-related	1478	539	24975485	24974946	TSSup1kTo400
chr1	29336145	29340496	4352	11.34	11.22	11.45	-0.23	5.64e-05	0.000819	2346.86	2411.3	2824.44	2758.62	AT1G78020	+	AT1G78020	protein_coding	Protein of unknown function (DUF581)	2231	209	29338320	29338529	TSSup400
chr2	14545061	14547319	2259	10.57	10.45	10.68	-0.23	0.00259	0.0181	1472.28	1328.01	1685.88	1604.99	AT2G34510	-	AT2G34510	protein_coding	Protein of unknown function, DUF642	2258	796	14546190	14546986	5UTR
chr3	1033174	1035756	2583	10.49	10.36	10.6	-0.23	0.00137	0.0111	1318.31	1319.02	1555.25	1545.5	AT3G04000	+	ChlADR2	protein_coding	NAD(P)-binding Rossmann-fold superfamily protein	1519	772	1034465	1035237	CDS
chr4	16090238	16092482	2245	11.46	11.34	11.57	-0.23	6.25e-05	0.000886	2673.02	2507.57	3078.96	3001.76	AT4G33440	+	AT4G33440	protein_coding	Pectin lyase-like superfamily protein	1948	174	16091360	16091534	TSSup400
chr2	8473630	8475825	2196	10.78	10.67	10.89	-0.22	0.00467	0.0285	1626.26	1627.63	2067.66	1734.32	AT2G19580	-	TET2	protein_coding	tetraspanin2	2195	426	8474727	8475153	CDS	yes	yes
chr3	10922767	10925096	2330	10.38	10.26	10.48	-0.22	0.00545	0.0317	1280.38	1172.36	1462.9	1398.06	AT3G28917	+	MIF2	protein_coding	mini zinc finger 2	1389	776	10923931	10924707	TSSup1kTo400	yes	yes
chr1	29571844	29573855	2012	11.23	11.12	11.34	-0.22	0.000257	0.0029	2186.05	2268.24	2645.38	2538.75	AT1G78610	-	MSL6	protein_coding	mechanosensitive channel of small conductance-like 6	1728	277	29572849	29572572	TSSup400	yes
chr4	14624369	14626635	2267	11.36	11.24	11.46	-0.22	0.000147	0.0018	2400.71	2444.59	2902.15	2743.1	.	.	.	.	.	.	.	14625502	.	intergenic	yes
chr5	1128339	1130039	1701	10.49	10.38	10.6	-0.22	0.00304	0.0205	1367.61	1298.32	1541.73	1564.9	AT5G04140	+	GLS1,GLU1,GLUS,FD-GOGAT	protein_coding	glutamate synthase 1	1255	595	1129189	1129784	TSSup1kTo400	yes
chr5	3888088	3890317	2230	10.34	10.23	10.45	-0.22	0.00449	0.0277	1228.8	1167.86	1413.35	1379.95	AT5G12043	-	AT5G12043	protein_coding		1346	308	3889202	3888894	TSSup400	yes
chr5	26668296	26669902	1607	10.95	10.83	11.05	-0.22	0.000803	0.00723	1859.13	1789.58	2131.85	2108.08	.	.	.	.	.	.	.	26669099	.	intergenic	yes
chr1	8958646	8960281	1636	11.03	10.92	11.13	-0.22	0.0021	0.0155	1817.41	2049.6	2206.18	2283.97	AT1G25500	-	AT1G25500	protein_coding	Plasma-membrane choline transporter family protein	486	1331	8959463	8958132	CDS		yes
chr1	22223935	22224875	941	10.27	10.15	10.38	-0.22	0.009	0.0465	1060.41	1214.65	1363.8	1293.3	AT1G60270	-	BGLU6	protein_coding	beta glucosidase 6	940	47	22224405	22224358	TSSup400		yes
chr2	13390304	13391501	1198	10.46	10.34	10.57	-0.22	0.00262	0.0183	1267.48	1331.61	1513.58	1522.22	AT2G31400	-	GUN1	protein_coding	genomes uncoupled 1	1197	48	13390902	13390854	TSSup400		yes
chr5	7068875	7069734	860	10.82	10.71	10.93	-0.22	0.00117	0.00982	1649.02	1692.41	2024.86	1875.29	AT5G20840	-	SAC4	protein_coding	Phosphoinositide phosphatase family protein	859	39	7069304	7069343	5UTR		yes
chr1	26694373	26696805	2433	11.33	11.22	11.44	-0.22	0.000167	0.002	2453.81	2307.83	2790.66	2767.67	AT1G70780	-	AT1G70780	protein_coding		1640	803	26695589	26696392	CDS
chr1	27297567	27299029	1463	10.66	10.55	10.77	-0.22	0.00144	0.0115	1463.18	1527.76	1751.2	1739.49	AT1G72500	-	AT1G72500	protein_coding		1462	417	27298298	27298715	CDS
chr2	7939535	7940692	1158	10.2	10.08	10.31	-0.22	0.00938	0.0481	1120.33	1051.79	1340.15	1195.01	AT2G18250	+	COAD,ATCOAD	protein_coding	4-phosphopantetheine adenylyltransferase	1157	292	7940113	7939821	CDS
chr2	12113374	12115169	1796	10.42	10.3	10.52	-0.22	0.0055	0.0319	1206.04	1321.72	1469.66	1466.61	AT2G28350	+	ARF10	protein_coding	auxin response factor 10	1795	383	12114271	12113888	5UTR
chr3	7663806	7667483	3678	10.55	10.44	10.65	-0.22	0.00346	0.0227	1432.08	1337.01	1580.02	1643.79	AT3G21750	+	UGT71B1	protein_coding	UDP-glucosyl transferase 71B1	2499	1300	7665644	7664344	CDS
chr4	9935272	9937194	1923	11.33	11.22	11.43	-0.22	0.00145	0.0116	2343.06	2414.9	2973.1	2559.45	AT4G17880	-	MYC4	protein_coding	Basic helix-loop-helix (bHLH) DNA-binding family protein	1413	548	9936233	9935685	TSSup1kTo400
chr4	13078507	13080885	2379	11.61	11.5	11.72	-0.22	0.000419	0.00426	2775.42	3024.02	3524.92	3213.86	AT4G25640	-	ATDTX35,DTX35,FFT	protein_coding	detoxifying efflux carrier 35	1749	440	13079696	13079256	TSSup1kTo400
chr4	17371101	17373935	2835	10.91	10.79	11.02	-0.22	0.00225	0.0163	1692.25	1849.86	1960.67	2179.22	AT4G36870	+	BLH2,SAW1	protein_coding	BEL1-like homeodomain 2	2834	3604	17372518	17368914	3UTR
chr4	17768928	17771847	2920	10.9	10.79	11.01	-0.22	0.000547	0.00528	1755.97	1773.39	2032.74	2091.27	AT4G37790	+	ABIG1,HAT22	protein_coding	Homeobox-leucine zipper protein family	748	2346	17770387	17768041	intergenic
chr5	8724567	8727976	3410	12.18	12.07	12.29	-0.22	4.25e-06	9.03e-05	4287.15	4283.66	5101.57	4888.69	AT5G03935	-	AT5G03935	lncRNA		1239	804	8726271	8727075	intergenic
chr5	20441748	20442772	1025	10.4	10.29	10.51	-0.22	0.00428	0.0267	1223.49	1281.23	1416.73	1501.53	AT5G50210	+	OLD5,SUFE3,QS	protein_coding	quinolinate synthase	1024	352	20442260	20442612	TSSup400
chr1	23075295	23076078	784	11.3	11.19	11.4	-0.21	0.000197	0.0023	2303.62	2366.31	2720.84	2697.83	.	.	.	.	.	.	.	23075686	.	intergenic	yes	yes
chr5	4218452	4221762	3311	11.89	11.78	11.99	-0.21	2.41e-05	0.000407	3452.02	3573.76	4024.95	4117.88	AT5G02045	-	AT5G02045	lncRNA		1306	1251	4220107	4218856	3UTR	yes	yes
chr5	18574014	18575804	1791	10.52	10.41	10.62	-0.21	0.00715	0.039	1425.26	1292.02	1585.65	1553.26	AT5G45800	-	MEE62	protein_coding	Leucine-rich repeat protein kinase family protein	285	4332	18574909	18579241	intergenic	yes	yes
chr1	21237417	21238390	974	10.69	10.59	10.79	-0.21	0.00382	0.0245	1481.39	1592.54	1812.01	1735.61	AT1G56660	+	AT1G56660	protein_coding		973	65	21237903	21237838	5UTR	yes
chr1	27263619	27267319	3701	11.52	11.41	11.63	-0.21	6.77e-05	0.000953	2690.46	2758.6	3155.54	3168.59	AT1G72430	-	SAUR78	protein_coding	SAUR-like auxin-responsive protein family	2205	337	27265469	27265806	CDS	yes
chr3	1725363	1730910	5548	11.86	11.75	11.96	-0.21	2.15e-05	0.000371	3482.36	3410.01	4036.21	3951.04	AT3G05800	+	AIF1	protein_coding	AtBS1(activation-tagged BRI1 suppressor 1)-interacting factor 1	2215	986	1728136	1727150	3UTR	yes
chr3	21433961	21435943	1983	11.34	11.24	11.44	-0.21	0.000326	0.0035	2376.44	2450.89	2767.01	2798.71	AT3G57880	-	MCTP3	protein_coding	Calcium-dependent lipid-binding (CaLB domain) plant phosphoribosyltransferase family protein	1687	304	21434952	21434648	TSSup400	yes
chr4	7756808	7761738	4931	11.62	11.51	11.72	-0.21	0.000642	0.006	3097.79	2750.5	3377.4	3387.16	AT4G13340	+	LRX3	protein_coding	Leucine-rich repeat (LRR) family protein	4088	999	7759273	7758274	CDS	yes
chr4	9555834	9558832	2999	10.5	10.39	10.61	-0.21	0.00581	0.033	1375.95	1314.52	1639.71	1480.83	AT4G16983	-	AT4G16983	protein_coding		1820	488	9557333	9557821	CDS	yes
chr4	12455057	12458627	3571	10.85	10.74	10.95	-0.21	0.00661	0.0367	1755.97	1673.51	2123.96	1832.61	AT4G23990	+	ATCSLG3,CSLG3	protein_coding	cellulose synthase like G3	3286	501	12456842	12456341	CDS	yes
chr5	23055910	23059941	4032	11.13	11.02	11.23	-0.21	0.000627	0.00589	2055.59	2092.79	2384.11	2404.25	AT5G56980	-	AT5G56980	protein_coding		2663	183	23057925	23057742	TSSup400	yes
chr5	1825782	1827517	1736	10.21	10.1	10.31	-0.21	0.00975	0.0497	1111.23	1087.78	1289.47	1248.04	AT5G06060	-	AT5G06060	protein_coding	NAD(P)-binding Rossmann-fold superfamily protein	1144	723	1826649	1825926	TSSup1kTo400		yes
chr5	6223758	6226283	2526	10.83	10.72	10.93	-0.21	0.00299	0.0203	1597.44	1767.99	1977.56	1917.97	AT5G18670	+	BMY3,BAM9	protein_coding	beta-amylase 3	1328	935	6225020	6225955	TSSup1kTo400		yes
chr1	23286422	23287924	1503	10.82	10.71	10.92	-0.21	0.00213	0.0156	1659.64	1685.21	1860.44	2018.85	AT1G62870	-	AT1G62870	protein_coding		1375	376	23287173	23286797	TSSup400
chr1	28871156	28873215	2060	10.6	10.49	10.7	-0.21	0.003	0.0203	1441.19	1440.48	1643.09	1691.64	AT1G76890	-	AT-GT2,GT2	protein_coding	Duplicated homeodomain-like superfamily protein	164	3250	28872185	28875435	intergenic
chr2	14384158	14386913	2756	10.19	10.08	10.29	-0.21	0.00981	0.0499	1066.48	1103.98	1254.56	1250.62	AT2G34060	+	PER19	protein_coding	Peroxidase superfamily protein	2567	739	14385535	14384796	CDS
chr3	4731493	4733519	2027	11.04	10.93	11.14	-0.21	0.00198	0.0149	2025.24	1876.85	2340.19	2172.75	AT3G14220	+	AT3G14220	protein_coding	GDSL-like Lipase/Acylhydrolase superfamily protein	1692	321	4732506	4732827	TSSup400
chr3	5002900	5004176	1277	10.38	10.27	10.48	-0.21	0.00694	0.0381	1272.79	1195.75	1421.23	1432.98	AT3G14870	+	AT3G14870	protein_coding	Plant protein of unknown function (DUF641)	1276	1268	5003538	5002270	5UTR
chr3	6159740	6162306	2567	10.83	10.73	10.93	-0.21	0.00667	0.037	1705.91	1683.41	1812.01	2100.32	AT3G18010	-	WOX1	protein_coding	WUSCHEL related homeobox 1	1574	2430	6161023	6163453	3UTR
chr3	948850	951258	2409	10.49	10.38	10.59	-0.2	0.00563	0.0324	1339.54	1327.11	1505.69	1567.48	AT3G03770	-	AT3G03770	protein_coding	Leucine-rich repeat protein kinase family protein	1388	816	950054	949238	TSSup1kTo400	yes
chr3	22325988	22329312	3325	11.47	11.37	11.57	-0.2	0.0002	0.00233	2643.44	2639.83	3084.59	2999.17	AT3G60400	+	SHOT1	protein_coding	Mitochondrial transcription termination factor family protein	1265	1397	22327650	22329047	intergenic	yes
chr4	11303548	11305870	2323	10.63	10.52	10.72	-0.2	0.00599	0.0339	1512.49	1434.18	1652.1	1733.03	AT4G21200	+	GA2OX8,ATGA2OX8	protein_coding	gibberellin 2-oxidase 8	2322	2028	11304709	11302681	CDS	yes
chr5	6216098	6217114	1017	11	10.89	11.1	-0.2	0.00461	0.0282	1799.21	2004.62	2096.94	2286.56	AT5G18650	+	MIEL1	protein_coding	CHY-type/CTCHY-type/RING-type Zinc finger protein	425	1083	6216606	6217689	intergenic	yes
chr5	24508175	24511009	2835	11.41	11.31	11.51	-0.2	0.000365	0.00379	2490.22	2576.85	2895.39	2925.45	.	.	.	.	.	.	.	24509592	.	intergenic	yes
chr1	6898332	6900439	2108	10.52	10.41	10.62	-0.2	0.00779	0.0417	1324.37	1404.49	1512.45	1628.27	AT1G19870	-	IQD32	protein_coding	IQ-domain 32	1486	567	6899385	6898818	TSSup1kTo400
chr1	20668437	20671850	3414	10.63	10.53	10.72	-0.2	0.00605	0.0342	1500.35	1446.78	1648.72	1731.73	AT1G55360	-	AT1G55360	protein_coding	Protein of Unknown Function (DUF239)	1380	1326	20670143	20668817	intergenic
chr2	7954040	7955920	1881	11.2	11.1	11.3	-0.2	0.00155	0.0122	2138.26	2245.75	2414.52	2637.05	AT2G18300	-	HBI1	protein_coding	basic helix-loop-helix (bHLH) DNA-binding superfamily protein	1745	195	7954980	7954785	TSSup400
chr2	9119273	9122005	2733	11.36	11.26	11.46	-0.2	0.000458	0.00456	2436.36	2458.09	2898.77	2735.34	AT2G21300	-	KIN7E	protein_coding	ATP binding microtubule motor family protein	1704	662	9120639	9119977	TSSup1kTo400
chr2	18618917	18621392	2476	11.55	11.45	11.65	-0.2	0.00018	0.00212	2779.97	2819.78	3216.35	3212.57	AT2G45160	-	ATHAM1,HAM1,LOM1,SCL27	protein_coding	GRAS family transcription factor	2475	297	18620154	18620451	5UTR
chr3	427724	430276	2553	10.58	10.48	10.67	-0.2	0.00533	0.0312	1413.12	1435.98	1640.84	1626.98	AT3G01115	+	AT3G01115	lncRNA		1396	880	429000	429880	TSSup1kTo400
chr5	326665	329721	3057	11.24	11.14	11.34	-0.2	0.0008	0.00722	2228.53	2289.84	2572.18	2607.3	AT5G00805	+	AT5G00805	lncRNA		1273	11	328193	328204	TSSup400
chr1	6795544	6796581	1038	11.25	11.15	11.34	-0.19	0.00123	0.0102	2217.91	2323.13	2609.35	2577.55	AT1G19650	-	SFH4	protein_coding	Sec14p-like phosphatidylinositol transfer family protein	445	3702	6796062	6799764	intergenic	yes	yes
chr2	14584672	14595051	10380	12.41	12.31	12.5	-0.19	7.89e-05	0.00108	5200.4	4971.96	5919.17	5693.12	AT2G34650	-	ABR,PID	protein_coding	Protein kinase superfamily protein	3405	2279	14589861	14592140	3UTR	yes	yes
chr1	7250316	7252138	1823	10.72	10.62	10.81	-0.19	0.00574	0.0328	1564.82	1578.14	1862.69	1731.73	AT1G20850	+	XCP2	protein_coding	xylem cysteine peptidase 2	1028	883	7251227	7252110	TSSup1kTo400	yes
chr1	16835634	16838549	2916	11.22	11.12	11.31	-0.19	0.0017	0.0132	2154.95	2283.54	2603.71	2472.8	AT1G44350	-	ILL6	protein_coding	IAA-leucine resistant (ILR)-like gene 6	2915	1471	16837091	16838562	CDS	yes
chr1	28334929	28337307	2379	10.84	10.74	10.93	-0.19	0.00433	0.0269	1661.91	1751.79	1996.71	1906.33	AT1G75490	+	DREB2D	protein_coding	Integrase-type DNA-binding superfamily protein	2061	617	28336118	28335501	CDS	yes
chr2	16930440	16931667	1228	10.75	10.65	10.84	-0.19	0.00551	0.032	1631.57	1591.64	1868.32	1806.74	AT2G40540	+	ATKT2,SHY3,TRK2,KT2,ATKUP2,KUP2	protein_coding	potassium transporter 2	1227	499	16931053	16930554	5UTR	yes
chr4	13685686	13687479	1794	10.65	10.55	10.74	-0.19	0.00913	0.047	1536	1460.28	1679.13	1731.73	AT4G07805	-	AT4G07805	lncRNA		1584	94	13686582	13686488	TSSup400	yes
chr5	24063342	24068203	4862	11.21	11.11	11.3	-0.19	0.00559	0.0323	2339.27	2068.5	2442.67	2598.25	AT5G59730	-	ATEXO70H7,EXO70H7	protein_coding	exocyst subunit exo70 family protein H7	3296	398	24065772	24066170	CDS	yes
chr1	24742285	24744731	2447	11.96	11.86	12.05	-0.19	0.000102	0.00133	3663.64	3766.31	4318.88	4176.08	AT1TE81275	-	HELITRONY3	RC/Helitron	.	257	966	24743508	24742542	intergenic		yes
chr2	18911359	18915555	4197	11.48	11.39	11.57	-0.19	0.0021	0.0155	2742.8	2611.94	2914.54	3177.65	AT2G45970	-	LCR,CYP86A8	protein_coding	cytochrome P450, family 86, subfamily A, polypeptide 8	3461	1282	18913457	18914739	CDS
chr4	14901929	14903590	1662	11.72	11.63	11.81	-0.19	0.000271	0.00301	3174.4	3142.79	3636.42	3554	AT4G30500	+	AT4G30500	protein_coding	Protein of unknown function (DUF788)	1240	591	14902759	14903350	TSSup1kTo400
chr5	4744958	4746412	1455	11.15	11.05	11.25	-0.19	0.00201	0.015	2139.78	2108.99	2528.26	2334.41	AT5G14710	+	AT5G14710	protein_coding		1149	578	4745685	4746263	TSSup1kTo400
chr1	8594847	8599684	4838	12.5	12.4	12.58	-0.18	5.33e-05	0.000783	5449.2	5379.54	6136.52	6150.95	AT1G24260	-	AGL9,SEP3	protein_coding	K-box region and MADS-box transcription factor family protein	2276	1142	8597265	8596123	intergenic	yes	yes
chr5	2556541	2563816	7276	12.64	12.55	12.73	-0.18	5.74e-05	0.00083	5946.78	6028.25	6798.71	6765.27	AT5G07990	+	CYP75B1,D501,TT7	protein_coding	Cytochrome P450 superfamily protein	3810	149	2560178	2560327	TSSup400	yes	yes
chr3	5118854	5126419	7566	12.92	12.82	13	-0.18	0.000343	0.00365	7445.62	7065.65	8440.67	7984.85	AT3G15210	+	ERF4,ATERF-4,RAP2.5,ATERF4	protein_coding	ethylene responsive element binding factor 4	2260	1334	5122636	5121302	intergenic	yes
chr1	27749033	27750845	1813	11.37	11.28	11.45	-0.18	0.00471	0.0286	2591.86	2375.31	2869.49	2740.51	AT1G73805	-	SARD1	protein_coding	Calmodulin binding protein-like	1215	691	27749939	27749248	TSSup1kTo400
chr2	17613427	17616527	3101	11.45	11.36	11.53	-0.18	0.00124	0.0103	2642.68	2599.35	2950.58	2979.77	AT2G09360	+	AT2G09360	lncRNA		1514	865	17614977	17615842	TSSup1kTo400
chr3	385541	389509	3969	11.46	11.36	11.54	-0.18	0.00177	0.0136	2601.72	2662.33	3102.61	2868.55	AT3G02140	-	TMAC2,AFP4	protein_coding	AFP2 (ABI five-binding protein 2) family protein	2510	474	387525	387051	TSSup1kTo400
chr5	229147	231235	2089	10.95	10.86	11.04	-0.18	0.0046	0.0281	1854.58	1853.46	2156.62	2052.47	AT5G01600	-	ATFER1,FER1	protein_coding	ferretin 1	1904	140	230191	230051	TSSup400
chr1	1713140	1715989	2850	11.12	11.04	11.21	-0.17	0.00665	0.0369	2139.78	2059.5	2426.91	2298.2	AT1G05710	+	AT1G05710	protein_coding	basic helix-loop-helix (bHLH) DNA-binding superfamily protein	2172	253	1714564	1714817	TSSup400	yes
chr1	25334248	25335910	1663	11.32	11.23	11.4	-0.17	0.0026	0.0181	2421.95	2378.01	2765.88	2652.57	AT1G67590	-	AT1G67590	protein_coding	Remorin family protein	1662	54	25335079	25335025	TSSup400
chr1	28914949	28917615	2667	10.94	10.85	11.02	-0.17	0.00902	0.0466	1857.61	1833.67	2028.24	2126.19	AT1G76952	-	IDL5	protein_coding	inflorescence deficient in abscission (IDA)-like 5	1153	1180	28916282	28915102	intergenic
chr4	10287100	10289205	2106	11.77	11.68	11.85	-0.17	0.0027	0.0187	3266.18	3289.44	3511.41	3861.8	AT4G18700	-	CIPK12,SnRK3.9,PKS8,ATWL4,WL4	protein_coding	CBL-interacting protein kinase 12	408	2906	10288152	10291058	intergenic
chr4	15485197	15492336	7140	11.96	11.87	12.04	-0.17	0.0047	0.0286	3920.02	3561.17	4012.56	4420.51	AT4G32020	+	AT4G32020	protein_coding		3135	853	15488766	15487913	3UTR
chr4	18321093	18325345	4253	11.92	11.83	12	-0.17	0.000608	0.00575	3713.71	3549.47	4142.07	4054.51	AT4G39400	+	BRI1,ATBRI1,DWF2,CBB2,BIN1	protein_coding	Leucine-rich receptor-like protein kinase family protein	1889	1237	18323219	18324456	intergenic
chr5	23387125	23389572	2448	10.96	10.87	11.04	-0.17	0.00898	0.0465	1877.33	1875.96	2167.89	2051.18	AT5G57710	+	SMAX1	protein_coding	Double Clp-N motif-containing P-loop nucleoside triphosphate hydrolases superfamily protein	1340	4094	23388348	23384254	3UTR
chr3	6379855	6381599	1745	12.03	11.95	12.11	-0.16	0.00813	0.0431	3951.88	3966.95	4716.42	4114	AT3G03705	-	AT3G03705	lncRNA		932	597	6380727	6381324	CDS	yes	yes
chr1	8981533	8986682	5150	11.87	11.79	11.94	-0.16	0.0037	0.0239	3652.27	3410.01	3876.29	3993.72	AT1G25560	-	TEM1,EDF1,AtTEM1	protein_coding	AP2/B3 transcription factor family protein	2759	793	8984107	8983314	TSSup1kTo400	yes
chr3	3654873	3659073	4201	11.33	11.25	11.4	-0.16	0.00698	0.0383	2388.57	2469.78	2679.17	2732.75	AT3TE15370	+	HELITRONY1D	RC/Helitron	.	341	74	3656973	3656899	intergenic	yes
chr3	22077630	22078788	1159	11.24	11.16	11.32	-0.16	0.00639	0.0357	2276.31	2291.63	2626.24	2487.02	AT3G59765	-	AT3G59765	otherRNA	other RNA	1158	152	22078209	22078361	CDS	yes
chr4	8523367	8525899	2533	11.65	11.56	11.73	-0.16	0.00387	0.0247	3008.28	3051.01	3246.76	3544.94	AT4G14900	-	FRL4B	protein_coding	FRIGIDA-like protein	1850	416	8524633	8524217	TSSup1kTo400	yes
chr4	13193413	13197411	3999	11.31	11.22	11.38	-0.16	0.00976	0.0497	2438.64	2344.72	2572.18	2770.26	AT4G25990	-	CIL	protein_coding	CCT motif family protein	1711	1288	13195412	13194124	intergenic	yes
chr1	8839240	8841412	2173	11.55	11.47	11.63	-0.16	0.00335	0.0221	2842.93	2826.98	3126.26	3197.05	AT1G25220	-	TRP4,WEI7,ASB1	protein_coding	anthranilate synthase beta subunit 1	1369	717	8840326	8839609	3UTR		yes
chr1	5195296	5198279	2984	11.4	11.33	11.48	-0.15	0.00845	0.0443	2625.99	2510.27	2916.79	2792.24	AT1G15110	+	PSS1,AtPSS1	protein_coding	phosphatidyl serine synthase family protein	340	2152	5196787	5198939	intergenic	yes
chr1	362996	368864	5869	12.6	12.53	12.67	-0.14	0.00183	0.014	5983.19	5824.91	6431.58	6615.25	AT1G02065	+	SPL8	protein_coding	squamosa promoter binding protein-like 8	3279	766	365930	365164	CDS	yes
chr1	9999302	10001910	2609	11.71	11.64	11.78	-0.14	0.00962	0.0491	3170.61	3204.87	3377.4	3669.1	AT1G28440	+	HSL1	protein_coding	HAESA-like 1	1153	3894	10000606	9996712	intergenic
